# Supplementary material for: Development of de-novo transcriptome assembly and SSRs in allohexaploid Brassica with functional annotations and identification of heat-shock proteins for thermotolerance
Source: Front Genet. 2022 Sep 16;13:958217. doi: 10.3389/fgene.2022.958217 (PMC9524822; doi:10.3389/fgene.2022.958217)
Supplement: Supplementary file 1 [file Table2.xlsx]

## Sheet: KEGG
Database	Pathways	ID	Species	#Seqs
KEGG	Phenazine biosynthesis	ko00405	None	15
KEGG	Acarbose and validamycin biosynthesis	ko00525	None	69
KEGG	Sulfur metabolism	ko00920	None	221
KEGG	Neomycin, kanamycin and gentamicin biosynthesis	ko00524	None	39
KEGG	Polyketide sugar unit biosynthesis	ko00523	None	69
KEGG	Benzoxazinoid biosynthesis	ko00402	None	4
KEGG	Novobiocin biosynthesis	ko00401	None	78
KEGG	Styrene degradation	ko00643	None	31
KEGG	Phenylalanine, tyrosine and tryptophan biosynthesis	ko00400	None	249
KEGG	Streptomycin biosynthesis	ko00521	None	144
KEGG	Ethylbenzene degradation	ko00642	None	22
KEGG	Amino sugar and nucleotide sugar metabolism	ko00520	None	809
KEGG	Propanoate metabolism	ko00640	None	244
KEGG	Nicotinate and nicotinamide metabolism	ko00760	None	371
KEGG	Fluorobenzoate degradation	ko00364	None	13
KEGG	Benzoate degradation	ko00362	None	93
KEGG	Primary bile acid biosynthesis	ko00120	None	5
KEGG	Pyrimidine metabolism	ko00240	None	373
KEGG	Phenylalanine metabolism	ko00360	None	340
KEGG	Glutathione metabolism	ko00480	None	383
KEGG	Biosynthesis of ansamycins	ko01051	None	25
KEGG	Biosynthesis of siderophore group nonribosomal peptides	ko01053	None	16
KEGG	Biosynthesis of vancomycin group antibiotics	ko01055	None	69
KEGG	Glycosaminoglycan biosynthesis - heparan sulfate / heparin	ko00534	None	14
KEGG	Caprolactam degradation	ko00930	None	115
KEGG	Glycosaminoglycan biosynthesis - keratan sulfate	ko00533	None	12
KEGG	Glycosaminoglycan biosynthesis - chondroitin sulfate / dermatan sulfate	ko00532	None	14
KEGG	beta-Alanine metabolism	ko00410	None	309
KEGG	Glycosaminoglycan degradation	ko00531	None	113
KEGG	Butanoate metabolism	ko00650	None	196
KEGG	Aflatoxin biosynthesis	ko00254	None	40
KEGG	Pantothenate and CoA biosynthesis	ko00770	None	361
KEGG	Glycolysis / Gluconeogenesis	ko00010	None	788
KEGG	Ubiquinone and other terpenoid-quinone biosynthesis	ko00130	None	282
KEGG	Alanine, aspartate and glutamate metabolism	ko00250	None	354
KEGG	Sesquiterpenoid and triterpenoid biosynthesis	ko00909	None	84
KEGG	Zeatin biosynthesis	ko00908	None	82
KEGG	Carotenoid biosynthesis	ko00906	None	121
KEGG	Brassinosteroid biosynthesis	ko00905	None	5
KEGG	Diterpenoid biosynthesis	ko00904	None	23
KEGG	Biosynthesis of unsaturated fatty acids	ko01040	None	164
KEGG	Limonene and pinene degradation	ko00903	None	163
KEGG	Monoterpenoid biosynthesis	ko00902	None	29
KEGG	Aminobenzoate degradation	ko00627	None	138
KEGG	Naphthalene degradation	ko00626	None	66
KEGG	Indole alkaloid biosynthesis	ko00901	None	36
KEGG	Chloroalkane and chloroalkene degradation	ko00625	None	187
KEGG	Terpenoid backbone biosynthesis	ko00900	None	202
KEGG	Toluene degradation	ko00623	None	68
KEGG	Xylene degradation	ko00622	None	37
KEGG	Starch and sucrose metabolism	ko00500	None	1190
KEGG	Steroid degradation	ko00984	None	19
KEGG	Pyruvate metabolism	ko00620	None	705
KEGG	Drug metabolism - other enzymes	ko00983	None	845
KEGG	Drug metabolism - cytochrome P450	ko00982	None	492
KEGG	Riboflavin metabolism	ko00740	None	244
KEGG	Porphyrin and chlorophyll metabolism	ko00860	None	351
KEGG	Insect hormone biosynthesis	ko00981	None	116
KEGG	Metabolism of xenobiotics by cytochrome P450	ko00980	None	441
KEGG	Steroid biosynthesis	ko00100	None	160
KEGG	Arginine biosynthesis	ko00220	None	181
KEGG	Histidine metabolism	ko00340	None	150
KEGG	Cyanoamino acid metabolism	ko00460	None	448
KEGG	Fatty acid elongation	ko00062	None	166
KEGG	Fatty acid biosynthesis	ko00061	None	319
KEGG	Mannose type O-glycan biosynthesis	ko00515	None	14
KEGG	Nitrogen metabolism	ko00910	None	206
KEGG	Other types of O-glycan biosynthesis	ko00514	None	22
KEGG	Various types of N-glycan biosynthesis	ko00513	None	120
KEGG	Biosynthesis of various secondary metabolites - part 3	ko00997	None	19
KEGG	Other glycan degradation	ko00511	None	236
KEGG	N-Glycan biosynthesis	ko00510	None	169
KEGG	Glyoxylate and dicarboxylate metabolism	ko00630	None	416
KEGG	Vitamin B6 metabolism	ko00750	None	73
KEGG	Caffeine metabolism	ko00232	None	14
KEGG	D-Alanine metabolism	ko00473	None	10
KEGG	Purine metabolism	ko00230	None	775
KEGG	D-Arginine and D-ornithine metabolism	ko00472	None	31
KEGG	Tyrosine metabolism	ko00350	None	334
KEGG	alpha-Linolenic acid metabolism	ko00592	None	302
KEGG	D-Glutamine and D-glutamate metabolism	ko00471	None	62
KEGG	Photosynthesis	ko00195	None	140
KEGG	Linoleic acid metabolism	ko00591	None	76
KEGG	Cutin, suberine and wax biosynthesis	ko00073	None	105
KEGG	Arachidonic acid metabolism	ko00590	None	67
KEGG	Synthesis and degradation of ketone bodies	ko00072	None	27
KEGG	Fatty acid degradation	ko00071	None	343
KEGG	Oxidative phosphorylation	ko00190	None	516
KEGG	Glycosphingolipid biosynthesis - ganglio series	ko00604	None	102
KEGG	Glucosinolate biosynthesis	ko00966	None	76
KEGG	Glycosphingolipid biosynthesis - globo and isoglobo series	ko00603	None	57
KEGG	Betalain biosynthesis	ko00965	None	1
KEGG	Glycosphingolipid biosynthesis - lacto and neolacto series	ko00601	None	11
KEGG	Sphingolipid metabolism	ko00600	None	268
KEGG	Carbon fixation pathways in prokaryotes	ko00720	None	395
KEGG	Ether lipid metabolism	ko00565	None	192
KEGG	Glycerophospholipid metabolism	ko00564	None	524
KEGG	Tropane, piperidine and pyridine alkaloid biosynthesis	ko00960	None	113
KEGG	Glycosylphosphatidylinositol (GPI)-anchor biosynthesis	ko00563	None	20
KEGG	Inositol phosphate metabolism	ko00562	None	425
KEGG	Glycerolipid metabolism	ko00561	None	597
KEGG	Phosphonate and phosphinate metabolism	ko00440	None	38
KEGG	Methane metabolism	ko00680	None	433
KEGG	Pentose and glucuronate interconversions	ko00040	None	591
KEGG	Geraniol degradation	ko00281	None	72
KEGG	Valine, leucine and isoleucine degradation	ko00280	None	336
KEGG	Thiamine metabolism	ko00730	None	185
KEGG	Aminoacyl-tRNA biosynthesis	ko00970	None	325
KEGG	Carbapenem biosynthesis	ko00332	None	19
KEGG	Arginine and proline metabolism	ko00330	None	314
KEGG	Selenocompound metabolism	ko00450	None	137
KEGG	Ascorbate and aldarate metabolism	ko00053	None	540
KEGG	Galactose metabolism	ko00052	None	381
KEGG	Fructose and mannose metabolism	ko00051	None	376
KEGG	Valine, leucine and isoleucine biosynthesis	ko00290	None	142
KEGG	Stilbenoid, diarylheptanoid and gingerol biosynthesis	ko00945	None	38
KEGG	Flavone and flavonol biosynthesis	ko00944	None	88
KEGG	Isoflavonoid biosynthesis	ko00943	None	10
KEGG	Anthocyanin biosynthesis	ko00942	None	6
KEGG	Flavonoid biosynthesis	ko00941	None	90
KEGG	Phenylpropanoid biosynthesis	ko00940	None	536
KEGG	Lipoic acid metabolism	ko00785	None	16
KEGG	Lysine biosynthesis	ko00300	None	84
KEGG	O-Antigen nucleotide sugar biosynthesis	ko00541	None	256
KEGG	Lipopolysaccharide biosynthesis	ko00540	None	26
KEGG	C5-Branched dibasic acid metabolism	ko00660	None	70
KEGG	Biotin metabolism	ko00780	None	106
KEGG	Citrate cycle (TCA cycle)	ko00020	None	403
KEGG	Steroid hormone biosynthesis	ko00140	None	146
KEGG	Monobactam biosynthesis	ko00261	None	81
KEGG	Glycine, serine and threonine metabolism	ko00260	None	495
KEGG	Tryptophan metabolism	ko00380	None	472
KEGG	Carbon fixation in photosynthetic organisms	ko00710	None	459
KEGG	Retinol metabolism	ko00830	None	196
KEGG	Isoquinoline alkaloid biosynthesis	ko00950	None	101
KEGG	Penicillin and cephalosporin biosynthesis	ko00311	None	15
KEGG	Lysine degradation	ko00310	None	462
KEGG	Taurine and hypotaurine metabolism	ko00430	None	54
KEGG	Peptidoglycan biosynthesis	ko00550	None	13
KEGG	One carbon pool by folate	ko00670	None	163
KEGG	Atrazine degradation	ko00791	None	1
KEGG	Folate biosynthesis	ko00790	None	150
KEGG	Pentose phosphate pathway	ko00030	None	333
KEGG	Cysteine and methionine metabolism	ko00270	None	681
				29810

## Sheet: REACTOME
Database	Pathways	ID	Species	#Seqs
Reactome	Passive transport by Aquaporins	R-BTA-432047	Bos taurus	130
Reactome	COPI-dependent Golgi-to-ER retrograde traffic	R-BTA-6811434	Bos taurus	186
Reactome	Formation of ATP by chemiosmotic coupling	R-BTA-163210	Bos taurus	55
Reactome	Branched-chain amino acid catabolism	R-BTA-70895	Bos taurus	48
Reactome	Cholesterol biosynthesis	R-BTA-191273	Bos taurus	5
Reactome	Antigen processing: Ubiquitination & Proteasome degradation	R-BTA-983168	Bos taurus	276
Reactome	Pentose phosphate pathway	R-BTA-71336	Bos taurus	32
Reactome	Ethanol oxidation	R-BTA-71384	Bos taurus	10
Reactome	Citric acid cycle (TCA cycle)	R-BTA-71403	Bos taurus	290
Reactome	Nicotinate metabolism	R-BTA-196807	Bos taurus	21
Reactome	TYSND1 cleaves peroxisomal proteins	R-BTA-9033500	Bos taurus	109
Reactome	Cellular hexose transport	R-BTA-189200	Bos taurus	26
Reactome	Mitochondrial iron-sulfur cluster biogenesis	R-BTA-1362409	Bos taurus	101
Reactome	The fatty acid cycling model	R-BTA-167826	Bos taurus	367
Reactome	The proton buffering model	R-BTA-167827	Bos taurus	367
Reactome	Metabolism of ingested SeMet, Sec, MeSec into H2Se	R-BTA-2408508	Bos taurus	33
Reactome	mRNA decay by 3' to 5' exoribonuclease	R-BTA-429958	Bos taurus	50
Reactome	Methionine salvage pathway	R-BTA-1237112	Bos taurus	22
Reactome	Wax biosynthesis	R-BTA-9640463	Bos taurus	202
Reactome	Gluconeogenesis	R-BTA-70263	Bos taurus	175
Reactome	OAS antiviral response	R-BTA-8983711	Bos taurus	238
Reactome	Molybdenum cofactor biosynthesis	R-BTA-947581	Bos taurus	3
Reactome	Triglyceride biosynthesis	R-BTA-75109	Bos taurus	115
Reactome	Serine biosynthesis	R-BTA-977347	Bos taurus	35
Reactome	Formation of the active cofactor, UDP-glucuronate	R-BTA-173599	Bos taurus	34
Reactome	TWIK related potassium channel (TREK)	R-BTA-1299503	Bos taurus	164
Reactome	EGFR interacts with phospholipase C-gamma	R-BTA-212718	Bos taurus	610
Reactome	Respiratory electron transport	R-BTA-611105	Bos taurus	33
Reactome	Methylation	R-BTA-156581	Bos taurus	650
Reactome	Activation of ATR in response to replication stress	R-BTA-176187	Bos taurus	129
Reactome	Tandem pore domain halothane-inhibited K+ channel (THIK)	R-BTA-1299287	Bos taurus	164
Reactome	Translesion synthesis by REV1	R-BTA-110312	Bos taurus	20
Reactome	E3 ubiquitin ligases ubiquitinate target proteins	R-BTA-8866654	Bos taurus	2266
Reactome	Translesion Synthesis by POLH	R-BTA-110320	Bos taurus	3
Reactome	Synthesis of GDP-mannose	R-BTA-446205	Bos taurus	18
Reactome	activated TAK1 mediates p38 MAPK activation	R-BTA-450302	Bos taurus	81
Reactome	Ubiquinol biosynthesis	R-BTA-2142789	Bos taurus	110
Reactome	Synthesis of UDP-N-acetyl-glucosamine	R-BTA-446210	Bos taurus	30
Reactome	Fanconi Anemia Pathway	R-BTA-6783310	Bos taurus	47
Reactome	Miscellaneous transport and binding events	R-BTA-5223345	Bos taurus	1248
Reactome	Iron uptake and transport	R-BTA-917937	Bos taurus	63
Reactome	Inositol transporters	R-BTA-429593	Bos taurus	27
Reactome	Synthesis of PI	R-BTA-1483226	Bos taurus	18
Reactome	TWIK-related alkaline pH activated K+ channel (TALK)	R-BTA-1299361	Bos taurus	164
Reactome	Synthesis of PE	R-BTA-1483213	Bos taurus	28
Reactome	Detoxification of Reactive Oxygen Species	R-BTA-3299685	Bos taurus	123
Reactome	TWIK-related spinal cord K+ channel (TRESK)	R-BTA-1299344	Bos taurus	164
Reactome	TWIK-releated acid-sensitive K+ channel (TASK)	R-BTA-1299316	Bos taurus	164
Reactome	Triglyceride catabolism	R-BTA-163560	Bos taurus	15
Reactome	Synthesis of epoxy (EET) and dihydroxyeicosatrienoic acids (DHET)	R-BTA-2142670	Bos taurus	8
Reactome	Synthesis of diphthamide-EEF2	R-BTA-5358493	Bos taurus	38
Reactome	Cysteine formation from homocysteine	R-BTA-1614603	Bos taurus	22
Reactome	O-glycosylation of TSR domain-containing proteins	R-BTA-5173214	Bos taurus	7
Reactome	Synthesis of PS	R-BTA-1483101	Bos taurus	18
Reactome	Glycogen synthesis	R-BTA-3322077	Bos taurus	36
Reactome	Mismatch repair (MMR) directed by MSH2:MSH6 (MutSalpha)	R-BTA-5358565	Bos taurus	42
Reactome	Synthesis of PG	R-BTA-1483148	Bos taurus	39
Reactome	Synthesis of PA	R-BTA-1483166	Bos taurus	19
Reactome	Zinc efflux and compartmentalization by the SLC30 family	R-BTA-435368	Bos taurus	79
Reactome	Coenzyme A biosynthesis	R-BTA-196783	Bos taurus	40
Reactome	Urea cycle	R-BTA-70635	Bos taurus	2
Reactome	Beta oxidation of myristoyl-CoA to lauroyl-CoA	R-BTA-77285	Bos taurus	159
Reactome	mitochondrial fatty acid beta-oxidation of unsaturated fatty acids	R-BTA-77288	Bos taurus	159
Reactome	Mitochondrial Fatty Acid Beta-Oxidation	R-BTA-77289	Bos taurus	159
Reactome	Metabolism of folate and pterines	R-BTA-196757	Bos taurus	46
Reactome	Glycine degradation	R-BTA-6783984	Bos taurus	26
Reactome	Hypusine synthesis from eIF5A-lysine	R-BTA-204626	Bos taurus	9
Reactome	Synthesis of CL	R-BTA-1483076	Bos taurus	5
Reactome	Degradation of GABA	R-BTA-916853	Bos taurus	4
Reactome	Frs2-mediated activation	R-BTA-170968	Bos taurus	33
Reactome	Tyrosine catabolism	R-BTA-8963684	Bos taurus	25
Reactome	HCN channels	R-BTA-1296061	Bos taurus	164
Reactome	Potassium transport channels	R-BTA-1296067	Bos taurus	164
Reactome	Voltage gated Potassium channels	R-BTA-1296072	Bos taurus	164
Reactome	IRE1alpha activates chaperones	R-BTA-381070	Bos taurus	7
Reactome	Nonhomologous End-Joining (NHEJ)	R-BTA-5693571	Bos taurus	39
Reactome	Classical Kir channels	R-BTA-1296053	Bos taurus	164
Reactome	Beta oxidation of lauroyl-CoA to decanoyl-CoA-CoA	R-BTA-77310	Bos taurus	159
Reactome	ATP sensitive Potassium channels	R-BTA-1296025	Bos taurus	164
Reactome	Zinc influx into cells by the SLC39 gene family	R-BTA-442380	Bos taurus	79
Reactome	TRP channels	R-BTA-3295583	Bos taurus	342
Reactome	Beta oxidation of decanoyl-CoA to octanoyl-CoA-CoA	R-BTA-77346	Bos taurus	159
Reactome	Beta oxidation of octanoyl-CoA to hexanoyl-CoA	R-BTA-77348	Bos taurus	159
Reactome	Beta oxidation of hexanoyl-CoA to butanoyl-CoA	R-BTA-77350	Bos taurus	159
Reactome	Beta oxidation of butanoyl-CoA to acetyl-CoA	R-BTA-77352	Bos taurus	159
Reactome	Glutathione synthesis and recycling	R-BTA-174403	Bos taurus	17
Reactome	Collagen degradation	R-BTA-1442490	Bos taurus	12
Reactome	Telomere Extension By Telomerase	R-BTA-171319	Bos taurus	45
Reactome	5-Phosphoribose 1-diphosphate biosynthesis	R-BTA-73843	Bos taurus	19
Reactome	Cholesterol biosynthesis	R-CEL-191273	Caenorhabditis elegans	5
Reactome	Formation of ATP by chemiosmotic coupling	R-CEL-163210	Caenorhabditis elegans	55
Reactome	Translesion synthesis by POLK	R-CEL-5655862	Caenorhabditis elegans	20
Reactome	Miscellaneous transport and binding events	R-CEL-5223345	Caenorhabditis elegans	1248
Reactome	Gap-filling DNA repair synthesis and ligation in GG-NER	R-CEL-5696397	Caenorhabditis elegans	12
Reactome	EML4 and NUDC in mitotic spindle formation	R-CEL-9648025	Caenorhabditis elegans	76
Reactome	Pyruvate metabolism	R-CEL-70268	Caenorhabditis elegans	48
Reactome	Gluconeogenesis	R-CEL-70263	Caenorhabditis elegans	175
Reactome	Ubiquinol biosynthesis	R-CEL-2142789	Caenorhabditis elegans	110
Reactome	Classical Kir channels	R-CEL-1296053	Caenorhabditis elegans	164
Reactome	Potassium transport channels	R-CEL-1296067	Caenorhabditis elegans	164
Reactome	mRNA decay by 3' to 5' exoribonuclease	R-CEL-429958	Caenorhabditis elegans	50
Reactome	Triglyceride biosynthesis	R-CEL-75109	Caenorhabditis elegans	115
Reactome	mRNA Capping	R-CEL-72086	Caenorhabditis elegans	23
Reactome	Synthesis of PI	R-CEL-1483226	Caenorhabditis elegans	18
Reactome	Synthesis of PE	R-CEL-1483213	Caenorhabditis elegans	28
Reactome	Deadenylation of mRNA	R-CEL-429947	Caenorhabditis elegans	74
Reactome	Antigen processing: Ubiquitination & Proteasome degradation	R-CEL-983168	Caenorhabditis elegans	276
Reactome	Synthesis of active ubiquitin: roles of E1 and E2 enzymes	R-CEL-8866652	Caenorhabditis elegans	2266
Reactome	E3 ubiquitin ligases ubiquitinate target proteins	R-CEL-8866654	Caenorhabditis elegans	2266
Reactome	Citric acid cycle (TCA cycle)	R-CEL-71403	Caenorhabditis elegans	290
Reactome	Formation of the active cofactor, UDP-glucuronate	R-CEL-173599	Caenorhabditis elegans	34
Reactome	mRNA decay by 5' to 3' exoribonuclease	R-CEL-430039	Caenorhabditis elegans	50
Reactome	Serine biosynthesis	R-CEL-977347	Caenorhabditis elegans	35
Reactome	Metabolism of ingested SeMet, Sec, MeSec into H2Se	R-CEL-2408508	Caenorhabditis elegans	33
Reactome	Tyrosine catabolism	R-CEL-8963684	Caenorhabditis elegans	25
Reactome	Protein repair	R-CEL-5676934	Caenorhabditis elegans	11
Reactome	Molybdenum cofactor biosynthesis	R-CEL-947581	Caenorhabditis elegans	3
Reactome	ROS sensing by NFE2L2	R-CEL-8932339	Caenorhabditis elegans	180
Reactome	Zinc influx into cells by the SLC39 gene family	R-CEL-442380	Caenorhabditis elegans	79
Reactome	The fatty acid cycling model	R-CEL-167826	Caenorhabditis elegans	367
Reactome	The proton buffering model	R-CEL-167827	Caenorhabditis elegans	367
Reactome	Synthesis of diphthamide-EEF2	R-CEL-5358493	Caenorhabditis elegans	38
Reactome	Glyoxylate metabolism and glycine degradation	R-CEL-389661	Caenorhabditis elegans	28
Reactome	Passive transport by Aquaporins	R-CEL-432047	Caenorhabditis elegans	130
Reactome	Alpha-oxidation of phytanate	R-CEL-389599	Caenorhabditis elegans	25
Reactome	Mitochondrial iron-sulfur cluster biogenesis	R-CEL-1362409	Caenorhabditis elegans	101
Reactome	Triglyceride catabolism	R-CEL-163560	Caenorhabditis elegans	15
Reactome	Cellular hexose transport	R-CEL-189200	Caenorhabditis elegans	26
Reactome	Receptor Mediated Mitophagy	R-CEL-8934903	Caenorhabditis elegans	9
Reactome	mRNA Splicing - Major Pathway	R-CEL-72163	Caenorhabditis elegans	475
Reactome	Detoxification of Reactive Oxygen Species	R-CEL-3299685	Caenorhabditis elegans	123
Reactome	Iron uptake and transport	R-CEL-917937	Caenorhabditis elegans	63
Reactome	Urea cycle	R-CEL-70635	Caenorhabditis elegans	2
Reactome	Beta oxidation of myristoyl-CoA to lauroyl-CoA	R-CEL-77285	Caenorhabditis elegans	159
Reactome	mitochondrial fatty acid beta-oxidation of unsaturated fatty acids	R-CEL-77288	Caenorhabditis elegans	159
Reactome	Mitochondrial Fatty Acid Beta-Oxidation	R-CEL-77289	Caenorhabditis elegans	159
Reactome	Inositol transporters	R-CEL-429593	Caenorhabditis elegans	27
Reactome	PRC2 methylates histones and DNA	R-CEL-212300	Caenorhabditis elegans	23
Reactome	IRE1alpha activates chaperones	R-CEL-381070	Caenorhabditis elegans	7
Reactome	Major pathway of rRNA processing in the nucleolus and cytosol	R-CEL-6791226	Caenorhabditis elegans	559
Reactome	Small interfering RNA (siRNA) biogenesis	R-CEL-426486	Caenorhabditis elegans	93
Reactome	Beta oxidation of palmitoyl-CoA to myristoyl-CoA	R-CEL-77305	Caenorhabditis elegans	159
Reactome	Zinc efflux and compartmentalization by the SLC30 family	R-CEL-435368	Caenorhabditis elegans	79
Reactome	Beta oxidation of lauroyl-CoA to decanoyl-CoA-CoA	R-CEL-77310	Caenorhabditis elegans	159
Reactome	Sphingolipid de novo biosynthesis	R-CEL-1660661	Caenorhabditis elegans	39
Reactome	TWIK related potassium channel (TREK)	R-CEL-1299503	Caenorhabditis elegans	164
Reactome	Beta oxidation of octanoyl-CoA to hexanoyl-CoA	R-CEL-77348	Caenorhabditis elegans	159
Reactome	Beta oxidation of decanoyl-CoA to octanoyl-CoA-CoA	R-CEL-77346	Caenorhabditis elegans	159
Reactome	Synthesis of Ketone Bodies	R-CEL-77111	Caenorhabditis elegans	1
Reactome	Wax biosynthesis	R-CEL-9640463	Caenorhabditis elegans	202
Reactome	Mismatch repair (MMR) directed by MSH2:MSH6 (MutSalpha)	R-CEL-5358565	Caenorhabditis elegans	42
Reactome	Cysteine formation from homocysteine	R-CEL-1614603	Caenorhabditis elegans	22
Reactome	Collagen degradation	R-CEL-1442490	Caenorhabditis elegans	12
Reactome	Glutathione synthesis and recycling	R-CEL-174403	Caenorhabditis elegans	17
Reactome	Heme biosynthesis	R-CEL-189451	Caenorhabditis elegans	16
Reactome	Translesion Synthesis by POLH	R-CEL-110320	Caenorhabditis elegans	3
Reactome	Translesion synthesis by REV1	R-CEL-110312	Caenorhabditis elegans	20
Reactome	Hypusine synthesis from eIF5A-lysine	R-CEL-204626	Caenorhabditis elegans	9
Reactome	Methionine salvage pathway	R-CEL-1237112	Caenorhabditis elegans	22
Reactome	Degradation of GABA	R-CEL-916853	Caenorhabditis elegans	4
Reactome	Activation of ATR in response to replication stress	R-CEL-176187	Caenorhabditis elegans	129
Reactome	Respiratory electron transport	R-CEL-611105	Caenorhabditis elegans	33
Reactome	COPI-dependent Golgi-to-ER retrograde traffic	R-CEL-6811434	Caenorhabditis elegans	186
Reactome	Metabolism of folate and pterines	R-CEL-196757	Caenorhabditis elegans	46
Reactome	Beta-oxidation of very long chain fatty acids	R-CEL-390247	Caenorhabditis elegans	22
Reactome	Removal of aminoterminal propeptides from gamma-carboxylated proteins	R-CEL-159782	Caenorhabditis elegans	69
Reactome	Branched-chain amino acid catabolism	R-CEL-70895	Caenorhabditis elegans	48
Reactome	Synthesis of CL	R-CEL-1483076	Caenorhabditis elegans	5
Reactome	Pentose phosphate pathway	R-CEL-71336	Caenorhabditis elegans	32
Reactome	Coenzyme A biosynthesis	R-CEL-196783	Caenorhabditis elegans	40
Reactome	TWIK-releated acid-sensitive K+ channel (TASK)	R-CEL-1299316	Caenorhabditis elegans	164
Reactome	Ethanol oxidation	R-CEL-71384	Caenorhabditis elegans	10
Reactome	TWIK-related alkaline pH activated K+ channel (TALK)	R-CEL-1299361	Caenorhabditis elegans	164
Reactome	TWIK-related spinal cord K+ channel (TRESK)	R-CEL-1299344	Caenorhabditis elegans	164
Reactome	activated TAK1 mediates p38 MAPK activation	R-CEL-450302	Caenorhabditis elegans	81
Reactome	TRP channels	R-CEL-3295583	Caenorhabditis elegans	342
Reactome	Frs2-mediated activation	R-CEL-170968	Caenorhabditis elegans	33
Reactome	Beta oxidation of hexanoyl-CoA to butanoyl-CoA	R-CEL-77350	Caenorhabditis elegans	159
Reactome	Beta oxidation of butanoyl-CoA to acetyl-CoA	R-CEL-77352	Caenorhabditis elegans	159
Reactome	Synthesis of GDP-mannose	R-CEL-446205	Caenorhabditis elegans	18
Reactome	Synthesis of UDP-N-acetyl-glucosamine	R-CEL-446210	Caenorhabditis elegans	30
Reactome	Glycogen synthesis	R-CEL-3322077	Caenorhabditis elegans	36
Reactome	SMAD2/SMAD3:SMAD4 heterotrimer regulates transcription	R-CEL-2173796	Caenorhabditis elegans	467
Reactome	Synthesis of PC	R-CEL-1483191	Caenorhabditis elegans	24
Reactome	Endogenous sterols	R-CEL-211976	Caenorhabditis elegans	70
Reactome	Tandem pore domain halothane-inhibited K+ channel (THIK)	R-CEL-1299287	Caenorhabditis elegans	164
Reactome	5-Phosphoribose 1-diphosphate biosynthesis	R-CEL-73843	Caenorhabditis elegans	19
Reactome	Synthesis of epoxy (EET) and dihydroxyeicosatrienoic acids (DHET)	R-CEL-2142670	Caenorhabditis elegans	8
Reactome	O-glycosylation of TSR domain-containing proteins	R-CEL-5173214	Caenorhabditis elegans	7
Reactome	Glycine degradation	R-CEL-6783984	Caenorhabditis elegans	26
Reactome	Polo-like kinase mediated events	R-CEL-156711	Caenorhabditis elegans	226
Reactome	Synthesis of PG	R-CEL-1483148	Caenorhabditis elegans	39
Reactome	Nicotinate metabolism	R-CEL-196807	Caenorhabditis elegans	21
Reactome	Synthesis of PA	R-CEL-1483166	Caenorhabditis elegans	19
Reactome	Synthesis of PS	R-CEL-1483101	Caenorhabditis elegans	18
Reactome	Methionine salvage pathway	R-CFA-1237112	Canis familiaris	22
Reactome	TRP channels	R-CFA-3295583	Canis familiaris	342
Reactome	Glycogen breakdown (glycogenolysis)	R-CFA-70221	Canis familiaris	14
Reactome	Synthesis of diphthamide-EEF2	R-CFA-5358493	Canis familiaris	38
Reactome	Deadenylation of mRNA	R-CFA-429947	Canis familiaris	74
Reactome	Gluconeogenesis	R-CFA-70263	Canis familiaris	175
Reactome	Pyruvate metabolism	R-CFA-70268	Canis familiaris	48
Reactome	mRNA decay by 5' to 3' exoribonuclease	R-CFA-430039	Canis familiaris	50
Reactome	Nonhomologous End-Joining (NHEJ)	R-CFA-5693571	Canis familiaris	39
Reactome	Eukaryotic Translation Elongation	R-CFA-156842	Canis familiaris	323
Reactome	Cholesterol biosynthesis	R-CFA-191273	Canis familiaris	5
Reactome	mRNA decay by 3' to 5' exoribonuclease	R-CFA-429958	Canis familiaris	50
Reactome	Beta-oxidation of very long chain fatty acids	R-CFA-390247	Canis familiaris	22
Reactome	Citric acid cycle (TCA cycle)	R-CFA-71403	Canis familiaris	290
Reactome	Protein repair	R-CFA-5676934	Canis familiaris	11
Reactome	Attachment of GPI anchor to uPAR	R-CFA-162791	Canis familiaris	24
Reactome	Mismatch repair (MMR) directed by MSH2:MSH6 (MutSalpha)	R-CFA-5358565	Canis familiaris	42
Reactome	TWIK-related spinal cord K+ channel (TRESK)	R-CFA-1299344	Canis familiaris	164
Reactome	Formation of ATP by chemiosmotic coupling	R-CFA-163210	Canis familiaris	55
Reactome	Degradation of GABA	R-CFA-916853	Canis familiaris	4
Reactome	TWIK-releated acid-sensitive K+ channel (TASK)	R-CFA-1299316	Canis familiaris	164
Reactome	Cysteine formation from homocysteine	R-CFA-1614603	Canis familiaris	22
Reactome	Fanconi Anemia Pathway	R-CFA-6783310	Canis familiaris	47
Reactome	TWIK-related alkaline pH activated K+ channel (TALK)	R-CFA-1299361	Canis familiaris	164
Reactome	Wax biosynthesis	R-CFA-9640463	Canis familiaris	202
Reactome	EGFR interacts with phospholipase C-gamma	R-CFA-212718	Canis familiaris	610
Reactome	Miscellaneous transport and binding events	R-CFA-5223345	Canis familiaris	1248
Reactome	Alpha-oxidation of phytanate	R-CFA-389599	Canis familiaris	25
Reactome	Dual Incision in GG-NER	R-CFA-5696400	Canis familiaris	14
Reactome	Passive transport by Aquaporins	R-CFA-432047	Canis familiaris	130
Reactome	Formation of the active cofactor, UDP-glucuronate	R-CFA-173599	Canis familiaris	34
Reactome	APC/C:Cdc20 mediated degradation of Cyclin B	R-CFA-174048	Canis familiaris	34
Reactome	Autodegradation of Cdh1 by Cdh1:APC/C	R-CFA-174084	Canis familiaris	34
Reactome	Translesion synthesis by POLK	R-CFA-5655862	Canis familiaris	20
Reactome	Detoxification of Reactive Oxygen Species	R-CFA-3299685	Canis familiaris	123
Reactome	OAS antiviral response	R-CFA-8983711	Canis familiaris	238
Reactome	Major pathway of rRNA processing in the nucleolus and cytosol	R-CFA-6791226	Canis familiaris	559
Reactome	Gap-filling DNA repair synthesis and ligation in GG-NER	R-CFA-5696397	Canis familiaris	12
Reactome	TWIK related potassium channel (TREK)	R-CFA-1299503	Canis familiaris	164
Reactome	The fatty acid cycling model	R-CFA-167826	Canis familiaris	367
Reactome	The proton buffering model	R-CFA-167827	Canis familiaris	367
Reactome	Iron uptake and transport	R-CFA-917937	Canis familiaris	63
Reactome	APC/C:Cdc20 mediated degradation of Securin	R-CFA-174154	Canis familiaris	34
Reactome	mRNA Splicing - Major Pathway	R-CFA-72163	Canis familiaris	475
Reactome	Cellular hexose transport	R-CFA-189200	Canis familiaris	26
Reactome	Cdc20:Phospho-APC/C mediated degradation of Cyclin A	R-CFA-174184	Canis familiaris	34
Reactome	Triglyceride biosynthesis	R-CFA-75109	Canis familiaris	115
Reactome	APC/C:Cdh1 mediated degradation of Cdc20 and other APC/C:Cdh1 targeted proteins in late mitosis/early G1	R-CFA-174178	Canis familiaris	34
Reactome	mRNA Capping	R-CFA-72086	Canis familiaris	23
Reactome	Mitochondrial iron-sulfur cluster biogenesis	R-CFA-1362409	Canis familiaris	101
Reactome	Translesion synthesis by POLI	R-CFA-5656121	Canis familiaris	20
Reactome	Zinc efflux and compartmentalization by the SLC30 family	R-CFA-435368	Canis familiaris	79
Reactome	Triglyceride catabolism	R-CFA-163560	Canis familiaris	15
Reactome	Synthesis of PS	R-CFA-1483101	Canis familiaris	18
Reactome	Synthesis of PG	R-CFA-1483148	Canis familiaris	39
Reactome	Metabolism of ingested SeMet, Sec, MeSec into H2Se	R-CFA-2408508	Canis familiaris	33
Reactome	Synthesis of PA	R-CFA-1483166	Canis familiaris	19
Reactome	Inositol transporters	R-CFA-429593	Canis familiaris	27
Reactome	Synthesis of PC	R-CFA-1483191	Canis familiaris	24
Reactome	Receptor Mediated Mitophagy	R-CFA-8934903	Canis familiaris	9
Reactome	Urea cycle	R-CFA-70635	Canis familiaris	2
Reactome	ROS sensing by NFE2L2	R-CFA-8932339	Canis familiaris	180
Reactome	Small interfering RNA (siRNA) biogenesis	R-CFA-426486	Canis familiaris	93
Reactome	Beta oxidation of myristoyl-CoA to lauroyl-CoA	R-CFA-77285	Canis familiaris	159
Reactome	Mitochondrial Fatty Acid Beta-Oxidation	R-CFA-77289	Canis familiaris	159
Reactome	mitochondrial fatty acid beta-oxidation of unsaturated fatty acids	R-CFA-77288	Canis familiaris	159
Reactome	APEX1-Independent Resolution of AP Sites via the Single Nucleotide Replacement Pathway	R-CFA-5649702	Canis familiaris	5
Reactome	Collagen degradation	R-CFA-1442490	Canis familiaris	12
Reactome	Endosomal Sorting Complex Required For Transport (ESCRT)	R-CFA-917729	Canis familiaris	92
Reactome	Zinc influx into cells by the SLC39 gene family	R-CFA-442380	Canis familiaris	79
Reactome	Tyrosine catabolism	R-CFA-8963684	Canis familiaris	25
Reactome	Synthesis of PE	R-CFA-1483213	Canis familiaris	28
Reactome	Molybdenum cofactor biosynthesis	R-CFA-947581	Canis familiaris	3
Reactome	Synthesis of PI	R-CFA-1483226	Canis familiaris	18
Reactome	COPI-dependent Golgi-to-ER retrograde traffic	R-CFA-6811434	Canis familiaris	186
Reactome	Hypusine synthesis from eIF5A-lysine	R-CFA-204626	Canis familiaris	9
Reactome	IRE1alpha activates chaperones	R-CFA-381070	Canis familiaris	7
Reactome	Heme biosynthesis	R-CFA-189451	Canis familiaris	16
Reactome	Translesion synthesis by REV1	R-CFA-110312	Canis familiaris	20
Reactome	Translesion Synthesis by POLH	R-CFA-110320	Canis familiaris	3
Reactome	Activation of ATR in response to replication stress	R-CFA-176187	Canis familiaris	129
Reactome	AURKA Activation by TPX2	R-CFA-8854518	Canis familiaris	50
Reactome	Respiratory electron transport	R-CFA-611105	Canis familiaris	33
Reactome	Resolution of AP sites via the multiple-nucleotide patch replacement pathway	R-CFA-110373	Canis familiaris	5
Reactome	Synthesis of Ketone Bodies	R-CFA-77111	Canis familiaris	1
Reactome	Resolution of AP sites via the single-nucleotide replacement pathway	R-CFA-110381	Canis familiaris	5
Reactome	Telomere Extension By Telomerase	R-CFA-171319	Canis familiaris	45
Reactome	Antigen processing: Ubiquitination & Proteasome degradation	R-CFA-983168	Canis familiaris	276
Reactome	Glutathione synthesis and recycling	R-CFA-174403	Canis familiaris	17
Reactome	Synthesis of UDP-N-acetyl-glucosamine	R-CFA-446210	Canis familiaris	30
Reactome	Synthesis of GDP-mannose	R-CFA-446205	Canis familiaris	18
Reactome	Ubiquinol biosynthesis	R-CFA-2142789	Canis familiaris	110
Reactome	Pentose phosphate pathway	R-CFA-71336	Canis familiaris	32
Reactome	Ethanol oxidation	R-CFA-71384	Canis familiaris	10
Reactome	Serine biosynthesis	R-CFA-977347	Canis familiaris	35
Reactome	Frs2-mediated activation	R-CFA-170968	Canis familiaris	33
Reactome	Tandem pore domain halothane-inhibited K+ channel (THIK)	R-CFA-1299287	Canis familiaris	164
Reactome	EML4 and NUDC in mitotic spindle formation	R-CFA-9648025	Canis familiaris	76
Reactome	Sphingolipid de novo biosynthesis	R-CFA-1660661	Canis familiaris	39
Reactome	Regulated proteolysis of p75NTR	R-CFA-193692	Canis familiaris	3
Reactome	activated TAK1 mediates p38 MAPK activation	R-CFA-450302	Canis familiaris	81
Reactome	Branched-chain amino acid catabolism	R-CFA-70895	Canis familiaris	48
Reactome	Removal of aminoterminal propeptides from gamma-carboxylated proteins	R-CFA-159782	Canis familiaris	69
Reactome	Synthesis of epoxy (EET) and dihydroxyeicosatrienoic acids (DHET)	R-CFA-2142670	Canis familiaris	8
Reactome	5-Phosphoribose 1-diphosphate biosynthesis	R-CFA-73843	Canis familiaris	19
Reactome	Metabolism of folate and pterines	R-CFA-196757	Canis familiaris	46
Reactome	Coenzyme A biosynthesis	R-CFA-196783	Canis familiaris	40
Reactome	SMAD2/SMAD3:SMAD4 heterotrimer regulates transcription	R-CFA-2173796	Canis familiaris	467
Reactome	HCN channels	R-CFA-1296061	Canis familiaris	164
Reactome	Synthesis of active ubiquitin: roles of E1 and E2 enzymes	R-CFA-8866652	Canis familiaris	2266
Reactome	E3 ubiquitin ligases ubiquitinate target proteins	R-CFA-8866654	Canis familiaris	2266
Reactome	Potassium transport channels	R-CFA-1296067	Canis familiaris	164
Reactome	Classical Kir channels	R-CFA-1296053	Canis familiaris	164
Reactome	Glycogen synthesis	R-CFA-3322077	Canis familiaris	36
Reactome	Voltage gated Potassium channels	R-CFA-1296072	Canis familiaris	164
Reactome	ATP sensitive Potassium channels	R-CFA-1296025	Canis familiaris	164
Reactome	Polo-like kinase mediated events	R-CFA-156711	Canis familiaris	226
Reactome	Beta oxidation of palmitoyl-CoA to myristoyl-CoA	R-CFA-77305	Canis familiaris	159
Reactome	Beta oxidation of lauroyl-CoA to decanoyl-CoA-CoA	R-CFA-77310	Canis familiaris	159
Reactome	O-glycosylation of TSR domain-containing proteins	R-CFA-5173214	Canis familiaris	7
Reactome	Beta oxidation of octanoyl-CoA to hexanoyl-CoA	R-CFA-77348	Canis familiaris	159
Reactome	Beta oxidation of decanoyl-CoA to octanoyl-CoA-CoA	R-CFA-77346	Canis familiaris	159
Reactome	Beta oxidation of hexanoyl-CoA to butanoyl-CoA	R-CFA-77350	Canis familiaris	159
Reactome	Beta oxidation of butanoyl-CoA to acetyl-CoA	R-CFA-77352	Canis familiaris	159
Reactome	Nicotinate metabolism	R-CFA-196807	Canis familiaris	21
Reactome	Glycine degradation	R-CFA-6783984	Canis familiaris	26
Reactome	TWIK-related alkaline pH activated K+ channel (TALK)	R-DRE-1299361	Danio rerio	164
Reactome	TWIK-related spinal cord K+ channel (TRESK)	R-DRE-1299344	Danio rerio	164
Reactome	mitochondrial fatty acid beta-oxidation of unsaturated fatty acids	R-DRE-77288	Danio rerio	159
Reactome	Mitochondrial Fatty Acid Beta-Oxidation	R-DRE-77289	Danio rerio	159
Reactome	Beta oxidation of myristoyl-CoA to lauroyl-CoA	R-DRE-77285	Danio rerio	159
Reactome	Fanconi Anemia Pathway	R-DRE-6783310	Danio rerio	47
Reactome	Urea cycle	R-DRE-70635	Danio rerio	2
Reactome	APC/C:Cdc20 mediated degradation of Securin	R-DRE-174154	Danio rerio	34
Reactome	Cellular hexose transport	R-DRE-189200	Danio rerio	26
Reactome	Cdc20:Phospho-APC/C mediated degradation of Cyclin A	R-DRE-174184	Danio rerio	34
Reactome	APC/C:Cdh1 mediated degradation of Cdc20 and other APC/C:Cdh1 targeted proteins in late mitosis/early G1	R-DRE-174178	Danio rerio	34
Reactome	Zinc efflux and compartmentalization by the SLC30 family	R-DRE-435368	Danio rerio	79
Reactome	E3 ubiquitin ligases ubiquitinate target proteins	R-DRE-8866654	Danio rerio	2266
Reactome	Synthesis of active ubiquitin: roles of E1 and E2 enzymes	R-DRE-8866652	Danio rerio	2266
Reactome	The fatty acid cycling model	R-DRE-167826	Danio rerio	367
Reactome	The proton buffering model	R-DRE-167827	Danio rerio	367
Reactome	Beta oxidation of lauroyl-CoA to decanoyl-CoA-CoA	R-DRE-77310	Danio rerio	159
Reactome	Small interfering RNA (siRNA) biogenesis	R-DRE-426486	Danio rerio	93
Reactome	Beta oxidation of palmitoyl-CoA to myristoyl-CoA	R-DRE-77305	Danio rerio	159
Reactome	TWIK-releated acid-sensitive K+ channel (TASK)	R-DRE-1299316	Danio rerio	164
Reactome	Nonhomologous End-Joining (NHEJ)	R-DRE-5693571	Danio rerio	39
Reactome	Beta oxidation of hexanoyl-CoA to butanoyl-CoA	R-DRE-77350	Danio rerio	159
Reactome	Beta oxidation of butanoyl-CoA to acetyl-CoA	R-DRE-77352	Danio rerio	159
Reactome	Beta oxidation of decanoyl-CoA to octanoyl-CoA-CoA	R-DRE-77346	Danio rerio	159
Reactome	Beta oxidation of octanoyl-CoA to hexanoyl-CoA	R-DRE-77348	Danio rerio	159
Reactome	Hypusine synthesis from eIF5A-lysine	R-DRE-204626	Danio rerio	9
Reactome	Autodegradation of Cdh1 by Cdh1:APC/C	R-DRE-174084	Danio rerio	34
Reactome	IRE1alpha activates chaperones	R-DRE-381070	Danio rerio	7
Reactome	Zinc influx into cells by the SLC39 gene family	R-DRE-442380	Danio rerio	79
Reactome	Tandem pore domain halothane-inhibited K+ channel (THIK)	R-DRE-1299287	Danio rerio	164
Reactome	Endosomal Sorting Complex Required For Transport (ESCRT)	R-DRE-917729	Danio rerio	92
Reactome	Molybdenum cofactor biosynthesis	R-DRE-947581	Danio rerio	3
Reactome	APC/C:Cdc20 mediated degradation of Cyclin B	R-DRE-174048	Danio rerio	34
Reactome	Glycogen synthesis	R-DRE-3322077	Danio rerio	36
Reactome	Synthesis of diphthamide-EEF2	R-DRE-5358493	Danio rerio	38
Reactome	Formation of the active cofactor, UDP-glucuronate	R-DRE-173599	Danio rerio	34
Reactome	TYSND1 cleaves peroxisomal proteins	R-DRE-9033500	Danio rerio	109
Reactome	Detoxification of Reactive Oxygen Species	R-DRE-3299685	Danio rerio	123
Reactome	Translesion Synthesis by POLH	R-DRE-110320	Danio rerio	3
Reactome	Tyrosine catabolism	R-DRE-8963684	Danio rerio	25
Reactome	Heme biosynthesis	R-DRE-189451	Danio rerio	16
Reactome	Resolution of AP sites via the multiple-nucleotide patch replacement pathway	R-DRE-110373	Danio rerio	5
Reactome	Resolution of AP sites via the single-nucleotide replacement pathway	R-DRE-110381	Danio rerio	5
Reactome	Methylation	R-DRE-156581	Danio rerio	650
Reactome	Activation of ATR in response to replication stress	R-DRE-176187	Danio rerio	129
Reactome	Translesion synthesis by POLK	R-DRE-5655862	Danio rerio	20
Reactome	Gap-filling DNA repair synthesis and ligation in GG-NER	R-DRE-5696397	Danio rerio	12
Reactome	AURKA Activation by TPX2	R-DRE-8854518	Danio rerio	50
Reactome	Glycine degradation	R-DRE-6783984	Danio rerio	26
Reactome	Passive transport by Aquaporins	R-DRE-432047	Danio rerio	130
Reactome	Translesion synthesis by REV1	R-DRE-110312	Danio rerio	20
Reactome	Mismatch repair (MMR) directed by MSH2:MSH6 (MutSalpha)	R-DRE-5358565	Danio rerio	42
Reactome	Sphingolipid de novo biosynthesis	R-DRE-1660661	Danio rerio	39
Reactome	O-glycosylation of TSR domain-containing proteins	R-DRE-5173214	Danio rerio	7
Reactome	Dual Incision in GG-NER	R-DRE-5696400	Danio rerio	14
Reactome	ATP sensitive Potassium channels	R-DRE-1296025	Danio rerio	164
Reactome	Classical Kir channels	R-DRE-1296053	Danio rerio	164
Reactome	HCN channels	R-DRE-1296061	Danio rerio	164
Reactome	Synthesis of Ketone Bodies	R-DRE-77111	Danio rerio	1
Reactome	Voltage gated Potassium channels	R-DRE-1296072	Danio rerio	164
Reactome	Potassium transport channels	R-DRE-1296067	Danio rerio	164
Reactome	TRP channels	R-DRE-3295583	Danio rerio	342
Reactome	Iron uptake and transport	R-DRE-917937	Danio rerio	63
Reactome	Cysteine formation from homocysteine	R-DRE-1614603	Danio rerio	22
Reactome	mRNA Splicing - Major Pathway	R-DRE-72163	Danio rerio	475
Reactome	Collagen degradation	R-DRE-1442490	Danio rerio	12
Reactome	Alpha-oxidation of phytanate	R-DRE-389599	Danio rerio	25
Reactome	COPI-dependent Golgi-to-ER retrograde traffic	R-DRE-6811434	Danio rerio	186
Reactome	Triglyceride catabolism	R-DRE-163560	Danio rerio	15
Reactome	EML4 and NUDC in mitotic spindle formation	R-DRE-9648025	Danio rerio	76
Reactome	Protein repair	R-DRE-5676934	Danio rerio	11
Reactome	Receptor Mediated Mitophagy	R-DRE-8934903	Danio rerio	9
Reactome	Nicotinate metabolism	R-DRE-196807	Danio rerio	21
Reactome	mRNA decay by 5' to 3' exoribonuclease	R-DRE-430039	Danio rerio	50
Reactome	Glycogen breakdown (glycogenolysis)	R-DRE-70221	Danio rerio	14
Reactome	Pyruvate metabolism	R-DRE-70268	Danio rerio	48
Reactome	Gluconeogenesis	R-DRE-70263	Danio rerio	175
Reactome	Polo-like kinase mediated events	R-DRE-156711	Danio rerio	226
Reactome	ROS sensing by NFE2L2	R-DRE-8932339	Danio rerio	180
Reactome	Beta-oxidation of very long chain fatty acids	R-DRE-390247	Danio rerio	22
Reactome	mRNA Capping	R-DRE-72086	Danio rerio	23
Reactome	Coenzyme A biosynthesis	R-DRE-196783	Danio rerio	40
Reactome	Triglyceride biosynthesis	R-DRE-75109	Danio rerio	115
Reactome	Translesion synthesis by POLI	R-DRE-5656121	Danio rerio	20
Reactome	Deadenylation of mRNA	R-DRE-429947	Danio rerio	74
Reactome	mRNA decay by 3' to 5' exoribonuclease	R-DRE-429958	Danio rerio	50
Reactome	Metabolism of folate and pterines	R-DRE-196757	Danio rerio	46
Reactome	Removal of aminoterminal propeptides from gamma-carboxylated proteins	R-DRE-159782	Danio rerio	69
Reactome	Synthesis of CL	R-DRE-1483076	Danio rerio	5
Reactome	Regulated proteolysis of p75NTR	R-DRE-193692	Danio rerio	3
Reactome	Frs2-mediated activation	R-DRE-170968	Danio rerio	33
Reactome	Citric acid cycle (TCA cycle)	R-DRE-71403	Danio rerio	290
Reactome	Synthesis of PS	R-DRE-1483101	Danio rerio	18
Reactome	Major pathway of rRNA processing in the nucleolus and cytosol	R-DRE-6791226	Danio rerio	559
Reactome	Degradation of GABA	R-DRE-916853	Danio rerio	4
Reactome	SMAD2/SMAD3:SMAD4 heterotrimer regulates transcription	R-DRE-2173796	Danio rerio	467
Reactome	Glutathione synthesis and recycling	R-DRE-174403	Danio rerio	17
Reactome	Telomere Extension By Telomerase	R-DRE-171319	Danio rerio	45
Reactome	Synthesis of PA	R-DRE-1483166	Danio rerio	19
Reactome	Synthesis of PG	R-DRE-1483148	Danio rerio	39
Reactome	EGFR interacts with phospholipase C-gamma	R-DRE-212718	Danio rerio	610
Reactome	Synthesis of PC	R-DRE-1483191	Danio rerio	24
Reactome	Synthesis of PE	R-DRE-1483213	Danio rerio	28
Reactome	Branched-chain amino acid catabolism	R-DRE-70895	Danio rerio	48
Reactome	Synthesis of PI	R-DRE-1483226	Danio rerio	18
Reactome	Synthesis of epoxy (EET) and dihydroxyeicosatrienoic acids (DHET)	R-DRE-2142670	Danio rerio	8
Reactome	Pentose phosphate pathway	R-DRE-71336	Danio rerio	32
Reactome	Respiratory electron transport	R-DRE-611105	Danio rerio	33
Reactome	Ethanol oxidation	R-DRE-71384	Danio rerio	10
Reactome	Synthesis of UDP-N-acetyl-glucosamine	R-DRE-446210	Danio rerio	30
Reactome	Synthesis of GDP-mannose	R-DRE-446205	Danio rerio	18
Reactome	Wax biosynthesis	R-DRE-9640463	Danio rerio	202
Reactome	Formation of ATP by chemiosmotic coupling	R-DRE-163210	Danio rerio	55
Reactome	activated TAK1 mediates p38 MAPK activation	R-DRE-450302	Danio rerio	81
Reactome	Serine biosynthesis	R-DRE-977347	Danio rerio	35
Reactome	TWIK related potassium channel (TREK)	R-DRE-1299503	Danio rerio	164
Reactome	Mitochondrial iron-sulfur cluster biogenesis	R-DRE-1362409	Danio rerio	101
Reactome	Antigen processing: Ubiquitination & Proteasome degradation	R-DRE-983168	Danio rerio	276
Reactome	Cholesterol biosynthesis	R-DRE-191273	Danio rerio	5
Reactome	Metabolism of ingested SeMet, Sec, MeSec into H2Se	R-DRE-2408508	Danio rerio	33
Reactome	Inositol transporters	R-DRE-429593	Danio rerio	27
Reactome	5-Phosphoribose 1-diphosphate biosynthesis	R-DRE-73843	Danio rerio	19
Reactome	Ubiquinol biosynthesis	R-DRE-2142789	Danio rerio	110
Reactome	Eukaryotic Translation Elongation	R-DRE-156842	Danio rerio	323
Reactome	Miscellaneous transport and binding events	R-DRE-5223345	Danio rerio	1248
Reactome	Methionine salvage pathway	R-DRE-1237112	Danio rerio	22
Reactome	APEX1-Independent Resolution of AP Sites via the Single Nucleotide Replacement Pathway	R-DRE-5649702	Danio rerio	5
Reactome	Citric acid cycle (TCA cycle)	R-DDI-71403	Dictyostelium discoideum	290
Reactome	IRE1alpha activates chaperones	R-DDI-381070	Dictyostelium discoideum	7
Reactome	Inositol transporters	R-DDI-429593	Dictyostelium discoideum	27
Reactome	Iron uptake and transport	R-DDI-917937	Dictyostelium discoideum	63
Reactome	TWIK related potassium channel (TREK)	R-DDI-1299503	Dictyostelium discoideum	164
Reactome	Major pathway of rRNA processing in the nucleolus and cytosol	R-DDI-6791226	Dictyostelium discoideum	559
Reactome	Hypusine synthesis from eIF5A-lysine	R-DDI-204626	Dictyostelium discoideum	9
Reactome	Cdc20:Phospho-APC/C mediated degradation of Cyclin A	R-DDI-174184	Dictyostelium discoideum	34
Reactome	APC/C:Cdh1 mediated degradation of Cdc20 and other APC/C:Cdh1 targeted proteins in late mitosis/early G1	R-DDI-174178	Dictyostelium discoideum	34
Reactome	Cellular hexose transport	R-DDI-189200	Dictyostelium discoideum	26
Reactome	Sphingolipid de novo biosynthesis	R-DDI-1660661	Dictyostelium discoideum	39
Reactome	Glycogen breakdown (glycogenolysis)	R-DDI-70221	Dictyostelium discoideum	14
Reactome	TYSND1 cleaves peroxisomal proteins	R-DDI-9033500	Dictyostelium discoideum	109
Reactome	Glycogen synthesis	R-DDI-3322077	Dictyostelium discoideum	36
Reactome	Mitochondrial iron-sulfur cluster biogenesis	R-DDI-1362409	Dictyostelium discoideum	101
Reactome	mRNA Capping	R-DDI-72086	Dictyostelium discoideum	23
Reactome	Triglyceride biosynthesis	R-DDI-75109	Dictyostelium discoideum	115
Reactome	Synthesis of GDP-mannose	R-DDI-446205	Dictyostelium discoideum	18
Reactome	Synthesis of UDP-N-acetyl-glucosamine	R-DDI-446210	Dictyostelium discoideum	30
Reactome	Gluconeogenesis	R-DDI-70263	Dictyostelium discoideum	175
Reactome	Pyruvate metabolism	R-DDI-70268	Dictyostelium discoideum	48
Reactome	activated TAK1 mediates p38 MAPK activation	R-DDI-450302	Dictyostelium discoideum	81
Reactome	Alpha-oxidation of phytanate	R-DDI-389599	Dictyostelium discoideum	25
Reactome	Antigen processing: Ubiquitination & Proteasome degradation	R-DDI-983168	Dictyostelium discoideum	276
Reactome	Protein repair	R-DDI-5676934	Dictyostelium discoideum	11
Reactome	Serine biosynthesis	R-DDI-977347	Dictyostelium discoideum	35
Reactome	Receptor Mediated Mitophagy	R-DDI-8934903	Dictyostelium discoideum	9
Reactome	Synthesis of diphthamide-EEF2	R-DDI-5358493	Dictyostelium discoideum	38
Reactome	Molybdenum cofactor biosynthesis	R-DDI-947581	Dictyostelium discoideum	3
Reactome	mRNA Splicing - Major Pathway	R-DDI-72163	Dictyostelium discoideum	475
Reactome	Nonhomologous End-Joining (NHEJ)	R-DDI-5693571	Dictyostelium discoideum	39
Reactome	E3 ubiquitin ligases ubiquitinate target proteins	R-DDI-8866654	Dictyostelium discoideum	2266
Reactome	Synthesis of active ubiquitin: roles of E1 and E2 enzymes	R-DDI-8866652	Dictyostelium discoideum	2266
Reactome	Respiratory electron transport	R-DDI-611105	Dictyostelium discoideum	33
Reactome	Endosomal Sorting Complex Required For Transport (ESCRT)	R-DDI-917729	Dictyostelium discoideum	92
Reactome	TRP channels	R-DDI-3295583	Dictyostelium discoideum	342
Reactome	Cysteine formation from homocysteine	R-DDI-1614603	Dictyostelium discoideum	22
Reactome	APC/C:Cdc20 mediated degradation of Securin	R-DDI-174154	Dictyostelium discoideum	34
Reactome	Mismatch repair (MMR) directed by MSH2:MSH6 (MutSalpha)	R-DDI-5358565	Dictyostelium discoideum	42
Reactome	mRNA decay by 5' to 3' exoribonuclease	R-DDI-430039	Dictyostelium discoideum	50
Reactome	APC/C:Cdc20 mediated degradation of Cyclin B	R-DDI-174048	Dictyostelium discoideum	34
Reactome	Autodegradation of Cdh1 by Cdh1:APC/C	R-DDI-174084	Dictyostelium discoideum	34
Reactome	Deadenylation of mRNA	R-DDI-429947	Dictyostelium discoideum	74
Reactome	mRNA decay by 3' to 5' exoribonuclease	R-DDI-429958	Dictyostelium discoideum	50
Reactome	Detoxification of Reactive Oxygen Species	R-DDI-3299685	Dictyostelium discoideum	123
Reactome	Eukaryotic Translation Elongation	R-DDI-156842	Dictyostelium discoideum	323
Reactome	Tyrosine catabolism	R-DDI-8963684	Dictyostelium discoideum	25
Reactome	EML4 and NUDC in mitotic spindle formation	R-DDI-9648025	Dictyostelium discoideum	76
Reactome	Synthesis of Ketone Bodies	R-DDI-77111	Dictyostelium discoideum	1
Reactome	Nicotinate metabolism	R-DDI-196807	Dictyostelium discoideum	21
Reactome	Synthesis of epoxy (EET) and dihydroxyeicosatrienoic acids (DHET)	R-DDI-2142670	Dictyostelium discoideum	8
Reactome	Synthesis of PE	R-DDI-1483213	Dictyostelium discoideum	28
Reactome	Synthesis of PI	R-DDI-1483226	Dictyostelium discoideum	18
Reactome	Synthesis of PA	R-DDI-1483166	Dictyostelium discoideum	19
Reactome	Tandem pore domain halothane-inhibited K+ channel (THIK)	R-DDI-1299287	Dictyostelium discoideum	164
Reactome	Synthesis of PC	R-DDI-1483191	Dictyostelium discoideum	24
Reactome	Synthesis of PG	R-DDI-1483148	Dictyostelium discoideum	39
Reactome	Beta-oxidation of very long chain fatty acids	R-DDI-390247	Dictyostelium discoideum	22
Reactome	Urea cycle	R-DDI-70635	Dictyostelium discoideum	2
Reactome	Beta oxidation of lauroyl-CoA to decanoyl-CoA-CoA	R-DDI-77310	Dictyostelium discoideum	159
Reactome	Cholesterol biosynthesis	R-DDI-191273	Dictyostelium discoideum	5
Reactome	Glycine degradation	R-DDI-6783984	Dictyostelium discoideum	26
Reactome	Passive transport by Aquaporins	R-DDI-432047	Dictyostelium discoideum	130
Reactome	Synthesis of PS	R-DDI-1483101	Dictyostelium discoideum	18
Reactome	5-Phosphoribose 1-diphosphate biosynthesis	R-DDI-73843	Dictyostelium discoideum	19
Reactome	TWIK-related spinal cord K+ channel (TRESK)	R-DDI-1299344	Dictyostelium discoideum	164
Reactome	TWIK-related alkaline pH activated K+ channel (TALK)	R-DDI-1299361	Dictyostelium discoideum	164
Reactome	Glutathione synthesis and recycling	R-DDI-174403	Dictyostelium discoideum	17
Reactome	Beta oxidation of butanoyl-CoA to acetyl-CoA	R-DDI-77352	Dictyostelium discoideum	159
Reactome	Beta oxidation of hexanoyl-CoA to butanoyl-CoA	R-DDI-77350	Dictyostelium discoideum	159
Reactome	Beta oxidation of octanoyl-CoA to hexanoyl-CoA	R-DDI-77348	Dictyostelium discoideum	159
Reactome	Beta oxidation of decanoyl-CoA to octanoyl-CoA-CoA	R-DDI-77346	Dictyostelium discoideum	159
Reactome	Zinc influx into cells by the SLC39 gene family	R-DDI-442380	Dictyostelium discoideum	79
Reactome	TWIK-releated acid-sensitive K+ channel (TASK)	R-DDI-1299316	Dictyostelium discoideum	164
Reactome	Heme biosynthesis	R-DDI-189451	Dictyostelium discoideum	16
Reactome	Resolution of AP sites via the multiple-nucleotide patch replacement pathway	R-DDI-110373	Dictyostelium discoideum	5
Reactome	Resolution of AP sites via the single-nucleotide replacement pathway	R-DDI-110381	Dictyostelium discoideum	5
Reactome	Pentose phosphate pathway	R-DDI-71336	Dictyostelium discoideum	32
Reactome	Branched-chain amino acid catabolism	R-DDI-70895	Dictyostelium discoideum	48
Reactome	Polo-like kinase mediated events	R-DDI-156711	Dictyostelium discoideum	226
Reactome	Wax biosynthesis	R-DDI-9640463	Dictyostelium discoideum	202
Reactome	Coenzyme A biosynthesis	R-DDI-196783	Dictyostelium discoideum	40
Reactome	Ubiquinol biosynthesis	R-DDI-2142789	Dictyostelium discoideum	110
Reactome	Methionine salvage pathway	R-DDI-1237112	Dictyostelium discoideum	22
Reactome	Miscellaneous transport and binding events	R-DDI-5223345	Dictyostelium discoideum	1248
Reactome	Ethanol oxidation	R-DDI-71384	Dictyostelium discoideum	10
Reactome	APEX1-Independent Resolution of AP Sites via the Single Nucleotide Replacement Pathway	R-DDI-5649702	Dictyostelium discoideum	5
Reactome	Zinc efflux and compartmentalization by the SLC30 family	R-DDI-435368	Dictyostelium discoideum	79
Reactome	Receptor Mediated Mitophagy	R-DME-8934903	Drosophila melanogaster	9
Reactome	Synthesis of CL	R-DME-1483076	Drosophila melanogaster	5
Reactome	Iron uptake and transport	R-DME-917937	Drosophila melanogaster	63
Reactome	ROS sensing by NFE2L2	R-DME-8932339	Drosophila melanogaster	180
Reactome	Respiratory electron transport	R-DME-611105	Drosophila melanogaster	33
Reactome	Translesion synthesis by REV1	R-DME-110312	Drosophila melanogaster	20
Reactome	Synthesis of Ketone Bodies	R-DME-77111	Drosophila melanogaster	1
Reactome	Hypusine synthesis from eIF5A-lysine	R-DME-204626	Drosophila melanogaster	9
Reactome	Small interfering RNA (siRNA) biogenesis	R-DME-426486	Drosophila melanogaster	93
Reactome	Synthesis of PS	R-DME-1483101	Drosophila melanogaster	18
Reactome	COPI-dependent Golgi-to-ER retrograde traffic	R-DME-6811434	Drosophila melanogaster	186
Reactome	Glutathione synthesis and recycling	R-DME-174403	Drosophila melanogaster	17
Reactome	O-glycosylation of TSR domain-containing proteins	R-DME-5173214	Drosophila melanogaster	7
Reactome	Methylation	R-DME-156581	Drosophila melanogaster	650
Reactome	Zinc efflux and compartmentalization by the SLC30 family	R-DME-435368	Drosophila melanogaster	79
Reactome	Translesion Synthesis by POLH	R-DME-110320	Drosophila melanogaster	3
Reactome	IRE1alpha activates chaperones	R-DME-381070	Drosophila melanogaster	7
Reactome	Heme biosynthesis	R-DME-189451	Drosophila melanogaster	16
Reactome	Activation of ATR in response to replication stress	R-DME-176187	Drosophila melanogaster	129
Reactome	mRNA Splicing - Major Pathway	R-DME-72163	Drosophila melanogaster	475
Reactome	Sphingolipid de novo biosynthesis	R-DME-1660661	Drosophila melanogaster	39
Reactome	Translesion synthesis by POLI	R-DME-5656121	Drosophila melanogaster	20
Reactome	Coenzyme A biosynthesis	R-DME-196783	Drosophila melanogaster	40
Reactome	Tyrosine catabolism	R-DME-8963684	Drosophila melanogaster	25
Reactome	Beta-oxidation of very long chain fatty acids	R-DME-390247	Drosophila melanogaster	22
Reactome	Gap-filling DNA repair synthesis and ligation in GG-NER	R-DME-5696397	Drosophila melanogaster	12
Reactome	Detoxification of Reactive Oxygen Species	R-DME-3299685	Drosophila melanogaster	123
Reactome	Removal of aminoterminal propeptides from gamma-carboxylated proteins	R-DME-159782	Drosophila melanogaster	69
Reactome	Translesion synthesis by POLK	R-DME-5655862	Drosophila melanogaster	20
Reactome	Molybdenum cofactor biosynthesis	R-DME-947581	Drosophila melanogaster	3
Reactome	EML4 and NUDC in mitotic spindle formation	R-DME-9648025	Drosophila melanogaster	76
Reactome	Frs2-mediated activation	R-DME-170968	Drosophila melanogaster	33
Reactome	Beta oxidation of octanoyl-CoA to hexanoyl-CoA	R-DME-77348	Drosophila melanogaster	159
Reactome	Beta oxidation of decanoyl-CoA to octanoyl-CoA-CoA	R-DME-77346	Drosophila melanogaster	159
Reactome	Beta oxidation of hexanoyl-CoA to butanoyl-CoA	R-DME-77350	Drosophila melanogaster	159
Reactome	Beta oxidation of butanoyl-CoA to acetyl-CoA	R-DME-77352	Drosophila melanogaster	159
Reactome	Polo-like kinase mediated events	R-DME-156711	Drosophila melanogaster	226
Reactome	Serine biosynthesis	R-DME-977347	Drosophila melanogaster	35
Reactome	Endogenous sterols	R-DME-211976	Drosophila melanogaster	70
Reactome	Metabolism of folate and pterines	R-DME-196757	Drosophila melanogaster	46
Reactome	Beta oxidation of palmitoyl-CoA to myristoyl-CoA	R-DME-77305	Drosophila melanogaster	159
Reactome	Beta oxidation of lauroyl-CoA to decanoyl-CoA-CoA	R-DME-77310	Drosophila melanogaster	159
Reactome	Antigen processing: Ubiquitination & Proteasome degradation	R-DME-983168	Drosophila melanogaster	276
Reactome	activated TAK1 mediates p38 MAPK activation	R-DME-450302	Drosophila melanogaster	81
Reactome	TYSND1 cleaves peroxisomal proteins	R-DME-9033500	Drosophila melanogaster	109
Reactome	Cysteine formation from homocysteine	R-DME-1614603	Drosophila melanogaster	22
Reactome	Dual Incision in GG-NER	R-DME-5696400	Drosophila melanogaster	14
Reactome	Major pathway of rRNA processing in the nucleolus and cytosol	R-DME-6791226	Drosophila melanogaster	559
Reactome	Synthesis of GDP-mannose	R-DME-446205	Drosophila melanogaster	18
Reactome	Synthesis of diphthamide-EEF2	R-DME-5358493	Drosophila melanogaster	38
Reactome	Synthesis of UDP-N-acetyl-glucosamine	R-DME-446210	Drosophila melanogaster	30
Reactome	Mismatch repair (MMR) directed by MSH2:MSH6 (MutSalpha)	R-DME-5358565	Drosophila melanogaster	42
Reactome	Eukaryotic Translation Elongation	R-DME-156842	Drosophila melanogaster	323
Reactome	Urea cycle	R-DME-70635	Drosophila melanogaster	2
Reactome	Nicotinate metabolism	R-DME-196807	Drosophila melanogaster	21
Reactome	Beta oxidation of myristoyl-CoA to lauroyl-CoA	R-DME-77285	Drosophila melanogaster	159
Reactome	mitochondrial fatty acid beta-oxidation of unsaturated fatty acids	R-DME-77288	Drosophila melanogaster	159
Reactome	Mitochondrial Fatty Acid Beta-Oxidation	R-DME-77289	Drosophila melanogaster	159
Reactome	TWIK-related alkaline pH activated K+ channel (TALK)	R-DME-1299361	Drosophila melanogaster	164
Reactome	Ethanol oxidation	R-DME-71384	Drosophila melanogaster	10
Reactome	TWIK-releated acid-sensitive K+ channel (TASK)	R-DME-1299316	Drosophila melanogaster	164
Reactome	Formation of ATP by chemiosmotic coupling	R-DME-163210	Drosophila melanogaster	55
Reactome	Protein repair	R-DME-5676934	Drosophila melanogaster	11
Reactome	TWIK-related spinal cord K+ channel (TRESK)	R-DME-1299344	Drosophila melanogaster	164
Reactome	Pentose phosphate pathway	R-DME-71336	Drosophila melanogaster	32
Reactome	Methionine salvage pathway	R-DME-1237112	Drosophila melanogaster	22
Reactome	Cholesterol biosynthesis	R-DME-191273	Drosophila melanogaster	5
Reactome	Formation of the active cofactor, UDP-glucuronate	R-DME-173599	Drosophila melanogaster	34
Reactome	Mitochondrial iron-sulfur cluster biogenesis	R-DME-1362409	Drosophila melanogaster	101
Reactome	mRNA decay by 3' to 5' exoribonuclease	R-DME-429958	Drosophila melanogaster	50
Reactome	5-Phosphoribose 1-diphosphate biosynthesis	R-DME-73843	Drosophila melanogaster	19
Reactome	Deadenylation of mRNA	R-DME-429947	Drosophila melanogaster	74
Reactome	APC/C:Cdc20 mediated degradation of Cyclin B	R-DME-174048	Drosophila melanogaster	34
Reactome	Branched-chain amino acid catabolism	R-DME-70895	Drosophila melanogaster	48
Reactome	TRP channels	R-DME-3295583	Drosophila melanogaster	342
Reactome	EGFR interacts with phospholipase C-gamma	R-DME-212718	Drosophila melanogaster	610
Reactome	mRNA decay by 5' to 3' exoribonuclease	R-DME-430039	Drosophila melanogaster	50
Reactome	E3 ubiquitin ligases ubiquitinate target proteins	R-DME-8866654	Drosophila melanogaster	2266
Reactome	Synthesis of active ubiquitin: roles of E1 and E2 enzymes	R-DME-8866652	Drosophila melanogaster	2266
Reactome	TWIK related potassium channel (TREK)	R-DME-1299503	Drosophila melanogaster	164
Reactome	Pyruvate metabolism	R-DME-70268	Drosophila melanogaster	48
Reactome	Gluconeogenesis	R-DME-70263	Drosophila melanogaster	175
Reactome	Classical Kir channels	R-DME-1296053	Drosophila melanogaster	164
Reactome	Glycine degradation	R-DME-6783984	Drosophila melanogaster	26
Reactome	Voltage gated Potassium channels	R-DME-1296072	Drosophila melanogaster	164
Reactome	Potassium transport channels	R-DME-1296067	Drosophila melanogaster	164
Reactome	HCN channels	R-DME-1296061	Drosophila melanogaster	164
Reactome	The proton buffering model	R-DME-167827	Drosophila melanogaster	367
Reactome	The fatty acid cycling model	R-DME-167826	Drosophila melanogaster	367
Reactome	Degradation of GABA	R-DME-916853	Drosophila melanogaster	4
Reactome	Synthesis of epoxy (EET) and dihydroxyeicosatrienoic acids (DHET)	R-DME-2142670	Drosophila melanogaster	8
Reactome	APC/C:Cdc20 mediated degradation of Securin	R-DME-174154	Drosophila melanogaster	34
Reactome	APC/C:Cdh1 mediated degradation of Cdc20 and other APC/C:Cdh1 targeted proteins in late mitosis/early G1	R-DME-174178	Drosophila melanogaster	34
Reactome	Cellular hexose transport	R-DME-189200	Drosophila melanogaster	26
Reactome	Cdc20:Phospho-APC/C mediated degradation of Cyclin A	R-DME-174184	Drosophila melanogaster	34
Reactome	Autodegradation of Cdh1 by Cdh1:APC/C	R-DME-174084	Drosophila melanogaster	34
Reactome	Wax biosynthesis	R-DME-9640463	Drosophila melanogaster	202
Reactome	SMAD2/SMAD3:SMAD4 heterotrimer regulates transcription	R-DME-2173796	Drosophila melanogaster	467
Reactome	Zinc influx into cells by the SLC39 gene family	R-DME-442380	Drosophila melanogaster	79
Reactome	Triglyceride biosynthesis	R-DME-75109	Drosophila melanogaster	115
Reactome	mRNA Capping	R-DME-72086	Drosophila melanogaster	23
Reactome	Alpha-oxidation of phytanate	R-DME-389599	Drosophila melanogaster	25
Reactome	Passive transport by Aquaporins	R-DME-432047	Drosophila melanogaster	130
Reactome	Synthesis of PG	R-DME-1483148	Drosophila melanogaster	39
Reactome	Triglyceride catabolism	R-DME-163560	Drosophila melanogaster	15
Reactome	Synthesis of PA	R-DME-1483166	Drosophila melanogaster	19
Reactome	Synthesis of PC	R-DME-1483191	Drosophila melanogaster	24
Reactome	Citric acid cycle (TCA cycle)	R-DME-71403	Drosophila melanogaster	290
Reactome	Miscellaneous transport and binding events	R-DME-5223345	Drosophila melanogaster	1248
Reactome	Ubiquinol biosynthesis	R-DME-2142789	Drosophila melanogaster	110
Reactome	Synthesis of PE	R-DME-1483213	Drosophila melanogaster	28
Reactome	Synthesis of PI	R-DME-1483226	Drosophila melanogaster	18
Reactome	IRE1alpha activates chaperones	R-GGA-381070	Gallus gallus	7
Reactome	COPI-dependent Golgi-to-ER retrograde traffic	R-GGA-6811434	Gallus gallus	186
Reactome	Beta oxidation of myristoyl-CoA to lauroyl-CoA	R-GGA-77285	Gallus gallus	159
Reactome	mitochondrial fatty acid beta-oxidation of unsaturated fatty acids	R-GGA-77288	Gallus gallus	159
Reactome	Mitochondrial Fatty Acid Beta-Oxidation	R-GGA-77289	Gallus gallus	159
Reactome	Inositol transporters	R-GGA-429593	Gallus gallus	27
Reactome	Urea cycle	R-GGA-70635	Gallus gallus	2
Reactome	Small interfering RNA (siRNA) biogenesis	R-GGA-426486	Gallus gallus	93
Reactome	Collagen degradation	R-GGA-1442490	Gallus gallus	12
Reactome	Hypusine synthesis from eIF5A-lysine	R-GGA-204626	Gallus gallus	9
Reactome	The tricarboxylic acid cycle	R-GGA-372987	Gallus gallus	290
Reactome	Triglyceride catabolism	R-GGA-163560	Gallus gallus	15
Reactome	Activated TAK1 mediates p38 MAP kinase phosphorylation	R-GGA-437980	Gallus gallus	81
Reactome	Zinc efflux and compartmentalization by the SLC30 family	R-GGA-435368	Gallus gallus	79
Reactome	Cellular hexose transport	R-GGA-189200	Gallus gallus	26
Reactome	APC/C:Cdh1 mediated degradation of Cdc20 and other APC/C:Cdh1 targeted proteins in late mitosis/early G1	R-GGA-174178	Gallus gallus	34
Reactome	Cdc20:Phospho-APC/C mediated degradation of Cyclin A	R-GGA-174184	Gallus gallus	34
Reactome	APC/C:Cdc20 mediated degradation of Securin	R-GGA-174154	Gallus gallus	34
Reactome	Synthesis of Ketone Bodies	R-GGA-77111	Gallus gallus	1
Reactome	The fatty acid cycling model	R-GGA-167826	Gallus gallus	367
Reactome	The proton buffering model	R-GGA-167827	Gallus gallus	367
Reactome	Iron uptake and transport	R-GGA-917937	Gallus gallus	63
Reactome	Major pathway of rRNA processing in the nucleolus and cytosol	R-GGA-6791226	Gallus gallus	559
Reactome	Frs2-mediated activation	R-GGA-170968	Gallus gallus	33
Reactome	TWIK related potassium channel (TREK)	R-GGA-1299503	Gallus gallus	164
Reactome	Zinc influx into cells by the SLC39 gene family	R-GGA-442380	Gallus gallus	79
Reactome	De novo synthesis of IMP	R-GGA-419140	Gallus gallus	75
Reactome	Coenzyme A biosynthesis	R-GGA-196783	Gallus gallus	40
Reactome	mRNA Splicing - Major Pathway	R-GGA-72163	Gallus gallus	475
Reactome	Passive transport by Aquaporins	R-GGA-432047	Gallus gallus	130
Reactome	Metabolism of folate and pterines	R-GGA-196757	Gallus gallus	46
Reactome	Removal of aminoterminal propeptides from gamma-carboxylated proteins	R-GGA-159782	Gallus gallus	69
Reactome	Wax biosynthesis	R-GGA-9640463	Gallus gallus	202
Reactome	Translesion synthesis by POLI	R-GGA-5656121	Gallus gallus	20
Reactome	Methionine salvage pathway	R-GGA-1237112	Gallus gallus	22
Reactome	Translesion Synthesis by POLH	R-GGA-110320	Gallus gallus	3
Reactome	Translesion synthesis by REV1	R-GGA-110312	Gallus gallus	20
Reactome	Metabolism of ingested SeMet, Sec, MeSec into H2Se	R-GGA-2408508	Gallus gallus	33
Reactome	Glutathione synthesis and recycling	R-GGA-174403	Gallus gallus	17
Reactome	Degradation of GABA	R-GGA-916853	Gallus gallus	4
Reactome	OAS antiviral response	R-GGA-8983711	Gallus gallus	238
Reactome	Activation of ATR in response to replication stress	R-GGA-176187	Gallus gallus	129
Reactome	mRNA Capping	R-GGA-72086	Gallus gallus	23
Reactome	Triglyceride biosynthesis	R-GGA-75109	Gallus gallus	115
Reactome	Methylation	R-GGA-156581	Gallus gallus	650
Reactome	Resolution of Abasic Sites (AP sites)	R-GGA-353416	Gallus gallus	43
Reactome	Synthesis of active ubiquitin: roles of E1 and E2 enzymes	R-GGA-8866652	Gallus gallus	2266
Reactome	E3 ubiquitin ligases ubiquitinate target proteins	R-GGA-8866654	Gallus gallus	2266
Reactome	TWIK-releated acid-sensitive K+ channel (TASK)	R-GGA-1299316	Gallus gallus	164
Reactome	Pyruvate metabolism	R-GGA-70268	Gallus gallus	48
Reactome	Gluconeogenesis	R-GGA-70263	Gallus gallus	175
Reactome	De novo synthesis of GMP	R-GGA-421223	Gallus gallus	11
Reactome	Protein repair	R-GGA-5676934	Gallus gallus	11
Reactome	TWIK-related spinal cord K+ channel (TRESK)	R-GGA-1299344	Gallus gallus	164
Reactome	Fanconi Anemia Pathway	R-GGA-6783310	Gallus gallus	47
Reactome	TWIK-related alkaline pH activated K+ channel (TALK)	R-GGA-1299361	Gallus gallus	164
Reactome	Cholesterol biosynthesis	R-GGA-191273	Gallus gallus	5
Reactome	mRNA decay by 3' to 5' exoribonuclease	R-GGA-429958	Gallus gallus	50
Reactome	Non-homologous end joining (NHEJ)	R-GGA-353423	Gallus gallus	39
Reactome	Translesion synthesis by Pol zeta	R-GGA-353473	Gallus gallus	3
Reactome	Deadenylation of mRNA	R-GGA-429947	Gallus gallus	74
Reactome	Miscellaneous transport and binding events	R-GGA-5223345	Gallus gallus	1248
Reactome	Citric acid cycle (TCA cycle)	R-GGA-71403	Gallus gallus	290
Reactome	Synthesis of diphthamide-EEF2	R-GGA-5358493	Gallus gallus	38
Reactome	Ubiquinol biosynthesis	R-GGA-2142789	Gallus gallus	110
Reactome	Translesion synthesis by Pol kappa	R-GGA-353503	Gallus gallus	3
Reactome	Polo-like kinase mediated events	R-GGA-156711	Gallus gallus	226
Reactome	Dual Incision in GG-NER	R-GGA-5696400	Gallus gallus	14
Reactome	Gap-filling DNA repair synthesis and ligation in GG-NER	R-GGA-5696397	Gallus gallus	12
Reactome	Alpha-oxidation of phytanate	R-GGA-389599	Gallus gallus	25
Reactome	Translesion synthesis by POLK	R-GGA-5655862	Gallus gallus	20
Reactome	Tandem pore domain halothane-inhibited K+ channel (THIK)	R-GGA-1299287	Gallus gallus	164
Reactome	Detoxification of Reactive Oxygen Species	R-GGA-3299685	Gallus gallus	123
Reactome	TYSND1 cleaves peroxisomal proteins	R-GGA-9033500	Gallus gallus	109
Reactome	Synthesis of PE	R-GGA-1483213	Gallus gallus	28
Reactome	Ethanol oxidation	R-GGA-71384	Gallus gallus	10
Reactome	Nicotinate metabolism	R-GGA-196807	Gallus gallus	21
Reactome	Synthesis of epoxy (EET) and dihydroxyeicosatrienoic acids (DHET)	R-GGA-2142670	Gallus gallus	8
Reactome	NFkB and MAPK activation mediated by TRAF6	R-GGA-433822	Gallus gallus	81
Reactome	Autodegradation of Cdh1 by Cdh1:APC/C	R-GGA-174084	Gallus gallus	34
Reactome	Branched-chain amino acid catabolism	R-GGA-70895	Gallus gallus	48
Reactome	NOTCH3 Activation and Transmission of Signal to the Nucleus	R-GGA-9013507	Gallus gallus	11
Reactome	APC/C:Cdc20 mediated degradation of Cyclin B	R-GGA-174048	Gallus gallus	34
Reactome	Glycogen synthesis	R-GGA-3322077	Gallus gallus	36
Reactome	Fanconi Anemia Pathway in DNA repair	R-GGA-351465	Gallus gallus	541
Reactome	Classical Kir channels	R-GGA-1296053	Gallus gallus	164
Reactome	HCN channels	R-GGA-1296061	Gallus gallus	164
Reactome	Potassium transport channels	R-GGA-1296067	Gallus gallus	164
Reactome	Pentose phosphate pathway	R-GGA-71336	Gallus gallus	32
Reactome	Synthesis of PC	R-GGA-1483191	Gallus gallus	24
Reactome	Voltage gated Potassium channels	R-GGA-1296072	Gallus gallus	164
Reactome	Serine biosynthesis	R-GGA-977347	Gallus gallus	35
Reactome	Formation of the active cofactor, UDP-glucuronate	R-GGA-173599	Gallus gallus	34
Reactome	Synthesis of PA	R-GGA-1483166	Gallus gallus	19
Reactome	ATP sensitive Potassium channels	R-GGA-1296025	Gallus gallus	164
Reactome	Antigen processing: Ubiquitination & Proteasome degradation	R-GGA-983168	Gallus gallus	276
Reactome	Synthesis of PG	R-GGA-1483148	Gallus gallus	39
Reactome	Synthesis of GDP-mannose	R-GGA-446205	Gallus gallus	18
Reactome	Synthesis of UDP-N-acetyl-glucosamine	R-GGA-446210	Gallus gallus	30
Reactome	Synthesis of PS	R-GGA-1483101	Gallus gallus	18
Reactome	O-glycosylation of TSR domain-containing proteins	R-GGA-5173214	Gallus gallus	7
Reactome	Beta-oxidation of very long chain fatty acids	R-GGA-390247	Gallus gallus	22
Reactome	AURKA Activation by TPX2	R-GGA-8854518	Gallus gallus	50
Reactome	activated TAK1 mediates p38 MAPK activation	R-GGA-450302	Gallus gallus	81
Reactome	DNA Damage Reversal	R-GGA-353239	Gallus gallus	9
Reactome	Cysteine formation from homocysteine	R-GGA-1614603	Gallus gallus	22
Reactome	Heme synthesis	R-GGA-421984	Gallus gallus	16
Reactome	Glycolysis	R-GGA-352882	Gallus gallus	338
Reactome	Gluconeogenesis	R-GGA-352875	Gallus gallus	175
Reactome	TRP channels	R-GGA-3295583	Gallus gallus	342
Reactome	Beta oxidation of butanoyl-CoA to acetyl-CoA	R-GGA-77352	Gallus gallus	159
Reactome	Beta oxidation of hexanoyl-CoA to butanoyl-CoA	R-GGA-77350	Gallus gallus	159
Reactome	Assembly of telomerase and telomere extension	R-GGA-417076	Gallus gallus	45
Reactome	Sphingolipid de novo biosynthesis	R-GGA-1660661	Gallus gallus	39
Reactome	Synthesis of CL	R-GGA-1483076	Gallus gallus	5
Reactome	Formation of ATP by chemiosmotic coupling	R-GGA-163210	Gallus gallus	55
Reactome	5-Phosphoribose 1-diphosphate biosynthesis	R-GGA-73843	Gallus gallus	19
Reactome	Glucose transport	R-GGA-352832	Gallus gallus	69
Reactome	Nonhomologous End-Joining (NHEJ)	R-GGA-5693571	Gallus gallus	39
Reactome	Translesion synthesis by Pol eta	R-GGA-353382	Gallus gallus	3
Reactome	Tyrosine catabolism	R-GGA-8963684	Gallus gallus	25
Reactome	Beta oxidation of octanoyl-CoA to hexanoyl-CoA	R-GGA-77348	Gallus gallus	159
Reactome	NFkB and MAPK activation mediated by TRAF6 upon TLR7 or TLR21 stimulation	R-GGA-573298	Gallus gallus	81
Reactome	Beta oxidation of decanoyl-CoA to octanoyl-CoA-CoA	R-GGA-77346	Gallus gallus	159
Reactome	EML4 and NUDC in mitotic spindle formation	R-GGA-9648025	Gallus gallus	76
Reactome	Beta oxidation of lauroyl-CoA to decanoyl-CoA-CoA	R-GGA-77310	Gallus gallus	159
Reactome	Beta oxidation of palmitoyl-CoA to myristoyl-CoA	R-GGA-77305	Gallus gallus	159
Reactome	Respiratory electron transport	R-GGA-611105	Gallus gallus	33
Reactome	Ethanol oxidation	R-HSA-71384	Homo sapiens	10
Reactome	Pentose phosphate pathway	R-HSA-71336	Homo sapiens	32
Reactome	SMAD2/SMAD3:SMAD4 heterotrimer regulates transcription	R-HSA-2173796	Homo sapiens	467
Reactome	HCN channels	R-HSA-1296061	Homo sapiens	164
Reactome	Classical Kir channels	R-HSA-1296053	Homo sapiens	164
Reactome	ATP sensitive Potassium channels	R-HSA-1296025	Homo sapiens	164
Reactome	Synthesis of PE	R-HSA-1483213	Homo sapiens	28
Reactome	Synthesis of PI	R-HSA-1483226	Homo sapiens	18
Reactome	Branched-chain amino acid catabolism	R-HSA-70895	Homo sapiens	48
Reactome	Inositol transporters	R-HSA-429593	Homo sapiens	27
Reactome	Translesion synthesis by REV1	R-HSA-110312	Homo sapiens	20
Reactome	Hypusine synthesis from eIF5A-lysine	R-HSA-204626	Homo sapiens	9
Reactome	Heme biosynthesis	R-HSA-189451	Homo sapiens	16
Reactome	Methylation	R-HSA-156581	Homo sapiens	650
Reactome	Activation of ATR in response to replication stress	R-HSA-176187	Homo sapiens	129
Reactome	AURKA Activation by TPX2	R-HSA-8854518	Homo sapiens	50
Reactome	Potassium transport channels	R-HSA-1296067	Homo sapiens	164
Reactome	Voltage gated Potassium channels	R-HSA-1296072	Homo sapiens	164
Reactome	Mitochondrial protein import	R-HSA-1268020	Homo sapiens	20
Reactome	Mitochondrial tRNA aminoacylation	R-HSA-379726	Homo sapiens	52
Reactome	Cytosolic tRNA aminoacylation	R-HSA-379716	Homo sapiens	52
Reactome	Glycine degradation	R-HSA-6783984	Homo sapiens	26
Reactome	Resolution of AP sites via the single-nucleotide replacement pathway	R-HSA-110381	Homo sapiens	5
Reactome	Resolution of AP sites via the multiple-nucleotide patch replacement pathway	R-HSA-110373	Homo sapiens	5
Reactome	Respiratory electron transport	R-HSA-611105	Homo sapiens	33
Reactome	O-glycosylation of TSR domain-containing proteins	R-HSA-5173214	Homo sapiens	7
Reactome	Activated NOTCH1 Transmits Signal to the Nucleus	R-HSA-2122948	Homo sapiens	11
Reactome	Translesion Synthesis by POLH	R-HSA-110320	Homo sapiens	3
Reactome	Iron uptake and transport	R-HSA-917937	Homo sapiens	63
Reactome	Miscellaneous transport and binding events	R-HSA-5223345	Homo sapiens	1248
Reactome	PIWI-interacting RNA (piRNA) biogenesis	R-HSA-5601884	Homo sapiens	7
Reactome	activated TAK1 mediates p38 MAPK activation	R-HSA-450302	Homo sapiens	81
Reactome	Triglyceride catabolism	R-HSA-163560	Homo sapiens	15
Reactome	Response of EIF2AK4 (GCN2) to amino acid deficiency	R-HSA-9633012	Homo sapiens	3
Reactome	Metabolism of ingested SeMet, Sec, MeSec into H2Se	R-HSA-2408508	Homo sapiens	33
Reactome	Regulation of activated PAK-2p34 by proteasome mediated degradation	R-HSA-211733	Homo sapiens	48
Reactome	Translesion synthesis by POLI	R-HSA-5656121	Homo sapiens	20
Reactome	Citric acid cycle (TCA cycle)	R-HSA-71403	Homo sapiens	290
Reactome	Tyrosine catabolism	R-HSA-8963684	Homo sapiens	25
Reactome	Cell redox homeostasis	R-HSA-1222541	Homo sapiens	174
Reactome	NOTCH4 Activation and Transmission of Signal to the Nucleus	R-HSA-9013700	Homo sapiens	11
Reactome	Cytosolic iron-sulfur cluster assembly	R-HSA-2564830	Homo sapiens	101
Reactome	Synthesis of UDP-N-acetyl-glucosamine	R-HSA-446210	Homo sapiens	30
Reactome	EML4 and NUDC in mitotic spindle formation	R-HSA-9648025	Homo sapiens	76
Reactome	Synthesis of GDP-mannose	R-HSA-446205	Homo sapiens	18
Reactome	Beta-oxidation of very long chain fatty acids	R-HSA-390247	Homo sapiens	22
Reactome	Gluconeogenesis	R-HSA-70263	Homo sapiens	175
Reactome	Pyruvate metabolism	R-HSA-70268	Homo sapiens	48
Reactome	The proton buffering model	R-HSA-167827	Homo sapiens	367
Reactome	The fatty acid cycling model	R-HSA-167826	Homo sapiens	367
Reactome	Glycogen breakdown (glycogenolysis)	R-HSA-70221	Homo sapiens	14
Reactome	E3 ubiquitin ligases ubiquitinate target proteins	R-HSA-8866654	Homo sapiens	2266
Reactome	Synthesis of active ubiquitin: roles of E1 and E2 enzymes	R-HSA-8866652	Homo sapiens	2266
Reactome	TWIK-releated acid-sensitive K+ channel (TASK)	R-HSA-1299316	Homo sapiens	164
Reactome	APEX1-Independent Resolution of AP Sites via the Single Nucleotide Replacement Pathway	R-HSA-5649702	Homo sapiens	5
Reactome	Fanconi Anemia Pathway	R-HSA-6783310	Homo sapiens	47
Reactome	TWIK-related alkaline pH activated K+ channel (TALK)	R-HSA-1299361	Homo sapiens	164
Reactome	TWIK-related spinal cord K+ channel (TRESK)	R-HSA-1299344	Homo sapiens	164
Reactome	Synthesis of CL	R-HSA-1483076	Homo sapiens	5
Reactome	mRNA Capping	R-HSA-72086	Homo sapiens	23
Reactome	Endosomal Sorting Complex Required For Transport (ESCRT)	R-HSA-917729	Homo sapiens	92
Reactome	APC/C:Cdc20 mediated degradation of Securin	R-HSA-174154	Homo sapiens	34
Reactome	Triglyceride biosynthesis	R-HSA-75109	Homo sapiens	115
Reactome	Cdc20:Phospho-APC/C mediated degradation of Cyclin A	R-HSA-174184	Homo sapiens	34
Reactome	Synthesis of wybutosine at G37 of tRNA(Phe)	R-HSA-6782861	Homo sapiens	69
Reactome	Cellular hexose transport	R-HSA-189200	Homo sapiens	26
Reactome	Molybdenum cofactor biosynthesis	R-HSA-947581	Homo sapiens	3
Reactome	APC/C:Cdh1 mediated degradation of Cdc20 and other APC/C:Cdh1 targeted proteins in late mitosis/early G1	R-HSA-174178	Homo sapiens	34
Reactome	Ubiquinol biosynthesis	R-HSA-2142789	Homo sapiens	110
Reactome	Noncanonical activation of NOTCH3	R-HSA-9017802	Homo sapiens	11
Reactome	mRNA decay by 3' to 5' exoribonuclease	R-HSA-429958	Homo sapiens	50
Reactome	Deadenylation of mRNA	R-HSA-429947	Homo sapiens	74
Reactome	Formation of the active cofactor, UDP-glucuronate	R-HSA-173599	Homo sapiens	34
Reactome	MicroRNA (miRNA) biogenesis	R-HSA-203927	Homo sapiens	23
Reactome	Synthesis of PS	R-HSA-1483101	Homo sapiens	18
Reactome	Synthesis of PA	R-HSA-1483166	Homo sapiens	19
Reactome	Tandem pore domain halothane-inhibited K+ channel (THIK)	R-HSA-1299287	Homo sapiens	164
Reactome	Autodegradation of Cdh1 by Cdh1:APC/C	R-HSA-174084	Homo sapiens	34
Reactome	tRNA processing in the nucleus	R-HSA-6784531	Homo sapiens	70
Reactome	Synthesis of PG	R-HSA-1483148	Homo sapiens	39
Reactome	Synthesis of PC	R-HSA-1483191	Homo sapiens	24
Reactome	Glycogen synthesis	R-HSA-3322077	Homo sapiens	36
Reactome	mRNA Splicing - Major Pathway	R-HSA-72163	Homo sapiens	475
Reactome	NOTCH3 Activation and Transmission of Signal to the Nucleus	R-HSA-9013507	Homo sapiens	11
Reactome	Synthesis of epoxy (EET) and dihydroxyeicosatrienoic acids (DHET)	R-HSA-2142670	Homo sapiens	8
Reactome	APC/C:Cdc20 mediated degradation of Cyclin B	R-HSA-174048	Homo sapiens	34
Reactome	Minus-strand DNA synthesis	R-HSA-164516	Homo sapiens	14
Reactome	Attachment of GPI anchor to uPAR	R-HSA-162791	Homo sapiens	24
Reactome	Formation of ATP by chemiosmotic coupling	R-HSA-163210	Homo sapiens	55
Reactome	Mismatch repair (MMR) directed by MSH2:MSH6 (MutSalpha)	R-HSA-5358565	Homo sapiens	42
Reactome	Cholesterol biosynthesis	R-HSA-191273	Homo sapiens	5
Reactome	TWIK related potassium channel (TREK)	R-HSA-1299503	Homo sapiens	164
Reactome	EGFR interacts with phospholipase C-gamma	R-HSA-212718	Homo sapiens	610
Reactome	Cysteine formation from homocysteine	R-HSA-1614603	Homo sapiens	22
Reactome	Mitochondrial iron-sulfur cluster biogenesis	R-HSA-1362409	Homo sapiens	101
Reactome	Synthesis of Ketone Bodies	R-HSA-77111	Homo sapiens	1
Reactome	Wax biosynthesis	R-HSA-9640463	Homo sapiens	202
Reactome	Nonhomologous End-Joining (NHEJ)	R-HSA-5693571	Homo sapiens	39
Reactome	rRNA processing in the mitochondrion	R-HSA-8868766	Homo sapiens	559
Reactome	Resolution of D-loop Structures through Synthesis-Dependent Strand Annealing (SDSA)	R-HSA-5693554	Homo sapiens	12
Reactome	Alpha-oxidation of phytanate	R-HSA-389599	Homo sapiens	25
Reactome	Methionine salvage pathway	R-HSA-1237112	Homo sapiens	22
Reactome	Serine biosynthesis	R-HSA-977347	Homo sapiens	35
Reactome	Mitochondrial translation elongation	R-HSA-5389840	Homo sapiens	55
Reactome	OAS antiviral response	R-HSA-8983711	Homo sapiens	238
Reactome	TRP channels	R-HSA-3295583	Homo sapiens	342
Reactome	Antigen processing: Ubiquitination & Proteasome degradation	R-HSA-983168	Homo sapiens	276
Reactome	Sphingolipid de novo biosynthesis	R-HSA-1660661	Homo sapiens	39
Reactome	Mismatch repair (MMR) directed by MSH2:MSH3 (MutSbeta)	R-HSA-5358606	Homo sapiens	42
Reactome	Urea cycle	R-HSA-70635	Homo sapiens	2
Reactome	Eukaryotic Translation Elongation	R-HSA-156842	Homo sapiens	323
Reactome	Passive transport by Aquaporins	R-HSA-432047	Homo sapiens	130
Reactome	Collagen degradation	R-HSA-1442490	Homo sapiens	12
Reactome	Coenzyme A biosynthesis	R-HSA-196783	Homo sapiens	40
Reactome	Protein repair	R-HSA-5676934	Homo sapiens	11
Reactome	Removal of aminoterminal propeptides from gamma-carboxylated proteins	R-HSA-159782	Homo sapiens	69
Reactome	Regulated proteolysis of p75NTR	R-HSA-193692	Homo sapiens	3
Reactome	Metabolism of folate and pterines	R-HSA-196757	Homo sapiens	46
Reactome	Beta oxidation of myristoyl-CoA to lauroyl-CoA	R-HSA-77285	Homo sapiens	159
Reactome	mitochondrial fatty acid beta-oxidation of unsaturated fatty acids	R-HSA-77288	Homo sapiens	159
Reactome	Mitochondrial Fatty Acid Beta-Oxidation	R-HSA-77289	Homo sapiens	159
Reactome	COPI-dependent Golgi-to-ER retrograde traffic	R-HSA-6811434	Homo sapiens	186
Reactome	Nicotinate metabolism	R-HSA-196807	Homo sapiens	21
Reactome	Beta oxidation of decanoyl-CoA to octanoyl-CoA-CoA	R-HSA-77346	Homo sapiens	159
Reactome	Zinc influx into cells by the SLC39 gene family	R-HSA-442380	Homo sapiens	79
Reactome	Beta oxidation of octanoyl-CoA to hexanoyl-CoA	R-HSA-77348	Homo sapiens	159
Reactome	Beta oxidation of butanoyl-CoA to acetyl-CoA	R-HSA-77352	Homo sapiens	159
Reactome	Beta oxidation of hexanoyl-CoA to butanoyl-CoA	R-HSA-77350	Homo sapiens	159
Reactome	Beta oxidation of lauroyl-CoA to decanoyl-CoA-CoA	R-HSA-77310	Homo sapiens	159
Reactome	Polo-like kinase mediated events	R-HSA-156711	Homo sapiens	226
Reactome	Beta oxidation of palmitoyl-CoA to myristoyl-CoA	R-HSA-77305	Homo sapiens	159
Reactome	Degradation of GABA	R-HSA-916853	Homo sapiens	4
Reactome	Synthesis of diphthamide-EEF2	R-HSA-5358493	Homo sapiens	38
Reactome	Glutathione synthesis and recycling	R-HSA-174403	Homo sapiens	17
Reactome	Zinc efflux and compartmentalization by the SLC30 family	R-HSA-435368	Homo sapiens	79
Reactome	ALKBH3 mediated reversal of alkylation damage	R-HSA-112126	Homo sapiens	9
Reactome	ALKBH2 mediated reversal of alkylation damage	R-HSA-112122	Homo sapiens	9
Reactome	Small interfering RNA (siRNA) biogenesis	R-HSA-426486	Homo sapiens	93
Reactome	Telomere Extension By Telomerase	R-HSA-171319	Homo sapiens	45
Reactome	5-Phosphoribose 1-diphosphate biosynthesis	R-HSA-73843	Homo sapiens	19
Reactome	Signalling to p38 via RIT and RIN	R-HSA-187706	Homo sapiens	67
Reactome	ARMS-mediated activation	R-HSA-170984	Homo sapiens	33
Reactome	Translesion synthesis by POLK	R-HSA-5655862	Homo sapiens	20
Reactome	IRE1alpha activates chaperones	R-HSA-381070	Homo sapiens	7
Reactome	Frs2-mediated activation	R-HSA-170968	Homo sapiens	33
Reactome	Gap-filling DNA repair synthesis and ligation in GG-NER	R-HSA-5696397	Homo sapiens	12
Reactome	Receptor Mediated Mitophagy	R-HSA-8934903	Homo sapiens	9
Reactome	Detoxification of Reactive Oxygen Species	R-HSA-3299685	Homo sapiens	123
Reactome	tRNA modification in the nucleus and cytosol	R-HSA-6782315	Homo sapiens	69
Reactome	TYSND1 cleaves peroxisomal proteins	R-HSA-9033500	Homo sapiens	109
Reactome	ER Quality Control Compartment (ERQC)	R-HSA-901032	Homo sapiens	3
Reactome	ROS sensing by NFE2L2	R-HSA-8932339	Homo sapiens	180
Reactome	Major pathway of rRNA processing in the nucleolus and cytosol	R-HSA-6791226	Homo sapiens	559
Reactome	Beta oxidation of lauroyl-CoA to decanoyl-CoA-CoA	R-MMU-77310	Mus musculus	159
Reactome	Deadenylation of mRNA	R-MMU-429947	Mus musculus	74
Reactome	Beta oxidation of palmitoyl-CoA to myristoyl-CoA	R-MMU-77305	Mus musculus	159
Reactome	HCN channels	R-MMU-1296061	Mus musculus	164
Reactome	Glycine degradation	R-MMU-6783984	Mus musculus	26
Reactome	Potassium transport channels	R-MMU-1296067	Mus musculus	164
Reactome	mRNA decay by 3' to 5' exoribonuclease	R-MMU-429958	Mus musculus	50
Reactome	Voltage gated Potassium channels	R-MMU-1296072	Mus musculus	164
Reactome	Tyrosine catabolism	R-MMU-8963684	Mus musculus	25
Reactome	Synthesis of PI	R-MMU-1483226	Mus musculus	18
Reactome	Synthesis of epoxy (EET) and dihydroxyeicosatrienoic acids (DHET)	R-MMU-2142670	Mus musculus	8
Reactome	Synthesis of PE	R-MMU-1483213	Mus musculus	28
Reactome	Detoxification of Reactive Oxygen Species	R-MMU-3299685	Mus musculus	123
Reactome	ATP sensitive Potassium channels	R-MMU-1296025	Mus musculus	164
Reactome	Eukaryotic Translation Elongation	R-MMU-156842	Mus musculus	323
Reactome	Classical Kir channels	R-MMU-1296053	Mus musculus	164
Reactome	Nicotinate metabolism	R-MMU-196807	Mus musculus	21
Reactome	AURKA Activation by TPX2	R-MMU-8854518	Mus musculus	50
Reactome	5-Phosphoribose 1-diphosphate biosynthesis	R-MMU-73843	Mus musculus	19
Reactome	mRNA decay by 5' to 3' exoribonuclease	R-MMU-430039	Mus musculus	50
Reactome	O-glycosylation of TSR domain-containing proteins	R-MMU-5173214	Mus musculus	7
Reactome	Beta oxidation of butanoyl-CoA to acetyl-CoA	R-MMU-77352	Mus musculus	159
Reactome	Beta oxidation of hexanoyl-CoA to butanoyl-CoA	R-MMU-77350	Mus musculus	159
Reactome	Beta oxidation of octanoyl-CoA to hexanoyl-CoA	R-MMU-77348	Mus musculus	159
Reactome	Beta oxidation of decanoyl-CoA to octanoyl-CoA-CoA	R-MMU-77346	Mus musculus	159
Reactome	Miscellaneous transport and binding events	R-MMU-5223345	Mus musculus	1248
Reactome	EGFR interacts with phospholipase C-gamma	R-MMU-212718	Mus musculus	610
Reactome	Synthesis of PS	R-MMU-1483101	Mus musculus	18
Reactome	Ubiquinol biosynthesis	R-MMU-2142789	Mus musculus	110
Reactome	Coenzyme A biosynthesis	R-MMU-196783	Mus musculus	40
Reactome	Tandem pore domain halothane-inhibited K+ channel (THIK)	R-MMU-1299287	Mus musculus	164
Reactome	Synthesis of PG	R-MMU-1483148	Mus musculus	39
Reactome	Synthesis of PC	R-MMU-1483191	Mus musculus	24
Reactome	Dual Incision in GG-NER	R-MMU-5696400	Mus musculus	14
Reactome	Polo-like kinase mediated events	R-MMU-156711	Mus musculus	226
Reactome	Synthesis of PA	R-MMU-1483166	Mus musculus	19
Reactome	Pentose phosphate pathway	R-MMU-71336	Mus musculus	32
Reactome	ROS sensing by NFE2L2	R-MMU-8932339	Mus musculus	180
Reactome	SMAD2/SMAD3:SMAD4 heterotrimer regulates transcription	R-MMU-2173796	Mus musculus	467
Reactome	NOTCH3 Activation and Transmission of Signal to the Nucleus	R-MMU-9013507	Mus musculus	11
Reactome	Frs2-mediated activation	R-MMU-170968	Mus musculus	33
Reactome	Branched-chain amino acid catabolism	R-MMU-70895	Mus musculus	48
Reactome	Gap-filling DNA repair synthesis and ligation in GG-NER	R-MMU-5696397	Mus musculus	12
Reactome	Metabolism of folate and pterines	R-MMU-196757	Mus musculus	46
Reactome	Translesion synthesis by POLK	R-MMU-5655862	Mus musculus	20
Reactome	Removal of aminoterminal propeptides from gamma-carboxylated proteins	R-MMU-159782	Mus musculus	69
Reactome	Regulated proteolysis of p75NTR	R-MMU-193692	Mus musculus	3
Reactome	Formation of the active cofactor, UDP-glucuronate	R-MMU-173599	Mus musculus	34
Reactome	Protein repair	R-MMU-5676934	Mus musculus	11
Reactome	activated TAK1 mediates p38 MAPK activation	R-MMU-450302	Mus musculus	81
Reactome	Serine biosynthesis	R-MMU-977347	Mus musculus	35
Reactome	Synthesis of GDP-mannose	R-MMU-446205	Mus musculus	18
Reactome	APC/C:Cdc20 mediated degradation of Cyclin B	R-MMU-174048	Mus musculus	34
Reactome	Synthesis of UDP-N-acetyl-glucosamine	R-MMU-446210	Mus musculus	30
Reactome	Synthesis of CL	R-MMU-1483076	Mus musculus	5
Reactome	Molybdenum cofactor biosynthesis	R-MMU-947581	Mus musculus	3
Reactome	Endosomal Sorting Complex Required For Transport (ESCRT)	R-MMU-917729	Mus musculus	92
Reactome	COPI-dependent Golgi-to-ER retrograde traffic	R-MMU-6811434	Mus musculus	186
Reactome	Synthesis of Ketone Bodies	R-MMU-77111	Mus musculus	1
Reactome	Noncanonical activation of NOTCH3	R-MMU-9017802	Mus musculus	11
Reactome	Formation of ATP by chemiosmotic coupling	R-MMU-163210	Mus musculus	55
Reactome	Attachment of GPI anchor to uPAR	R-MMU-162791	Mus musculus	24
Reactome	TRP channels	R-MMU-3295583	Mus musculus	342
Reactome	Nonhomologous End-Joining (NHEJ)	R-MMU-5693571	Mus musculus	39
Reactome	Respiratory electron transport	R-MMU-611105	Mus musculus	33
Reactome	Collagen degradation	R-MMU-1442490	Mus musculus	12
Reactome	EML4 and NUDC in mitotic spindle formation	R-MMU-9648025	Mus musculus	76
Reactome	Mitochondrial Fatty Acid Beta-Oxidation	R-MMU-77289	Mus musculus	159
Reactome	E3 ubiquitin ligases ubiquitinate target proteins	R-MMU-8866654	Mus musculus	2266
Reactome	Synthesis of active ubiquitin: roles of E1 and E2 enzymes	R-MMU-8866652	Mus musculus	2266
Reactome	Sphingolipid de novo biosynthesis	R-MMU-1660661	Mus musculus	39
Reactome	Urea cycle	R-MMU-70635	Mus musculus	2
Reactome	mitochondrial fatty acid beta-oxidation of unsaturated fatty acids	R-MMU-77288	Mus musculus	159
Reactome	Beta oxidation of myristoyl-CoA to lauroyl-CoA	R-MMU-77285	Mus musculus	159
Reactome	Cholesterol biosynthesis	R-MMU-191273	Mus musculus	5
Reactome	Beta-oxidation of very long chain fatty acids	R-MMU-390247	Mus musculus	22
Reactome	Antigen processing: Ubiquitination & Proteasome degradation	R-MMU-983168	Mus musculus	276
Reactome	Triglyceride catabolism	R-MMU-163560	Mus musculus	15
Reactome	Triglyceride biosynthesis	R-MMU-75109	Mus musculus	115
Reactome	mRNA Capping	R-MMU-72086	Mus musculus	23
Reactome	Zinc efflux and compartmentalization by the SLC30 family	R-MMU-435368	Mus musculus	79
Reactome	TWIK related potassium channel (TREK)	R-MMU-1299503	Mus musculus	164
Reactome	IRE1alpha activates chaperones	R-MMU-381070	Mus musculus	7
Reactome	Hypusine synthesis from eIF5A-lysine	R-MMU-204626	Mus musculus	9
Reactome	Gluconeogenesis	R-MMU-70263	Mus musculus	175
Reactome	Pyruvate metabolism	R-MMU-70268	Mus musculus	48
Reactome	Iron uptake and transport	R-MMU-917937	Mus musculus	63
Reactome	Mismatch repair (MMR) directed by MSH2:MSH6 (MutSalpha)	R-MMU-5358565	Mus musculus	42
Reactome	Wax biosynthesis	R-MMU-9640463	Mus musculus	202
Reactome	Mitochondrial iron-sulfur cluster biogenesis	R-MMU-1362409	Mus musculus	101
Reactome	Cysteine formation from homocysteine	R-MMU-1614603	Mus musculus	22
Reactome	The proton buffering model	R-MMU-167827	Mus musculus	367
Reactome	The fatty acid cycling model	R-MMU-167826	Mus musculus	367
Reactome	mRNA Splicing - Major Pathway	R-MMU-72163	Mus musculus	475
Reactome	Cdc20:Phospho-APC/C mediated degradation of Cyclin A	R-MMU-174184	Mus musculus	34
Reactome	Cellular hexose transport	R-MMU-189200	Mus musculus	26
Reactome	APC/C:Cdh1 mediated degradation of Cdc20 and other APC/C:Cdh1 targeted proteins in late mitosis/early G1	R-MMU-174178	Mus musculus	34
Reactome	APC/C:Cdc20 mediated degradation of Securin	R-MMU-174154	Mus musculus	34
Reactome	TYSND1 cleaves peroxisomal proteins	R-MMU-9033500	Mus musculus	109
Reactome	Glycogen synthesis	R-MMU-3322077	Mus musculus	36
Reactome	Inositol transporters	R-MMU-429593	Mus musculus	27
Reactome	Synthesis of diphthamide-EEF2	R-MMU-5358493	Mus musculus	38
Reactome	Autodegradation of Cdh1 by Cdh1:APC/C	R-MMU-174084	Mus musculus	34
Reactome	Major pathway of rRNA processing in the nucleolus and cytosol	R-MMU-6791226	Mus musculus	559
Reactome	Small interfering RNA (siRNA) biogenesis	R-MMU-426486	Mus musculus	93
Reactome	TWIK-related spinal cord K+ channel (TRESK)	R-MMU-1299344	Mus musculus	164
Reactome	TWIK-related alkaline pH activated K+ channel (TALK)	R-MMU-1299361	Mus musculus	164
Reactome	Glutathione synthesis and recycling	R-MMU-174403	Mus musculus	17
Reactome	Passive transport by Aquaporins	R-MMU-432047	Mus musculus	130
Reactome	Ethanol oxidation	R-MMU-71384	Mus musculus	10
Reactome	Receptor Mediated Mitophagy	R-MMU-8934903	Mus musculus	9
Reactome	TWIK-releated acid-sensitive K+ channel (TASK)	R-MMU-1299316	Mus musculus	164
Reactome	Methylation	R-MMU-156581	Mus musculus	650
Reactome	Activation of ATR in response to replication stress	R-MMU-176187	Mus musculus	129
Reactome	Degradation of GABA	R-MMU-916853	Mus musculus	4
Reactome	Translesion Synthesis by POLH	R-MMU-110320	Mus musculus	3
Reactome	Citric acid cycle (TCA cycle)	R-MMU-71403	Mus musculus	290
Reactome	Resolution of AP sites via the single-nucleotide replacement pathway	R-MMU-110381	Mus musculus	5
Reactome	Heme biosynthesis	R-MMU-189451	Mus musculus	16
Reactome	Resolution of AP sites via the multiple-nucleotide patch replacement pathway	R-MMU-110373	Mus musculus	5
Reactome	APEX1-Independent Resolution of AP Sites via the Single Nucleotide Replacement Pathway	R-MMU-5649702	Mus musculus	5
Reactome	Methionine salvage pathway	R-MMU-1237112	Mus musculus	22
Reactome	Fanconi Anemia Pathway	R-MMU-6783310	Mus musculus	47
Reactome	Alpha-oxidation of phytanate	R-MMU-389599	Mus musculus	25
Reactome	Telomere Extension By Telomerase	R-MMU-171319	Mus musculus	45
Reactome	Metabolism of ingested SeMet, Sec, MeSec into H2Se	R-MMU-2408508	Mus musculus	33
Reactome	Translesion synthesis by REV1	R-MMU-110312	Mus musculus	20
Reactome	Zinc influx into cells by the SLC39 gene family	R-MMU-442380	Mus musculus	79
Reactome	OAS antiviral response	R-MMU-8983711	Mus musculus	238
Reactome	Translesion synthesis by POLI	R-MMU-5656121	Mus musculus	20
Reactome	Cysteine synthesis from O-acetylserine	R-MTU-936721	Mycobacterium tuberculosis	62
Reactome	Chorismate via Shikimate Pathway	R-MTU-964903	Mycobacterium tuberculosis	74
Reactome	Trehalose biosynthesis	R-MTU-868688	Mycobacterium tuberculosis	98
Reactome	Sulfate assimilation	R-MTU-936635	Mycobacterium tuberculosis	115
Reactome	Antigen processing: Ubiquitination & Proteasome degradation	R-PFA-983168	Plasmodium falciparum	276
Reactome	Protein repair	R-PFA-5676934	Plasmodium falciparum	11
Reactome	Zinc influx into cells by the SLC39 gene family	R-PFA-442380	Plasmodium falciparum	79
Reactome	Miscellaneous transport and binding events	R-PFA-5223345	Plasmodium falciparum	1248
Reactome	Synthesis of diphthamide-EEF2	R-PFA-5358493	Plasmodium falciparum	38
Reactome	Gluconeogenesis	R-PFA-70263	Plasmodium falciparum	175
Reactome	Ubiquinol biosynthesis	R-PFA-2142789	Plasmodium falciparum	110
Reactome	Cellular hexose transport	R-PFA-189200	Plasmodium falciparum	26
Reactome	mRNA Capping	R-PFA-72086	Plasmodium falciparum	23
Reactome	Translesion synthesis by POLK	R-PFA-5655862	Plasmodium falciparum	20
Reactome	Triglyceride biosynthesis	R-PFA-75109	Plasmodium falciparum	115
Reactome	Glyoxylate metabolism and glycine degradation	R-PFA-389661	Plasmodium falciparum	28
Reactome	Gap-filling DNA repair synthesis and ligation in GG-NER	R-PFA-5696397	Plasmodium falciparum	12
Reactome	Passive transport by Aquaporins	R-PFA-432047	Plasmodium falciparum	130
Reactome	Synthesis of PI	R-PFA-1483226	Plasmodium falciparum	18
Reactome	Synthesis of PE	R-PFA-1483213	Plasmodium falciparum	28
Reactome	Triglyceride catabolism	R-PFA-163560	Plasmodium falciparum	15
Reactome	Eukaryotic Translation Elongation	R-PFA-156842	Plasmodium falciparum	323
Reactome	Citric acid cycle (TCA cycle)	R-PFA-71403	Plasmodium falciparum	290
Reactome	Mitochondrial iron-sulfur cluster biogenesis	R-PFA-1362409	Plasmodium falciparum	101
Reactome	Detoxification of Reactive Oxygen Species	R-PFA-3299685	Plasmodium falciparum	123
Reactome	Cholesterol biosynthesis	R-PFA-191273	Plasmodium falciparum	5
Reactome	Iron uptake and transport	R-PFA-917937	Plasmodium falciparum	63
Reactome	Translesion synthesis by POLI	R-PFA-5656121	Plasmodium falciparum	20
Reactome	Pentose phosphate pathway	R-PFA-71336	Plasmodium falciparum	32
Reactome	Branched-chain amino acid catabolism	R-PFA-70895	Plasmodium falciparum	48
Reactome	mRNA decay by 5' to 3' exoribonuclease	R-PFA-430039	Plasmodium falciparum	50
Reactome	5-Phosphoribose 1-diphosphate biosynthesis	R-PFA-73843	Plasmodium falciparum	19
Reactome	COPI-dependent Golgi-to-ER retrograde traffic	R-PFA-6811434	Plasmodium falciparum	186
Reactome	Translesion synthesis by REV1	R-PFA-110312	Plasmodium falciparum	20
Reactome	Translesion Synthesis by POLH	R-PFA-110320	Plasmodium falciparum	3
Reactome	Coenzyme A biosynthesis	R-PFA-196783	Plasmodium falciparum	40
Reactome	Nicotinate metabolism	R-PFA-196807	Plasmodium falciparum	21
Reactome	Urea cycle	R-PFA-70635	Plasmodium falciparum	2
Reactome	Synthesis of GDP-mannose	R-PFA-446205	Plasmodium falciparum	18
Reactome	Synthesis of UDP-N-acetyl-glucosamine	R-PFA-446210	Plasmodium falciparum	30
Reactome	Major pathway of rRNA processing in the nucleolus and cytosol	R-PFA-6791226	Plasmodium falciparum	559
Reactome	Zinc efflux and compartmentalization by the SLC30 family	R-PFA-435368	Plasmodium falciparum	79
Reactome	Synthesis of PC	R-PFA-1483191	Plasmodium falciparum	24
Reactome	Mismatch repair (MMR) directed by MSH2:MSH6 (MutSalpha)	R-PFA-5358565	Plasmodium falciparum	42
Reactome	Synthesis of PG	R-PFA-1483148	Plasmodium falciparum	39
Reactome	Synthesis of PA	R-PFA-1483166	Plasmodium falciparum	19
Reactome	Synthesis of PS	R-PFA-1483101	Plasmodium falciparum	18
Reactome	O-glycosylation of TSR domain-containing proteins	R-PFA-5173214	Plasmodium falciparum	7
Reactome	Glycine degradation	R-PFA-6783984	Plasmodium falciparum	26
Reactome	Hypusine synthesis from eIF5A-lysine	R-PFA-204626	Plasmodium falciparum	9
Reactome	Heme biosynthesis	R-PFA-189451	Plasmodium falciparum	16
Reactome	Glutathione synthesis and recycling	R-PFA-174403	Plasmodium falciparum	17
Reactome	Synthesis of active ubiquitin: roles of E1 and E2 enzymes	R-PFA-8866652	Plasmodium falciparum	2266
Reactome	Wax biosynthesis	R-RNO-9640463	Rattus norvegicus	202
Reactome	Mismatch repair (MMR) directed by MSH2:MSH6 (MutSalpha)	R-RNO-5358565	Rattus norvegicus	42
Reactome	Glycogen synthesis	R-RNO-3322077	Rattus norvegicus	36
Reactome	TWIK related potassium channel (TREK)	R-RNO-1299503	Rattus norvegicus	164
Reactome	TYSND1 cleaves peroxisomal proteins	R-RNO-9033500	Rattus norvegicus	109
Reactome	Mitochondrial iron-sulfur cluster biogenesis	R-RNO-1362409	Rattus norvegicus	101
Reactome	Heme biosynthesis	R-RNO-189451	Rattus norvegicus	16
Reactome	Respiratory electron transport	R-RNO-611105	Rattus norvegicus	33
Reactome	Inositol transporters	R-RNO-429593	Rattus norvegicus	27
Reactome	Urea cycle	R-RNO-70635	Rattus norvegicus	2
Reactome	Activation of ATR in response to replication stress	R-RNO-176187	Rattus norvegicus	129
Reactome	Methylation	R-RNO-156581	Rattus norvegicus	650
Reactome	Beta oxidation of myristoyl-CoA to lauroyl-CoA	R-RNO-77285	Rattus norvegicus	159
Reactome	mitochondrial fatty acid beta-oxidation of unsaturated fatty acids	R-RNO-77288	Rattus norvegicus	159
Reactome	Mitochondrial Fatty Acid Beta-Oxidation	R-RNO-77289	Rattus norvegicus	159
Reactome	Hypusine synthesis from eIF5A-lysine	R-RNO-204626	Rattus norvegicus	9
Reactome	Iron uptake and transport	R-RNO-917937	Rattus norvegicus	63
Reactome	Translesion synthesis by REV1	R-RNO-110312	Rattus norvegicus	20
Reactome	Translesion Synthesis by POLH	R-RNO-110320	Rattus norvegicus	3
Reactome	Methionine salvage pathway	R-RNO-1237112	Rattus norvegicus	22
Reactome	Cysteine formation from homocysteine	R-RNO-1614603	Rattus norvegicus	22
Reactome	Glutathione synthesis and recycling	R-RNO-174403	Rattus norvegicus	17
Reactome	OAS antiviral response	R-RNO-8983711	Rattus norvegicus	238
Reactome	Zinc efflux and compartmentalization by the SLC30 family	R-RNO-435368	Rattus norvegicus	79
Reactome	Resolution of AP sites via the multiple-nucleotide patch replacement pathway	R-RNO-110373	Rattus norvegicus	5
Reactome	Resolution of AP sites via the single-nucleotide replacement pathway	R-RNO-110381	Rattus norvegicus	5
Reactome	Sphingolipid de novo biosynthesis	R-RNO-1660661	Rattus norvegicus	39
Reactome	Small interfering RNA (siRNA) biogenesis	R-RNO-426486	Rattus norvegicus	93
Reactome	Nonhomologous End-Joining (NHEJ)	R-RNO-5693571	Rattus norvegicus	39
Reactome	Telomere Extension By Telomerase	R-RNO-171319	Rattus norvegicus	45
Reactome	5-Phosphoribose 1-diphosphate biosynthesis	R-RNO-73843	Rattus norvegicus	19
Reactome	IRE1alpha activates chaperones	R-RNO-381070	Rattus norvegicus	7
Reactome	Frs2-mediated activation	R-RNO-170968	Rattus norvegicus	33
Reactome	TRP channels	R-RNO-3295583	Rattus norvegicus	342
Reactome	Beta oxidation of decanoyl-CoA to octanoyl-CoA-CoA	R-RNO-77346	Rattus norvegicus	159
Reactome	Beta oxidation of octanoyl-CoA to hexanoyl-CoA	R-RNO-77348	Rattus norvegicus	159
Reactome	Beta oxidation of hexanoyl-CoA to butanoyl-CoA	R-RNO-77350	Rattus norvegicus	159
Reactome	Beta oxidation of butanoyl-CoA to acetyl-CoA	R-RNO-77352	Rattus norvegicus	159
Reactome	Beta oxidation of palmitoyl-CoA to myristoyl-CoA	R-RNO-77305	Rattus norvegicus	159
Reactome	Beta oxidation of lauroyl-CoA to decanoyl-CoA-CoA	R-RNO-77310	Rattus norvegicus	159
Reactome	Coenzyme A biosynthesis	R-RNO-196783	Rattus norvegicus	40
Reactome	Metabolism of folate and pterines	R-RNO-196757	Rattus norvegicus	46
Reactome	Endosomal Sorting Complex Required For Transport (ESCRT)	R-RNO-917729	Rattus norvegicus	92
Reactome	APEX1-Independent Resolution of AP Sites via the Single Nucleotide Replacement Pathway	R-RNO-5649702	Rattus norvegicus	5
Reactome	mRNA Splicing - Major Pathway	R-RNO-72163	Rattus norvegicus	475
Reactome	Synthesis of active ubiquitin: roles of E1 and E2 enzymes	R-RNO-8866652	Rattus norvegicus	2266
Reactome	E3 ubiquitin ligases ubiquitinate target proteins	R-RNO-8866654	Rattus norvegicus	2266
Reactome	Removal of aminoterminal propeptides from gamma-carboxylated proteins	R-RNO-159782	Rattus norvegicus	69
Reactome	TWIK-releated acid-sensitive K+ channel (TASK)	R-RNO-1299316	Rattus norvegicus	164
Reactome	Beta-oxidation of very long chain fatty acids	R-RNO-390247	Rattus norvegicus	22
Reactome	Regulated proteolysis of p75NTR	R-RNO-193692	Rattus norvegicus	3
Reactome	TWIK-related spinal cord K+ channel (TRESK)	R-RNO-1299344	Rattus norvegicus	164
Reactome	TWIK-related alkaline pH activated K+ channel (TALK)	R-RNO-1299361	Rattus norvegicus	164
Reactome	Fanconi Anemia Pathway	R-RNO-6783310	Rattus norvegicus	47
Reactome	Serine biosynthesis	R-RNO-977347	Rattus norvegicus	35
Reactome	Ubiquinol biosynthesis	R-RNO-2142789	Rattus norvegicus	110
Reactome	Miscellaneous transport and binding events	R-RNO-5223345	Rattus norvegicus	1248
Reactome	Molybdenum cofactor biosynthesis	R-RNO-947581	Rattus norvegicus	3
Reactome	Polo-like kinase mediated events	R-RNO-156711	Rattus norvegicus	226
Reactome	Synthesis of UDP-N-acetyl-glucosamine	R-RNO-446210	Rattus norvegicus	30
Reactome	Synthesis of GDP-mannose	R-RNO-446205	Rattus norvegicus	18
Reactome	Nicotinate metabolism	R-RNO-196807	Rattus norvegicus	21
Reactome	activated TAK1 mediates p38 MAPK activation	R-RNO-450302	Rattus norvegicus	81
Reactome	Antigen processing: Ubiquitination & Proteasome degradation	R-RNO-983168	Rattus norvegicus	276
Reactome	Synthesis of PE	R-RNO-1483213	Rattus norvegicus	28
Reactome	Synthesis of PI	R-RNO-1483226	Rattus norvegicus	18
Reactome	Tandem pore domain halothane-inhibited K+ channel (THIK)	R-RNO-1299287	Rattus norvegicus	164
Reactome	Synthesis of Ketone Bodies	R-RNO-77111	Rattus norvegicus	1
Reactome	Synthesis of epoxy (EET) and dihydroxyeicosatrienoic acids (DHET)	R-RNO-2142670	Rattus norvegicus	8
Reactome	Eukaryotic Translation Elongation	R-RNO-156842	Rattus norvegicus	323
Reactome	SMAD2/SMAD3:SMAD4 heterotrimer regulates transcription	R-RNO-2173796	Rattus norvegicus	467
Reactome	Attachment of GPI anchor to uPAR	R-RNO-162791	Rattus norvegicus	24
Reactome	O-glycosylation of TSR domain-containing proteins	R-RNO-5173214	Rattus norvegicus	7
Reactome	NOTCH3 Activation and Transmission of Signal to the Nucleus	R-RNO-9013507	Rattus norvegicus	11
Reactome	Synthesis of PC	R-RNO-1483191	Rattus norvegicus	24
Reactome	EGFR interacts with phospholipase C-gamma	R-RNO-212718	Rattus norvegicus	610
Reactome	Synthesis of PG	R-RNO-1483148	Rattus norvegicus	39
Reactome	ATP sensitive Potassium channels	R-RNO-1296025	Rattus norvegicus	164
Reactome	Potassium transport channels	R-RNO-1296067	Rattus norvegicus	164
Reactome	HCN channels	R-RNO-1296061	Rattus norvegicus	164
Reactome	Synthesis of PA	R-RNO-1483166	Rattus norvegicus	19
Reactome	Classical Kir channels	R-RNO-1296053	Rattus norvegicus	164
Reactome	Cholesterol biosynthesis	R-RNO-191273	Rattus norvegicus	5
Reactome	Synthesis of PS	R-RNO-1483101	Rattus norvegicus	18
Reactome	Voltage gated Potassium channels	R-RNO-1296072	Rattus norvegicus	164
Reactome	Metabolism of ingested SeMet, Sec, MeSec into H2Se	R-RNO-2408508	Rattus norvegicus	33
Reactome	Noncanonical activation of NOTCH3	R-RNO-9017802	Rattus norvegicus	11
Reactome	Formation of ATP by chemiosmotic coupling	R-RNO-163210	Rattus norvegicus	55
Reactome	AURKA Activation by TPX2	R-RNO-8854518	Rattus norvegicus	50
Reactome	Glycine degradation	R-RNO-6783984	Rattus norvegicus	26
Reactome	Triglyceride biosynthesis	R-RNO-75109	Rattus norvegicus	115
Reactome	mRNA Capping	R-RNO-72086	Rattus norvegicus	23
Reactome	Formation of the active cofactor, UDP-glucuronate	R-RNO-173599	Rattus norvegicus	34
Reactome	EML4 and NUDC in mitotic spindle formation	R-RNO-9648025	Rattus norvegicus	76
Reactome	Translesion synthesis by POLI	R-RNO-5656121	Rattus norvegicus	20
Reactome	Deadenylation of mRNA	R-RNO-429947	Rattus norvegicus	74
Reactome	mRNA decay by 3' to 5' exoribonuclease	R-RNO-429958	Rattus norvegicus	50
Reactome	Pyruvate metabolism	R-RNO-70268	Rattus norvegicus	48
Reactome	Gluconeogenesis	R-RNO-70263	Rattus norvegicus	175
Reactome	Synthesis of CL	R-RNO-1483076	Rattus norvegicus	5
Reactome	Tyrosine catabolism	R-RNO-8963684	Rattus norvegicus	25
Reactome	Autodegradation of Cdh1 by Cdh1:APC/C	R-RNO-174084	Rattus norvegicus	34
Reactome	mRNA decay by 5' to 3' exoribonuclease	R-RNO-430039	Rattus norvegicus	50
Reactome	APC/C:Cdc20 mediated degradation of Cyclin B	R-RNO-174048	Rattus norvegicus	34
Reactome	COPI-dependent Golgi-to-ER retrograde traffic	R-RNO-6811434	Rattus norvegicus	186
Reactome	Collagen degradation	R-RNO-1442490	Rattus norvegicus	12
Reactome	Protein repair	R-RNO-5676934	Rattus norvegicus	11
Reactome	Cdc20:Phospho-APC/C mediated degradation of Cyclin A	R-RNO-174184	Rattus norvegicus	34
Reactome	APC/C:Cdh1 mediated degradation of Cdc20 and other APC/C:Cdh1 targeted proteins in late mitosis/early G1	R-RNO-174178	Rattus norvegicus	34
Reactome	Cellular hexose transport	R-RNO-189200	Rattus norvegicus	26
Reactome	Branched-chain amino acid catabolism	R-RNO-70895	Rattus norvegicus	48
Reactome	The fatty acid cycling model	R-RNO-167826	Rattus norvegicus	367
Reactome	Zinc influx into cells by the SLC39 gene family	R-RNO-442380	Rattus norvegicus	79
Reactome	The proton buffering model	R-RNO-167827	Rattus norvegicus	367
Reactome	Degradation of GABA	R-RNO-916853	Rattus norvegicus	4
Reactome	APC/C:Cdc20 mediated degradation of Securin	R-RNO-174154	Rattus norvegicus	34
Reactome	Passive transport by Aquaporins	R-RNO-432047	Rattus norvegicus	130
Reactome	Alpha-oxidation of phytanate	R-RNO-389599	Rattus norvegicus	25
Reactome	Synthesis of diphthamide-EEF2	R-RNO-5358493	Rattus norvegicus	38
Reactome	Ethanol oxidation	R-RNO-71384	Rattus norvegicus	10
Reactome	Dual Incision in GG-NER	R-RNO-5696400	Rattus norvegicus	14
Reactome	Detoxification of Reactive Oxygen Species	R-RNO-3299685	Rattus norvegicus	123
Reactome	Pentose phosphate pathway	R-RNO-71336	Rattus norvegicus	32
Reactome	Citric acid cycle (TCA cycle)	R-RNO-71403	Rattus norvegicus	290
Reactome	Receptor Mediated Mitophagy	R-RNO-8934903	Rattus norvegicus	9
Reactome	Triglyceride catabolism	R-RNO-163560	Rattus norvegicus	15
Reactome	Translesion synthesis by POLK	R-RNO-5655862	Rattus norvegicus	20
Reactome	ROS sensing by NFE2L2	R-RNO-8932339	Rattus norvegicus	180
Reactome	Gap-filling DNA repair synthesis and ligation in GG-NER	R-RNO-5696397	Rattus norvegicus	12
Reactome	Major pathway of rRNA processing in the nucleolus and cytosol	R-RNO-6791226	Rattus norvegicus	559
Reactome	Cellular hexose transport	R-SCE-189200	Saccharomyces cerevisiae	26
Reactome	Synthesis of CL	R-SCE-1483076	Saccharomyces cerevisiae	5
Reactome	Receptor Mediated Mitophagy	R-SCE-8934903	Saccharomyces cerevisiae	9
Reactome	Translesion synthesis by POLI	R-SCE-5656121	Saccharomyces cerevisiae	20
Reactome	Zinc efflux and compartmentalization by the SLC30 family	R-SCE-435368	Saccharomyces cerevisiae	79
Reactome	Inositol transporters	R-SCE-429593	Saccharomyces cerevisiae	27
Reactome	Zinc influx into cells by the SLC39 gene family	R-SCE-442380	Saccharomyces cerevisiae	79
Reactome	Synthesis of PG	R-SCE-1483148	Saccharomyces cerevisiae	39
Reactome	Synthesis of PA	R-SCE-1483166	Saccharomyces cerevisiae	19
Reactome	Endosomal Sorting Complex Required For Transport (ESCRT)	R-SCE-917729	Saccharomyces cerevisiae	92
Reactome	IRE1alpha activates chaperones	R-SCE-381070	Saccharomyces cerevisiae	7
Reactome	Synthesis of PC	R-SCE-1483191	Saccharomyces cerevisiae	24
Reactome	Hypusine synthesis from eIF5A-lysine	R-SCE-204626	Saccharomyces cerevisiae	9
Reactome	Glycine degradation	R-SCE-6783984	Saccharomyces cerevisiae	26
Reactome	Gap-filling DNA repair synthesis and ligation in GG-NER	R-SCE-5696397	Saccharomyces cerevisiae	12
Reactome	Methylation	R-SCE-156581	Saccharomyces cerevisiae	650
Reactome	Activation of ATR in response to replication stress	R-SCE-176187	Saccharomyces cerevisiae	129
Reactome	Translesion synthesis by POLK	R-SCE-5655862	Saccharomyces cerevisiae	20
Reactome	Heme biosynthesis	R-SCE-189451	Saccharomyces cerevisiae	16
Reactome	Translesion Synthesis by POLH	R-SCE-110320	Saccharomyces cerevisiae	3
Reactome	Detoxification of Reactive Oxygen Species	R-SCE-3299685	Saccharomyces cerevisiae	123
Reactome	Translesion synthesis by REV1	R-SCE-110312	Saccharomyces cerevisiae	20
Reactome	Passive transport by Aquaporins	R-SCE-432047	Saccharomyces cerevisiae	130
Reactome	Urea cycle	R-SCE-70635	Saccharomyces cerevisiae	2
Reactome	Major pathway of rRNA processing in the nucleolus and cytosol	R-SCE-6791226	Saccharomyces cerevisiae	559
Reactome	Sphingolipid de novo biosynthesis	R-SCE-1660661	Saccharomyces cerevisiae	39
Reactome	Cysteine formation from homocysteine	R-SCE-1614603	Saccharomyces cerevisiae	22
Reactome	Mismatch repair (MMR) directed by MSH2:MSH6 (MutSalpha)	R-SCE-5358565	Saccharomyces cerevisiae	42
Reactome	Alpha-oxidation of phytanate	R-SCE-389599	Saccharomyces cerevisiae	25
Reactome	mRNA decay by 5' to 3' exoribonuclease	R-SCE-430039	Saccharomyces cerevisiae	50
Reactome	Nicotinate metabolism	R-SCE-196807	Saccharomyces cerevisiae	21
Reactome	TWIK-releated acid-sensitive K+ channel (TASK)	R-SCE-1299316	Saccharomyces cerevisiae	164
Reactome	TWIK-related spinal cord K+ channel (TRESK)	R-SCE-1299344	Saccharomyces cerevisiae	164
Reactome	TWIK-related alkaline pH activated K+ channel (TALK)	R-SCE-1299361	Saccharomyces cerevisiae	164
Reactome	Synthesis of diphthamide-EEF2	R-SCE-5358493	Saccharomyces cerevisiae	38
Reactome	Polo-like kinase mediated events	R-SCE-156711	Saccharomyces cerevisiae	226
Reactome	Branched-chain amino acid catabolism	R-SCE-70895	Saccharomyces cerevisiae	48
Reactome	TRP channels	R-SCE-3295583	Saccharomyces cerevisiae	342
Reactome	Deadenylation of mRNA	R-SCE-429947	Saccharomyces cerevisiae	74
Reactome	mRNA decay by 3' to 5' exoribonuclease	R-SCE-429958	Saccharomyces cerevisiae	50
Reactome	Coenzyme A biosynthesis	R-SCE-196783	Saccharomyces cerevisiae	40
Reactome	Pentose phosphate pathway	R-SCE-71336	Saccharomyces cerevisiae	32
Reactome	E3 ubiquitin ligases ubiquitinate target proteins	R-SCE-8866654	Saccharomyces cerevisiae	2266
Reactome	Synthesis of active ubiquitin: roles of E1 and E2 enzymes	R-SCE-8866652	Saccharomyces cerevisiae	2266
Reactome	Metabolism of folate and pterines	R-SCE-196757	Saccharomyces cerevisiae	46
Reactome	Ethanol oxidation	R-SCE-71384	Saccharomyces cerevisiae	10
Reactome	Tandem pore domain halothane-inhibited K+ channel (THIK)	R-SCE-1299287	Saccharomyces cerevisiae	164
Reactome	Degradation of GABA	R-SCE-916853	Saccharomyces cerevisiae	4
Reactome	Mitochondrial iron-sulfur cluster biogenesis	R-SCE-1362409	Saccharomyces cerevisiae	101
Reactome	Glycogen synthesis	R-SCE-3322077	Saccharomyces cerevisiae	36
Reactome	5-Phosphoribose 1-diphosphate biosynthesis	R-SCE-73843	Saccharomyces cerevisiae	19
Reactome	Glutathione synthesis and recycling	R-SCE-174403	Saccharomyces cerevisiae	17
Reactome	Triglyceride biosynthesis	R-SCE-75109	Saccharomyces cerevisiae	115
Reactome	Synthesis of PI	R-SCE-1483226	Saccharomyces cerevisiae	18
Reactome	mRNA Capping	R-SCE-72086	Saccharomyces cerevisiae	23
Reactome	Synthesis of UDP-N-acetyl-glucosamine	R-SCE-446210	Saccharomyces cerevisiae	30
Reactome	Respiratory electron transport	R-SCE-611105	Saccharomyces cerevisiae	33
Reactome	Synthesis of GDP-mannose	R-SCE-446205	Saccharomyces cerevisiae	18
Reactome	Formation of ATP by chemiosmotic coupling	R-SCE-163210	Saccharomyces cerevisiae	55
Reactome	TWIK related potassium channel (TREK)	R-SCE-1299503	Saccharomyces cerevisiae	164
Reactome	Serine biosynthesis	R-SCE-977347	Saccharomyces cerevisiae	35
Reactome	Glycogen breakdown (glycogenolysis)	R-SCE-70221	Saccharomyces cerevisiae	14
Reactome	Antigen processing: Ubiquitination & Proteasome degradation	R-SCE-983168	Saccharomyces cerevisiae	276
Reactome	Pyruvate metabolism	R-SCE-70268	Saccharomyces cerevisiae	48
Reactome	Gluconeogenesis	R-SCE-70263	Saccharomyces cerevisiae	175
Reactome	Synthesis of PE	R-SCE-1483213	Saccharomyces cerevisiae	28
Reactome	Cholesterol biosynthesis	R-SCE-191273	Saccharomyces cerevisiae	5
Reactome	Eukaryotic Translation Elongation	R-SCE-156842	Saccharomyces cerevisiae	323
Reactome	Macroautophagy	R-SCE-1632852	Saccharomyces cerevisiae	9
Reactome	Methionine salvage pathway	R-SCE-1237112	Saccharomyces cerevisiae	22
Reactome	Ubiquinol biosynthesis	R-SCE-2142789	Saccharomyces cerevisiae	110
Reactome	Miscellaneous transport and binding events	R-SCE-5223345	Saccharomyces cerevisiae	1248
Reactome	Citric acid cycle (TCA cycle)	R-SCE-71403	Saccharomyces cerevisiae	290
Reactome	Wax biosynthesis	R-SCE-9640463	Saccharomyces cerevisiae	202
Reactome	Eukaryotic Translation Elongation	R-SPO-156842	Schizosaccharomyces pombe	323
Reactome	Deadenylation of mRNA	R-SPO-429947	Schizosaccharomyces pombe	74
Reactome	mRNA decay by 3' to 5' exoribonuclease	R-SPO-429958	Schizosaccharomyces pombe	50
Reactome	Cholesterol biosynthesis	R-SPO-191273	Schizosaccharomyces pombe	5
Reactome	Synthesis of CL	R-SPO-1483076	Schizosaccharomyces pombe	5
Reactome	Polo-like kinase mediated events	R-SPO-156711	Schizosaccharomyces pombe	226
Reactome	Translesion synthesis by POLI	R-SPO-5656121	Schizosaccharomyces pombe	20
Reactome	Macroautophagy	R-SPO-1632852	Schizosaccharomyces pombe	9
Reactome	Nicotinate metabolism	R-SPO-196807	Schizosaccharomyces pombe	21
Reactome	Metabolism of folate and pterines	R-SPO-196757	Schizosaccharomyces pombe	46
Reactome	Coenzyme A biosynthesis	R-SPO-196783	Schizosaccharomyces pombe	40
Reactome	Mismatch repair (MMR) directed by MSH2:MSH6 (MutSalpha)	R-SPO-5358565	Schizosaccharomyces pombe	42
Reactome	Pyruvate metabolism	R-SPO-70268	Schizosaccharomyces pombe	48
Reactome	Gluconeogenesis	R-SPO-70263	Schizosaccharomyces pombe	175
Reactome	Glutathione synthesis and recycling	R-SPO-174403	Schizosaccharomyces pombe	17
Reactome	Alpha-oxidation of phytanate	R-SPO-389599	Schizosaccharomyces pombe	25
Reactome	Gap-filling DNA repair synthesis and ligation in GG-NER	R-SPO-5696397	Schizosaccharomyces pombe	12
Reactome	Triglyceride biosynthesis	R-SPO-75109	Schizosaccharomyces pombe	115
Reactome	mRNA Capping	R-SPO-72086	Schizosaccharomyces pombe	23
Reactome	Passive transport by Aquaporins	R-SPO-432047	Schizosaccharomyces pombe	130
Reactome	Synthesis of diphthamide-EEF2	R-SPO-5358493	Schizosaccharomyces pombe	38
Reactome	Heme biosynthesis	R-SPO-189451	Schizosaccharomyces pombe	16
Reactome	Major pathway of rRNA processing in the nucleolus and cytosol	R-SPO-6791226	Schizosaccharomyces pombe	559
Reactome	Citric acid cycle (TCA cycle)	R-SPO-71403	Schizosaccharomyces pombe	290
Reactome	Translesion synthesis by POLK	R-SPO-5655862	Schizosaccharomyces pombe	20
Reactome	Detoxification of Reactive Oxygen Species	R-SPO-3299685	Schizosaccharomyces pombe	123
Reactome	Zinc influx into cells by the SLC39 gene family	R-SPO-442380	Schizosaccharomyces pombe	79
Reactome	Receptor Mediated Mitophagy	R-SPO-8934903	Schizosaccharomyces pombe	9
Reactome	Activation of ATR in response to replication stress	R-SPO-176187	Schizosaccharomyces pombe	129
Reactome	Hypusine synthesis from eIF5A-lysine	R-SPO-204626	Schizosaccharomyces pombe	9
Reactome	Translesion Synthesis by POLH	R-SPO-110320	Schizosaccharomyces pombe	3
Reactome	Degradation of GABA	R-SPO-916853	Schizosaccharomyces pombe	4
Reactome	Translesion synthesis by REV1	R-SPO-110312	Schizosaccharomyces pombe	20
Reactome	Ethanol oxidation	R-SPO-71384	Schizosaccharomyces pombe	10
Reactome	Small interfering RNA (siRNA) biogenesis	R-SPO-426486	Schizosaccharomyces pombe	93
Reactome	Synthesis of active ubiquitin: roles of E1 and E2 enzymes	R-SPO-8866652	Schizosaccharomyces pombe	2266
Reactome	E3 ubiquitin ligases ubiquitinate target proteins	R-SPO-8866654	Schizosaccharomyces pombe	2266
Reactome	Pentose phosphate pathway	R-SPO-71336	Schizosaccharomyces pombe	32
Reactome	Inositol transporters	R-SPO-429593	Schizosaccharomyces pombe	27
Reactome	Branched-chain amino acid catabolism	R-SPO-70895	Schizosaccharomyces pombe	48
Reactome	Zinc efflux and compartmentalization by the SLC30 family	R-SPO-435368	Schizosaccharomyces pombe	79
Reactome	IRE1alpha activates chaperones	R-SPO-381070	Schizosaccharomyces pombe	7
Reactome	Methionine salvage pathway	R-SPO-1237112	Schizosaccharomyces pombe	22
Reactome	Cellular hexose transport	R-SPO-189200	Schizosaccharomyces pombe	26
Reactome	Dual Incision in GG-NER	R-SPO-5696400	Schizosaccharomyces pombe	14
Reactome	5-Phosphoribose 1-diphosphate biosynthesis	R-SPO-73843	Schizosaccharomyces pombe	19
Reactome	EML4 and NUDC in mitotic spindle formation	R-SPO-9648025	Schizosaccharomyces pombe	76
Reactome	Ubiquinol biosynthesis	R-SPO-2142789	Schizosaccharomyces pombe	110
Reactome	Miscellaneous transport and binding events	R-SPO-5223345	Schizosaccharomyces pombe	1248
Reactome	Cysteine formation from homocysteine	R-SPO-1614603	Schizosaccharomyces pombe	22
Reactome	Protein repair	R-SPO-5676934	Schizosaccharomyces pombe	11
Reactome	Serine biosynthesis	R-SPO-977347	Schizosaccharomyces pombe	35
Reactome	Glycine degradation	R-SPO-6783984	Schizosaccharomyces pombe	26
Reactome	Antigen processing: Ubiquitination & Proteasome degradation	R-SPO-983168	Schizosaccharomyces pombe	276
Reactome	Wax biosynthesis	R-SPO-9640463	Schizosaccharomyces pombe	202
Reactome	Synthesis of PI	R-SPO-1483226	Schizosaccharomyces pombe	18
Reactome	Synthesis of PE	R-SPO-1483213	Schizosaccharomyces pombe	28
Reactome	Sphingolipid de novo biosynthesis	R-SPO-1660661	Schizosaccharomyces pombe	39
Reactome	Synthesis of UDP-N-acetyl-glucosamine	R-SPO-446210	Schizosaccharomyces pombe	30
Reactome	Synthesis of GDP-mannose	R-SPO-446205	Schizosaccharomyces pombe	18
Reactome	Respiratory electron transport	R-SPO-611105	Schizosaccharomyces pombe	33
Reactome	Formation of ATP by chemiosmotic coupling	R-SPO-163210	Schizosaccharomyces pombe	55
Reactome	Urea cycle	R-SPO-70635	Schizosaccharomyces pombe	2
Reactome	Endosomal Sorting Complex Required For Transport (ESCRT)	R-SPO-917729	Schizosaccharomyces pombe	92
Reactome	Synthesis of PC	R-SPO-1483191	Schizosaccharomyces pombe	24
Reactome	Synthesis of PA	R-SPO-1483166	Schizosaccharomyces pombe	19
Reactome	Synthesis of PG	R-SPO-1483148	Schizosaccharomyces pombe	39
Reactome	Translesion synthesis by POLK	R-SSC-5655862	Sus scrofa	20
Reactome	The proton buffering model	R-SSC-167827	Sus scrofa	367
Reactome	The fatty acid cycling model	R-SSC-167826	Sus scrofa	367
Reactome	EML4 and NUDC in mitotic spindle formation	R-SSC-9648025	Sus scrofa	76
Reactome	APC/C:Cdc20 mediated degradation of Securin	R-SSC-174154	Sus scrofa	34
Reactome	Cdc20:Phospho-APC/C mediated degradation of Cyclin A	R-SSC-174184	Sus scrofa	34
Reactome	Gap-filling DNA repair synthesis and ligation in GG-NER	R-SSC-5696397	Sus scrofa	12
Reactome	APC/C:Cdh1 mediated degradation of Cdc20 and other APC/C:Cdh1 targeted proteins in late mitosis/early G1	R-SSC-174178	Sus scrofa	34
Reactome	Potassium transport channels	R-SSC-1296067	Sus scrofa	164
Reactome	HCN channels	R-SSC-1296061	Sus scrofa	164
Reactome	Voltage gated Potassium channels	R-SSC-1296072	Sus scrofa	164
Reactome	Cellular hexose transport	R-SSC-189200	Sus scrofa	26
Reactome	Classical Kir channels	R-SSC-1296053	Sus scrofa	164
Reactome	Detoxification of Reactive Oxygen Species	R-SSC-3299685	Sus scrofa	123
Reactome	Tyrosine catabolism	R-SSC-8963684	Sus scrofa	25
Reactome	ATP sensitive Potassium channels	R-SSC-1296025	Sus scrofa	164
Reactome	Synthesis of epoxy (EET) and dihydroxyeicosatrienoic acids (DHET)	R-SSC-2142670	Sus scrofa	8
Reactome	mRNA Splicing - Major Pathway	R-SSC-72163	Sus scrofa	475
Reactome	Synthesis of PI	R-SSC-1483226	Sus scrofa	18
Reactome	Synthesis of PE	R-SSC-1483213	Sus scrofa	28
Reactome	Triglyceride catabolism	R-SSC-163560	Sus scrofa	15
Reactome	Synthesis of PA	R-SSC-1483166	Sus scrofa	19
Reactome	Small interfering RNA (siRNA) biogenesis	R-SSC-426486	Sus scrofa	93
Reactome	Tandem pore domain halothane-inhibited K+ channel (THIK)	R-SSC-1299287	Sus scrofa	164
Reactome	O-glycosylation of TSR domain-containing proteins	R-SSC-5173214	Sus scrofa	7
Reactome	APC/C:Cdc20 mediated degradation of Cyclin B	R-SSC-174048	Sus scrofa	34
Reactome	Synthesis of PG	R-SSC-1483148	Sus scrofa	39
Reactome	Autodegradation of Cdh1 by Cdh1:APC/C	R-SSC-174084	Sus scrofa	34
Reactome	Alpha-oxidation of phytanate	R-SSC-389599	Sus scrofa	25
Reactome	SMAD2/SMAD3:SMAD4 heterotrimer regulates transcription	R-SSC-2173796	Sus scrofa	467
Reactome	Zinc efflux and compartmentalization by the SLC30 family	R-SSC-435368	Sus scrofa	79
Reactome	Synthesis of Ketone Bodies	R-SSC-77111	Sus scrofa	1
Reactome	Synthesis of PC	R-SSC-1483191	Sus scrofa	24
Reactome	Iron uptake and transport	R-SSC-917937	Sus scrofa	63
Reactome	Inositol transporters	R-SSC-429593	Sus scrofa	27
Reactome	Glycine degradation	R-SSC-6783984	Sus scrofa	26
Reactome	Synthesis of PS	R-SSC-1483101	Sus scrofa	18
Reactome	Respiratory electron transport	R-SSC-611105	Sus scrofa	33
Reactome	EGFR interacts with phospholipase C-gamma	R-SSC-212718	Sus scrofa	610
Reactome	TWIK-releated acid-sensitive K+ channel (TASK)	R-SSC-1299316	Sus scrofa	164
Reactome	TWIK-related alkaline pH activated K+ channel (TALK)	R-SSC-1299361	Sus scrofa	164
Reactome	Translesion synthesis by POLI	R-SSC-5656121	Sus scrofa	20
Reactome	Synthesis of UDP-N-acetyl-glucosamine	R-SSC-446210	Sus scrofa	30
Reactome	Synthesis of GDP-mannose	R-SSC-446205	Sus scrofa	18
Reactome	Formation of the active cofactor, UDP-glucuronate	R-SSC-173599	Sus scrofa	34
Reactome	Eukaryotic Translation Elongation	R-SSC-156842	Sus scrofa	323
Reactome	Triglyceride biosynthesis	R-SSC-75109	Sus scrofa	115
Reactome	mRNA Capping	R-SSC-72086	Sus scrofa	23
Reactome	Metabolism of ingested SeMet, Sec, MeSec into H2Se	R-SSC-2408508	Sus scrofa	33
Reactome	Antigen processing: Ubiquitination & Proteasome degradation	R-SSC-983168	Sus scrofa	276
Reactome	Macroautophagy	R-SSC-1632852	Sus scrofa	9
Reactome	activated TAK1 mediates p38 MAPK activation	R-SSC-450302	Sus scrofa	81
Reactome	Cholesterol biosynthesis	R-SSC-191273	Sus scrofa	5
Reactome	Methionine salvage pathway	R-SSC-1237112	Sus scrofa	22
Reactome	Pyruvate metabolism	R-SSC-70268	Sus scrofa	48
Reactome	Endosomal Sorting Complex Required For Transport (ESCRT)	R-SSC-917729	Sus scrofa	92
Reactome	Gluconeogenesis	R-SSC-70263	Sus scrofa	175
Reactome	Ubiquinol biosynthesis	R-SSC-2142789	Sus scrofa	110
Reactome	Miscellaneous transport and binding events	R-SSC-5223345	Sus scrofa	1248
Reactome	Molybdenum cofactor biosynthesis	R-SSC-947581	Sus scrofa	3
Reactome	Glycogen breakdown (glycogenolysis)	R-SSC-70221	Sus scrofa	14
Reactome	Wax biosynthesis	R-SSC-9640463	Sus scrofa	202
Reactome	Attachment of GPI anchor to uPAR	R-SSC-162791	Sus scrofa	24
Reactome	APEX1-Independent Resolution of AP Sites via the Single Nucleotide Replacement Pathway	R-SSC-5649702	Sus scrofa	5
Reactome	Fanconi Anemia Pathway	R-SSC-6783310	Sus scrofa	47
Reactome	Formation of ATP by chemiosmotic coupling	R-SSC-163210	Sus scrofa	55
Reactome	Serine biosynthesis	R-SSC-977347	Sus scrofa	35
Reactome	Polo-like kinase mediated events	R-SSC-156711	Sus scrofa	226
Reactome	Branched-chain amino acid catabolism	R-SSC-70895	Sus scrofa	48
Reactome	Beta-oxidation of very long chain fatty acids	R-SSC-390247	Sus scrofa	22
Reactome	Nicotinate metabolism	R-SSC-196807	Sus scrofa	21
Reactome	TWIK related potassium channel (TREK)	R-SSC-1299503	Sus scrofa	164
Reactome	Major pathway of rRNA processing in the nucleolus and cytosol	R-SSC-6791226	Sus scrofa	559
Reactome	5-Phosphoribose 1-diphosphate biosynthesis	R-SSC-73843	Sus scrofa	19
Reactome	OAS antiviral response	R-SSC-8983711	Sus scrofa	238
Reactome	Sphingolipid de novo biosynthesis	R-SSC-1660661	Sus scrofa	39
Reactome	mRNA decay by 5' to 3' exoribonuclease	R-SSC-430039	Sus scrofa	50
Reactome	TYSND1 cleaves peroxisomal proteins	R-SSC-9033500	Sus scrofa	109
Reactome	Frs2-mediated activation	R-SSC-170968	Sus scrofa	33
Reactome	Citric acid cycle (TCA cycle)	R-SSC-71403	Sus scrofa	290
Reactome	Deadenylation of mRNA	R-SSC-429947	Sus scrofa	74
Reactome	mRNA decay by 3' to 5' exoribonuclease	R-SSC-429958	Sus scrofa	50
Reactome	Glycogen synthesis	R-SSC-3322077	Sus scrofa	36
Reactome	Pentose phosphate pathway	R-SSC-71336	Sus scrofa	32
Reactome	Regulated proteolysis of p75NTR	R-SSC-193692	Sus scrofa	3
Reactome	Removal of aminoterminal propeptides from gamma-carboxylated proteins	R-SSC-159782	Sus scrofa	69
Reactome	Metabolism of folate and pterines	R-SSC-196757	Sus scrofa	46
Reactome	Coenzyme A biosynthesis	R-SSC-196783	Sus scrofa	40
Reactome	Ethanol oxidation	R-SSC-71384	Sus scrofa	10
Reactome	ROS sensing by NFE2L2	R-SSC-8932339	Sus scrofa	180
Reactome	Beta oxidation of myristoyl-CoA to lauroyl-CoA	R-SSC-77285	Sus scrofa	159
Reactome	mitochondrial fatty acid beta-oxidation of unsaturated fatty acids	R-SSC-77288	Sus scrofa	159
Reactome	Mitochondrial Fatty Acid Beta-Oxidation	R-SSC-77289	Sus scrofa	159
Reactome	Heme biosynthesis	R-SSC-189451	Sus scrofa	16
Reactome	Methylation	R-SSC-156581	Sus scrofa	650
Reactome	Activation of ATR in response to replication stress	R-SSC-176187	Sus scrofa	129
Reactome	Receptor Mediated Mitophagy	R-SSC-8934903	Sus scrofa	9
Reactome	Protein repair	R-SSC-5676934	Sus scrofa	11
Reactome	Synthesis of CL	R-SSC-1483076	Sus scrofa	5
Reactome	Urea cycle	R-SSC-70635	Sus scrofa	2
Reactome	Nonhomologous End-Joining (NHEJ)	R-SSC-5693571	Sus scrofa	39
Reactome	Telomere Extension By Telomerase	R-SSC-171319	Sus scrofa	45
Reactome	Synthesis of diphthamide-EEF2	R-SSC-5358493	Sus scrofa	38
Reactome	TRP channels	R-SSC-3295583	Sus scrofa	342
Reactome	Passive transport by Aquaporins	R-SSC-432047	Sus scrofa	130
Reactome	Synthesis of active ubiquitin: roles of E1 and E2 enzymes	R-SSC-8866652	Sus scrofa	2266
Reactome	Glutathione synthesis and recycling	R-SSC-174403	Sus scrofa	17
Reactome	E3 ubiquitin ligases ubiquitinate target proteins	R-SSC-8866654	Sus scrofa	2266
Reactome	Beta oxidation of lauroyl-CoA to decanoyl-CoA-CoA	R-SSC-77310	Sus scrofa	159
Reactome	Beta oxidation of decanoyl-CoA to octanoyl-CoA-CoA	R-SSC-77346	Sus scrofa	159
Reactome	Beta oxidation of octanoyl-CoA to hexanoyl-CoA	R-SSC-77348	Sus scrofa	159
Reactome	Beta oxidation of palmitoyl-CoA to myristoyl-CoA	R-SSC-77305	Sus scrofa	159
Reactome	Mismatch repair (MMR) directed by MSH2:MSH6 (MutSalpha)	R-SSC-5358565	Sus scrofa	42
Reactome	Beta oxidation of hexanoyl-CoA to butanoyl-CoA	R-SSC-77350	Sus scrofa	159
Reactome	Collagen degradation	R-SSC-1442490	Sus scrofa	12
Reactome	Beta oxidation of butanoyl-CoA to acetyl-CoA	R-SSC-77352	Sus scrofa	159
Reactome	Dual Incision in GG-NER	R-SSC-5696400	Sus scrofa	14
Reactome	Resolution of AP sites via the single-nucleotide replacement pathway	R-SSC-110381	Sus scrofa	5
Reactome	Resolution of AP sites via the multiple-nucleotide patch replacement pathway	R-SSC-110373	Sus scrofa	5
Reactome	COPI-dependent Golgi-to-ER retrograde traffic	R-SSC-6811434	Sus scrofa	186
Reactome	Hypusine synthesis from eIF5A-lysine	R-SSC-204626	Sus scrofa	9
Reactome	Translesion Synthesis by POLH	R-SSC-110320	Sus scrofa	3
Reactome	Degradation of GABA	R-SSC-916853	Sus scrofa	4
Reactome	Translesion synthesis by REV1	R-SSC-110312	Sus scrofa	20
Reactome	AURKA Activation by TPX2	R-SSC-8854518	Sus scrofa	50
Reactome	Zinc influx into cells by the SLC39 gene family	R-SSC-442380	Sus scrofa	79
Reactome	Citric acid cycle (TCA cycle)	R-XTR-71403	Xenopus tropicalis	290
Reactome	Synthesis of PA	R-XTR-1483166	Xenopus tropicalis	19
Reactome	Metabolism of ingested SeMet, Sec, MeSec into H2Se	R-XTR-2408508	Xenopus tropicalis	33
Reactome	Classical Kir channels	R-XTR-1296053	Xenopus tropicalis	164
Reactome	HCN channels	R-XTR-1296061	Xenopus tropicalis	164
Reactome	Synthesis of PS	R-XTR-1483101	Xenopus tropicalis	18
Reactome	Removal of aminoterminal propeptides from gamma-carboxylated proteins	R-XTR-159782	Xenopus tropicalis	69
Reactome	Gluconeogenesis	R-XTR-70263	Xenopus tropicalis	175
Reactome	Receptor Mediated Mitophagy	R-XTR-8934903	Xenopus tropicalis	9
Reactome	Detoxification of Reactive Oxygen Species	R-XTR-3299685	Xenopus tropicalis	123
Reactome	Hypusine synthesis from eIF5A-lysine	R-XTR-204626	Xenopus tropicalis	9
Reactome	Synthesis of epoxy (EET) and dihydroxyeicosatrienoic acids (DHET)	R-XTR-2142670	Xenopus tropicalis	8
Reactome	Synthesis of PE	R-XTR-1483213	Xenopus tropicalis	28
Reactome	Methylation	R-XTR-156581	Xenopus tropicalis	650
Reactome	Triglyceride biosynthesis	R-XTR-75109	Xenopus tropicalis	115
Reactome	Miscellaneous transport and binding events	R-XTR-5223345	Xenopus tropicalis	1248
Reactome	Iron uptake and transport	R-XTR-917937	Xenopus tropicalis	63
Reactome	The fatty acid cycling model	R-XTR-167826	Xenopus tropicalis	367
Reactome	The proton buffering model	R-XTR-167827	Xenopus tropicalis	367
Reactome	Cellular hexose transport	R-XTR-189200	Xenopus tropicalis	26
Reactome	Synthesis of Ketone Bodies	R-XTR-77111	Xenopus tropicalis	1
Reactome	Passive transport by Aquaporins	R-XTR-432047	Xenopus tropicalis	130
Reactome	Mitochondrial iron-sulfur cluster biogenesis	R-XTR-1362409	Xenopus tropicalis	101
Reactome	Serine biosynthesis	R-XTR-977347	Xenopus tropicalis	35
Reactome	Methionine salvage pathway	R-XTR-1237112	Xenopus tropicalis	22
Reactome	Antigen processing: Ubiquitination & Proteasome degradation	R-XTR-983168	Xenopus tropicalis	276
Reactome	Wax biosynthesis	R-XTR-9640463	Xenopus tropicalis	202
Reactome	Cholesterol biosynthesis	R-XTR-191273	Xenopus tropicalis	5
Reactome	Zinc influx into cells by the SLC39 gene family	R-XTR-442380	Xenopus tropicalis	79
Reactome	Collagen degradation	R-XTR-1442490	Xenopus tropicalis	12
Reactome	Small interfering RNA (siRNA) biogenesis	R-XTR-426486	Xenopus tropicalis	93
Reactome	Zinc efflux and compartmentalization by the SLC30 family	R-XTR-435368	Xenopus tropicalis	79
Reactome	Sphingolipid de novo biosynthesis	R-XTR-1660661	Xenopus tropicalis	39
Reactome	Metabolism of folate and pterines	R-XTR-196757	Xenopus tropicalis	46
Reactome	Pentose phosphate pathway	R-XTR-71336	Xenopus tropicalis	32
Reactome	Ethanol oxidation	R-XTR-71384	Xenopus tropicalis	10
Reactome	Branched-chain amino acid catabolism	R-XTR-70895	Xenopus tropicalis	48
Reactome	Polo-like kinase mediated events	R-XTR-156711	Xenopus tropicalis	226
Reactome	Protein repair	R-XTR-5676934	Xenopus tropicalis	11
Reactome	Tyrosine catabolism	R-XTR-8963684	Xenopus tropicalis	25
Reactome	TRP channels	R-XTR-3295583	Xenopus tropicalis	342
Reactome	Nicotinate metabolism	R-XTR-196807	Xenopus tropicalis	21

## Sheet: Graphs
Pathways	Seq.
Carbohydrate metabolism	7481
Energy metabolism	2370
Lipid metabolism	3461
Nucleotide metabolism	1148
Amino acid metabolism	4594
Metabolism of other amino acids	1470
Glycan biosynthesis & metabolism	1185
Metabolism of Co-factors & vitamins	2302
metabolism of terpenoids & polyketids	1341
Biosynthesis of other secondary metabolites	1563
Xenobiotics biodegradation and metabolism	2568
Genetic information processing translation	325
Total	29808
Speceis	CDSs	Pathways
B. taurus	12419	89
C. elegans	15254	106
C. familiaris	17324	126
D. rerio	17826	127
D. discoideum	12774	88
D. melanogaster	17155	112
G. gallus	17964	128
H. sapiens	19559	153
M. musculus	18096	130
M. tuberculosis	349	4
P. falciparum	6867	49
R. norvegicus	18096	130
S. cerevisiae	11836	74
S. pombe	10017	67
S. scrofa	17803	126
X. tropicalis	5780	42

## Sheet: Sheet1
Scientific Name	Common Name	CDSs	Pathways	%
H. sapiens	Human	19559	153	9.87
M. musculus	House Mouse	18096	130	8.38
R. norvegicus	Brown Rat	18096	130	8.38
G. gallus	Fowl	17964	128	8.26
D. rerio	Zebrafish	17826	127	8.19
C. familiaris	Dog	17324	126	8.12
S. scrofa	Wild Boar	17803	126	8.12
D. melanogaster	Fruit Fly	17155	112	7.22
C. elegans	Roundworm	15254	106	6.83
B. taurus	Cattle	12419	89	5.74
D. discoideum	Soil Amoeba	12774	88	5.67
S. cerevisiae	Brewer's Yeast	11836	74	4.77
S. pombe	Fission Yeast	10017	67	4.32
P. falciparum	Protozoa	6867	49	3.16
X. tropicalis	Western Clawed Frog	5780	42	2.71
M. tuberculosis	Bacteria	349	4	0.26
	Total=	219119	1551	100
