# Supplementary material for: Development of de-novo transcriptome assembly and SSRs in allohexaploid Brassica with functional annotations and identification of heat-shock proteins for thermotolerance
Source: Front Genet. 2022 Sep 16;13:958217. doi: 10.3389/fgene.2022.958217 (PMC9524822; doi:10.3389/fgene.2022.958217)
Supplement: Supplementary file 2 [file Table3.xlsx]

## Sheet: Multi BLAST (13022 sequences)
Query	Number of HSPs	Lowest E-value	Accession (E-value)	Description (E-value)	Greatest identity %	Accession (identity %)	Description (identity %)	Greatest positive %	Accession (positive %)	Description (positive %)	Greatest HSP length	Accession (HSP length)	Description (HSP length)	Greatest bit score	Accession (bit score)	Description (bit score)
lcl|CM017698.1_cds_TYG96193.1_1	51	2.72072e-18	TRINITY_DN10009_c0_g1_i6	type=CDS; aalen=186,81%,partial3; clen=684; strand=-; offs=560-3; evgclass=main,okay,match:TRINITY_DN10009_c0_g1_i2,pct:99/28/.;	100	TRINITY_DN38330_c0_g1_i1	type=CDS; aalen=35,30%,complete; clen=356; strand=-; offs=195-88; evgclass=noclass,okay;	100	TRINITY_DN38330_c0_g1_i1	type=CDS; aalen=35,30%,complete; clen=356; strand=-; offs=195-88; evgclass=noclass,okay;	163	TRINITY_DN32548_c0_g1_i3	type=CDS; aalen=100,97%,partial3; clen=307; strand=-; offs=302-3; evgclass=noclass,okay;	94.1598	TRINITY_DN10009_c0_g1_i6	type=CDS; aalen=186,81%,partial3; clen=684; strand=-; offs=560-3; evgclass=main,okay,match:TRINITY_DN10009_c0_g1_i2,pct:99/28/.;
lcl|CM010636.1_cds_RID43291.1_1	60	1.41311e-108		type=CDS; aalen=186,81%,partial3; clen=684; strand=-; offs=560-3; evgclass=main,okay,match:TRINITY_DN10009_c0_g1_i2,pct:99/28/.;	100	TRINITY_DN97027_c0_g1_i8	type=CDS; aalen=150,99%,partial; clen=452; strand=-; offs=450-1; evgclass=main,okay,match:TRINITY_DN97027_c0_g1_i5,pct:98/81/-sense;	100	TRINITY_DN97027_c0_g1_i8	type=CDS; aalen=150,99%,partial; clen=452; strand=-; offs=450-1; evgclass=main,okay,match:TRINITY_DN97027_c0_g1_i5,pct:98/81/-sense;	323	TRINITY_DN37783_c0_g1_i11	type=CDS; aalen=235,60%,complete; clen=1169; strand=+; offs=85-792; evgclass=main,okay,match:TRINITY_DN37783_c0_g1_i6,pct:100/95/.;	392.617	TRINITY_DN10009_c0_g1_i6	type=CDS; aalen=186,81%,partial3; clen=684; strand=-; offs=560-3; evgclass=main,okay,match:TRINITY_DN10009_c0_g1_i2,pct:99/28/.;
lcl|CM010636.1_cds_RID43290.1_1	116	2.49167e-107		type=CDS; aalen=186,81%,partial3; clen=684; strand=-; offs=560-3; evgclass=main,okay,match:TRINITY_DN10009_c0_g1_i2,pct:99/28/.;	100	TRINITY_DN19904_c0_g1_i5	type=CDS; aalen=180,97%,partial3; clen=554; strand=+; offs=15-554; evgclass=main,okay,match:TRINITY_DN19904_c0_g1_i4,pct:99/76/.;	100	TRINITY_DN19904_c0_g1_i5	type=CDS; aalen=180,97%,partial3; clen=554; strand=+; offs=15-554; evgclass=main,okay,match:TRINITY_DN19904_c0_g1_i4,pct:99/76/.;	552	TRINITY_DN10009_c0_g1_i6	type=CDS; aalen=186,81%,partial3; clen=684; strand=-; offs=560-3; evgclass=main,okay,match:TRINITY_DN10009_c0_g1_i2,pct:99/28/.;	389.912	TRINITY_DN10009_c0_g1_i6	type=CDS; aalen=186,81%,partial3; clen=684; strand=-; offs=560-3; evgclass=main,okay,match:TRINITY_DN10009_c0_g1_i2,pct:99/28/.;
lcl|XM_016873834.2_cds_XP_016729323.1_1	105	0.166008	TRINITY_DN100177_c0_g1_i1	type=CDS; aalen=212,99%,partial; clen=638; strand=+; offs=1-636; evgclass=noclass,okay;	100	TRINITY_DN8190_c0_g2_i1	type=CDS; aalen=232,63%,partial3; clen=1094; strand=+; offs=398-1093; evgclass=main,okay,match:TRINITY_DN134916_c0_g1_i1,pct:100/44/.;	100	TRINITY_DN8190_c0_g2_i1	type=CDS; aalen=232,63%,partial3; clen=1094; strand=+; offs=398-1093; evgclass=main,okay,match:TRINITY_DN134916_c0_g1_i1,pct:100/44/.;	42	TRINITY_DN100177_c0_g1_i1	type=CDS; aalen=212,99%,partial; clen=638; strand=+; offs=1-636; evgclass=noclass,okay;	37.3537	TRINITY_DN100177_c0_g1_i1	type=CDS; aalen=212,99%,partial; clen=638; strand=+; offs=1-636; evgclass=noclass,okay;
lcl|CM018209.1_cds_KAB2071585.1_1	88	0.166008		type=CDS; aalen=212,99%,partial; clen=638; strand=+; offs=1-636; evgclass=noclass,okay;	100	TRINITY_DN8190_c0_g2_i1	type=CDS; aalen=232,63%,partial3; clen=1094; strand=+; offs=398-1093; evgclass=main,okay,match:TRINITY_DN134916_c0_g1_i1,pct:100/44/.;	100	TRINITY_DN8190_c0_g2_i1	type=CDS; aalen=232,63%,partial3; clen=1094; strand=+; offs=398-1093; evgclass=main,okay,match:TRINITY_DN134916_c0_g1_i1,pct:100/44/.;	49	TRINITY_DN16479_c0_g2_i1	type=CDS; aalen=127,73%,partial3; clen=519; strand=-; offs=383-3; evgclass=noclassa2,okay;	37.3537	TRINITY_DN100177_c0_g1_i1	type=CDS; aalen=212,99%,partial; clen=638; strand=+; offs=1-636; evgclass=noclass,okay;
lcl|CM018222.1_cds_KAB2018869.1_1	105	0.166008		type=CDS; aalen=212,99%,partial; clen=638; strand=+; offs=1-636; evgclass=noclass,okay;	100	TRINITY_DN8190_c0_g2_i1	type=CDS; aalen=232,63%,partial3; clen=1094; strand=+; offs=398-1093; evgclass=main,okay,match:TRINITY_DN134916_c0_g1_i1,pct:100/44/.;	100	TRINITY_DN8190_c0_g2_i1	type=CDS; aalen=232,63%,partial3; clen=1094; strand=+; offs=398-1093; evgclass=main,okay,match:TRINITY_DN134916_c0_g1_i1,pct:100/44/.;	42	TRINITY_DN100177_c0_g1_i1	type=CDS; aalen=212,99%,partial; clen=638; strand=+; offs=1-636; evgclass=noclass,okay;	37.3537	TRINITY_DN100177_c0_g1_i1	type=CDS; aalen=212,99%,partial; clen=638; strand=+; offs=1-636; evgclass=noclass,okay;
lcl|SMMG02000006.1_cds_KAA3468599.1_1	108	0.166008		type=CDS; aalen=212,99%,partial; clen=638; strand=+; offs=1-636; evgclass=noclass,okay;	100	TRINITY_DN8190_c0_g2_i1	type=CDS; aalen=232,63%,partial3; clen=1094; strand=+; offs=398-1093; evgclass=main,okay,match:TRINITY_DN134916_c0_g1_i1,pct:100/44/.;	100	TRINITY_DN8190_c0_g2_i1	type=CDS; aalen=232,63%,partial3; clen=1094; strand=+; offs=398-1093; evgclass=main,okay,match:TRINITY_DN134916_c0_g1_i1,pct:100/44/.;	44	TRINITY_DN9642_c0_g1_i4	type=CDS; aalen=174,93%,partial5; clen=560; strand=-; offs=558-34; evgclass=main,okay,match:TRINITY_DN9642_c0_g1_i8,pct:100/51/.;	37.3537	TRINITY_DN100177_c0_g1_i1	type=CDS; aalen=212,99%,partial; clen=638; strand=+; offs=1-636; evgclass=noclass,okay;
lcl|CM017643.1_cds_TYJ24139.1_1	88	0.166008		type=CDS; aalen=212,99%,partial; clen=638; strand=+; offs=1-636; evgclass=noclass,okay;	100	TRINITY_DN8190_c0_g2_i1	type=CDS; aalen=232,63%,partial3; clen=1094; strand=+; offs=398-1093; evgclass=main,okay,match:TRINITY_DN134916_c0_g1_i1,pct:100/44/.;	100	TRINITY_DN8190_c0_g2_i1	type=CDS; aalen=232,63%,partial3; clen=1094; strand=+; offs=398-1093; evgclass=main,okay,match:TRINITY_DN134916_c0_g1_i1,pct:100/44/.;	49	TRINITY_DN16479_c0_g2_i1	type=CDS; aalen=127,73%,partial3; clen=519; strand=-; offs=383-3; evgclass=noclassa2,okay;	37.3537	TRINITY_DN100177_c0_g1_i1	type=CDS; aalen=212,99%,partial; clen=638; strand=+; offs=1-636; evgclass=noclass,okay;
lcl|CM017656.1_cds_TYI70990.1_1	105	0.166008		type=CDS; aalen=212,99%,partial; clen=638; strand=+; offs=1-636; evgclass=noclass,okay;	100	TRINITY_DN8190_c0_g2_i1	type=CDS; aalen=232,63%,partial3; clen=1094; strand=+; offs=398-1093; evgclass=main,okay,match:TRINITY_DN134916_c0_g1_i1,pct:100/44/.;	100	TRINITY_DN8190_c0_g2_i1	type=CDS; aalen=232,63%,partial3; clen=1094; strand=+; offs=398-1093; evgclass=main,okay,match:TRINITY_DN134916_c0_g1_i1,pct:100/44/.;	42	TRINITY_DN100177_c0_g1_i1	type=CDS; aalen=212,99%,partial; clen=638; strand=+; offs=1-636; evgclass=noclass,okay;	37.3537	TRINITY_DN100177_c0_g1_i1	type=CDS; aalen=212,99%,partial; clen=638; strand=+; offs=1-636; evgclass=noclass,okay;
lcl|CM017617.1_cds_TYI16445.1_1	90	0.166008		type=CDS; aalen=212,99%,partial; clen=638; strand=+; offs=1-636; evgclass=noclass,okay;	100	TRINITY_DN8190_c0_g2_i1	type=CDS; aalen=232,63%,partial3; clen=1094; strand=+; offs=398-1093; evgclass=main,okay,match:TRINITY_DN134916_c0_g1_i1,pct:100/44/.;	100	TRINITY_DN8190_c0_g2_i1	type=CDS; aalen=232,63%,partial3; clen=1094; strand=+; offs=398-1093; evgclass=main,okay,match:TRINITY_DN134916_c0_g1_i1,pct:100/44/.;	49	TRINITY_DN16479_c0_g2_i1	type=CDS; aalen=127,73%,partial3; clen=519; strand=-; offs=383-3; evgclass=noclassa2,okay;	37.3537	TRINITY_DN100177_c0_g1_i1	type=CDS; aalen=212,99%,partial; clen=638; strand=+; offs=1-636; evgclass=noclass,okay;
lcl|CM017630.1_cds_TYH60112.1_1	108	0.166008		type=CDS; aalen=212,99%,partial; clen=638; strand=+; offs=1-636; evgclass=noclass,okay;	100	TRINITY_DN8190_c0_g2_i1	type=CDS; aalen=232,63%,partial3; clen=1094; strand=+; offs=398-1093; evgclass=main,okay,match:TRINITY_DN134916_c0_g1_i1,pct:100/44/.;	100	TRINITY_DN8190_c0_g2_i1	type=CDS; aalen=232,63%,partial3; clen=1094; strand=+; offs=398-1093; evgclass=main,okay,match:TRINITY_DN134916_c0_g1_i1,pct:100/44/.;	42	TRINITY_DN100177_c0_g1_i1	type=CDS; aalen=212,99%,partial; clen=638; strand=+; offs=1-636; evgclass=noclass,okay;	37.3537	TRINITY_DN100177_c0_g1_i1	type=CDS; aalen=212,99%,partial; clen=638; strand=+; offs=1-636; evgclass=noclass,okay;
lcl|CM017695.1_cds_TYH07726.1_1	88	0.166008		type=CDS; aalen=212,99%,partial; clen=638; strand=+; offs=1-636; evgclass=noclass,okay;	100	TRINITY_DN8190_c0_g2_i1	type=CDS; aalen=232,63%,partial3; clen=1094; strand=+; offs=398-1093; evgclass=main,okay,match:TRINITY_DN134916_c0_g1_i1,pct:100/44/.;	100	TRINITY_DN8190_c0_g2_i1	type=CDS; aalen=232,63%,partial3; clen=1094; strand=+; offs=398-1093; evgclass=main,okay,match:TRINITY_DN134916_c0_g1_i1,pct:100/44/.;	49	TRINITY_DN16479_c0_g2_i1	type=CDS; aalen=127,73%,partial3; clen=519; strand=-; offs=383-3; evgclass=noclassa2,okay;	37.3537	TRINITY_DN100177_c0_g1_i1	type=CDS; aalen=212,99%,partial; clen=638; strand=+; offs=1-636; evgclass=noclass,okay;
lcl|CM017708.1_cds_TYG59052.1_1	105	0.166008		type=CDS; aalen=212,99%,partial; clen=638; strand=+; offs=1-636; evgclass=noclass,okay;	100	TRINITY_DN8190_c0_g2_i1	type=CDS; aalen=232,63%,partial3; clen=1094; strand=+; offs=398-1093; evgclass=main,okay,match:TRINITY_DN134916_c0_g1_i1,pct:100/44/.;	100	TRINITY_DN8190_c0_g2_i1	type=CDS; aalen=232,63%,partial3; clen=1094; strand=+; offs=398-1093; evgclass=main,okay,match:TRINITY_DN134916_c0_g1_i1,pct:100/44/.;	42	TRINITY_DN100177_c0_g1_i1	type=CDS; aalen=212,99%,partial; clen=638; strand=+; offs=1-636; evgclass=noclass,okay;	37.3537	TRINITY_DN100177_c0_g1_i1	type=CDS; aalen=212,99%,partial; clen=638; strand=+; offs=1-636; evgclass=noclass,okay;
lcl|XM_012621293.1_cds_XP_012476747.1_1	109	0.166008		type=CDS; aalen=212,99%,partial; clen=638; strand=+; offs=1-636; evgclass=noclass,okay;	100	TRINITY_DN8190_c0_g2_i1	type=CDS; aalen=232,63%,partial3; clen=1094; strand=+; offs=398-1093; evgclass=main,okay,match:TRINITY_DN134916_c0_g1_i1,pct:100/44/.;	100	TRINITY_DN8190_c0_g2_i1	type=CDS; aalen=232,63%,partial3; clen=1094; strand=+; offs=398-1093; evgclass=main,okay,match:TRINITY_DN134916_c0_g1_i1,pct:100/44/.;	42	TRINITY_DN100177_c0_g1_i1	type=CDS; aalen=212,99%,partial; clen=638; strand=+; offs=1-636; evgclass=noclass,okay;	37.3537	TRINITY_DN100177_c0_g1_i1	type=CDS; aalen=212,99%,partial; clen=638; strand=+; offs=1-636; evgclass=noclass,okay;
lcl|CM001743.1_cds_KJB26628.1_1	109	0.166008		type=CDS; aalen=212,99%,partial; clen=638; strand=+; offs=1-636; evgclass=noclass,okay;	100	TRINITY_DN8190_c0_g2_i1	type=CDS; aalen=232,63%,partial3; clen=1094; strand=+; offs=398-1093; evgclass=main,okay,match:TRINITY_DN134916_c0_g1_i1,pct:100/44/.;	100	TRINITY_DN8190_c0_g2_i1	type=CDS; aalen=232,63%,partial3; clen=1094; strand=+; offs=398-1093; evgclass=main,okay,match:TRINITY_DN134916_c0_g1_i1,pct:100/44/.;	42	TRINITY_DN100177_c0_g1_i1	type=CDS; aalen=212,99%,partial; clen=638; strand=+; offs=1-636; evgclass=noclass,okay;	37.3537	TRINITY_DN100177_c0_g1_i1	type=CDS; aalen=212,99%,partial; clen=638; strand=+; offs=1-636; evgclass=noclass,okay;
lcl|CM001222.2_cds_KEH25978.1_1	30	0.176991	TRINITY_DN1003_c0_g3_i6utrorf	type=CDS; aalen=402,42%,partial5-utrbad; clen=2874; strand=+; offs=3-1211; evgclass=main,okay,match:TRINITY_DN1003_c0_g3_i2utrorf,pct:100/94/.;	100	TRINITY_DN121855_c0_g1_i1	type=CDS; aalen=141,88%,partial3; clen=480; strand=-; offs=423-1; evgclass=noclass,okay;	100	TRINITY_DN121855_c0_g1_i1	type=CDS; aalen=141,88%,partial3; clen=480; strand=-; offs=423-1; evgclass=noclass,okay;	36	TRINITY_DN24385_c0_g1_i3	type=CDS; aalen=154,99%,partial; clen=463; strand=-; offs=462-1; evgclass=main,okay,match:TRINITY_DN24385_c0_g1_i2,pct:100/65/.;	36.452	TRINITY_DN1003_c0_g3_i6utrorf	type=CDS; aalen=402,42%,partial5-utrbad; clen=2874; strand=+; offs=3-1211; evgclass=main,okay,match:TRINITY_DN1003_c0_g3_i2utrorf,pct:100/94/.;
lcl|CM018034.1_cds_KAA8544405.1_1	113	0.0770234	TRINITY_DN1003_c0_g3_i8	type=CDS; aalen=379,74%,complete; clen=1526; strand=-; offs=1370-231; evgclass=main,okay,match:TRINITY_DN1003_c0_g3_i6,pct:99/98/.;	100	TRINITY_DN47889_c0_g1_i3	type=CDS; aalen=223,87%,complete; clen=767; strand=+; offs=42-713; evgclass=main,okay,match:TRINITY_DN47889_c0_g1_i4,pct:100/81/.;	100	TRINITY_DN47889_c0_g1_i3	type=CDS; aalen=223,87%,complete; clen=767; strand=+; offs=42-713; evgclass=main,okay,match:TRINITY_DN47889_c0_g1_i4,pct:100/81/.;	48	TRINITY_DN26800_c0_g1_i15	type=CDS; aalen=429,83%,partial3; clen=1544; strand=-; offs=1287-1; evgclass=main,okay,match:TRINITY_DN26800_c0_g1_i16,pct:98/100/.;	40.0587	TRINITY_DN1003_c0_g3_i8	type=CDS; aalen=379,74%,complete; clen=1526; strand=-; offs=1370-231; evgclass=main,okay,match:TRINITY_DN1003_c0_g3_i6,pct:99/98/.;
lcl|GL378333.1_cds_EFJ50027.1_1	32	0.00233404	TRINITY_DN100395_c0_g3_i1	type=CDS; aalen=226,85%,complete; clen=800; strand=+; offs=18-698; evgclass=noclass,okay;	100	TRINITY_DN88059_c0_g1_i1	type=CDS; aalen=142,99%,partial; clen=428; strand=+; offs=2-427; evgclass=noclass,okay;	100	TRINITY_DN88059_c0_g1_i1	type=CDS; aalen=142,99%,partial; clen=428; strand=+; offs=2-427; evgclass=noclass,okay;	71	TRINITY_DN109136_c0_g1_i1	type=CDS; aalen=82,60%,complete; clen=410; strand=-; offs=356-108; evgclass=noclass,okay;	46.3705	TRINITY_DN100395_c0_g3_i1	type=CDS; aalen=226,85%,complete; clen=800; strand=+; offs=18-698; evgclass=noclass,okay;
lcl|XM_002949046.1_cds_XP_002949092.1_1	32	0.00233404		type=CDS; aalen=226,85%,complete; clen=800; strand=+; offs=18-698; evgclass=noclass,okay;	100	TRINITY_DN88059_c0_g1_i1	type=CDS; aalen=142,99%,partial; clen=428; strand=+; offs=2-427; evgclass=noclass,okay;	100	TRINITY_DN88059_c0_g1_i1	type=CDS; aalen=142,99%,partial; clen=428; strand=+; offs=2-427; evgclass=noclass,okay;	71	TRINITY_DN109136_c0_g1_i1	type=CDS; aalen=82,60%,complete; clen=410; strand=-; offs=356-108; evgclass=noclass,okay;	46.3705	TRINITY_DN100395_c0_g3_i1	type=CDS; aalen=226,85%,complete; clen=800; strand=+; offs=18-698; evgclass=noclass,okay;
lcl|DQ329381.1_cds_ABC67966.1_1	259	0	TRINITY_DN10066_c0_g1_i8	type=CDS; aalen=697,88%,complete; clen=2362; strand=+; offs=67-2160; evgclass=maina2,okay,match:TRINITY_DN10066_c0_g1_i24,pct:100/100/.;	100	TRINITY_DN97041_c3_g1_i1	type=CDS; aalen=99,67%,complete; clen=446; strand=-; offs=418-119; evgclass=noclass,okay;	100	TRINITY_DN97041_c3_g1_i1	type=CDS; aalen=99,67%,complete; clen=446; strand=-; offs=418-119; evgclass=noclass,okay;	666	TRINITY_DN10066_c0_g1_i8	type=CDS; aalen=697,88%,complete; clen=2362; strand=+; offs=67-2160; evgclass=maina2,okay,match:TRINITY_DN10066_c0_g1_i24,pct:100/100/.;	728.946	TRINITY_DN10066_c0_g1_i8	type=CDS; aalen=697,88%,complete; clen=2362; strand=+; offs=67-2160; evgclass=maina2,okay,match:TRINITY_DN10066_c0_g1_i24,pct:100/100/.;
lcl|DQ329380.1_cds_ABC67965.1_1	259	0		type=CDS; aalen=697,88%,complete; clen=2362; strand=+; offs=67-2160; evgclass=maina2,okay,match:TRINITY_DN10066_c0_g1_i24,pct:100/100/.;	100	TRINITY_DN97041_c3_g1_i1	type=CDS; aalen=99,67%,complete; clen=446; strand=-; offs=418-119; evgclass=noclass,okay;	100	TRINITY_DN97041_c3_g1_i1	type=CDS; aalen=99,67%,complete; clen=446; strand=-; offs=418-119; evgclass=noclass,okay;	671	TRINITY_DN10066_c0_g1_i8	type=CDS; aalen=697,88%,complete; clen=2362; strand=+; offs=67-2160; evgclass=maina2,okay,match:TRINITY_DN10066_c0_g1_i24,pct:100/100/.;	733.454	TRINITY_DN10066_c0_g1_i8	type=CDS; aalen=697,88%,complete; clen=2362; strand=+; offs=67-2160; evgclass=maina2,okay,match:TRINITY_DN10066_c0_g1_i24,pct:100/100/.;
lcl|BEGY01000010.1_cds_GAX75085.1_1	38	0.888885	TRINITY_DN100747_c0_g1_i1	type=CDS; aalen=666,46%,complete-utrpoor; clen=4325; strand=+; offs=1036-3036; evgclass=noclass,okay;	100	TRINITY_DN2174_c0_g1_i9	type=CDS; aalen=500,81%,complete; clen=1840; strand=+; offs=260-1762; evgclass=maina2,okay,match:TRINITY_DN2174_c0_g1_i5,pct:100/100/.;	100	TRINITY_DN2174_c0_g1_i9	type=CDS; aalen=500,81%,complete; clen=1840; strand=+; offs=260-1762; evgclass=maina2,okay,match:TRINITY_DN2174_c0_g1_i5,pct:100/100/.;	44	TRINITY_DN123737_c0_g1_i1	type=CDS; aalen=126,99%,partial; clen=381; strand=-; offs=379-2; evgclass=noclass,okay;	36.452	TRINITY_DN100747_c0_g1_i1	type=CDS; aalen=666,46%,complete-utrpoor; clen=4325; strand=+; offs=1036-3036; evgclass=noclass,okay;
lcl|XM_022155446.2_cds_XP_022011138.1_1	35	0.70141	TRINITY_DN10076_c0_g1_i6	type=CDS; aalen=660,80%,complete; clen=2453; strand=+; offs=81-2063; evgclass=maina2,okay,match:TRINITY_DN10076_c0_g1_i2,pct:99/100/.;	100	TRINITY_DN80752_c0_g1_i2	type=CDS; aalen=114,69%,complete; clen=495; strand=-; offs=484-140; evgclass=noclass,okay;	100	TRINITY_DN80752_c0_g1_i2	type=CDS; aalen=114,69%,complete; clen=495; strand=-; offs=484-140; evgclass=noclass,okay;	38	TRINITY_DN81674_c0_g2_i1	type=CDS; aalen=62,19%,complete-utrbad; clen=989; strand=-; offs=938-750; evgclass=noclass,okay;	36.452	TRINITY_DN10076_c0_g1_i6	type=CDS; aalen=660,80%,complete; clen=2453; strand=+; offs=81-2063; evgclass=maina2,okay,match:TRINITY_DN10076_c0_g1_i2,pct:99/100/.;
lcl|XM_016020025.2_cds_XP_015875511.1_1	30	0.221973	TRINITY_DN100789_c0_g1_i5	type=CDS; aalen=133,99%,partial; clen=401; strand=-; offs=399-1; evgclass=noclass,okay,match:TRINITY_DN29004_c0_g1_i5,pct:100/27/.;	100	TRINITY_DN79821_c0_g1_i1	type=CDS; aalen=215,99%,partial; clen=647; strand=-; offs=647-3; evgclass=noclass,okay;	100	TRINITY_DN79821_c0_g1_i1	type=CDS; aalen=215,99%,partial; clen=647; strand=-; offs=647-3; evgclass=noclass,okay;	44	TRINITY_DN25253_c0_g1_i8	type=CDS; aalen=127,68%,partial5; clen=557; strand=+; offs=3-386; evgclass=main,okay,match:TRINITY_DN25253_c0_g1_i4,pct:100/98/.;	38.2554	TRINITY_DN100789_c0_g1_i5	type=CDS; aalen=133,99%,partial; clen=401; strand=-; offs=399-1; evgclass=noclass,okay,match:TRINITY_DN29004_c0_g1_i5,pct:100/27/.;
lcl|SMOL01000553.1_cds_KAB2607656.1_1	213	0.0433288	TRINITY_DN100862_c0_g1_i1	type=CDS; aalen=127,94%,partial3; clen=403; strand=-; offs=383-3; evgclass=main,okay,match:TRINITY_DN100862_c0_g1_i3,pct:99/78/.;	100	TRINITY_DN81635_c0_g1_i1	type=CDS; aalen=206,67%,complete; clen=925; strand=-; offs=857-237; evgclass=noclass,okay;	100	TRINITY_DN81635_c0_g1_i1	type=CDS; aalen=206,67%,complete; clen=925; strand=-; offs=857-237; evgclass=noclass,okay;	51	TRINITY_DN8538_c1_g1_i4	type=CDS; aalen=237,61%,complete; clen=1165; strand=+; offs=74-787; evgclass=maina2,okay,match:TRINITY_DN8538_c1_g1_i1,pct:100/100/.;	41.8621	TRINITY_DN100862_c0_g1_i1	type=CDS; aalen=127,94%,partial3; clen=403; strand=-; offs=383-3; evgclass=main,okay,match:TRINITY_DN100862_c0_g1_i3,pct:99/78/.;
lcl|VIEB01000350.1_cds_TQD94121.1_1	140	0.0138957		type=CDS; aalen=127,94%,partial3; clen=403; strand=-; offs=383-3; evgclass=main,okay,match:TRINITY_DN100862_c0_g1_i3,pct:99/78/.;	100	TRINITY_DN81635_c0_g1_i1	type=CDS; aalen=206,67%,complete; clen=925; strand=-; offs=857-237; evgclass=noclass,okay;	100	TRINITY_DN81635_c0_g1_i1	type=CDS; aalen=206,67%,complete; clen=925; strand=-; offs=857-237; evgclass=noclass,okay;	51	TRINITY_DN8538_c1_g1_i4	type=CDS; aalen=237,61%,complete; clen=1165; strand=+; offs=74-787; evgclass=maina2,okay,match:TRINITY_DN8538_c1_g1_i1,pct:100/100/.;	41.8621	TRINITY_DN100862_c0_g1_i1	type=CDS; aalen=127,94%,partial3; clen=403; strand=-; offs=383-3; evgclass=main,okay,match:TRINITY_DN100862_c0_g1_i3,pct:99/78/.;
lcl|CM001881.1_cds_EOY21726.1_1	75	0.0569494	TRINITY_DN10097_c0_g1_i1	type=CDS; aalen=132,56%,complete-utrpoor; clen=702; strand=+; offs=50-448; evgclass=noclass,okay;	100	TRINITY_DN78156_c0_g1_i5	type=CDS; aalen=155,70%,partial3; clen=655; strand=+; offs=189-653; evgclass=main,okay,match:TRINITY_DN78156_c0_g1_i2,pct:99/100/.;	100	TRINITY_DN78156_c0_g1_i5	type=CDS; aalen=155,70%,partial3; clen=655; strand=+; offs=189-653; evgclass=main,okay,match:TRINITY_DN78156_c0_g1_i2,pct:99/100/.;	64	TRINITY_DN16510_c1_g1_i1	type=CDS; aalen=734,87%,complete; clen=2528; strand=-; offs=2366-162; evgclass=main,okay,match:TRINITY_DN16510_c1_g1_i16,pct:100/100/.;	39.157	TRINITY_DN10097_c0_g1_i1	type=CDS; aalen=132,56%,complete-utrpoor; clen=702; strand=+; offs=50-448; evgclass=noclass,okay;
lcl|XM_015728849.1_cds_XP_015584335.1_1	40	0.556554	TRINITY_DN100976_c0_g1_i1	type=CDS; aalen=123,99%,partial; clen=372; strand=-; offs=371-3; evgclass=noclass,okay;	100	TRINITY_DN129821_c0_g1_i1	type=CDS; aalen=775,98%,partial3; clen=2371; strand=-; offs=2326-2; evgclass=noclass,okay;	100	TRINITY_DN129821_c0_g1_i1	type=CDS; aalen=775,98%,partial3; clen=2371; strand=-; offs=2326-2; evgclass=noclass,okay;	28	TRINITY_DN14256_c0_g1_i3	type=CDS; aalen=169,90%,partial3; clen=563; strand=-; offs=508-2; evgclass=main,okay,match:TRINITY_DN14256_c0_g1_i2,pct:99/99/.;	36.452	TRINITY_DN100976_c0_g1_i1	type=CDS; aalen=123,99%,partial; clen=372; strand=-; offs=371-3; evgclass=noclass,okay;
lcl|CM018218.1_cds_KAB2033494.1_1	77	0.069217	TRINITY_DN10105_c0_g1_i9	type=CDS; aalen=1065,86%,complete; clen=3695; strand=+; offs=366-3563; evgclass=main,okay,match:TRINITY_DN10105_c0_g1_i4,pct:100/100/.;	100	TRINITY_DN10105_c0_g1_i9	type=CDS; aalen=1065,86%,complete; clen=3695; strand=+; offs=366-3563; evgclass=main,okay,match:TRINITY_DN10105_c0_g1_i4,pct:100/100/.;	100	TRINITY_DN10105_c0_g1_i9	type=CDS; aalen=1065,86%,complete; clen=3695; strand=+; offs=366-3563; evgclass=main,okay,match:TRINITY_DN10105_c0_g1_i4,pct:100/100/.;	69	TRINITY_DN41022_c0_g1_i3	type=CDS; aalen=115,38%,partial5-utrbad; clen=910; strand=-; offs=908-561; evgclass=main,okay,match:TRINITY_DN41022_c0_g1_i12,pct:100/49/.;	40.0587	TRINITY_DN10105_c0_g1_i9	type=CDS; aalen=1065,86%,complete; clen=3695; strand=+; offs=366-3563; evgclass=main,okay,match:TRINITY_DN10105_c0_g1_i4,pct:100/100/.;
lcl|CM017652.1_cds_TYI85828.1_1	77	0.069217		type=CDS; aalen=1065,86%,complete; clen=3695; strand=+; offs=366-3563; evgclass=main,okay,match:TRINITY_DN10105_c0_g1_i4,pct:100/100/.;	100	TRINITY_DN10105_c0_g1_i9	type=CDS; aalen=1065,86%,complete; clen=3695; strand=+; offs=366-3563; evgclass=main,okay,match:TRINITY_DN10105_c0_g1_i4,pct:100/100/.;	100	TRINITY_DN10105_c0_g1_i9	type=CDS; aalen=1065,86%,complete; clen=3695; strand=+; offs=366-3563; evgclass=main,okay,match:TRINITY_DN10105_c0_g1_i4,pct:100/100/.;	69	TRINITY_DN41022_c0_g1_i3	type=CDS; aalen=115,38%,partial5-utrbad; clen=910; strand=-; offs=908-561; evgclass=main,okay,match:TRINITY_DN41022_c0_g1_i12,pct:100/49/.;	40.0587	TRINITY_DN10105_c0_g1_i9	type=CDS; aalen=1065,86%,complete; clen=3695; strand=+; offs=366-3563; evgclass=main,okay,match:TRINITY_DN10105_c0_g1_i4,pct:100/100/.;
lcl|CM017652.1_cds_TYI85827.1_1	74	0.0610983		type=CDS; aalen=1065,86%,complete; clen=3695; strand=+; offs=366-3563; evgclass=main,okay,match:TRINITY_DN10105_c0_g1_i4,pct:100/100/.;	100	TRINITY_DN10105_c0_g1_i9	type=CDS; aalen=1065,86%,complete; clen=3695; strand=+; offs=366-3563; evgclass=main,okay,match:TRINITY_DN10105_c0_g1_i4,pct:100/100/.;	100	TRINITY_DN10105_c0_g1_i9	type=CDS; aalen=1065,86%,complete; clen=3695; strand=+; offs=366-3563; evgclass=main,okay,match:TRINITY_DN10105_c0_g1_i4,pct:100/100/.;	62	TRINITY_DN823_c0_g1_i7	type=CDS; aalen=300,76%,partial5; clen=1188; strand=+; offs=3-905; evgclass=main,okay,match:TRINITY_DN823_c0_g1_i5,pct:100/85/.;	40.0587	TRINITY_DN10105_c0_g1_i9	type=CDS; aalen=1065,86%,complete; clen=3695; strand=+; offs=366-3563; evgclass=main,okay,match:TRINITY_DN10105_c0_g1_i4,pct:100/100/.;
lcl|CM017626.1_cds_TYH75516.1_1	74	0.069217		type=CDS; aalen=1065,86%,complete; clen=3695; strand=+; offs=366-3563; evgclass=main,okay,match:TRINITY_DN10105_c0_g1_i4,pct:100/100/.;	100	TRINITY_DN28643_c1_g1_i8	type=CDS; aalen=277,69%,complete; clen=1208; strand=-; offs=996-163; evgclass=noclass,okay;	100	TRINITY_DN28643_c1_g1_i8	type=CDS; aalen=277,69%,complete; clen=1208; strand=-; offs=996-163; evgclass=noclass,okay;	80	TRINITY_DN52908_c0_g1_i4	type=CDS; aalen=519,90%,partial5; clen=1722; strand=-; offs=1722-163; evgclass=main,okay,match:TRINITY_DN52908_c0_g1_i9,pct:100/100/.;	40.0587	TRINITY_DN10105_c0_g1_i9	type=CDS; aalen=1065,86%,complete; clen=3695; strand=+; offs=366-3563; evgclass=main,okay,match:TRINITY_DN10105_c0_g1_i4,pct:100/100/.;
lcl|CM017704.1_cds_TYG72463.1_1	77	0.069217		type=CDS; aalen=1065,86%,complete; clen=3695; strand=+; offs=366-3563; evgclass=main,okay,match:TRINITY_DN10105_c0_g1_i4,pct:100/100/.;	100	TRINITY_DN10105_c0_g1_i9	type=CDS; aalen=1065,86%,complete; clen=3695; strand=+; offs=366-3563; evgclass=main,okay,match:TRINITY_DN10105_c0_g1_i4,pct:100/100/.;	100	TRINITY_DN10105_c0_g1_i9	type=CDS; aalen=1065,86%,complete; clen=3695; strand=+; offs=366-3563; evgclass=main,okay,match:TRINITY_DN10105_c0_g1_i4,pct:100/100/.;	69	TRINITY_DN41022_c0_g1_i3	type=CDS; aalen=115,38%,partial5-utrbad; clen=910; strand=-; offs=908-561; evgclass=main,okay,match:TRINITY_DN41022_c0_g1_i12,pct:100/49/.;	40.0587	TRINITY_DN10105_c0_g1_i9	type=CDS; aalen=1065,86%,complete; clen=3695; strand=+; offs=366-3563; evgclass=main,okay,match:TRINITY_DN10105_c0_g1_i4,pct:100/100/.;
lcl|XM_012602940.1_cds_XP_012458394.1_1	54	0.058514		type=CDS; aalen=1065,86%,complete; clen=3695; strand=+; offs=366-3563; evgclass=main,okay,match:TRINITY_DN10105_c0_g1_i4,pct:100/100/.;	100	TRINITY_DN28643_c1_g1_i8	type=CDS; aalen=277,69%,complete; clen=1208; strand=-; offs=996-163; evgclass=noclass,okay;	100	TRINITY_DN28643_c1_g1_i8	type=CDS; aalen=277,69%,complete; clen=1208; strand=-; offs=996-163; evgclass=noclass,okay;	80	TRINITY_DN52908_c0_g1_i4	type=CDS; aalen=519,90%,partial5; clen=1722; strand=-; offs=1722-163; evgclass=main,okay,match:TRINITY_DN52908_c0_g1_i9,pct:100/100/.;	40.0587	TRINITY_DN10105_c0_g1_i9	type=CDS; aalen=1065,86%,complete; clen=3695; strand=+; offs=366-3563; evgclass=main,okay,match:TRINITY_DN10105_c0_g1_i4,pct:100/100/.;
lcl|XM_012602938.1_cds_XP_012458392.1_1	76	0.069217		type=CDS; aalen=1065,86%,complete; clen=3695; strand=+; offs=366-3563; evgclass=main,okay,match:TRINITY_DN10105_c0_g1_i4,pct:100/100/.;	100	TRINITY_DN28643_c1_g1_i8	type=CDS; aalen=277,69%,complete; clen=1208; strand=-; offs=996-163; evgclass=noclass,okay;	100	TRINITY_DN28643_c1_g1_i8	type=CDS; aalen=277,69%,complete; clen=1208; strand=-; offs=996-163; evgclass=noclass,okay;	80	TRINITY_DN52908_c0_g1_i4	type=CDS; aalen=519,90%,partial5; clen=1722; strand=-; offs=1722-163; evgclass=main,okay,match:TRINITY_DN52908_c0_g1_i9,pct:100/100/.;	40.0587	TRINITY_DN10105_c0_g1_i9	type=CDS; aalen=1065,86%,complete; clen=3695; strand=+; offs=366-3563; evgclass=main,okay,match:TRINITY_DN10105_c0_g1_i4,pct:100/100/.;
lcl|CM001751.1_cds_KJB75081.1_1	76	0.069217		type=CDS; aalen=1065,86%,complete; clen=3695; strand=+; offs=366-3563; evgclass=main,okay,match:TRINITY_DN10105_c0_g1_i4,pct:100/100/.;	100	TRINITY_DN28643_c1_g1_i8	type=CDS; aalen=277,69%,complete; clen=1208; strand=-; offs=996-163; evgclass=noclass,okay;	100	TRINITY_DN28643_c1_g1_i8	type=CDS; aalen=277,69%,complete; clen=1208; strand=-; offs=996-163; evgclass=noclass,okay;	80	TRINITY_DN52908_c0_g1_i4	type=CDS; aalen=519,90%,partial5; clen=1722; strand=-; offs=1722-163; evgclass=main,okay,match:TRINITY_DN52908_c0_g1_i9,pct:100/100/.;	40.0587	TRINITY_DN10105_c0_g1_i9	type=CDS; aalen=1065,86%,complete; clen=3695; strand=+; offs=366-3563; evgclass=main,okay,match:TRINITY_DN10105_c0_g1_i4,pct:100/100/.;
lcl|VIEB01000404.1_cds_TQD91992.1_1	48	0.843236	TRINITY_DN101056_c0_g1_i3	type=CDS; aalen=454,90%,complete; clen=1508; strand=-; offs=1494-130; evgclass=main,okay,match:TRINITY_DN101056_c0_g1_i2,pct:100/30/.;	100	TRINITY_DN19155_c0_g1_i2	type=CDS; aalen=143,70%,complete; clen=615; strand=-; offs=595-164; evgclass=noclass,okay;	100	TRINITY_DN19155_c0_g1_i2	type=CDS; aalen=143,70%,complete; clen=615; strand=-; offs=595-164; evgclass=noclass,okay;	43	TRINITY_DN50764_c0_g3_i1	type=CDS; aalen=214,37%,complete-utrpoor; clen=1708; strand=-; offs=1180-536; evgclass=noclass,okay;	36.452	TRINITY_DN101056_c0_g1_i3	type=CDS; aalen=454,90%,complete; clen=1508; strand=-; offs=1494-130; evgclass=main,okay,match:TRINITY_DN101056_c0_g1_i2,pct:100/30/.;
lcl|PGOL01001783.1_cds_PKI54403.1_1	28	5.94429	TRINITY_DN101198_c0_g1_i1	type=CDS; aalen=126,99%,partial; clen=380; strand=+; offs=1-378; evgclass=noclass,okay;	100	TRINITY_DN101198_c0_g1_i1	type=CDS; aalen=126,99%,partial; clen=380; strand=+; offs=1-378; evgclass=noclass,okay;	100	TRINITY_DN101198_c0_g1_i1	type=CDS; aalen=126,99%,partial; clen=380; strand=+; offs=1-378; evgclass=noclass,okay;	31	TRINITY_DN13405_c0_g1_i2	type=CDS; aalen=278,78%,complete; clen=1070; strand=+; offs=58-894; evgclass=main,okay,match:TRINITY_DN13405_c0_g1_i14,pct:99/62/.;	31.9436	TRINITY_DN101198_c0_g1_i1	type=CDS; aalen=126,99%,partial; clen=380; strand=+; offs=1-378; evgclass=noclass,okay;
lcl|XM_030661740.1_cds_XP_030517600.1_1	29	0.0531945	TRINITY_DN101333_c1_g1_i1	type=CDS; aalen=546,74%,complete; clen=2189; strand=-; offs=1670-30; evgclass=noclass,okay;	100	TRINITY_DN33807_c0_g1_i1	type=CDS; aalen=195,96%,partial3; clen=607; strand=-; offs=587-3; evgclass=main,okay,match:TRINITY_DN33807_c0_g1_i2,pct:99/87/-sense;	100	TRINITY_DN33807_c0_g1_i1	type=CDS; aalen=195,96%,partial3; clen=607; strand=-; offs=587-3; evgclass=main,okay,match:TRINITY_DN33807_c0_g1_i2,pct:99/87/-sense;	48	TRINITY_DN3778_c0_g1_i16	type=CDS; aalen=219,62%,complete; clen=1064; strand=+; offs=116-775; evgclass=main,okay,match:TRINITY_DN3778_c0_g1_i3,pct:100/100/.;	39.157	TRINITY_DN101333_c1_g1_i1	type=CDS; aalen=546,74%,complete; clen=2189; strand=-; offs=1670-30; evgclass=noclass,okay;
lcl|XM_014049029.1_cds_XP_013904483.1_1	20	1.02583		type=CDS; aalen=546,74%,complete; clen=2189; strand=-; offs=1670-30; evgclass=noclass,okay;	100	TRINITY_DN23378_c0_g2_i1	type=CDS; aalen=416,82%,complete; clen=1512; strand=+; offs=153-1403; evgclass=noclass,okay;	100	TRINITY_DN23378_c0_g2_i1	type=CDS; aalen=416,82%,complete; clen=1512; strand=+; offs=153-1403; evgclass=noclass,okay;	45	TRINITY_DN39886_c0_g1_i8	type=CDS; aalen=102,87%,partial5; clen=352; strand=-; offs=352-44; evgclass=noclass,okay,match:TRINITY_DN39886_c0_g1_i6,pct:100/49/.;	36.452	TRINITY_DN101333_c1_g1_i1	type=CDS; aalen=546,74%,complete; clen=2189; strand=-; offs=1670-30; evgclass=noclass,okay;
lcl|KK100502.1_cds_KIZ05464.1_1	20	1.02583		type=CDS; aalen=546,74%,complete; clen=2189; strand=-; offs=1670-30; evgclass=noclass,okay;	100	TRINITY_DN23378_c0_g2_i1	type=CDS; aalen=416,82%,complete; clen=1512; strand=+; offs=153-1403; evgclass=noclass,okay;	100	TRINITY_DN23378_c0_g2_i1	type=CDS; aalen=416,82%,complete; clen=1512; strand=+; offs=153-1403; evgclass=noclass,okay;	45	TRINITY_DN39886_c0_g1_i8	type=CDS; aalen=102,87%,partial5; clen=352; strand=-; offs=352-44; evgclass=noclass,okay,match:TRINITY_DN39886_c0_g1_i6,pct:100/49/.;	36.452	TRINITY_DN101333_c1_g1_i1	type=CDS; aalen=546,74%,complete; clen=2189; strand=-; offs=1670-30; evgclass=noclass,okay;
lcl|XM_016016756.1_cds_XP_015872242.1_1	55	2.0357	TRINITY_DN101333_c1_g1_i1utrorf	type=CDS; aalen=126,17%,partial5-utrbad; clen=2189; strand=-; offs=2187-1807; evgclass=noclass,okay;	100	TRINITY_DN69564_c0_g4_i1	type=CDS; aalen=249,95%,partial3; clen=784; strand=+; offs=36-782; evgclass=noclass,okay;	100	TRINITY_DN69564_c0_g4_i1	type=CDS; aalen=249,95%,partial3; clen=784; strand=+; offs=36-782; evgclass=noclass,okay;	43	TRINITY_DN111074_c0_g1_i1	type=CDS; aalen=297,88%,partial5; clen=1012; strand=-; offs=1010-117; evgclass=noclass,okay;	34.6486	TRINITY_DN101333_c1_g1_i1utrorf	type=CDS; aalen=126,17%,partial5-utrbad; clen=2189; strand=-; offs=2187-1807; evgclass=noclass,okay;
lcl|XM_022829655.1_cds_XP_022685390.1_1	155	0.0419298	TRINITY_DN101374_c0_g1_i1	type=CDS; aalen=287,96%,partial3; clen=894; strand=+; offs=33-893; evgclass=noclass,okay;	100	TRINITY_DN85271_c0_g1_i1	type=CDS; aalen=313,84%,partial5; clen=1117; strand=+; offs=3-944; evgclass=noclass,okay;	100	TRINITY_DN85271_c0_g1_i1	type=CDS; aalen=313,84%,partial5; clen=1117; strand=+; offs=3-944; evgclass=noclass,okay;	46	TRINITY_DN23616_c0_g1_i1	type=CDS; aalen=710,79%,complete; clen=2676; strand=+; offs=117-2249; evgclass=noclass,okay;	39.157	TRINITY_DN101374_c0_g1_i1	type=CDS; aalen=287,96%,partial3; clen=894; strand=+; offs=33-893; evgclass=noclass,okay;
lcl|SSTD01002097.1_cds_TYK28644.1_1	40	2.00349e-10	TRINITY_DN10138_c0_g1_i6	type=CDS; aalen=334,74%,complete; clen=1348; strand=+; offs=108-1112; evgclass=maina2,okay,match:TRINITY_DN10138_c0_g1_i8,pct:99/100/.;	100	TRINITY_DN65623_c0_g1_i6	type=CDS; aalen=245,86%,complete; clen=853; strand=+; offs=13-750; evgclass=noclassa2,okay;	100	TRINITY_DN65623_c0_g1_i6	type=CDS; aalen=245,86%,complete; clen=853; strand=+; offs=13-750; evgclass=noclassa2,okay;	81	TRINITY_DN10138_c0_g1_i6	type=CDS; aalen=334,74%,complete; clen=1348; strand=+; offs=108-1112; evgclass=maina2,okay,match:TRINITY_DN10138_c0_g1_i8,pct:99/100/.;	66.2076	TRINITY_DN10138_c0_g1_i6	type=CDS; aalen=334,74%,complete; clen=1348; strand=+; offs=108-1112; evgclass=maina2,okay,match:TRINITY_DN10138_c0_g1_i8,pct:99/100/.;
lcl|XM_021897948.1_cds_XP_021753640.1_1	15	2.35502	TRINITY_DN10139_c0_g1_i1	type=CDS; aalen=522,97%,partial3; clen=1598; strand=-; offs=1566-1; evgclass=main,okay,match:TRINITY_DN10139_c0_g1_i8,pct:99/93/.;	100	TRINITY_DN9313_c0_g1_i1	type=CDS; aalen=631,86%,complete; clen=2200; strand=+; offs=122-2017; evgclass=main,okay,match:TRINITY_DN9313_c0_g1_i3,pct:100/100/.;	100	TRINITY_DN9313_c0_g1_i1	type=CDS; aalen=631,86%,complete; clen=2200; strand=+; offs=122-2017; evgclass=main,okay,match:TRINITY_DN9313_c0_g1_i3,pct:100/100/.;	37	TRINITY_DN84475_c0_g1_i1	type=CDS; aalen=103,96%,partial3; clen=321; strand=+; offs=11-319; evgclass=noclass,okay,match:TRINITY_DN84475_c0_g1_i2,pct:99/75/.;	34.6486	TRINITY_DN10139_c0_g1_i1	type=CDS; aalen=522,97%,partial3; clen=1598; strand=-; offs=1566-1; evgclass=main,okay,match:TRINITY_DN10139_c0_g1_i8,pct:99/93/.;
lcl|XM_016576773.1_cds_XP_016432259.1_1	33	0.173653	TRINITY_DN10141_c0_g1_i7	type=CDS; aalen=197,87%,partial3; clen=679; strand=-; offs=591-1; evgclass=main,okay,match:TRINITY_DN10141_c0_g1_i9,pct:99/100/.;	100	TRINITY_DN39598_c0_g1_i3	type=CDS; aalen=162,97%,partial3; clen=497; strand=-; offs=488-3; evgclass=main,okay,match:TRINITY_DN39598_c0_g1_i5,pct:98/100/.;	100	TRINITY_DN39598_c0_g1_i3	type=CDS; aalen=162,97%,partial3; clen=497; strand=-; offs=488-3; evgclass=main,okay,match:TRINITY_DN39598_c0_g1_i5,pct:98/100/.;	33	TRINITY_DN97502_c0_g1_i8	type=CDS; aalen=132,99%,partial; clen=399; strand=+; offs=3-398; evgclass=main,okay,match:TRINITY_DN97502_c0_g1_i4,pct:99/87/.;	38.2554	TRINITY_DN10141_c0_g1_i7	type=CDS; aalen=197,87%,partial3; clen=679; strand=-; offs=591-1; evgclass=main,okay,match:TRINITY_DN10141_c0_g1_i9,pct:99/100/.;
lcl|XM_009786116.1_cds_XP_009784418.1_1	33	0.173653		type=CDS; aalen=197,87%,partial3; clen=679; strand=-; offs=591-1; evgclass=main,okay,match:TRINITY_DN10141_c0_g1_i9,pct:99/100/.;	100	TRINITY_DN39598_c0_g1_i3	type=CDS; aalen=162,97%,partial3; clen=497; strand=-; offs=488-3; evgclass=main,okay,match:TRINITY_DN39598_c0_g1_i5,pct:98/100/.;	100	TRINITY_DN39598_c0_g1_i3	type=CDS; aalen=162,97%,partial3; clen=497; strand=-; offs=488-3; evgclass=main,okay,match:TRINITY_DN39598_c0_g1_i5,pct:98/100/.;	33	TRINITY_DN97502_c0_g1_i8	type=CDS; aalen=132,99%,partial; clen=399; strand=+; offs=3-398; evgclass=main,okay,match:TRINITY_DN97502_c0_g1_i4,pct:99/87/.;	38.2554	TRINITY_DN10141_c0_g1_i7	type=CDS; aalen=197,87%,partial3; clen=679; strand=-; offs=591-1; evgclass=main,okay,match:TRINITY_DN10141_c0_g1_i9,pct:99/100/.;
lcl|CM020530.1_cds_KAF2912673.1_1	235	0.0169438	TRINITY_DN1016_c0_g1_i3	type=CDS; aalen=514,73%,complete; clen=2108; strand=+; offs=275-1819; evgclass=main,okay,match:TRINITY_DN1016_c0_g1_i2,pct:100/100/.;	100	TRINITY_DN106706_c0_g1_i5	type=CDS; aalen=182,88%,partial3; clen=619; strand=+; offs=72-617; evgclass=main,okay,match:TRINITY_DN106706_c0_g1_i3,pct:99/58/.;	100	TRINITY_DN106706_c0_g1_i5	type=CDS; aalen=182,88%,partial3; clen=619; strand=+; offs=72-617; evgclass=main,okay,match:TRINITY_DN106706_c0_g1_i3,pct:99/58/.;	55	TRINITY_DN106706_c0_g1_i5	type=CDS; aalen=182,88%,partial3; clen=619; strand=+; offs=72-617; evgclass=main,okay,match:TRINITY_DN106706_c0_g1_i3,pct:99/58/.;	41.8621	TRINITY_DN1016_c0_g1_i3	type=CDS; aalen=514,73%,complete; clen=2108; strand=+; offs=275-1819; evgclass=main,okay,match:TRINITY_DN1016_c0_g1_i2,pct:100/100/.;
lcl|XM_015757781.2_cds_XP_015613267.1_1	235	0.0169438		type=CDS; aalen=514,73%,complete; clen=2108; strand=+; offs=275-1819; evgclass=main,okay,match:TRINITY_DN1016_c0_g1_i2,pct:100/100/.;	100	TRINITY_DN106706_c0_g1_i5	type=CDS; aalen=182,88%,partial3; clen=619; strand=+; offs=72-617; evgclass=main,okay,match:TRINITY_DN106706_c0_g1_i3,pct:99/58/.;	100	TRINITY_DN106706_c0_g1_i5	type=CDS; aalen=182,88%,partial3; clen=619; strand=+; offs=72-617; evgclass=main,okay,match:TRINITY_DN106706_c0_g1_i3,pct:99/58/.;	55	TRINITY_DN106706_c0_g1_i5	type=CDS; aalen=182,88%,partial3; clen=619; strand=+; offs=72-617; evgclass=main,okay,match:TRINITY_DN106706_c0_g1_i3,pct:99/58/.;	41.8621	TRINITY_DN1016_c0_g1_i3	type=CDS; aalen=514,73%,complete; clen=2108; strand=+; offs=275-1819; evgclass=main,okay,match:TRINITY_DN1016_c0_g1_i2,pct:100/100/.;
lcl|DP000086.1_cds_AAP52230.1_1	235	0.0169438		type=CDS; aalen=514,73%,complete; clen=2108; strand=+; offs=275-1819; evgclass=main,okay,match:TRINITY_DN1016_c0_g1_i2,pct:100/100/.;	100	TRINITY_DN106706_c0_g1_i5	type=CDS; aalen=182,88%,partial3; clen=619; strand=+; offs=72-617; evgclass=main,okay,match:TRINITY_DN106706_c0_g1_i3,pct:99/58/.;	100	TRINITY_DN106706_c0_g1_i5	type=CDS; aalen=182,88%,partial3; clen=619; strand=+; offs=72-617; evgclass=main,okay,match:TRINITY_DN106706_c0_g1_i3,pct:99/58/.;	55	TRINITY_DN106706_c0_g1_i5	type=CDS; aalen=182,88%,partial3; clen=619; strand=+; offs=72-617; evgclass=main,okay,match:TRINITY_DN106706_c0_g1_i3,pct:99/58/.;	41.8621	TRINITY_DN1016_c0_g1_i3	type=CDS; aalen=514,73%,complete; clen=2108; strand=+; offs=275-1819; evgclass=main,okay,match:TRINITY_DN1016_c0_g1_i2,pct:100/100/.;
lcl|AP014966.1_cds_BAT09975.1_1	235	0.0169438		type=CDS; aalen=514,73%,complete; clen=2108; strand=+; offs=275-1819; evgclass=main,okay,match:TRINITY_DN1016_c0_g1_i2,pct:100/100/.;	100	TRINITY_DN106706_c0_g1_i5	type=CDS; aalen=182,88%,partial3; clen=619; strand=+; offs=72-617; evgclass=main,okay,match:TRINITY_DN106706_c0_g1_i3,pct:99/58/.;	100	TRINITY_DN106706_c0_g1_i5	type=CDS; aalen=182,88%,partial3; clen=619; strand=+; offs=72-617; evgclass=main,okay,match:TRINITY_DN106706_c0_g1_i3,pct:99/58/.;	55	TRINITY_DN106706_c0_g1_i5	type=CDS; aalen=182,88%,partial3; clen=619; strand=+; offs=72-617; evgclass=main,okay,match:TRINITY_DN106706_c0_g1_i3,pct:99/58/.;	41.8621	TRINITY_DN1016_c0_g1_i3	type=CDS; aalen=514,73%,complete; clen=2108; strand=+; offs=275-1819; evgclass=main,okay,match:TRINITY_DN1016_c0_g1_i2,pct:100/100/.;
lcl|CM000147.1_cds_EAZ15372.1_1	235	0.0169438		type=CDS; aalen=514,73%,complete; clen=2108; strand=+; offs=275-1819; evgclass=main,okay,match:TRINITY_DN1016_c0_g1_i2,pct:100/100/.;	100	TRINITY_DN106706_c0_g1_i5	type=CDS; aalen=182,88%,partial3; clen=619; strand=+; offs=72-617; evgclass=main,okay,match:TRINITY_DN106706_c0_g1_i3,pct:99/58/.;	100	TRINITY_DN106706_c0_g1_i5	type=CDS; aalen=182,88%,partial3; clen=619; strand=+; offs=72-617; evgclass=main,okay,match:TRINITY_DN106706_c0_g1_i3,pct:99/58/.;	55	TRINITY_DN106706_c0_g1_i5	type=CDS; aalen=182,88%,partial3; clen=619; strand=+; offs=72-617; evgclass=main,okay,match:TRINITY_DN106706_c0_g1_i3,pct:99/58/.;	41.8621	TRINITY_DN1016_c0_g1_i3	type=CDS; aalen=514,73%,complete; clen=2108; strand=+; offs=275-1819; evgclass=main,okay,match:TRINITY_DN1016_c0_g1_i2,pct:100/100/.;
lcl|CM000135.2_cds_EAY77768.1_1	233	0.0169438		type=CDS; aalen=514,73%,complete; clen=2108; strand=+; offs=275-1819; evgclass=main,okay,match:TRINITY_DN1016_c0_g1_i2,pct:100/100/.;	100	TRINITY_DN56068_c0_g1_i1	type=CDS; aalen=102,99%,partial; clen=308; strand=-; offs=308-3; evgclass=main,okay,match:TRINITY_DN7999_c0_g2_i3,pct:100/30/.;	100	TRINITY_DN56068_c0_g1_i1	type=CDS; aalen=102,99%,partial; clen=308; strand=-; offs=308-3; evgclass=main,okay,match:TRINITY_DN7999_c0_g2_i3,pct:100/30/.;	50	TRINITY_DN106706_c0_g1_i5	type=CDS; aalen=182,88%,partial3; clen=619; strand=+; offs=72-617; evgclass=main,okay,match:TRINITY_DN106706_c0_g1_i3,pct:99/58/.;	41.8621	TRINITY_DN1016_c0_g1_i3	type=CDS; aalen=514,73%,complete; clen=2108; strand=+; offs=275-1819; evgclass=main,okay,match:TRINITY_DN1016_c0_g1_i2,pct:100/100/.;
lcl|AP008216.2_cds_BAF26116.1_1	235	0.0169438		type=CDS; aalen=514,73%,complete; clen=2108; strand=+; offs=275-1819; evgclass=main,okay,match:TRINITY_DN1016_c0_g1_i2,pct:100/100/.;	100	TRINITY_DN106706_c0_g1_i5	type=CDS; aalen=182,88%,partial3; clen=619; strand=+; offs=72-617; evgclass=main,okay,match:TRINITY_DN106706_c0_g1_i3,pct:99/58/.;	100	TRINITY_DN106706_c0_g1_i5	type=CDS; aalen=182,88%,partial3; clen=619; strand=+; offs=72-617; evgclass=main,okay,match:TRINITY_DN106706_c0_g1_i3,pct:99/58/.;	55	TRINITY_DN106706_c0_g1_i5	type=CDS; aalen=182,88%,partial3; clen=619; strand=+; offs=72-617; evgclass=main,okay,match:TRINITY_DN106706_c0_g1_i3,pct:99/58/.;	41.8621	TRINITY_DN1016_c0_g1_i3	type=CDS; aalen=514,73%,complete; clen=2108; strand=+; offs=275-1819; evgclass=main,okay,match:TRINITY_DN1016_c0_g1_i2,pct:100/100/.;
lcl|AC116600.1_cds_AAN04146.1_1	235	0.0169438		type=CDS; aalen=514,73%,complete; clen=2108; strand=+; offs=275-1819; evgclass=main,okay,match:TRINITY_DN1016_c0_g1_i2,pct:100/100/.;	100	TRINITY_DN106706_c0_g1_i5	type=CDS; aalen=182,88%,partial3; clen=619; strand=+; offs=72-617; evgclass=main,okay,match:TRINITY_DN106706_c0_g1_i3,pct:99/58/.;	100	TRINITY_DN106706_c0_g1_i5	type=CDS; aalen=182,88%,partial3; clen=619; strand=+; offs=72-617; evgclass=main,okay,match:TRINITY_DN106706_c0_g1_i3,pct:99/58/.;	55	TRINITY_DN106706_c0_g1_i5	type=CDS; aalen=182,88%,partial3; clen=619; strand=+; offs=72-617; evgclass=main,okay,match:TRINITY_DN106706_c0_g1_i3,pct:99/58/.;	41.8621	TRINITY_DN1016_c0_g1_i3	type=CDS; aalen=514,73%,complete; clen=2108; strand=+; offs=275-1819; evgclass=main,okay,match:TRINITY_DN1016_c0_g1_i2,pct:100/100/.;
lcl|AC098696.3_cds_AAN04206.1_1	235	0.0169438		type=CDS; aalen=514,73%,complete; clen=2108; strand=+; offs=275-1819; evgclass=main,okay,match:TRINITY_DN1016_c0_g1_i2,pct:100/100/.;	100	TRINITY_DN106706_c0_g1_i5	type=CDS; aalen=182,88%,partial3; clen=619; strand=+; offs=72-617; evgclass=main,okay,match:TRINITY_DN106706_c0_g1_i3,pct:99/58/.;	100	TRINITY_DN106706_c0_g1_i5	type=CDS; aalen=182,88%,partial3; clen=619; strand=+; offs=72-617; evgclass=main,okay,match:TRINITY_DN106706_c0_g1_i3,pct:99/58/.;	55	TRINITY_DN106706_c0_g1_i5	type=CDS; aalen=182,88%,partial3; clen=619; strand=+; offs=72-617; evgclass=main,okay,match:TRINITY_DN106706_c0_g1_i3,pct:99/58/.;	41.8621	TRINITY_DN1016_c0_g1_i3	type=CDS; aalen=514,73%,complete; clen=2108; strand=+; offs=275-1819; evgclass=main,okay,match:TRINITY_DN1016_c0_g1_i2,pct:100/100/.;
lcl|AK107162.1_cds_BAG97979.1_1	235	0.0169438		type=CDS; aalen=514,73%,complete; clen=2108; strand=+; offs=275-1819; evgclass=main,okay,match:TRINITY_DN1016_c0_g1_i2,pct:100/100/.;	100	TRINITY_DN106706_c0_g1_i5	type=CDS; aalen=182,88%,partial3; clen=619; strand=+; offs=72-617; evgclass=main,okay,match:TRINITY_DN106706_c0_g1_i3,pct:99/58/.;	100	TRINITY_DN106706_c0_g1_i5	type=CDS; aalen=182,88%,partial3; clen=619; strand=+; offs=72-617; evgclass=main,okay,match:TRINITY_DN106706_c0_g1_i3,pct:99/58/.;	55	TRINITY_DN106706_c0_g1_i5	type=CDS; aalen=182,88%,partial3; clen=619; strand=+; offs=72-617; evgclass=main,okay,match:TRINITY_DN106706_c0_g1_i3,pct:99/58/.;	41.8621	TRINITY_DN1016_c0_g1_i3	type=CDS; aalen=514,73%,complete; clen=2108; strand=+; offs=275-1819; evgclass=main,okay,match:TRINITY_DN1016_c0_g1_i2,pct:100/100/.;
lcl|XM_005648049.1_cds_XP_005648106.1_1	38	0.00727084	TRINITY_DN10172_c0_g1_i13	type=CDS; aalen=335,39%,complete-utrbad; clen=2575; strand=-; offs=2460-1453; evgclass=main,okay,match:TRINITY_DN10172_c0_g1_i10,pct:100/98/.;	100	TRINITY_DN39899_c0_g1_i13	type=CDS; aalen=251,86%,partial3; clen=868; strand=+; offs=116-868; evgclass=main,okay,match:TRINITY_DN39899_c0_g1_i10,pct:99/99/.;	100	TRINITY_DN39899_c0_g1_i13	type=CDS; aalen=251,86%,partial3; clen=868; strand=+; offs=116-868; evgclass=main,okay,match:TRINITY_DN39899_c0_g1_i10,pct:99/99/.;	63	TRINITY_DN10172_c0_g1_i13	type=CDS; aalen=335,39%,complete-utrbad; clen=2575; strand=-; offs=2460-1453; evgclass=main,okay,match:TRINITY_DN10172_c0_g1_i10,pct:100/98/.;	42.7638	TRINITY_DN10172_c0_g1_i13	type=CDS; aalen=335,39%,complete-utrbad; clen=2575; strand=-; offs=2460-1453; evgclass=main,okay,match:TRINITY_DN10172_c0_g1_i10,pct:100/98/.;
lcl|AGSI01000007.1_cds_EIE23562.1_1	38	0.00727084		type=CDS; aalen=335,39%,complete-utrbad; clen=2575; strand=-; offs=2460-1453; evgclass=main,okay,match:TRINITY_DN10172_c0_g1_i10,pct:100/98/.;	100	TRINITY_DN39899_c0_g1_i13	type=CDS; aalen=251,86%,partial3; clen=868; strand=+; offs=116-868; evgclass=main,okay,match:TRINITY_DN39899_c0_g1_i10,pct:99/99/.;	100	TRINITY_DN39899_c0_g1_i13	type=CDS; aalen=251,86%,partial3; clen=868; strand=+; offs=116-868; evgclass=main,okay,match:TRINITY_DN39899_c0_g1_i10,pct:99/99/.;	63	TRINITY_DN10172_c0_g1_i13	type=CDS; aalen=335,39%,complete-utrbad; clen=2575; strand=-; offs=2460-1453; evgclass=main,okay,match:TRINITY_DN10172_c0_g1_i10,pct:100/98/.;	42.7638	TRINITY_DN10172_c0_g1_i13	type=CDS; aalen=335,39%,complete-utrbad; clen=2575; strand=-; offs=2460-1453; evgclass=main,okay,match:TRINITY_DN10172_c0_g1_i10,pct:100/98/.;
lcl|LHPG02000009.1_cds_PRW56154.1_1	133	0.0209046	TRINITY_DN10178_c0_g2_i5	type=CDS; aalen=204,66%,complete; clen=920; strand=-; offs=876-262; evgclass=main,okay,match:TRINITY_DN31837_c0_g1_i1,pct:100/44/.;	100	TRINITY_DN112411_c0_g1_i1	type=CDS; aalen=225,65%,complete; clen=1041; strand=+; offs=357-1034; evgclass=noclass,okay;	100	TRINITY_DN112411_c0_g1_i1	type=CDS; aalen=225,65%,complete; clen=1041; strand=+; offs=357-1034; evgclass=noclass,okay;	74	TRINITY_DN10178_c0_g2_i5	type=CDS; aalen=204,66%,complete; clen=920; strand=-; offs=876-262; evgclass=main,okay,match:TRINITY_DN31837_c0_g1_i1,pct:100/44/.;	40.9604	TRINITY_DN10178_c0_g2_i5	type=CDS; aalen=204,66%,complete; clen=920; strand=-; offs=876-262; evgclass=main,okay,match:TRINITY_DN31837_c0_g1_i1,pct:100/44/.;
lcl|GL433850.1_cds_EFN53630.1_1	49	0.063416		type=CDS; aalen=204,66%,complete; clen=920; strand=-; offs=876-262; evgclass=main,okay,match:TRINITY_DN31837_c0_g1_i1,pct:100/44/.;	100	TRINITY_DN122293_c0_g1_i1	type=CDS; aalen=141,85%,complete; clen=497; strand=+; offs=45-470; evgclass=noclass,okay;	100	TRINITY_DN122293_c0_g1_i1	type=CDS; aalen=141,85%,complete; clen=497; strand=+; offs=45-470; evgclass=noclass,okay;	97	TRINITY_DN93206_c0_g1_i1	type=CDS; aalen=107,95%,partial3; clen=337; strand=+; offs=17-337; evgclass=noclass,okay;	41.8621	TRINITY_DN10178_c0_g2_i5	type=CDS; aalen=204,66%,complete; clen=920; strand=-; offs=876-262; evgclass=main,okay,match:TRINITY_DN31837_c0_g1_i1,pct:100/44/.;
lcl|XM_005845670.1_cds_XP_005845732.1_1	49	0.063416		type=CDS; aalen=204,66%,complete; clen=920; strand=-; offs=876-262; evgclass=main,okay,match:TRINITY_DN31837_c0_g1_i1,pct:100/44/.;	100	TRINITY_DN122293_c0_g1_i1	type=CDS; aalen=141,85%,complete; clen=497; strand=+; offs=45-470; evgclass=noclass,okay;	100	TRINITY_DN122293_c0_g1_i1	type=CDS; aalen=141,85%,complete; clen=497; strand=+; offs=45-470; evgclass=noclass,okay;	97	TRINITY_DN93206_c0_g1_i1	type=CDS; aalen=107,95%,partial3; clen=337; strand=+; offs=17-337; evgclass=noclass,okay;	41.8621	TRINITY_DN10178_c0_g2_i5	type=CDS; aalen=204,66%,complete; clen=920; strand=-; offs=876-262; evgclass=main,okay,match:TRINITY_DN31837_c0_g1_i1,pct:100/44/.;
lcl|XM_031266029.1_cds_XP_031121889.1_1	63	0.274288	TRINITY_DN101818_c0_g1_i1	type=CDS; aalen=318,99%,partial; clen=955; strand=+; offs=1-954; evgclass=noclass,okay;	100	TRINITY_DN128950_c0_g1_i1	type=CDS; aalen=124,99%,partial; clen=373; strand=-; offs=372-1; evgclass=noclass,okay;	100	TRINITY_DN128950_c0_g1_i1	type=CDS; aalen=124,99%,partial; clen=373; strand=-; offs=372-1; evgclass=noclass,okay;	49	TRINITY_DN36284_c0_g1_i2	type=CDS; aalen=127,93%,partial5; clen=412; strand=-; offs=412-29; evgclass=main,okay,match:TRINITY_DN36284_c0_g1_i11,pct:99/93/.;	38.2554	TRINITY_DN101818_c0_g1_i1	type=CDS; aalen=318,99%,partial; clen=955; strand=+; offs=1-954; evgclass=noclass,okay;
lcl|SDOW01001150.1_cds_KAE8770141.1_1	32	0.05163	TRINITY_DN101881_c0_g1_i1	type=CDS; aalen=293,80%,complete; clen=1094; strand=-; offs=922-41; evgclass=noclass,okay;	100	TRINITY_DN105368_c0_g3_i1	type=CDS; aalen=137,92%,partial3; clen=444; strand=+; offs=34-444; evgclass=noclass,okay;	100	TRINITY_DN105368_c0_g3_i1	type=CDS; aalen=137,92%,partial3; clen=444; strand=+; offs=34-444; evgclass=noclass,okay;	45	TRINITY_DN98927_c0_g1_i1	type=CDS; aalen=143,95%,partial3; clen=448; strand=+; offs=20-448; evgclass=noclass,okay;	39.157	TRINITY_DN101881_c0_g1_i1	type=CDS; aalen=293,80%,complete; clen=1094; strand=-; offs=922-41; evgclass=noclass,okay;
lcl|XM_015220296.2_cds_XP_015075782.1_1	49	0.0664067	TRINITY_DN102051_c0_g1_i1	type=CDS; aalen=75,68%,complete; clen=332; strand=-; offs=292-65; evgclass=noclass,okay;	100	TRINITY_DN19674_c1_g1_i1	type=CDS; aalen=390,72%,partial3; clen=1607; strand=-; offs=1170-1; evgclass=main,okay,match:TRINITY_DN19674_c1_g1_i5,pct:100/100/.;	100	TRINITY_DN19674_c1_g1_i1	type=CDS; aalen=390,72%,partial3; clen=1607; strand=-; offs=1170-1; evgclass=main,okay,match:TRINITY_DN19674_c1_g1_i5,pct:100/100/.;	42	TRINITY_DN1072_c0_g1_i4	type=CDS; aalen=1948,96%,partial3; clen=6055; strand=+; offs=211-6054; evgclass=main,okay,match:TRINITY_DN1072_c0_g1_i11,pct:100/99/.;	39.157	TRINITY_DN102051_c0_g1_i1	type=CDS; aalen=75,68%,complete; clen=332; strand=-; offs=292-65; evgclass=noclass,okay;
lcl|XM_015220295.2_cds_XP_015075781.1_1	49	0.0676557		type=CDS; aalen=75,68%,complete; clen=332; strand=-; offs=292-65; evgclass=noclass,okay;	100	TRINITY_DN19674_c1_g1_i1	type=CDS; aalen=390,72%,partial3; clen=1607; strand=-; offs=1170-1; evgclass=main,okay,match:TRINITY_DN19674_c1_g1_i5,pct:100/100/.;	100	TRINITY_DN19674_c1_g1_i1	type=CDS; aalen=390,72%,partial3; clen=1607; strand=-; offs=1170-1; evgclass=main,okay,match:TRINITY_DN19674_c1_g1_i5,pct:100/100/.;	42	TRINITY_DN1072_c0_g1_i4	type=CDS; aalen=1948,96%,partial3; clen=6055; strand=+; offs=211-6054; evgclass=main,okay,match:TRINITY_DN1072_c0_g1_i11,pct:100/99/.;	39.157	TRINITY_DN102051_c0_g1_i1	type=CDS; aalen=75,68%,complete; clen=332; strand=-; offs=292-65; evgclass=noclass,okay;
lcl|XM_008682885.2_cds_XP_008681107.1_1	41	0.0629719	TRINITY_DN102148_c0_g2_i1	type=CDS; aalen=148,99%,partial5; clen=450; strand=+; offs=3-449; evgclass=noclass,okay;	100	TRINITY_DN112053_c0_g1_i1	type=CDS; aalen=316,95%,complete; clen=994; strand=+; offs=13-963; evgclass=noclass,okay;	100	TRINITY_DN112053_c0_g1_i1	type=CDS; aalen=316,95%,complete; clen=994; strand=+; offs=13-963; evgclass=noclass,okay;	62	TRINITY_DN68958_c0_g1_i3	type=CDS; aalen=142,99%,partial; clen=428; strand=-; offs=428-3; evgclass=main,okay,match:TRINITY_DN68958_c0_g1_i2,pct:100/72/.;	39.157	TRINITY_DN102148_c0_g2_i1	type=CDS; aalen=148,99%,partial5; clen=450; strand=+; offs=3-449; evgclass=noclass,okay;
lcl|NM_001152981.1_cds_NP_001146453.1_1	42	0.0763989		type=CDS; aalen=148,99%,partial5; clen=450; strand=+; offs=3-449; evgclass=noclass,okay;	100	TRINITY_DN112053_c0_g1_i1	type=CDS; aalen=316,95%,complete; clen=994; strand=+; offs=13-963; evgclass=noclass,okay;	100	TRINITY_DN112053_c0_g1_i1	type=CDS; aalen=316,95%,complete; clen=994; strand=+; offs=13-963; evgclass=noclass,okay;	62	TRINITY_DN68958_c0_g1_i3	type=CDS; aalen=142,99%,partial; clen=428; strand=-; offs=428-3; evgclass=main,okay,match:TRINITY_DN68958_c0_g1_i2,pct:100/72/.;	39.157	TRINITY_DN102148_c0_g2_i1	type=CDS; aalen=148,99%,partial5; clen=450; strand=+; offs=3-449; evgclass=noclass,okay;
lcl|NCVQ01000006.1_cds_PWZ21317.1_1	41	0.0629719		type=CDS; aalen=148,99%,partial5; clen=450; strand=+; offs=3-449; evgclass=noclass,okay;	100	TRINITY_DN112053_c0_g1_i1	type=CDS; aalen=316,95%,complete; clen=994; strand=+; offs=13-963; evgclass=noclass,okay;	100	TRINITY_DN112053_c0_g1_i1	type=CDS; aalen=316,95%,complete; clen=994; strand=+; offs=13-963; evgclass=noclass,okay;	62	TRINITY_DN68958_c0_g1_i3	type=CDS; aalen=142,99%,partial; clen=428; strand=-; offs=428-3; evgclass=main,okay,match:TRINITY_DN68958_c0_g1_i2,pct:100/72/.;	39.157	TRINITY_DN102148_c0_g2_i1	type=CDS; aalen=148,99%,partial5; clen=450; strand=+; offs=3-449; evgclass=noclass,okay;
lcl|CM000781.4_cds_AQK65348.1_1	41	0.0629719		type=CDS; aalen=148,99%,partial5; clen=450; strand=+; offs=3-449; evgclass=noclass,okay;	100	TRINITY_DN112053_c0_g1_i1	type=CDS; aalen=316,95%,complete; clen=994; strand=+; offs=13-963; evgclass=noclass,okay;	100	TRINITY_DN112053_c0_g1_i1	type=CDS; aalen=316,95%,complete; clen=994; strand=+; offs=13-963; evgclass=noclass,okay;	62	TRINITY_DN68958_c0_g1_i3	type=CDS; aalen=142,99%,partial; clen=428; strand=-; offs=428-3; evgclass=main,okay,match:TRINITY_DN68958_c0_g1_i2,pct:100/72/.;	39.157	TRINITY_DN102148_c0_g2_i1	type=CDS; aalen=148,99%,partial5; clen=450; strand=+; offs=3-449; evgclass=noclass,okay;
lcl|BT055426.1_cds_ACL54033.1_1	42	0.0763989		type=CDS; aalen=148,99%,partial5; clen=450; strand=+; offs=3-449; evgclass=noclass,okay;	100	TRINITY_DN112053_c0_g1_i1	type=CDS; aalen=316,95%,complete; clen=994; strand=+; offs=13-963; evgclass=noclass,okay;	100	TRINITY_DN112053_c0_g1_i1	type=CDS; aalen=316,95%,complete; clen=994; strand=+; offs=13-963; evgclass=noclass,okay;	62	TRINITY_DN68958_c0_g1_i3	type=CDS; aalen=142,99%,partial; clen=428; strand=-; offs=428-3; evgclass=main,okay,match:TRINITY_DN68958_c0_g1_i2,pct:100/72/.;	39.157	TRINITY_DN102148_c0_g2_i1	type=CDS; aalen=148,99%,partial5; clen=450; strand=+; offs=3-449; evgclass=noclass,okay;
lcl|BT035266.1_cds_ACF80271.1_1	41	0.0629719		type=CDS; aalen=148,99%,partial5; clen=450; strand=+; offs=3-449; evgclass=noclass,okay;	100	TRINITY_DN112053_c0_g1_i1	type=CDS; aalen=316,95%,complete; clen=994; strand=+; offs=13-963; evgclass=noclass,okay;	100	TRINITY_DN112053_c0_g1_i1	type=CDS; aalen=316,95%,complete; clen=994; strand=+; offs=13-963; evgclass=noclass,okay;	62	TRINITY_DN68958_c0_g1_i3	type=CDS; aalen=142,99%,partial; clen=428; strand=-; offs=428-3; evgclass=main,okay,match:TRINITY_DN68958_c0_g1_i2,pct:100/72/.;	39.157	TRINITY_DN102148_c0_g2_i1	type=CDS; aalen=148,99%,partial5; clen=450; strand=+; offs=3-449; evgclass=noclass,okay;
lcl|CM016554.1_cds_TKW25527.1_1	152	0.008373	TRINITY_DN10222_c0_g1_i5	type=CDS; aalen=272,92%,partial3; clen=883; strand=-; offs=816-1; evgclass=maina2,okay,match:TRINITY_DN10222_c0_g1_i4,pct:98/94/.;	100	TRINITY_DN13293_c0_g2_i1	type=CDS; aalen=141,62%,partial3; clen=680; strand=+; offs=256-678; evgclass=noclass,okay;	100	TRINITY_DN13293_c0_g2_i1	type=CDS; aalen=141,62%,partial3; clen=680; strand=+; offs=256-678; evgclass=noclass,okay;	60	TRINITY_DN126277_c0_g1_i1	type=CDS; aalen=400,97%,partial3; clen=1232; strand=-; offs=1202-3; evgclass=noclass,okay;	43.6655	TRINITY_DN10222_c0_g1_i5	type=CDS; aalen=272,92%,partial3; clen=883; strand=-; offs=816-1; evgclass=maina2,okay,match:TRINITY_DN10222_c0_g1_i4,pct:98/94/.;
lcl|XM_025952168.1_cds_XP_025807953.1_1	145	0.0277932		type=CDS; aalen=272,92%,partial3; clen=883; strand=-; offs=816-1; evgclass=maina2,okay,match:TRINITY_DN10222_c0_g1_i4,pct:98/94/.;	100	TRINITY_DN43303_c0_g1_i1	type=CDS; aalen=189,66%,complete; clen=863; strand=-; offs=842-273; evgclass=noclass,okay;	100	TRINITY_DN43303_c0_g1_i1	type=CDS; aalen=189,66%,complete; clen=863; strand=-; offs=842-273; evgclass=noclass,okay;	48	TRINITY_DN110717_c0_g1_i1	type=CDS; aalen=152,98%,partial3; clen=464; strand=+; offs=8-463; evgclass=noclass,okay;	40.9604	TRINITY_DN10222_c0_g1_i5	type=CDS; aalen=272,92%,partial3; clen=883; strand=-; offs=816-1; evgclass=maina2,okay,match:TRINITY_DN10222_c0_g1_i4,pct:98/94/.;
lcl|XM_025952167.1_cds_XP_025807952.1_1	145	0.0278827		type=CDS; aalen=272,92%,partial3; clen=883; strand=-; offs=816-1; evgclass=maina2,okay,match:TRINITY_DN10222_c0_g1_i4,pct:98/94/.;	100	TRINITY_DN43303_c0_g1_i1	type=CDS; aalen=189,66%,complete; clen=863; strand=-; offs=842-273; evgclass=noclass,okay;	100	TRINITY_DN43303_c0_g1_i1	type=CDS; aalen=189,66%,complete; clen=863; strand=-; offs=842-273; evgclass=noclass,okay;	48	TRINITY_DN110717_c0_g1_i1	type=CDS; aalen=152,98%,partial3; clen=464; strand=+; offs=8-463; evgclass=noclass,okay;	40.9604	TRINITY_DN10222_c0_g1_i5	type=CDS; aalen=272,92%,partial3; clen=883; strand=-; offs=816-1; evgclass=maina2,okay,match:TRINITY_DN10222_c0_g1_i4,pct:98/94/.;
lcl|CM003530.1_cds_RCV16244.1_1	131	0.00873184		type=CDS; aalen=272,92%,partial3; clen=883; strand=-; offs=816-1; evgclass=maina2,okay,match:TRINITY_DN10222_c0_g1_i4,pct:98/94/.;	100	TRINITY_DN22638_c0_g1_i5	type=CDS; aalen=168,44%,complete-utrbad; clen=1139; strand=-; offs=1139-633; evgclass=maina2,okay,match:TRINITY_DN22638_c0_g1_i2,pct:100/55/.;	100	TRINITY_DN22638_c0_g1_i5	type=CDS; aalen=168,44%,complete-utrbad; clen=1139; strand=-; offs=1139-633; evgclass=maina2,okay,match:TRINITY_DN22638_c0_g1_i2,pct:100/55/.;	60	TRINITY_DN126277_c0_g1_i1	type=CDS; aalen=400,97%,partial3; clen=1232; strand=-; offs=1202-3; evgclass=noclass,okay;	43.6655	TRINITY_DN10222_c0_g1_i5	type=CDS; aalen=272,92%,partial3; clen=883; strand=-; offs=816-1; evgclass=maina2,okay,match:TRINITY_DN10222_c0_g1_i4,pct:98/94/.;
lcl|CM008048.2_cds_PAN17792.1_1	145	0.0277932		type=CDS; aalen=272,92%,partial3; clen=883; strand=-; offs=816-1; evgclass=maina2,okay,match:TRINITY_DN10222_c0_g1_i4,pct:98/94/.;	100	TRINITY_DN43303_c0_g1_i1	type=CDS; aalen=189,66%,complete; clen=863; strand=-; offs=842-273; evgclass=noclass,okay;	100	TRINITY_DN43303_c0_g1_i1	type=CDS; aalen=189,66%,complete; clen=863; strand=-; offs=842-273; evgclass=noclass,okay;	48	TRINITY_DN110717_c0_g1_i1	type=CDS; aalen=152,98%,partial3; clen=464; strand=+; offs=8-463; evgclass=noclass,okay;	40.9604	TRINITY_DN10222_c0_g1_i5	type=CDS; aalen=272,92%,partial3; clen=883; strand=-; offs=816-1; evgclass=maina2,okay,match:TRINITY_DN10222_c0_g1_i4,pct:98/94/.;
lcl|XM_004960962.3_cds_XP_004961019.1_1	131	0.00873184		type=CDS; aalen=272,92%,partial3; clen=883; strand=-; offs=816-1; evgclass=maina2,okay,match:TRINITY_DN10222_c0_g1_i4,pct:98/94/.;	100	TRINITY_DN22638_c0_g1_i5	type=CDS; aalen=168,44%,complete-utrbad; clen=1139; strand=-; offs=1139-633; evgclass=maina2,okay,match:TRINITY_DN22638_c0_g1_i2,pct:100/55/.;	100	TRINITY_DN22638_c0_g1_i5	type=CDS; aalen=168,44%,complete-utrbad; clen=1139; strand=-; offs=1139-633; evgclass=maina2,okay,match:TRINITY_DN22638_c0_g1_i2,pct:100/55/.;	60	TRINITY_DN126277_c0_g1_i1	type=CDS; aalen=400,97%,partial3; clen=1232; strand=-; offs=1202-3; evgclass=noclass,okay;	43.6655	TRINITY_DN10222_c0_g1_i5	type=CDS; aalen=272,92%,partial3; clen=883; strand=-; offs=816-1; evgclass=maina2,okay,match:TRINITY_DN10222_c0_g1_i4,pct:98/94/.;
lcl|XM_025107309.1_cds_XP_024963077.1_1	85	0.292816	TRINITY_DN102615_c0_g1_i1	type=CDS; aalen=260,78%,partial5; clen=1000; strand=-; offs=999-217; evgclass=maina2,okay,match:TRINITY_DN102615_c0_g1_i2utrorf,pct:99/64/.;	100	TRINITY_DN138095_c0_g1_i1	type=CDS; aalen=446,73%,complete; clen=1816; strand=-; offs=1602-262; evgclass=noclass,okay;	100	TRINITY_DN138095_c0_g1_i1	type=CDS; aalen=446,73%,complete; clen=1816; strand=-; offs=1602-262; evgclass=noclass,okay;	53	TRINITY_DN87226_c0_g1_i1	type=CDS; aalen=102,87%,partial3; clen=350; strand=-; offs=308-3; evgclass=noclass,okay;	38.2554	TRINITY_DN102615_c0_g1_i1	type=CDS; aalen=260,78%,partial5; clen=1000; strand=-; offs=999-217; evgclass=maina2,okay,match:TRINITY_DN102615_c0_g1_i2utrorf,pct:99/64/.;
lcl|XM_020724189.1_cds_XP_020579848.1_1	27	0.226333	TRINITY_DN102647_c0_g1_i1	type=CDS; aalen=112,90%,partial5; clen=375; strand=+; offs=1-339; evgclass=noclass,okay;	100	TRINITY_DN7069_c2_g1_i6	type=CDS; aalen=116,99%,partial; clen=350; strand=-; offs=348-1; evgclass=noclass,okay,match:TRINITY_DN110127_c0_g1_i1,pct:100/31/.;	100	TRINITY_DN7069_c2_g1_i6	type=CDS; aalen=116,99%,partial; clen=350; strand=-; offs=348-1; evgclass=noclass,okay,match:TRINITY_DN110127_c0_g1_i1,pct:100/31/.;	44	TRINITY_DN11589_c1_g1_i7	type=CDS; aalen=163,99%,partial; clen=492; strand=-; offs=491-3; evgclass=main,okay,match:TRINITY_DN11589_c1_g1_i1,pct:100/97/.;	38.2554	TRINITY_DN102647_c0_g1_i1	type=CDS; aalen=112,90%,partial5; clen=375; strand=+; offs=1-339; evgclass=noclass,okay;
lcl|XM_021888558.1_cds_XP_021744250.1_1	29	0.070466	TRINITY_DN102660_c0_g1_i1	type=CDS; aalen=108,79%,partial5; clen=410; strand=+; offs=3-329; evgclass=noclass,okay;	100	TRINITY_DN100130_c0_g1_i1	type=CDS; aalen=173,71%,partial5; clen=730; strand=+; offs=2-523; evgclass=main,okay,match:TRINITY_DN100130_c0_g1_i2,pct:98/100/.;	100	TRINITY_DN100130_c0_g1_i1	type=CDS; aalen=173,71%,partial5; clen=730; strand=+; offs=2-523; evgclass=main,okay,match:TRINITY_DN100130_c0_g1_i2,pct:98/100/.;	34	TRINITY_DN8495_c0_g1_i8	type=CDS; aalen=76,27%,complete-utrbad; clen=826; strand=-; offs=267-37; evgclass=noclass,okay;	39.157	TRINITY_DN102660_c0_g1_i1	type=CDS; aalen=108,79%,partial5; clen=410; strand=+; offs=3-329; evgclass=noclass,okay;
lcl|EU311426.1_cds_ABY26954.1_1	52	0.0067078	TRINITY_DN10271_c2_g1_i6	type=CDS; aalen=386,84%,complete; clen=1375; strand=-; offs=1307-147; evgclass=main,okay,match:TRINITY_DN10271_c2_g1_i8,pct:99/96/.;	100	TRINITY_DN34538_c0_g3_i1	type=CDS; aalen=63,43%,complete; clen=437; strand=+; offs=109-300; evgclass=main,okay,match:TRINITY_DN34538_c0_g1_i3,pct:98/57/-sense;	100	TRINITY_DN34538_c0_g3_i1	type=CDS; aalen=63,43%,complete; clen=437; strand=+; offs=109-300; evgclass=main,okay,match:TRINITY_DN34538_c0_g1_i3,pct:98/57/-sense;	38	TRINITY_DN22394_c0_g1_i7	type=CDS; aalen=540,71%,complete; clen=2255; strand=-; offs=1852-230; evgclass=main,okay,match:TRINITY_DN22394_c0_g1_i3,pct:99/96/.;	41.8621	TRINITY_DN10271_c2_g1_i6	type=CDS; aalen=386,84%,complete; clen=1375; strand=-; offs=1307-147; evgclass=main,okay,match:TRINITY_DN10271_c2_g1_i8,pct:99/96/.;
lcl|BEGY01000077.1_cds_GAX82265.1_1	142	0.111719	TRINITY_DN102887_c0_g1_i3	type=CDS; aalen=133,36%,complete-utrpoor; clen=1100; strand=-; offs=751-350; evgclass=noclass,okay;	100	TRINITY_DN12463_c2_g1_i1	type=CDS; aalen=189,99%,partial; clen=569; strand=+; offs=1-567; evgclass=main,okay,match:TRINITY_DN12463_c2_g1_i3,pct:100/68/.;	100	TRINITY_DN12463_c2_g1_i1	type=CDS; aalen=189,99%,partial; clen=569; strand=+; offs=1-567; evgclass=main,okay,match:TRINITY_DN12463_c2_g1_i3,pct:100/68/.;	49	TRINITY_DN25770_c1_g1_i1	type=CDS; aalen=99,79%,complete; clen=376; strand=+; offs=44-343; evgclass=noclass,okay;	41.8621	TRINITY_DN102887_c0_g1_i3	type=CDS; aalen=133,36%,complete-utrpoor; clen=1100; strand=-; offs=751-350; evgclass=noclass,okay;
lcl|XM_021821438.1_cds_XP_021677130.1_1	42	0.797587	TRINITY_DN103058_c0_g1_i1	type=CDS; aalen=124,93%,partial3; clen=400; strand=+; offs=28-399; evgclass=noclass,okay;	100	TRINITY_DN37417_c0_g1_i1	type=CDS; aalen=124,68%,partial3; clen=541; strand=-; offs=374-3; evgclass=noclass,okay;	100	TRINITY_DN37417_c0_g1_i1	type=CDS; aalen=124,68%,partial3; clen=541; strand=-; offs=374-3; evgclass=noclass,okay;	35	TRINITY_DN24634_c1_g1_i3	type=CDS; aalen=228,59%,partial3-utrpoor; clen=1150; strand=+; offs=466-1149; evgclass=main,okay,match:TRINITY_DN24634_c1_g1_i1,pct:99/100/.;	36.452	TRINITY_DN103058_c0_g1_i1	type=CDS; aalen=124,93%,partial3; clen=400; strand=+; offs=28-399; evgclass=noclass,okay;
lcl|AYRZ02000006.1_cds_PHT77908.1_1	33	0.0627476	TRINITY_DN10315_c0_g1_i7	type=CDS; aalen=101,59%,partial5; clen=515; strand=-; offs=514-209; evgclass=main,okay,match:TRINITY_DN10315_c0_g1_i5,pct:100/94/.;	100	TRINITY_DN6645_c0_g1_i11	type=CDS; aalen=242,69%,complete; clen=1048; strand=+; offs=113-841; evgclass=main,okay,match:TRINITY_DN6645_c0_g1_i12,pct:99/93/.;	100	TRINITY_DN6645_c0_g1_i11	type=CDS; aalen=242,69%,complete; clen=1048; strand=+; offs=113-841; evgclass=main,okay,match:TRINITY_DN6645_c0_g1_i12,pct:99/93/.;	35	TRINITY_DN10315_c0_g1_i7	type=CDS; aalen=101,59%,partial5; clen=515; strand=-; offs=514-209; evgclass=main,okay,match:TRINITY_DN10315_c0_g1_i5,pct:100/94/.;	37.3537	TRINITY_DN10315_c0_g1_i7	type=CDS; aalen=101,59%,partial5; clen=515; strand=-; offs=514-209; evgclass=main,okay,match:TRINITY_DN10315_c0_g1_i5,pct:100/94/.;
lcl|XM_031625080.1_cds_XP_031480940.1_1	28	0.272108	TRINITY_DN103309_c0_g1_i2	type=CDS; aalen=149,100%,partial; clen=447; strand=-; offs=447-1; evgclass=main,okay,match:TRINITY_DN103309_c0_g1_i3,pct:99/100/.;	100	TRINITY_DN103309_c0_g1_i2	type=CDS; aalen=149,100%,partial; clen=447; strand=-; offs=447-1; evgclass=main,okay,match:TRINITY_DN103309_c0_g1_i3,pct:99/100/.;	100	TRINITY_DN103309_c0_g1_i2	type=CDS; aalen=149,100%,partial; clen=447; strand=-; offs=447-1; evgclass=main,okay,match:TRINITY_DN103309_c0_g1_i3,pct:99/100/.;	35	TRINITY_DN1699_c0_g1_i5	type=CDS; aalen=62,25%,complete-utrbad; clen=749; strand=+; offs=441-629; evgclass=main,okay,match:TRINITY_DN1699_c0_g1_i1,pct:100/83/-sense;	37.3537	TRINITY_DN103309_c0_g1_i2	type=CDS; aalen=149,100%,partial; clen=447; strand=-; offs=447-1; evgclass=main,okay,match:TRINITY_DN103309_c0_g1_i3,pct:99/100/.;
lcl|XM_011466722.1_cds_XP_011465024.1_1	49	0.575614	TRINITY_DN103341_c0_g2_i1	type=CDS; aalen=48,72%,complete; clen=204; strand=+; offs=10-156; evgclass=noclass,okay;	100	TRINITY_DN22140_c0_g1_i5	type=CDS; aalen=154,84%,complete; clen=550; strand=+; offs=74-538; evgclass=main,okay,match:TRINITY_DN22140_c0_g1_i1,pct:98/100/.;	100	TRINITY_DN22140_c0_g1_i5	type=CDS; aalen=154,84%,complete; clen=550; strand=+; offs=74-538; evgclass=main,okay,match:TRINITY_DN22140_c0_g1_i1,pct:98/100/.;	33	TRINITY_DN6177_c2_g1_i2	type=CDS; aalen=451,84%,complete; clen=1606; strand=+; offs=251-1606; evgclass=main,okay,match:TRINITY_DN6177_c2_g1_i6,pct:98/100/.;	35.5503	TRINITY_DN103341_c0_g2_i1	type=CDS; aalen=48,72%,complete; clen=204; strand=+; offs=10-156; evgclass=noclass,okay;
lcl|XM_004300062.2_cds_XP_004300110.1_1	49	0.575614		type=CDS; aalen=48,72%,complete; clen=204; strand=+; offs=10-156; evgclass=noclass,okay;	100	TRINITY_DN22140_c0_g1_i5	type=CDS; aalen=154,84%,complete; clen=550; strand=+; offs=74-538; evgclass=main,okay,match:TRINITY_DN22140_c0_g1_i1,pct:98/100/.;	100	TRINITY_DN22140_c0_g1_i5	type=CDS; aalen=154,84%,complete; clen=550; strand=+; offs=74-538; evgclass=main,okay,match:TRINITY_DN22140_c0_g1_i1,pct:98/100/.;	33	TRINITY_DN6177_c2_g1_i2	type=CDS; aalen=451,84%,complete; clen=1606; strand=+; offs=251-1606; evgclass=main,okay,match:TRINITY_DN6177_c2_g1_i6,pct:98/100/.;	35.5503	TRINITY_DN103341_c0_g2_i1	type=CDS; aalen=48,72%,complete; clen=204; strand=+; offs=10-156; evgclass=noclass,okay;
lcl|XM_004300061.2_cds_XP_004300109.1_1	49	0.575614		type=CDS; aalen=48,72%,complete; clen=204; strand=+; offs=10-156; evgclass=noclass,okay;	100	TRINITY_DN22140_c0_g1_i5	type=CDS; aalen=154,84%,complete; clen=550; strand=+; offs=74-538; evgclass=main,okay,match:TRINITY_DN22140_c0_g1_i1,pct:98/100/.;	100	TRINITY_DN22140_c0_g1_i5	type=CDS; aalen=154,84%,complete; clen=550; strand=+; offs=74-538; evgclass=main,okay,match:TRINITY_DN22140_c0_g1_i1,pct:98/100/.;	33	TRINITY_DN6177_c2_g1_i2	type=CDS; aalen=451,84%,complete; clen=1606; strand=+; offs=251-1606; evgclass=main,okay,match:TRINITY_DN6177_c2_g1_i6,pct:98/100/.;	35.5503	TRINITY_DN103341_c0_g2_i1	type=CDS; aalen=48,72%,complete; clen=204; strand=+; offs=10-156; evgclass=noclass,okay;
lcl|QUWT01000006.1_cds_TKY56814.1_1	32	1.45027	TRINITY_DN10360_c0_g1_i13	type=CDS; aalen=549,87%,complete; clen=1876; strand=-; offs=1835-186; evgclass=main,okay,match:TRINITY_DN10360_c0_g1_i9,pct:99/89/.;	100	TRINITY_DN10360_c0_g1_i13	type=CDS; aalen=549,87%,complete; clen=1876; strand=-; offs=1835-186; evgclass=main,okay,match:TRINITY_DN10360_c0_g1_i9,pct:99/89/.;	100	TRINITY_DN10360_c0_g1_i13	type=CDS; aalen=549,87%,complete; clen=1876; strand=-; offs=1835-186; evgclass=main,okay,match:TRINITY_DN10360_c0_g1_i9,pct:99/89/.;	32	TRINITY_DN24814_c0_g1_i7	type=CDS; aalen=140,45%,complete-utrpoor; clen=924; strand=+; offs=410-832; evgclass=main,okay,match:TRINITY_DN24814_c0_g1_i2,pct:100/75/-sense;	33.7469	TRINITY_DN10360_c0_g1_i13	type=CDS; aalen=549,87%,complete; clen=1876; strand=-; offs=1835-186; evgclass=main,okay,match:TRINITY_DN10360_c0_g1_i9,pct:99/89/.;
lcl|LFYR01000769.1_cds_KMZ69431.1_1	46	0.199865	TRINITY_DN103984_c0_g1_i2	type=CDS; aalen=58,54%,complete; clen=323; strand=+; offs=7-183; evgclass=noclass,okay;	100	TRINITY_DN103984_c0_g1_i2	type=CDS; aalen=58,54%,complete; clen=323; strand=+; offs=7-183; evgclass=noclass,okay;	100	TRINITY_DN103984_c0_g1_i2	type=CDS; aalen=58,54%,complete; clen=323; strand=+; offs=7-183; evgclass=noclass,okay;	51	TRINITY_DN196_c0_g1_i8	type=CDS; aalen=246,84%,complete; clen=881; strand=-; offs=876-136; evgclass=main,okay,match:TRINITY_DN196_c0_g1_i5,pct:99/100/.;	37.3537	TRINITY_DN103984_c0_g1_i2	type=CDS; aalen=58,54%,complete; clen=323; strand=+; offs=7-183; evgclass=noclass,okay;
lcl|ML707644.1_cds_KAB1669077.1_1	151	9.78068e-06	TRINITY_DN103990_c0_g1_i2	type=CDS; aalen=105,51%,complete-utrpoor; clen=623; strand=+; offs=103-420; evgclass=noclass,okay;	100	TRINITY_DN16777_c0_g1_i9	type=CDS; aalen=546,90%,complete; clen=1821; strand=-; offs=1777-137; evgclass=main,okay,match:TRINITY_DN16777_c0_g1_i8,pct:100/91/.;	100	TRINITY_DN16777_c0_g1_i9	type=CDS; aalen=546,90%,complete; clen=1821; strand=-; offs=1777-137; evgclass=main,okay,match:TRINITY_DN16777_c0_g1_i8,pct:100/91/.;	64	TRINITY_DN22760_c0_g1_i4	type=CDS; aalen=162,92%,partial3; clen=527; strand=-; offs=486-1; evgclass=main,okay,match:TRINITY_DN22760_c0_g1_i2,pct:98/84/.;	52.6823	TRINITY_DN103990_c0_g1_i2	type=CDS; aalen=105,51%,complete-utrpoor; clen=623; strand=+; offs=103-420; evgclass=noclass,okay;
lcl|CM017646.1_cds_TYJ07866.1_1	146	9.83016e-06		type=CDS; aalen=105,51%,complete-utrpoor; clen=623; strand=+; offs=103-420; evgclass=noclass,okay;	100	TRINITY_DN16777_c0_g1_i9	type=CDS; aalen=546,90%,complete; clen=1821; strand=-; offs=1777-137; evgclass=main,okay,match:TRINITY_DN16777_c0_g1_i8,pct:100/91/.;	100	TRINITY_DN16777_c0_g1_i9	type=CDS; aalen=546,90%,complete; clen=1821; strand=-; offs=1777-137; evgclass=main,okay,match:TRINITY_DN16777_c0_g1_i8,pct:100/91/.;	64	TRINITY_DN22760_c0_g1_i4	type=CDS; aalen=162,92%,partial3; clen=527; strand=-; offs=486-1; evgclass=main,okay,match:TRINITY_DN22760_c0_g1_i2,pct:98/84/.;	52.6823	TRINITY_DN103990_c0_g1_i2	type=CDS; aalen=105,51%,complete-utrpoor; clen=623; strand=+; offs=103-420; evgclass=noclass,okay;
lcl|CM017620.1_cds_TYH99010.1_1	145	9.83016e-06		type=CDS; aalen=105,51%,complete-utrpoor; clen=623; strand=+; offs=103-420; evgclass=noclass,okay;	100	TRINITY_DN16777_c0_g1_i9	type=CDS; aalen=546,90%,complete; clen=1821; strand=-; offs=1777-137; evgclass=main,okay,match:TRINITY_DN16777_c0_g1_i8,pct:100/91/.;	100	TRINITY_DN16777_c0_g1_i9	type=CDS; aalen=546,90%,complete; clen=1821; strand=-; offs=1777-137; evgclass=main,okay,match:TRINITY_DN16777_c0_g1_i8,pct:100/91/.;	64	TRINITY_DN22760_c0_g1_i4	type=CDS; aalen=162,92%,partial3; clen=527; strand=-; offs=486-1; evgclass=main,okay,match:TRINITY_DN22760_c0_g1_i2,pct:98/84/.;	52.6823	TRINITY_DN103990_c0_g1_i2	type=CDS; aalen=105,51%,complete-utrpoor; clen=623; strand=+; offs=103-420; evgclass=noclass,okay;
lcl|CM017698.1_cds_TYG92495.1_1	149	9.83016e-06		type=CDS; aalen=105,51%,complete-utrpoor; clen=623; strand=+; offs=103-420; evgclass=noclass,okay;	100	TRINITY_DN16777_c0_g1_i9	type=CDS; aalen=546,90%,complete; clen=1821; strand=-; offs=1777-137; evgclass=main,okay,match:TRINITY_DN16777_c0_g1_i8,pct:100/91/.;	100	TRINITY_DN16777_c0_g1_i9	type=CDS; aalen=546,90%,complete; clen=1821; strand=-; offs=1777-137; evgclass=main,okay,match:TRINITY_DN16777_c0_g1_i8,pct:100/91/.;	64	TRINITY_DN22760_c0_g1_i4	type=CDS; aalen=162,92%,partial3; clen=527; strand=-; offs=486-1; evgclass=main,okay,match:TRINITY_DN22760_c0_g1_i2,pct:98/84/.;	52.6823	TRINITY_DN103990_c0_g1_i2	type=CDS; aalen=105,51%,complete-utrpoor; clen=623; strand=+; offs=103-420; evgclass=noclass,okay;
lcl|KZ667369.1_cds_PPR91309.1_1	151	9.78068e-06		type=CDS; aalen=105,51%,complete-utrpoor; clen=623; strand=+; offs=103-420; evgclass=noclass,okay;	100	TRINITY_DN16777_c0_g1_i9	type=CDS; aalen=546,90%,complete; clen=1821; strand=-; offs=1777-137; evgclass=main,okay,match:TRINITY_DN16777_c0_g1_i8,pct:100/91/.;	100	TRINITY_DN16777_c0_g1_i9	type=CDS; aalen=546,90%,complete; clen=1821; strand=-; offs=1777-137; evgclass=main,okay,match:TRINITY_DN16777_c0_g1_i8,pct:100/91/.;	64	TRINITY_DN22760_c0_g1_i4	type=CDS; aalen=162,92%,partial3; clen=527; strand=-; offs=486-1; evgclass=main,okay,match:TRINITY_DN22760_c0_g1_i2,pct:98/84/.;	52.6823	TRINITY_DN103990_c0_g1_i2	type=CDS; aalen=105,51%,complete-utrpoor; clen=623; strand=+; offs=103-420; evgclass=noclass,okay;
lcl|RXGB01007170.1_cds_TMW85723.1_1	78	0.260119	TRINITY_DN103991_c0_g2_i1	type=CDS; aalen=86,65%,complete; clen=401; strand=+; offs=38-298; evgclass=noclass,okay;	100	TRINITY_DN13895_c0_g1_i2	type=CDS; aalen=275,81%,complete; clen=1017; strand=+; offs=11-838; evgclass=main,okay,match:TRINITY_DN13895_c0_g1_i4,pct:100/100/.;	100	TRINITY_DN13895_c0_g1_i2	type=CDS; aalen=275,81%,complete; clen=1017; strand=+; offs=11-838; evgclass=main,okay,match:TRINITY_DN13895_c0_g1_i4,pct:100/100/.;	51	TRINITY_DN2250_c1_g1_i1	type=CDS; aalen=168,55%,complete-utrpoor; clen=910; strand=-; offs=862-356; evgclass=main,okay,match:TRINITY_DN2250_c1_g1_i7,pct:99/46/.;	38.2554	TRINITY_DN103991_c0_g2_i1	type=CDS; aalen=86,65%,complete; clen=401; strand=+; offs=38-298; evgclass=noclass,okay;
lcl|XM_015203610.2_cds_XP_015059096.1_1	75	0.260119		type=CDS; aalen=86,65%,complete; clen=401; strand=+; offs=38-298; evgclass=noclass,okay;	100	TRINITY_DN38221_c0_g1_i3	type=CDS; aalen=161,87%,complete; clen=557; strand=-; offs=501-16; evgclass=noclass,okay;	100	TRINITY_DN38221_c0_g1_i3	type=CDS; aalen=161,87%,complete; clen=557; strand=-; offs=501-16; evgclass=noclass,okay;	61	TRINITY_DN37417_c0_g1_i1	type=CDS; aalen=124,68%,partial3; clen=541; strand=-; offs=374-3; evgclass=noclass,okay;	38.2554	TRINITY_DN103991_c0_g2_i1	type=CDS; aalen=86,65%,complete; clen=401; strand=+; offs=38-298; evgclass=noclass,okay;
lcl|LHPF02000058.1_cds_PSC67476.1_1	27	0.709034	TRINITY_DN10404_c0_g1_i5	type=CDS; aalen=246,100%,partial5; clen=741; strand=+; offs=1-741; evgclass=maina2,okay,match:TRINITY_DN10404_c0_g1_i3,pct:98/100/.;	100	TRINITY_DN127790_c0_g1_i1	type=CDS; aalen=102,96%,partial3; clen=317; strand=+; offs=10-315; evgclass=noclass,okay;	100	TRINITY_DN127790_c0_g1_i1	type=CDS; aalen=102,96%,partial3; clen=317; strand=+; offs=10-315; evgclass=noclass,okay;	38	TRINITY_DN37457_c0_g1_i2	type=CDS; aalen=107,87%,partial3; clen=367; strand=+; offs=46-366; evgclass=noclass,okay;	36.452	TRINITY_DN10404_c0_g1_i5	type=CDS; aalen=246,100%,partial5; clen=741; strand=+; offs=1-741; evgclass=maina2,okay,match:TRINITY_DN10404_c0_g1_i3,pct:98/100/.;
lcl|LHPF02000058.1_cds_PSC67475.1_1	27	0.709034		type=CDS; aalen=246,100%,partial5; clen=741; strand=+; offs=1-741; evgclass=maina2,okay,match:TRINITY_DN10404_c0_g1_i3,pct:98/100/.;	100	TRINITY_DN127790_c0_g1_i1	type=CDS; aalen=102,96%,partial3; clen=317; strand=+; offs=10-315; evgclass=noclass,okay;	100	TRINITY_DN127790_c0_g1_i1	type=CDS; aalen=102,96%,partial3; clen=317; strand=+; offs=10-315; evgclass=noclass,okay;	38	TRINITY_DN37457_c0_g1_i2	type=CDS; aalen=107,87%,partial3; clen=367; strand=+; offs=46-366; evgclass=noclass,okay;	36.452	TRINITY_DN10404_c0_g1_i5	type=CDS; aalen=246,100%,partial5; clen=741; strand=+; offs=1-741; evgclass=maina2,okay,match:TRINITY_DN10404_c0_g1_i3,pct:98/100/.;
lcl|XM_028696516.1_cds_XP_028552349.1_1	80	0.143073	TRINITY_DN104141_c0_g1_i2	type=CDS; aalen=121,81%,partial3; clen=443; strand=-; offs=365-3; evgclass=noclass,okay;	100	TRINITY_DN126801_c0_g1_i1	type=CDS; aalen=127,88%,partial3; clen=429; strand=+; offs=47-427; evgclass=noclass,okay;	100	TRINITY_DN126801_c0_g1_i1	type=CDS; aalen=127,88%,partial3; clen=429; strand=+; offs=47-427; evgclass=noclass,okay;	47	TRINITY_DN47130_c0_g1_i10	type=CDS; aalen=131,99%,partial; clen=394; strand=+; offs=1-393; evgclass=noclass,okay;	37.3537	TRINITY_DN104141_c0_g1_i2	type=CDS; aalen=121,81%,partial3; clen=443; strand=-; offs=365-3; evgclass=noclass,okay;
lcl|XM_020832834.2_cds_XP_020688493.1_1	80	0.143073		type=CDS; aalen=121,81%,partial3; clen=443; strand=-; offs=365-3; evgclass=noclass,okay;	100	TRINITY_DN126801_c0_g1_i1	type=CDS; aalen=127,88%,partial3; clen=429; strand=+; offs=47-427; evgclass=noclass,okay;	100	TRINITY_DN126801_c0_g1_i1	type=CDS; aalen=127,88%,partial3; clen=429; strand=+; offs=47-427; evgclass=noclass,okay;	47	TRINITY_DN47130_c0_g1_i10	type=CDS; aalen=131,99%,partial; clen=394; strand=+; offs=1-393; evgclass=noclass,okay;	37.3537	TRINITY_DN104141_c0_g1_i2	type=CDS; aalen=121,81%,partial3; clen=443; strand=-; offs=365-3; evgclass=noclass,okay;
lcl|XM_023873509.1_cds_XP_023729277.1_1	33	0.041304		type=CDS; aalen=121,81%,partial3; clen=443; strand=-; offs=365-3; evgclass=noclass,okay;	100	TRINITY_DN160_c0_g1_i7	type=CDS; aalen=718,74%,complete; clen=2895; strand=-; offs=2442-286; evgclass=main,okay,match:TRINITY_DN160_c0_g1_i6,pct:100/100/.;	100	TRINITY_DN160_c0_g1_i7	type=CDS; aalen=718,74%,complete; clen=2895; strand=-; offs=2442-286; evgclass=main,okay,match:TRINITY_DN160_c0_g1_i6,pct:100/100/.;	59	TRINITY_DN6801_c0_g1_i4	type=CDS; aalen=146,50%,complete-utrpoor; clen=865; strand=-; offs=638-198; evgclass=main,okay,match:TRINITY_DN6801_c0_g1_i6,pct:100/100/.;	40.0587	TRINITY_DN104141_c0_g1_i2	type=CDS; aalen=121,81%,partial3; clen=443; strand=-; offs=365-3; evgclass=noclass,okay;
lcl|KZ502577.1_cds_PKU75726.1_1	80	0.143073		type=CDS; aalen=121,81%,partial3; clen=443; strand=-; offs=365-3; evgclass=noclass,okay;	100	TRINITY_DN126801_c0_g1_i1	type=CDS; aalen=127,88%,partial3; clen=429; strand=+; offs=47-427; evgclass=noclass,okay;	100	TRINITY_DN126801_c0_g1_i1	type=CDS; aalen=127,88%,partial3; clen=429; strand=+; offs=47-427; evgclass=noclass,okay;	47	TRINITY_DN47130_c0_g1_i10	type=CDS; aalen=131,99%,partial; clen=394; strand=+; offs=1-393; evgclass=noclass,okay;	37.3537	TRINITY_DN104141_c0_g1_i2	type=CDS; aalen=121,81%,partial3; clen=443; strand=-; offs=365-3; evgclass=noclass,okay;
lcl|QJKJ01007039.1_cds_RDX84474.1_1	70	0.24813	TRINITY_DN1043_c0_g1_i6	type=CDS; aalen=673,88%,complete; clen=2272; strand=+; offs=47-2068; evgclass=main,okay,match:TRINITY_DN1043_c0_g1_i16,pct:100/98/.;	100	TRINITY_DN1399_c0_g1_i5	type=CDS; aalen=1170,93%,complete; clen=3765; strand=+; offs=146-3658; evgclass=main,okay,match:TRINITY_DN1399_c0_g1_i4,pct:99/99/.;	100	TRINITY_DN1399_c0_g1_i5	type=CDS; aalen=1170,93%,complete; clen=3765; strand=+; offs=146-3658; evgclass=main,okay,match:TRINITY_DN1399_c0_g1_i4,pct:99/99/.;	33	TRINITY_DN38505_c0_g1_i2	type=CDS; aalen=47,52%,complete; clen=274; strand=+; offs=69-212; evgclass=main,okay,match:TRINITY_DN38505_c0_g1_i1,pct:99/86/.;	38.2554	TRINITY_DN1043_c0_g1_i6	type=CDS; aalen=673,88%,complete; clen=2272; strand=+; offs=47-2068; evgclass=main,okay,match:TRINITY_DN1043_c0_g1_i16,pct:100/98/.;
lcl|KZ305032.1_cds_PIA46611.1_1	59	0.414883	TRINITY_DN104336_c0_g1_i1	type=CDS; aalen=163,100%,partial; clen=489; strand=-; offs=489-1; evgclass=noclass,okay;	100	TRINITY_DN134878_c0_g1_i1	type=CDS; aalen=112,62%,partial5; clen=541; strand=+; offs=1-339; evgclass=noclass,okay;	100	TRINITY_DN134878_c0_g1_i1	type=CDS; aalen=112,62%,partial5; clen=541; strand=+; offs=1-339; evgclass=noclass,okay;	35	TRINITY_DN104336_c0_g1_i1	type=CDS; aalen=163,100%,partial; clen=489; strand=-; offs=489-1; evgclass=noclass,okay;	38.2554	TRINITY_DN104336_c0_g1_i1	type=CDS; aalen=163,100%,partial; clen=489; strand=-; offs=489-1; evgclass=noclass,okay;
lcl|XM_009421023.2_cds_XP_009419298.1_1	75	0.242681	TRINITY_DN104530_c0_g1_i1	type=CDS; aalen=119,91%,partial3; clen=391; strand=+; offs=33-389; evgclass=noclass,okay;	100	TRINITY_DN15261_c1_g1_i2	type=CDS; aalen=405,92%,partial3; clen=1312; strand=+; offs=97-1311; evgclass=main,okay,match:TRINITY_DN15261_c1_g1_i6,pct:99/82/.;	100	TRINITY_DN15261_c1_g1_i2	type=CDS; aalen=405,92%,partial3; clen=1312; strand=+; offs=97-1311; evgclass=main,okay,match:TRINITY_DN15261_c1_g1_i6,pct:99/82/.;	48	TRINITY_DN2453_c0_g1_i9	type=CDS; aalen=514,92%,partial3; clen=1670; strand=+; offs=129-1670; evgclass=main,okay,match:TRINITY_DN2453_c0_g1_i2,pct:98/96/.;	38.2554	TRINITY_DN104530_c0_g1_i1	type=CDS; aalen=119,91%,partial3; clen=391; strand=+; offs=33-389; evgclass=noclass,okay;
lcl|NBSK01009709.1_cds_PLY67193.1_1	52	0.888885	TRINITY_DN104645_c1_g1_i1	type=CDS; aalen=119,99%,partial; clen=360; strand=+; offs=3-359; evgclass=noclassa2,okay;	100	TRINITY_DN14237_c0_g2_i14	type=CDS; aalen=456,85%,complete; clen=1604; strand=+; offs=15-1385; evgclass=main,okay,match:TRINITY_DN14237_c0_g2_i2,pct:99/100/.;	100	TRINITY_DN14237_c0_g2_i14	type=CDS; aalen=456,85%,complete; clen=1604; strand=+; offs=15-1385; evgclass=main,okay,match:TRINITY_DN14237_c0_g2_i2,pct:99/100/.;	40	TRINITY_DN10147_c0_g1_i1	type=CDS; aalen=117,64%,complete; clen=549; strand=-; offs=538-185; evgclass=main,okay,match:TRINITY_DN10147_c0_g1_i2,pct:98/100/.;	36.452	TRINITY_DN104645_c1_g1_i1	type=CDS; aalen=119,99%,partial; clen=360; strand=+; offs=3-359; evgclass=noclassa2,okay;
lcl|AWUE01015558.1_cds_OMO96773.1_1	39	0.0347329	TRINITY_DN104835_c0_g1_i6	type=CDS; aalen=509,89%,complete; clen=1706; strand=+; offs=70-1599; evgclass=main,okay,match:TRINITY_DN104835_c0_g1_i7,pct:99/100/.;	100	TRINITY_DN120302_c0_g1_i1	type=CDS; aalen=71,84%,complete; clen=255; strand=-; offs=255-40; evgclass=noclass,okay;	100	TRINITY_DN120302_c0_g1_i1	type=CDS; aalen=71,84%,complete; clen=255; strand=-; offs=255-40; evgclass=noclass,okay;	33	TRINITY_DN77425_c0_g1_i3	type=CDS; aalen=206,99%,partial; clen=619; strand=-; offs=618-1; evgclass=main,okay,match:TRINITY_DN77425_c0_g1_i1,pct:100/70/.;	39.157	TRINITY_DN104835_c0_g1_i6	type=CDS; aalen=509,89%,complete; clen=1706; strand=+; offs=70-1599; evgclass=main,okay,match:TRINITY_DN104835_c0_g1_i7,pct:99/100/.;
lcl|BKCP01007093.1_cds_GER44805.1_1	51	1.86118e-22	TRINITY_DN10520_c0_g1_i5	type=CDS; aalen=176,98%,partial5; clen=537; strand=-; offs=537-7; evgclass=main,okay,match:TRINITY_DN10520_c0_g1_i8,pct:99/100/.;	100	TRINITY_DN55150_c0_g1_i1	type=CDS; aalen=130,84%,partial3; clen=459; strand=-; offs=392-3; evgclass=maina2,okay,match:TRINITY_DN55150_c0_g1_i2,pct:99/100/.;	100	TRINITY_DN55150_c0_g1_i1	type=CDS; aalen=130,84%,partial3; clen=459; strand=-; offs=392-3; evgclass=maina2,okay,match:TRINITY_DN55150_c0_g1_i2,pct:99/100/.;	113	TRINITY_DN4723_c0_g2_i3	type=CDS; aalen=501,88%,partial5; clen=1708; strand=-; offs=1708-203; evgclass=maina2,okay,match:TRINITY_DN4723_c0_g2_i2,pct:99/100/.;	108.587	TRINITY_DN10520_c0_g1_i5	type=CDS; aalen=176,98%,partial5; clen=537; strand=-; offs=537-7; evgclass=main,okay,match:TRINITY_DN10520_c0_g1_i8,pct:99/100/.;
lcl|XM_003571763.4_cds_XP_003571811.1_1	79	0.0617228	TRINITY_DN105250_c0_g1_i1	type=CDS; aalen=103,99%,partial; clen=311; strand=-; offs=309-1; evgclass=noclass,okay,match:TRINITY_DN90620_c0_g1_i1,pct:99/27/.;	100	TRINITY_DN106808_c0_g1_i1	type=CDS; aalen=55,57%,complete; clen=292; strand=+; offs=41-208; evgclass=noclass,okay;	100	TRINITY_DN106808_c0_g1_i1	type=CDS; aalen=55,57%,complete; clen=292; strand=+; offs=41-208; evgclass=noclass,okay;	52	TRINITY_DN16981_c0_g1_i5	type=CDS; aalen=634,92%,partial5; clen=2049; strand=-; offs=2049-145; evgclass=main,okay,match:TRINITY_DN16981_c0_g1_i9,pct:99/100/.;	40.0587	TRINITY_DN105250_c0_g1_i1	type=CDS; aalen=103,99%,partial; clen=311; strand=-; offs=309-1; evgclass=noclass,okay,match:TRINITY_DN90620_c0_g1_i1,pct:99/27/.;
lcl|CM000882.3_cds_KQJ96843.1_1	79	0.0617228		type=CDS; aalen=103,99%,partial; clen=311; strand=-; offs=309-1; evgclass=noclass,okay,match:TRINITY_DN90620_c0_g1_i1,pct:99/27/.;	100	TRINITY_DN106808_c0_g1_i1	type=CDS; aalen=55,57%,complete; clen=292; strand=+; offs=41-208; evgclass=noclass,okay;	100	TRINITY_DN106808_c0_g1_i1	type=CDS; aalen=55,57%,complete; clen=292; strand=+; offs=41-208; evgclass=noclass,okay;	52	TRINITY_DN16981_c0_g1_i5	type=CDS; aalen=634,92%,partial5; clen=2049; strand=-; offs=2049-145; evgclass=main,okay,match:TRINITY_DN16981_c0_g1_i9,pct:99/100/.;	40.0587	TRINITY_DN105250_c0_g1_i1	type=CDS; aalen=103,99%,partial; clen=311; strand=-; offs=309-1; evgclass=noclass,okay,match:TRINITY_DN90620_c0_g1_i1,pct:99/27/.;
lcl|PKPP01009550.1_cds_PWA48004.1_1	55	0.0689047	TRINITY_DN10528_c0_g1_i3	type=CDS; aalen=175,50%,complete-utrpoor; clen=1039; strand=-; offs=896-369; evgclass=noclass,okay,match:TRINITY_DN10528_c0_g1_i2,pct:100/36/.;	100	TRINITY_DN1300_c0_g1_i18	type=CDS; aalen=328,56%,complete-utrpoor; clen=1756; strand=+; offs=163-1149; evgclass=maina2,okay,match:TRINITY_DN1300_c0_g1_i17,pct:100/98/.;	100	TRINITY_DN1300_c0_g1_i18	type=CDS; aalen=328,56%,complete-utrpoor; clen=1756; strand=+; offs=163-1149; evgclass=maina2,okay,match:TRINITY_DN1300_c0_g1_i17,pct:100/98/.;	38	TRINITY_DN49458_c0_g1_i1	type=CDS; aalen=122,99%,partial; clen=367; strand=-; offs=367-2; evgclass=noclass,okay;	39.157	TRINITY_DN10528_c0_g1_i3	type=CDS; aalen=175,50%,complete-utrpoor; clen=1039; strand=-; offs=896-369; evgclass=noclass,okay,match:TRINITY_DN10528_c0_g1_i2,pct:100/36/.;
lcl|XM_015213643.2_cds_XP_015069129.1_1	55	0.0617228	TRINITY_DN10528_c0_g2_i1	type=CDS; aalen=203,70%,partial5; clen=865; strand=-; offs=865-254; evgclass=main,okay,match:TRINITY_DN10528_c0_g1_i1,pct:99/28/.;	100	TRINITY_DN41437_c0_g2_i1	type=CDS; aalen=73,50%,complete; clen=437; strand=-; offs=401-180; evgclass=noclass,okay;	100	TRINITY_DN41437_c0_g2_i1	type=CDS; aalen=73,50%,complete; clen=437; strand=-; offs=401-180; evgclass=noclass,okay;	45	TRINITY_DN7461_c0_g1_i9	type=CDS; aalen=548,86%,complete; clen=1897; strand=-; offs=1857-211; evgclass=main,okay,match:TRINITY_DN7461_c0_g1_i12,pct:99/89/.;	39.157	TRINITY_DN10528_c0_g2_i1	type=CDS; aalen=203,70%,partial5; clen=865; strand=-; offs=865-254; evgclass=main,okay,match:TRINITY_DN10528_c0_g1_i1,pct:99/28/.;
lcl|XM_002504648.1_cds_XP_002504694.1_1	53	0.411613	TRINITY_DN105287_c0_g1_i3	type=CDS; aalen=195,92%,partial3; clen=634; strand=-; offs=586-2; evgclass=main,okay,match:TRINITY_DN105287_c0_g1_i1,pct:100/78/-sense;	100	TRINITY_DN37445_c0_g1_i2	type=CDS; aalen=101,52%,complete; clen=581; strand=+; offs=55-360; evgclass=main,okay,match:TRINITY_DN37445_c0_g1_i1,pct:100/100/.;	100	TRINITY_DN37445_c0_g1_i2	type=CDS; aalen=101,52%,complete; clen=581; strand=+; offs=55-360; evgclass=main,okay,match:TRINITY_DN37445_c0_g1_i1,pct:100/100/.;	62	TRINITY_DN21067_c0_g1_i5	type=CDS; aalen=275,93%,partial5; clen=886; strand=-; offs=886-59; evgclass=main,okay,match:TRINITY_DN21067_c0_g1_i1,pct:99/85/-sense;	37.3537	TRINITY_DN105287_c0_g1_i3	type=CDS; aalen=195,92%,partial3; clen=634; strand=-; offs=586-2; evgclass=main,okay,match:TRINITY_DN105287_c0_g1_i1,pct:100/78/-sense;
lcl|CP001329.1_cds_ACO65952.1_1	53	0.411613		type=CDS; aalen=195,92%,partial3; clen=634; strand=-; offs=586-2; evgclass=main,okay,match:TRINITY_DN105287_c0_g1_i1,pct:100/78/-sense;	100	TRINITY_DN37445_c0_g1_i2	type=CDS; aalen=101,52%,complete; clen=581; strand=+; offs=55-360; evgclass=main,okay,match:TRINITY_DN37445_c0_g1_i1,pct:100/100/.;	100	TRINITY_DN37445_c0_g1_i2	type=CDS; aalen=101,52%,complete; clen=581; strand=+; offs=55-360; evgclass=main,okay,match:TRINITY_DN37445_c0_g1_i1,pct:100/100/.;	62	TRINITY_DN21067_c0_g1_i5	type=CDS; aalen=275,93%,partial5; clen=886; strand=-; offs=886-59; evgclass=main,okay,match:TRINITY_DN21067_c0_g1_i1,pct:99/85/-sense;	37.3537	TRINITY_DN105287_c0_g1_i3	type=CDS; aalen=195,92%,partial3; clen=634; strand=-; offs=586-2; evgclass=main,okay,match:TRINITY_DN105287_c0_g1_i1,pct:100/78/-sense;
lcl|XM_003610684.4_cds_XP_003610732.2_1	105	0.00418668	TRINITY_DN105375_c0_g1_i1	type=CDS; aalen=181,99%,partial; clen=544; strand=+; offs=1-543; evgclass=noclass,okay,match:TRINITY_DN105375_c0_g1_i2,pct:99/35/.;	100	TRINITY_DN105375_c0_g1_i1	type=CDS; aalen=181,99%,partial; clen=544; strand=+; offs=1-543; evgclass=noclass,okay,match:TRINITY_DN105375_c0_g1_i2,pct:99/35/.;	100	TRINITY_DN105375_c0_g1_i1	type=CDS; aalen=181,99%,partial; clen=544; strand=+; offs=1-543; evgclass=noclass,okay,match:TRINITY_DN105375_c0_g1_i2,pct:99/35/.;	40	TRINITY_DN80303_c0_g1_i1	type=CDS; aalen=131,87%,partial3; clen=450; strand=+; offs=58-450; evgclass=main,okay,match:TRINITY_DN25778_c1_g1_i1,pct:98/45/-sense;	42.7638	TRINITY_DN105375_c0_g1_i1	type=CDS; aalen=181,99%,partial; clen=544; strand=+; offs=1-543; evgclass=noclass,okay,match:TRINITY_DN105375_c0_g1_i2,pct:99/35/.;
lcl|PSQE01000005.1_cds_RHN53317.1_1	105	0.00418668		type=CDS; aalen=181,99%,partial; clen=544; strand=+; offs=1-543; evgclass=noclass,okay,match:TRINITY_DN105375_c0_g1_i2,pct:99/35/.;	100	TRINITY_DN105375_c0_g1_i1	type=CDS; aalen=181,99%,partial; clen=544; strand=+; offs=1-543; evgclass=noclass,okay,match:TRINITY_DN105375_c0_g1_i2,pct:99/35/.;	100	TRINITY_DN105375_c0_g1_i1	type=CDS; aalen=181,99%,partial; clen=544; strand=+; offs=1-543; evgclass=noclass,okay,match:TRINITY_DN105375_c0_g1_i2,pct:99/35/.;	40	TRINITY_DN80303_c0_g1_i1	type=CDS; aalen=131,87%,partial3; clen=450; strand=+; offs=58-450; evgclass=main,okay,match:TRINITY_DN25778_c1_g1_i1,pct:98/45/-sense;	42.7638	TRINITY_DN105375_c0_g1_i1	type=CDS; aalen=181,99%,partial; clen=544; strand=+; offs=1-543; evgclass=noclass,okay,match:TRINITY_DN105375_c0_g1_i2,pct:99/35/.;
lcl|CM001221.2_cds_AES93690.2_1	105	0.00418668		type=CDS; aalen=181,99%,partial; clen=544; strand=+; offs=1-543; evgclass=noclass,okay,match:TRINITY_DN105375_c0_g1_i2,pct:99/35/.;	100	TRINITY_DN105375_c0_g1_i1	type=CDS; aalen=181,99%,partial; clen=544; strand=+; offs=1-543; evgclass=noclass,okay,match:TRINITY_DN105375_c0_g1_i2,pct:99/35/.;	100	TRINITY_DN105375_c0_g1_i1	type=CDS; aalen=181,99%,partial; clen=544; strand=+; offs=1-543; evgclass=noclass,okay,match:TRINITY_DN105375_c0_g1_i2,pct:99/35/.;	40	TRINITY_DN80303_c0_g1_i1	type=CDS; aalen=131,87%,partial3; clen=450; strand=+; offs=58-450; evgclass=main,okay,match:TRINITY_DN25778_c1_g1_i1,pct:98/45/-sense;	42.7638	TRINITY_DN105375_c0_g1_i1	type=CDS; aalen=181,99%,partial; clen=544; strand=+; offs=1-543; evgclass=noclass,okay,match:TRINITY_DN105375_c0_g1_i2,pct:99/35/.;
lcl|CM016560.1_cds_TKV92207.1_1	14	2.31511	TRINITY_DN105453_c0_g1_i3	type=CDS; aalen=115,99%,partial; clen=347; strand=+; offs=2-346; evgclass=main,okay,match:TRINITY_DN105453_c0_g1_i2,pct:100/39/.;	100	TRINITY_DN5263_c0_g1_i5	type=CDS; aalen=830,87%,complete; clen=2839; strand=-; offs=2728-236; evgclass=main,okay,match:TRINITY_DN5263_c0_g1_i10,pct:99/100/.;	100	TRINITY_DN5263_c0_g1_i5	type=CDS; aalen=830,87%,complete; clen=2839; strand=-; offs=2728-236; evgclass=main,okay,match:TRINITY_DN5263_c0_g1_i10,pct:99/100/.;	27	TRINITY_DN505_c0_g1_i19	type=CDS; aalen=653,82%,complete; clen=2369; strand=-; offs=2212-251; evgclass=main,okay,match:TRINITY_DN505_c0_g1_i5,pct:99/100/.;	34.6486	TRINITY_DN105453_c0_g1_i3	type=CDS; aalen=115,99%,partial; clen=347; strand=+; offs=2-346; evgclass=main,okay,match:TRINITY_DN105453_c0_g1_i2,pct:100/39/.;
lcl|BFEA01000028.1_cds_GBG62343.1_1	45	0.13721	TRINITY_DN105563_c0_g1_i1	type=CDS; aalen=339,99%,partial; clen=1019; strand=+; offs=1-1017; evgclass=main,okay,match:TRINITY_DN105563_c0_g1_i2,pct:98/59/.;	100	TRINITY_DN17955_c1_g1_i7	type=CDS; aalen=270,67%,complete; clen=1204; strand=+; offs=101-913; evgclass=main,okay,match:TRINITY_DN17955_c1_g1_i4,pct:100/77/.;	100	TRINITY_DN17955_c1_g1_i7	type=CDS; aalen=270,67%,complete; clen=1204; strand=+; offs=101-913; evgclass=main,okay,match:TRINITY_DN17955_c1_g1_i4,pct:100/77/.;	33	TRINITY_DN130953_c0_g1_i1	type=CDS; aalen=131,99%,partial; clen=395; strand=+; offs=1-393; evgclass=noclass,okay;	40.0587	TRINITY_DN105563_c0_g1_i1	type=CDS; aalen=339,99%,partial; clen=1019; strand=+; offs=1-1017; evgclass=main,okay,match:TRINITY_DN105563_c0_g1_i2,pct:98/59/.;
lcl|XM_026572382.1_cds_XP_026428167.1_1	46	1.98248	TRINITY_DN105640_c0_g2_i1	type=CDS; aalen=309,31%,complete-utrbad; clen=2964; strand=+; offs=1872-2801; evgclass=noclass,okay;	100	TRINITY_DN63137_c0_g1_i1	type=CDS; aalen=54,60%,complete; clen=275; strand=+; offs=93-257; evgclass=noclass,okay;	100	TRINITY_DN63137_c0_g1_i1	type=CDS; aalen=54,60%,complete; clen=275; strand=+; offs=93-257; evgclass=noclass,okay;	34	TRINITY_DN14944_c0_g1_i3	type=CDS; aalen=135,94%,partial3; clen=430; strand=-; offs=406-2; evgclass=noclass,okay;	34.6486	TRINITY_DN105640_c0_g2_i1	type=CDS; aalen=309,31%,complete-utrbad; clen=2964; strand=+; offs=1872-2801; evgclass=noclass,okay;
lcl|XM_020352723.2_cds_XP_020208312.1_1	85	2.88591e-23	TRINITY_DN105652_c0_g1_i1	type=CDS; aalen=121,83%,complete; clen=437; strand=+; offs=11-376; evgclass=noclass,okay;	100	TRINITY_DN13675_c0_g1_i4	type=CDS; aalen=245,79%,complete; clen=927; strand=+; offs=52-789; evgclass=main,okay,match:TRINITY_DN13675_c0_g1_i8,pct:99/100/.;	100	TRINITY_DN13675_c0_g1_i4	type=CDS; aalen=245,79%,complete; clen=927; strand=+; offs=52-789; evgclass=main,okay,match:TRINITY_DN13675_c0_g1_i8,pct:99/100/.;	270	TRINITY_DN18178_c0_g1_i4	type=CDS; aalen=156,73%,complete; clen=639; strand=+; offs=80-550; evgclass=maina2,okay,match:TRINITY_DN18178_c0_g1_i1,pct:100/99/.;	109.488	TRINITY_DN105652_c0_g1_i1	type=CDS; aalen=121,83%,complete; clen=437; strand=+; offs=11-376; evgclass=noclass,okay;
lcl|PSQE01000004.1_cds_RHN62636.1_1	185	2.19279e-12		type=CDS; aalen=121,83%,complete; clen=437; strand=+; offs=11-376; evgclass=noclass,okay;	100	TRINITY_DN20501_c0_g2_i2	type=CDS; aalen=122,82%,partial5; clen=448; strand=+; offs=1-369; evgclass=main,okay,match:TRINITY_DN20501_c0_g2_i1,pct:100/79/.;	100	TRINITY_DN20501_c0_g2_i2	type=CDS; aalen=122,82%,partial5; clen=448; strand=+; offs=1-369; evgclass=main,okay,match:TRINITY_DN20501_c0_g2_i1,pct:100/79/.;	80	TRINITY_DN18178_c0_g1_i4	type=CDS; aalen=156,73%,complete; clen=639; strand=+; offs=80-550; evgclass=maina2,okay,match:TRINITY_DN18178_c0_g1_i1,pct:100/99/.;	71.6177	TRINITY_DN105652_c0_g1_i1	type=CDS; aalen=121,83%,complete; clen=437; strand=+; offs=11-376; evgclass=noclass,okay;
lcl|PJQY01000493.1_cds_PQQ10582.1_1	112	7.49763e-39		type=CDS; aalen=121,83%,complete; clen=437; strand=+; offs=11-376; evgclass=noclass,okay;	100	TRINITY_DN86021_c0_g1_i4	type=CDS; aalen=161,99%,partial; clen=485; strand=+; offs=3-485; evgclass=noclassa2,okay,match:TRINITY_DN86021_c0_g1_i10,pct:100/81/.;	100	TRINITY_DN86021_c0_g1_i4	type=CDS; aalen=161,99%,partial; clen=485; strand=+; offs=3-485; evgclass=noclassa2,okay,match:TRINITY_DN86021_c0_g1_i10,pct:100/81/.;	177	TRINITY_DN18178_c0_g2_i1	type=CDS; aalen=173,70%,complete; clen=743; strand=-; offs=552-31; evgclass=main,okay,match:TRINITY_DN18178_c0_g2_i2,pct:100/42/.;	160.884	TRINITY_DN105652_c0_g1_i1	type=CDS; aalen=121,83%,complete; clen=437; strand=+; offs=11-376; evgclass=noclass,okay;
lcl|NBSK01009435.1_cds_PLY67950.1_1	203	3.33799e-27		type=CDS; aalen=121,83%,complete; clen=437; strand=+; offs=11-376; evgclass=noclass,okay;	100	TRINITY_DN3001_c1_g1_i1	type=CDS; aalen=913,90%,partial3; clen=3027; strand=+; offs=289-3027; evgclass=main,okay,match:TRINITY_DN3001_c1_g1_i3,pct:100/100/.;	100	TRINITY_DN3001_c1_g1_i1	type=CDS; aalen=913,90%,partial3; clen=3027; strand=+; offs=289-3027; evgclass=main,okay,match:TRINITY_DN3001_c1_g1_i3,pct:100/100/.;	150	TRINITY_DN18178_c0_g2_i1	type=CDS; aalen=173,70%,complete; clen=743; strand=-; offs=552-31; evgclass=main,okay,match:TRINITY_DN18178_c0_g2_i2,pct:100/42/.;	123.014	TRINITY_DN105652_c0_g1_i1	type=CDS; aalen=121,83%,complete; clen=437; strand=+; offs=11-376; evgclass=noclass,okay;
lcl|AYRZ02000004.1_cds_PHT84113.1_1	192	2.81789e-18		type=CDS; aalen=121,83%,complete; clen=437; strand=+; offs=11-376; evgclass=noclass,okay;	100	TRINITY_DN11976_c0_g1_i3	type=CDS; aalen=198,67%,partial3; clen=883; strand=-; offs=595-2; evgclass=main,okay,match:TRINITY_DN11976_c0_g1_i4,pct:99/38/.;	100	TRINITY_DN11976_c0_g1_i3	type=CDS; aalen=198,67%,partial3; clen=883; strand=-; offs=595-2; evgclass=main,okay,match:TRINITY_DN11976_c0_g1_i4,pct:99/38/.;	263	TRINITY_DN14211_c0_g1_i1	type=CDS; aalen=156,52%,complete-utrpoor; clen=890; strand=-; offs=724-254; evgclass=main,okay,match:TRINITY_DN14211_c0_g1_i3,pct:99/86/.;	94.1598	TRINITY_DN105652_c0_g1_i1	type=CDS; aalen=121,83%,complete; clen=437; strand=+; offs=11-376; evgclass=noclass,okay;
lcl|XM_021753486.1_cds_XP_021609178.1_1	127	9.56357e-16		type=CDS; aalen=121,83%,complete; clen=437; strand=+; offs=11-376; evgclass=noclass,okay;	100	TRINITY_DN91529_c0_g1_i1	type=CDS; aalen=114,80%,partial3; clen=423; strand=-; offs=342-1; evgclass=noclass,okay;	100	TRINITY_DN91529_c0_g1_i1	type=CDS; aalen=114,80%,partial3; clen=423; strand=-; offs=342-1; evgclass=noclass,okay;	138	TRINITY_DN56807_c0_g1_i6	type=CDS; aalen=160,79%,complete; clen=606; strand=-; offs=597-115; evgclass=maina2,okay,match:TRINITY_DN56807_c0_g1_i2,pct:99/88/.;	85.143	TRINITY_DN105652_c0_g1_i1	type=CDS; aalen=121,83%,complete; clen=437; strand=+; offs=11-376; evgclass=noclass,okay;
lcl|BDDD01004814.1_cds_GAV88382.1_1	78	0.1114		type=CDS; aalen=121,83%,complete; clen=437; strand=+; offs=11-376; evgclass=noclass,okay;	100	TRINITY_DN82657_c0_g3_i1	type=CDS; aalen=131,99%,partial3; clen=394; strand=-; offs=393-1; evgclass=noclass,okay,match:TRINITY_DN35552_c0_g1_i6utrorf,pct:98/34/.;	100	TRINITY_DN82657_c0_g3_i1	type=CDS; aalen=131,99%,partial3; clen=394; strand=-; offs=393-1; evgclass=noclass,okay,match:TRINITY_DN35552_c0_g1_i6utrorf,pct:98/34/.;	86	TRINITY_DN56807_c0_g1_i6	type=CDS; aalen=160,79%,complete; clen=606; strand=-; offs=597-115; evgclass=maina2,okay,match:TRINITY_DN56807_c0_g1_i2,pct:99/88/.;	38.2554	TRINITY_DN105652_c0_g1_i1	type=CDS; aalen=121,83%,complete; clen=437; strand=+; offs=11-376; evgclass=noclass,okay;
lcl|XM_021427440.1_cds_XP_021283115.1_1	98	0.556554		type=CDS; aalen=121,83%,complete; clen=437; strand=+; offs=11-376; evgclass=noclass,okay;	100	TRINITY_DN9516_c0_g1_i2	type=CDS; aalen=97,42%,complete-utrbad; clen=694; strand=+; offs=17-310; evgclass=main,okay,match:TRINITY_DN9516_c0_g1_i14,pct:99/36/.;	100	TRINITY_DN9516_c0_g1_i2	type=CDS; aalen=97,42%,complete-utrbad; clen=694; strand=+; offs=17-310; evgclass=main,okay,match:TRINITY_DN9516_c0_g1_i14,pct:99/36/.;	38	TRINITY_DN768_c0_g1_i5	type=CDS; aalen=470,79%,complete; clen=1772; strand=-; offs=1620-208; evgclass=main,okay,match:TRINITY_DN768_c0_g1_i11,pct:99/93/.;	35.5503	TRINITY_DN105652_c0_g1_i1	type=CDS; aalen=121,83%,complete; clen=437; strand=+; offs=11-376; evgclass=noclass,okay;
lcl|AWUE01015558.1_cds_OMO96780.1_1	59	0.000558955		type=CDS; aalen=121,83%,complete; clen=437; strand=+; offs=11-376; evgclass=noclass,okay;	100	TRINITY_DN52005_c0_g1_i5	type=CDS; aalen=182,92%,partial3; clen=590; strand=-; offs=546-1; evgclass=main,okay,match:TRINITY_DN52005_c0_g1_i6,pct:98/76/.;	100	TRINITY_DN52005_c0_g1_i5	type=CDS; aalen=182,92%,partial3; clen=590; strand=-; offs=546-1; evgclass=main,okay,match:TRINITY_DN52005_c0_g1_i6,pct:98/76/.;	91	TRINITY_DN56807_c0_g1_i7	type=CDS; aalen=152,24%,complete-utrbad; clen=1860; strand=-; offs=573-115; evgclass=noclass,okay,match:TRINITY_DN56807_c0_g1_i4,pct:98/24/.;	47.2722	TRINITY_DN105652_c0_g1_i1	type=CDS; aalen=121,83%,complete; clen=437; strand=+; offs=11-376; evgclass=noclass,okay;
lcl|AWUE01015562.1_cds_OMO96756.1_1	48	4.5524e-09		type=CDS; aalen=121,83%,complete; clen=437; strand=+; offs=11-376; evgclass=noclass,okay;	100	TRINITY_DN6909_c0_g1_i2	type=CDS; aalen=268,50%,complete-utrpoor; clen=1598; strand=+; offs=33-839; evgclass=maina2,okay,match:TRINITY_DN6909_c0_g1_i10,pct:100/100/.;	100	TRINITY_DN6909_c0_g1_i2	type=CDS; aalen=268,50%,complete-utrpoor; clen=1598; strand=+; offs=33-839; evgclass=maina2,okay,match:TRINITY_DN6909_c0_g1_i10,pct:100/100/.;	94	TRINITY_DN105652_c0_g1_i1	type=CDS; aalen=121,83%,complete; clen=437; strand=+; offs=11-376; evgclass=noclass,okay;	62.6008	TRINITY_DN105652_c0_g1_i1	type=CDS; aalen=121,83%,complete; clen=437; strand=+; offs=11-376; evgclass=noclass,okay;
lcl|AWUE01015562.1_cds_OMO96754.1_1	69	1.07703e-05		type=CDS; aalen=121,83%,complete; clen=437; strand=+; offs=11-376; evgclass=noclass,okay;	100	TRINITY_DN6909_c0_g1_i2	type=CDS; aalen=268,50%,complete-utrpoor; clen=1598; strand=+; offs=33-839; evgclass=maina2,okay,match:TRINITY_DN6909_c0_g1_i10,pct:100/100/.;	100	TRINITY_DN6909_c0_g1_i2	type=CDS; aalen=268,50%,complete-utrpoor; clen=1598; strand=+; offs=33-839; evgclass=maina2,okay,match:TRINITY_DN6909_c0_g1_i10,pct:100/100/.;	48	TRINITY_DN11546_c1_g1_i2	type=CDS; aalen=120,99%,partial; clen=362; strand=+; offs=3-362; evgclass=main,okay,match:TRINITY_DN84472_c0_g1_i1,pct:98/33/.;	51.7806	TRINITY_DN105652_c0_g1_i1	type=CDS; aalen=121,83%,complete; clen=437; strand=+; offs=11-376; evgclass=noclass,okay;
lcl|AWWV01014038.1_cds_OMO59061.1_1	254	1.07091e-06		type=CDS; aalen=121,83%,complete; clen=437; strand=+; offs=11-376; evgclass=noclass,okay;	100	TRINITY_DN59327_c0_g1_i2	type=CDS; aalen=96,60%,complete; clen=483; strand=-; offs=480-190; evgclass=main,okay,match:TRINITY_DN59327_c0_g1_i1,pct:100/49/.;	100	TRINITY_DN59327_c0_g1_i2	type=CDS; aalen=96,60%,complete; clen=483; strand=-; offs=480-190; evgclass=main,okay,match:TRINITY_DN59327_c0_g1_i1,pct:100/49/.;	81	TRINITY_DN3060_c0_g3_i1	type=CDS; aalen=345,68%,complete; clen=1506; strand=-; offs=1348-311; evgclass=noclass,okay;	56.2891	TRINITY_DN105652_c0_g1_i1	type=CDS; aalen=121,83%,complete; clen=437; strand=+; offs=11-376; evgclass=noclass,okay;
lcl|AWWV01014038.1_cds_OMO59059.1_1	53	2.0057e-07		type=CDS; aalen=121,83%,complete; clen=437; strand=+; offs=11-376; evgclass=noclass,okay;	100	TRINITY_DN97917_c0_g2_i1	type=CDS; aalen=229,100%,partial3; clen=687; strand=+; offs=1-687; evgclass=noclass,okay;	100	TRINITY_DN97917_c0_g2_i1	type=CDS; aalen=229,100%,partial3; clen=687; strand=+; offs=1-687; evgclass=noclass,okay;	90	TRINITY_DN14211_c0_g2_i1	type=CDS; aalen=102,70%,partial5; clen=437; strand=-; offs=436-128; evgclass=main,okay,match:TRINITY_DN14211_c0_g2_i2,pct:100/100/.;	58.0924	TRINITY_DN105652_c0_g1_i1	type=CDS; aalen=121,83%,complete; clen=437; strand=+; offs=11-376; evgclass=noclass,okay;
lcl|XM_009418952.2_cds_XP_009417227.1_1	84	3.039e-10		type=CDS; aalen=121,83%,complete; clen=437; strand=+; offs=11-376; evgclass=noclass,okay;	100	TRINITY_DN38184_c0_g1_i2	type=CDS; aalen=120,72%,complete; clen=501; strand=+; offs=133-495; evgclass=main,okay,match:TRINITY_DN38184_c0_g1_i1,pct:98/81/.;	100	TRINITY_DN38184_c0_g1_i2	type=CDS; aalen=120,72%,complete; clen=501; strand=+; offs=133-495; evgclass=main,okay,match:TRINITY_DN38184_c0_g1_i1,pct:98/81/.;	93	TRINITY_DN18178_c0_g2_i1	type=CDS; aalen=173,70%,complete; clen=743; strand=-; offs=552-31; evgclass=main,okay,match:TRINITY_DN18178_c0_g2_i2,pct:100/42/.;	67.1093	TRINITY_DN105652_c0_g1_i1	type=CDS; aalen=121,83%,complete; clen=437; strand=+; offs=11-376; evgclass=noclass,okay;
lcl|XM_007029986.2_cds_XP_007030048.1_1	85	0.575614		type=CDS; aalen=121,83%,complete; clen=437; strand=+; offs=11-376; evgclass=noclass,okay;	100	TRINITY_DN27591_c0_g1_i2	type=CDS; aalen=119,15%,complete-utrbad; clen=2332; strand=-; offs=2268-1909; evgclass=noclass,okay;	100	TRINITY_DN27591_c0_g1_i2	type=CDS; aalen=119,15%,complete-utrbad; clen=2332; strand=-; offs=2268-1909; evgclass=noclass,okay;	32	TRINITY_DN4015_c0_g1_i8	type=CDS; aalen=146,38%,complete-utrpoor; clen=1149; strand=-; offs=864-424; evgclass=main,okay,match:TRINITY_DN4015_c0_g1_i10,pct:100/98/.;	35.5503	TRINITY_DN105652_c0_g1_i1	type=CDS; aalen=121,83%,complete; clen=437; strand=+; offs=11-376; evgclass=noclass,okay;
lcl|CM001883.1_cds_EOY10550.1_1	83	0.575614		type=CDS; aalen=121,83%,complete; clen=437; strand=+; offs=11-376; evgclass=noclass,okay;	100	TRINITY_DN27591_c0_g1_i2	type=CDS; aalen=119,15%,complete-utrbad; clen=2332; strand=-; offs=2268-1909; evgclass=noclass,okay;	100	TRINITY_DN27591_c0_g1_i2	type=CDS; aalen=119,15%,complete-utrbad; clen=2332; strand=-; offs=2268-1909; evgclass=noclass,okay;	32	TRINITY_DN4015_c0_g1_i8	type=CDS; aalen=146,38%,complete-utrpoor; clen=1149; strand=-; offs=864-424; evgclass=main,okay,match:TRINITY_DN4015_c0_g1_i10,pct:100/98/.;	35.5503	TRINITY_DN105652_c0_g1_i1	type=CDS; aalen=121,83%,complete; clen=437; strand=+; offs=11-376; evgclass=noclass,okay;
lcl|GG663750.1_cds_EEH51607.1_1	89	0.0149715		type=CDS; aalen=121,83%,complete; clen=437; strand=+; offs=11-376; evgclass=noclass,okay;	100	TRINITY_DN24038_c0_g1_i2utrorf	type=CDS; aalen=148,6%,complete-utrbad; clen=6606; strand=+; offs=4810-5256; evgclass=noclass,okay;	100	TRINITY_DN24038_c0_g1_i2utrorf	type=CDS; aalen=148,6%,complete-utrbad; clen=6606; strand=+; offs=4810-5256; evgclass=noclass,okay;	49	TRINITY_DN4054_c0_g1_i1	type=CDS; aalen=109,96%,partial3; clen=340; strand=-; offs=328-2; evgclass=main,okay,match:TRINITY_DN4054_c0_g1_i2,pct:99/62/.;	41.8621	TRINITY_DN105652_c0_g1_i1	type=CDS; aalen=121,83%,complete; clen=437; strand=+; offs=11-376; evgclass=noclass,okay;
lcl|CM004390.1_cds_OAY53137.1_1	127	9.56357e-16		type=CDS; aalen=121,83%,complete; clen=437; strand=+; offs=11-376; evgclass=noclass,okay;	100	TRINITY_DN91529_c0_g1_i1	type=CDS; aalen=114,80%,partial3; clen=423; strand=-; offs=342-1; evgclass=noclass,okay;	100	TRINITY_DN91529_c0_g1_i1	type=CDS; aalen=114,80%,partial3; clen=423; strand=-; offs=342-1; evgclass=noclass,okay;	138	TRINITY_DN56807_c0_g1_i6	type=CDS; aalen=160,79%,complete; clen=606; strand=-; offs=597-115; evgclass=maina2,okay,match:TRINITY_DN56807_c0_g1_i2,pct:99/88/.;	85.143	TRINITY_DN105652_c0_g1_i1	type=CDS; aalen=121,83%,complete; clen=437; strand=+; offs=11-376; evgclass=noclass,okay;
lcl|XM_012982923.1_cds_XP_012838377.1_1	171	9.1132e-24		type=CDS; aalen=121,83%,complete; clen=437; strand=+; offs=11-376; evgclass=noclass,okay;	100	TRINITY_DN4599_c1_g1_i8	type=CDS; aalen=377,84%,partial3; clen=1344; strand=-; offs=1133-3; evgclass=maina2,okay,match:TRINITY_DN4599_c1_g1_i6,pct:99/86/.;	100	TRINITY_DN4599_c1_g1_i8	type=CDS; aalen=377,84%,partial3; clen=1344; strand=-; offs=1133-3; evgclass=maina2,okay,match:TRINITY_DN4599_c1_g1_i6,pct:99/86/.;	219	TRINITY_DN56807_c0_g1_i7	type=CDS; aalen=152,24%,complete-utrbad; clen=1860; strand=-; offs=573-115; evgclass=noclass,okay,match:TRINITY_DN56807_c0_g1_i4,pct:98/24/.;	112.193	TRINITY_DN105652_c0_g1_i1	type=CDS; aalen=121,83%,complete; clen=437; strand=+; offs=11-376; evgclass=noclass,okay;
lcl|XM_009799849.1_cds_XP_009798151.1_1	57	0.0136268		type=CDS; aalen=121,83%,complete; clen=437; strand=+; offs=11-376; evgclass=noclass,okay;	100	TRINITY_DN7144_c0_g1_i7	type=CDS; aalen=316,68%,complete; clen=1395; strand=-; offs=1366-416; evgclass=main,okay,match:TRINITY_DN7144_c0_g1_i6,pct:99/78/.;	100	TRINITY_DN7144_c0_g1_i7	type=CDS; aalen=316,68%,complete; clen=1395; strand=-; offs=1366-416; evgclass=main,okay,match:TRINITY_DN7144_c0_g1_i6,pct:99/78/.;	97	TRINITY_DN54673_c0_g1_i1	type=CDS; aalen=197,75%,complete; clen=790; strand=+; offs=49-642; evgclass=main,okay,match:TRINITY_DN54673_c0_g1_i2,pct:99/100/.;	41.8621	TRINITY_DN105652_c0_g1_i1	type=CDS; aalen=121,83%,complete; clen=437; strand=+; offs=11-376; evgclass=noclass,okay;
lcl|XM_009797062.1_cds_XP_009795364.1_1	62	1.07425e-16		type=CDS; aalen=121,83%,complete; clen=437; strand=+; offs=11-376; evgclass=noclass,okay;	100	TRINITY_DN12238_c0_g1_i1	type=CDS; aalen=501,90%,complete; clen=1672; strand=+; offs=14-1519; evgclass=main,okay,match:TRINITY_DN12238_c0_g1_i4,pct:99/96/.;	100	TRINITY_DN12238_c0_g1_i1	type=CDS; aalen=501,90%,complete; clen=1672; strand=+; offs=14-1519; evgclass=main,okay,match:TRINITY_DN12238_c0_g1_i4,pct:99/96/.;	232	TRINITY_DN67651_c0_g2_i1	type=CDS; aalen=112,78%,partial3; clen=429; strand=+; offs=93-428; evgclass=noclass,okay;	88.7497	TRINITY_DN105652_c0_g1_i1	type=CDS; aalen=121,83%,complete; clen=437; strand=+; offs=11-376; evgclass=noclass,okay;
lcl|KK784891.1_cds_KDO70294.1_1	126	4.3143e-07		type=CDS; aalen=121,83%,complete; clen=437; strand=+; offs=11-376; evgclass=noclass,okay;	100	TRINITY_DN69261_c0_g1_i1	type=CDS; aalen=168,72%,partial3; clen=694; strand=+; offs=189-692; evgclass=main,okay,match:TRINITY_DN69261_c0_g1_i2,pct:100/69/.;	100	TRINITY_DN69261_c0_g1_i1	type=CDS; aalen=168,72%,partial3; clen=694; strand=+; offs=189-692; evgclass=main,okay,match:TRINITY_DN69261_c0_g1_i2,pct:100/69/.;	189	TRINITY_DN18178_c0_g2_i1	type=CDS; aalen=173,70%,complete; clen=743; strand=-; offs=552-31; evgclass=main,okay,match:TRINITY_DN18178_c0_g2_i2,pct:100/42/.;	56.2891	TRINITY_DN105652_c0_g1_i1	type=CDS; aalen=121,83%,complete; clen=437; strand=+; offs=11-376; evgclass=noclass,okay;
lcl|KI630592.1_cds_EYU36534.1_1	171	9.1132e-24		type=CDS; aalen=121,83%,complete; clen=437; strand=+; offs=11-376; evgclass=noclass,okay;	100	TRINITY_DN4599_c1_g1_i8	type=CDS; aalen=377,84%,partial3; clen=1344; strand=-; offs=1133-3; evgclass=maina2,okay,match:TRINITY_DN4599_c1_g1_i6,pct:99/86/.;	100	TRINITY_DN4599_c1_g1_i8	type=CDS; aalen=377,84%,partial3; clen=1344; strand=-; offs=1133-3; evgclass=maina2,okay,match:TRINITY_DN4599_c1_g1_i6,pct:99/86/.;	219	TRINITY_DN56807_c0_g1_i7	type=CDS; aalen=152,24%,complete-utrbad; clen=1860; strand=-; offs=573-115; evgclass=noclass,okay,match:TRINITY_DN56807_c0_g1_i4,pct:98/24/.;	112.193	TRINITY_DN105652_c0_g1_i1	type=CDS; aalen=121,83%,complete; clen=437; strand=+; offs=11-376; evgclass=noclass,okay;
lcl|XM_003063939.1_cds_XP_003063985.1_1	89	0.0149715		type=CDS; aalen=121,83%,complete; clen=437; strand=+; offs=11-376; evgclass=noclass,okay;	100	TRINITY_DN24038_c0_g1_i2utrorf	type=CDS; aalen=148,6%,complete-utrbad; clen=6606; strand=+; offs=4810-5256; evgclass=noclass,okay;	100	TRINITY_DN24038_c0_g1_i2utrorf	type=CDS; aalen=148,6%,complete-utrbad; clen=6606; strand=+; offs=4810-5256; evgclass=noclass,okay;	49	TRINITY_DN4054_c0_g1_i1	type=CDS; aalen=109,96%,partial3; clen=340; strand=-; offs=328-2; evgclass=main,okay,match:TRINITY_DN4054_c0_g1_i2,pct:99/62/.;	41.8621	TRINITY_DN105652_c0_g1_i1	type=CDS; aalen=121,83%,complete; clen=437; strand=+; offs=11-376; evgclass=noclass,okay;
lcl|AJ272629.1_cds_CAB90694.1_1	95	5.16581e-30		type=CDS; aalen=121,83%,complete; clen=437; strand=+; offs=11-376; evgclass=noclass,okay;	100	TRINITY_DN20501_c0_g2_i2	type=CDS; aalen=122,82%,partial5; clen=448; strand=+; offs=1-369; evgclass=main,okay,match:TRINITY_DN20501_c0_g2_i1,pct:100/79/.;	100	TRINITY_DN20501_c0_g2_i2	type=CDS; aalen=122,82%,partial5; clen=448; strand=+; offs=1-369; evgclass=main,okay,match:TRINITY_DN20501_c0_g2_i1,pct:100/79/.;	210	TRINITY_DN56807_c0_g1_i7	type=CDS; aalen=152,24%,complete-utrbad; clen=1860; strand=-; offs=573-115; evgclass=noclass,okay,match:TRINITY_DN56807_c0_g1_i4,pct:98/24/.;	132.031	TRINITY_DN105652_c0_g1_i1	type=CDS; aalen=121,83%,complete; clen=437; strand=+; offs=11-376; evgclass=noclass,okay;
lcl|AJ272620.1_cds_CAB90685.1_1	81	2.78745e-27		type=CDS; aalen=121,83%,complete; clen=437; strand=+; offs=11-376; evgclass=noclass,okay;	100	TRINITY_DN52710_c1_g1_i1	type=CDS; aalen=105,99%,partial; clen=318; strand=-; offs=316-2; evgclass=main,okay,match:TRINITY_DN45872_c0_g3_i1,pct:99/76/.;	100	TRINITY_DN52710_c1_g1_i1	type=CDS; aalen=105,99%,partial; clen=318; strand=-; offs=316-2; evgclass=main,okay,match:TRINITY_DN45872_c0_g3_i1,pct:99/76/.;	226	TRINITY_DN56807_c0_g1_i7	type=CDS; aalen=152,24%,complete-utrbad; clen=1860; strand=-; offs=573-115; evgclass=noclass,okay,match:TRINITY_DN56807_c0_g1_i4,pct:98/24/.;	122.112	TRINITY_DN105652_c0_g1_i1	type=CDS; aalen=121,83%,complete; clen=437; strand=+; offs=11-376; evgclass=noclass,okay;
lcl|CM020522.1_cds_KAF2946592.1_1	119	1.22571e-09	TRINITY_DN105652_c0_g1_i2	type=CDS; aalen=147,87%,partial5; clen=505; strand=+; offs=1-444; evgclass=noclass,okay;	100	TRINITY_DN17_c0_g1_i16	type=CDS; aalen=412,42%,complete-utrbad; clen=2926; strand=-; offs=2873-1635; evgclass=main,okay,match:TRINITY_DN17_c0_g1_i6,pct:98/100/.;	100	TRINITY_DN17_c0_g1_i16	type=CDS; aalen=412,42%,complete-utrbad; clen=2926; strand=-; offs=2873-1635; evgclass=main,okay,match:TRINITY_DN17_c0_g1_i6,pct:98/100/.;	100	TRINITY_DN105652_c0_g1_i2	type=CDS; aalen=147,87%,partial5; clen=505; strand=+; offs=1-444; evgclass=noclass,okay;	64.4042	TRINITY_DN105652_c0_g1_i2	type=CDS; aalen=147,87%,partial5; clen=505; strand=+; offs=1-444; evgclass=noclass,okay;
lcl|VEPZ02000094.1_cds_KAE8733467.1_1	118	5.61674e-07		type=CDS; aalen=147,87%,partial5; clen=505; strand=+; offs=1-444; evgclass=noclass,okay;	100	TRINITY_DN36283_c0_g1_i3	type=CDS; aalen=230,96%,partial3; clen=713; strand=-; offs=692-3; evgclass=main,okay,match:TRINITY_DN36283_c0_g1_i5,pct:99/56/-sense;	100	TRINITY_DN36283_c0_g1_i3	type=CDS; aalen=230,96%,partial3; clen=713; strand=-; offs=692-3; evgclass=main,okay,match:TRINITY_DN36283_c0_g1_i5,pct:99/56/-sense;	89	TRINITY_DN105652_c0_g1_i2	type=CDS; aalen=147,87%,partial5; clen=505; strand=+; offs=1-444; evgclass=noclass,okay;	55.3874	TRINITY_DN105652_c0_g1_i2	type=CDS; aalen=147,87%,partial5; clen=505; strand=+; offs=1-444; evgclass=noclass,okay;
lcl|CM012942.1_cds_KAB8088589.1_1	119	1.22571e-09		type=CDS; aalen=147,87%,partial5; clen=505; strand=+; offs=1-444; evgclass=noclass,okay;	100	TRINITY_DN17_c0_g1_i16	type=CDS; aalen=412,42%,complete-utrbad; clen=2926; strand=-; offs=2873-1635; evgclass=main,okay,match:TRINITY_DN17_c0_g1_i6,pct:98/100/.;	100	TRINITY_DN17_c0_g1_i16	type=CDS; aalen=412,42%,complete-utrbad; clen=2926; strand=-; offs=2873-1635; evgclass=main,okay,match:TRINITY_DN17_c0_g1_i6,pct:98/100/.;	100	TRINITY_DN105652_c0_g1_i2	type=CDS; aalen=147,87%,partial5; clen=505; strand=+; offs=1-444; evgclass=noclass,okay;	64.4042	TRINITY_DN105652_c0_g1_i2	type=CDS; aalen=147,87%,partial5; clen=505; strand=+; offs=1-444; evgclass=noclass,okay;
lcl|CM018211.1_cds_KAB2061524.1_1	72	1.39751e-08		type=CDS; aalen=147,87%,partial5; clen=505; strand=+; offs=1-444; evgclass=noclass,okay;	100	TRINITY_DN69818_c0_g1_i1	type=CDS; aalen=65,49%,complete; clen=402; strand=-; offs=249-52; evgclass=noclass,okay;	100	TRINITY_DN69818_c0_g1_i1	type=CDS; aalen=65,49%,complete; clen=402; strand=-; offs=249-52; evgclass=noclass,okay;	212	TRINITY_DN2062_c1_g1_i1	type=CDS; aalen=157,51%,complete-utrpoor; clen=916; strand=-; offs=713-240; evgclass=noclass,okay;	60.7975	TRINITY_DN105652_c0_g1_i2	type=CDS; aalen=147,87%,partial5; clen=505; strand=+; offs=1-444; evgclass=noclass,okay;
lcl|CM018224.1_cds_KAB2008626.1_1	120	1.39751e-08		type=CDS; aalen=147,87%,partial5; clen=505; strand=+; offs=1-444; evgclass=noclass,okay;	100	TRINITY_DN69818_c0_g1_i1	type=CDS; aalen=65,49%,complete; clen=402; strand=-; offs=249-52; evgclass=noclass,okay;	100	TRINITY_DN69818_c0_g1_i1	type=CDS; aalen=65,49%,complete; clen=402; strand=-; offs=249-52; evgclass=noclass,okay;	212	TRINITY_DN2062_c1_g1_i1	type=CDS; aalen=157,51%,complete-utrpoor; clen=916; strand=-; offs=713-240; evgclass=noclass,okay;	60.7975	TRINITY_DN105652_c0_g1_i2	type=CDS; aalen=147,87%,partial5; clen=505; strand=+; offs=1-444; evgclass=noclass,okay;
lcl|CM017645.1_cds_TYJ14106.1_1	73	1.39751e-08		type=CDS; aalen=147,87%,partial5; clen=505; strand=+; offs=1-444; evgclass=noclass,okay;	100	TRINITY_DN69818_c0_g1_i1	type=CDS; aalen=65,49%,complete; clen=402; strand=-; offs=249-52; evgclass=noclass,okay;	100	TRINITY_DN69818_c0_g1_i1	type=CDS; aalen=65,49%,complete; clen=402; strand=-; offs=249-52; evgclass=noclass,okay;	212	TRINITY_DN2062_c1_g1_i1	type=CDS; aalen=157,51%,complete-utrpoor; clen=916; strand=-; offs=713-240; evgclass=noclass,okay;	60.7975	TRINITY_DN105652_c0_g1_i2	type=CDS; aalen=147,87%,partial5; clen=505; strand=+; offs=1-444; evgclass=noclass,okay;
lcl|CM017658.1_cds_TYI60629.1_1	119	1.89767e-08		type=CDS; aalen=147,87%,partial5; clen=505; strand=+; offs=1-444; evgclass=noclass,okay;	100	TRINITY_DN81912_c0_g6_i1	type=CDS; aalen=323,89%,partial3; clen=1087; strand=-; offs=970-2; evgclass=noclass,okay;	100	TRINITY_DN81912_c0_g6_i1	type=CDS; aalen=323,89%,partial3; clen=1087; strand=-; offs=970-2; evgclass=noclass,okay;	212	TRINITY_DN2062_c1_g1_i1	type=CDS; aalen=157,51%,complete-utrpoor; clen=916; strand=-; offs=713-240; evgclass=noclass,okay;	60.7975	TRINITY_DN105652_c0_g1_i2	type=CDS; aalen=147,87%,partial5; clen=505; strand=+; offs=1-444; evgclass=noclass,okay;
lcl|CM017619.1_cds_TYI05595.1_1	59	1.89767e-08		type=CDS; aalen=147,87%,partial5; clen=505; strand=+; offs=1-444; evgclass=noclass,okay;	100	TRINITY_DN69818_c0_g1_i1	type=CDS; aalen=65,49%,complete; clen=402; strand=-; offs=249-52; evgclass=noclass,okay;	100	TRINITY_DN69818_c0_g1_i1	type=CDS; aalen=65,49%,complete; clen=402; strand=-; offs=249-52; evgclass=noclass,okay;	212	TRINITY_DN2062_c1_g1_i1	type=CDS; aalen=157,51%,complete-utrpoor; clen=916; strand=-; offs=713-240; evgclass=noclass,okay;	60.7975	TRINITY_DN105652_c0_g1_i2	type=CDS; aalen=147,87%,partial5; clen=505; strand=+; offs=1-444; evgclass=noclass,okay;
lcl|CM017632.1_cds_TYH49230.1_1	112	1.89767e-08		type=CDS; aalen=147,87%,partial5; clen=505; strand=+; offs=1-444; evgclass=noclass,okay;	100	TRINITY_DN81912_c0_g6_i1	type=CDS; aalen=323,89%,partial3; clen=1087; strand=-; offs=970-2; evgclass=noclass,okay;	100	TRINITY_DN81912_c0_g6_i1	type=CDS; aalen=323,89%,partial3; clen=1087; strand=-; offs=970-2; evgclass=noclass,okay;	212	TRINITY_DN2062_c1_g1_i1	type=CDS; aalen=157,51%,complete-utrpoor; clen=916; strand=-; offs=713-240; evgclass=noclass,okay;	60.7975	TRINITY_DN105652_c0_g1_i2	type=CDS; aalen=147,87%,partial5; clen=505; strand=+; offs=1-444; evgclass=noclass,okay;
lcl|CM017697.1_cds_TYG98218.1_1	58	1.89767e-08		type=CDS; aalen=147,87%,partial5; clen=505; strand=+; offs=1-444; evgclass=noclass,okay;	100	TRINITY_DN69818_c0_g1_i1	type=CDS; aalen=65,49%,complete; clen=402; strand=-; offs=249-52; evgclass=noclass,okay;	100	TRINITY_DN69818_c0_g1_i1	type=CDS; aalen=65,49%,complete; clen=402; strand=-; offs=249-52; evgclass=noclass,okay;	212	TRINITY_DN2062_c1_g1_i1	type=CDS; aalen=157,51%,complete-utrpoor; clen=916; strand=-; offs=713-240; evgclass=noclass,okay;	60.7975	TRINITY_DN105652_c0_g1_i2	type=CDS; aalen=147,87%,partial5; clen=505; strand=+; offs=1-444; evgclass=noclass,okay;
lcl|CM017710.1_cds_TYG49751.1_1	112	1.89767e-08		type=CDS; aalen=147,87%,partial5; clen=505; strand=+; offs=1-444; evgclass=noclass,okay;	100	TRINITY_DN81912_c0_g6_i1	type=CDS; aalen=323,89%,partial3; clen=1087; strand=-; offs=970-2; evgclass=noclass,okay;	100	TRINITY_DN81912_c0_g6_i1	type=CDS; aalen=323,89%,partial3; clen=1087; strand=-; offs=970-2; evgclass=noclass,okay;	212	TRINITY_DN2062_c1_g1_i1	type=CDS; aalen=157,51%,complete-utrpoor; clen=916; strand=-; offs=713-240; evgclass=noclass,okay;	60.7975	TRINITY_DN105652_c0_g1_i2	type=CDS; aalen=147,87%,partial5; clen=505; strand=+; offs=1-444; evgclass=noclass,okay;
lcl|QUWT01000006.1_cds_TKY55119.1_1	49	0.911709		type=CDS; aalen=147,87%,partial5; clen=505; strand=+; offs=1-444; evgclass=noclass,okay;	100	TRINITY_DN134339_c0_g1_i1	type=CDS; aalen=47,38%,complete; clen=376; strand=+; offs=61-204; evgclass=noclass,okay;	100	TRINITY_DN134339_c0_g1_i1	type=CDS; aalen=47,38%,complete; clen=376; strand=+; offs=61-204; evgclass=noclass,okay;	50	TRINITY_DN40627_c0_g1_i6	type=CDS; aalen=91,66%,complete; clen=417; strand=+; offs=31-306; evgclass=main,okay,match:TRINITY_DN13826_c2_g2_i1,pct:99/99/-sense;	36.452	TRINITY_DN105652_c0_g1_i2	type=CDS; aalen=147,87%,partial5; clen=505; strand=+; offs=1-444; evgclass=noclass,okay;
lcl|XM_028693536.1_cds_XP_028549369.1_1	179	0.0114752		type=CDS; aalen=147,87%,partial5; clen=505; strand=+; offs=1-444; evgclass=noclass,okay;	100	TRINITY_DN38085_c0_g1_i1	type=CDS; aalen=154,99%,partial; clen=465; strand=+; offs=3-464; evgclass=main,okay,match:TRINITY_DN70954_c2_g2_i1,pct:100/51/-sense;	100	TRINITY_DN38085_c0_g1_i1	type=CDS; aalen=154,99%,partial; clen=465; strand=+; offs=3-464; evgclass=main,okay,match:TRINITY_DN70954_c2_g2_i1,pct:100/51/-sense;	54	TRINITY_DN21480_c0_g1_i4	type=CDS; aalen=442,87%,complete; clen=1514; strand=+; offs=27-1355; evgclass=main,okay,match:TRINITY_DN21480_c0_g1_i2,pct:99/100/.;	40.9604	TRINITY_DN105652_c0_g1_i2	type=CDS; aalen=147,87%,partial5; clen=505; strand=+; offs=1-444; evgclass=noclass,okay;
lcl|XM_015771443.2_cds_XP_015626929.1_1	119	1.22571e-09		type=CDS; aalen=147,87%,partial5; clen=505; strand=+; offs=1-444; evgclass=noclass,okay;	100	TRINITY_DN17_c0_g1_i16	type=CDS; aalen=412,42%,complete-utrbad; clen=2926; strand=-; offs=2873-1635; evgclass=main,okay,match:TRINITY_DN17_c0_g1_i6,pct:98/100/.;	100	TRINITY_DN17_c0_g1_i16	type=CDS; aalen=412,42%,complete-utrbad; clen=2926; strand=-; offs=2873-1635; evgclass=main,okay,match:TRINITY_DN17_c0_g1_i6,pct:98/100/.;	100	TRINITY_DN105652_c0_g1_i2	type=CDS; aalen=147,87%,partial5; clen=505; strand=+; offs=1-444; evgclass=noclass,okay;	64.4042	TRINITY_DN105652_c0_g1_i2	type=CDS; aalen=147,87%,partial5; clen=505; strand=+; offs=1-444; evgclass=noclass,okay;
lcl|BFEA01000753.1_cds_GBG89673.1_1	24	0.0323558		type=CDS; aalen=147,87%,partial5; clen=505; strand=+; offs=1-444; evgclass=noclass,okay;	100	TRINITY_DN88005_c0_g1_i1	type=CDS; aalen=108,94%,partial3; clen=343; strand=+; offs=20-343; evgclass=noclass,okay;	100	TRINITY_DN88005_c0_g1_i1	type=CDS; aalen=108,94%,partial3; clen=343; strand=+; offs=20-343; evgclass=noclass,okay;	50	TRINITY_DN10753_c0_g1_i6	type=CDS; aalen=237,76%,partial5; clen=936; strand=-; offs=936-223; evgclass=main,okay,match:TRINITY_DN10753_c0_g1_i5,pct:100/93/.;	40.9604	TRINITY_DN105652_c0_g1_i2	type=CDS; aalen=147,87%,partial5; clen=505; strand=+; offs=1-444; evgclass=noclass,okay;
lcl|PKPP01006225.1_cds_PWA57247.1_1	69	6.10097e-05		type=CDS; aalen=147,87%,partial5; clen=505; strand=+; offs=1-444; evgclass=noclass,okay;	100	TRINITY_DN19833_c0_g3_i1	type=CDS; aalen=420,87%,partial3; clen=1438; strand=+; offs=177-1436; evgclass=noclass,okay;	100	TRINITY_DN19833_c0_g3_i1	type=CDS; aalen=420,87%,partial3; clen=1438; strand=+; offs=177-1436; evgclass=noclass,okay;	43	TRINITY_DN105652_c0_g1_i2	type=CDS; aalen=147,87%,partial5; clen=505; strand=+; offs=1-444; evgclass=noclass,okay;	48.1739	TRINITY_DN105652_c0_g1_i2	type=CDS; aalen=147,87%,partial5; clen=505; strand=+; offs=1-444; evgclass=noclass,okay;
lcl|KZ668729.1_cds_PPR87099.1_1	58	1.89767e-08		type=CDS; aalen=147,87%,partial5; clen=505; strand=+; offs=1-444; evgclass=noclass,okay;	100	TRINITY_DN69818_c0_g1_i1	type=CDS; aalen=65,49%,complete; clen=402; strand=-; offs=249-52; evgclass=noclass,okay;	100	TRINITY_DN69818_c0_g1_i1	type=CDS; aalen=65,49%,complete; clen=402; strand=-; offs=249-52; evgclass=noclass,okay;	212	TRINITY_DN2062_c1_g1_i1	type=CDS; aalen=157,51%,complete-utrpoor; clen=916; strand=-; offs=713-240; evgclass=noclass,okay;	60.7975	TRINITY_DN105652_c0_g1_i2	type=CDS; aalen=147,87%,partial5; clen=505; strand=+; offs=1-444; evgclass=noclass,okay;
lcl|KZ646822.1_cds_PPE01522.1_1	112	1.89767e-08		type=CDS; aalen=147,87%,partial5; clen=505; strand=+; offs=1-444; evgclass=noclass,okay;	100	TRINITY_DN81912_c0_g6_i1	type=CDS; aalen=323,89%,partial3; clen=1087; strand=-; offs=970-2; evgclass=noclass,okay;	100	TRINITY_DN81912_c0_g6_i1	type=CDS; aalen=323,89%,partial3; clen=1087; strand=-; offs=970-2; evgclass=noclass,okay;	212	TRINITY_DN2062_c1_g1_i1	type=CDS; aalen=157,51%,complete-utrpoor; clen=916; strand=-; offs=713-240; evgclass=noclass,okay;	60.7975	TRINITY_DN105652_c0_g1_i2	type=CDS; aalen=147,87%,partial5; clen=505; strand=+; offs=1-444; evgclass=noclass,okay;
lcl|XM_021905897.1_cds_XP_021761589.1_1	61	0.00416099		type=CDS; aalen=147,87%,partial5; clen=505; strand=+; offs=1-444; evgclass=noclass,okay;	100	TRINITY_DN66916_c0_g1_i1	type=CDS; aalen=226,70%,complete; clen=964; strand=+; offs=15-695; evgclass=main,okay,match:TRINITY_DN66916_c0_g1_i2,pct:100/63/-sense;	100	TRINITY_DN66916_c0_g1_i1	type=CDS; aalen=226,70%,complete; clen=964; strand=+; offs=15-695; evgclass=main,okay,match:TRINITY_DN66916_c0_g1_i2,pct:100/63/-sense;	100	TRINITY_DN105652_c0_g1_i2	type=CDS; aalen=147,87%,partial5; clen=505; strand=+; offs=1-444; evgclass=noclass,okay;	43.6655	TRINITY_DN105652_c0_g1_i2	type=CDS; aalen=147,87%,partial5; clen=505; strand=+; offs=1-444; evgclass=noclass,okay;
lcl|XM_021803393.1_cds_XP_021659085.1_1	24	2.0057e-07		type=CDS; aalen=147,87%,partial5; clen=505; strand=+; offs=1-444; evgclass=noclass,okay;	100	TRINITY_DN23457_c0_g1_i1	type=CDS; aalen=264,96%,partial3; clen=825; strand=-; offs=793-2; evgclass=noclass,okay;	100	TRINITY_DN23457_c0_g1_i1	type=CDS; aalen=264,96%,partial3; clen=825; strand=-; offs=793-2; evgclass=noclass,okay;	291	TRINITY_DN105652_c0_g1_i2	type=CDS; aalen=147,87%,partial5; clen=505; strand=+; offs=1-444; evgclass=noclass,okay;	58.0924	TRINITY_DN105652_c0_g1_i2	type=CDS; aalen=147,87%,partial5; clen=505; strand=+; offs=1-444; evgclass=noclass,okay;
lcl|XM_021803392.1_cds_XP_021659084.1_1	58	1.70251e-07		type=CDS; aalen=147,87%,partial5; clen=505; strand=+; offs=1-444; evgclass=noclass,okay;	100	TRINITY_DN23457_c0_g1_i1	type=CDS; aalen=264,96%,partial3; clen=825; strand=-; offs=793-2; evgclass=noclass,okay;	100	TRINITY_DN23457_c0_g1_i1	type=CDS; aalen=264,96%,partial3; clen=825; strand=-; offs=793-2; evgclass=noclass,okay;	291	TRINITY_DN105652_c0_g1_i2	type=CDS; aalen=147,87%,partial5; clen=505; strand=+; offs=1-444; evgclass=noclass,okay;	58.0924	TRINITY_DN105652_c0_g1_i2	type=CDS; aalen=147,87%,partial5; clen=505; strand=+; offs=1-444; evgclass=noclass,okay;
lcl|AWUE01014304.1_cds_OMP04101.1_1	89	7.04092e-06		type=CDS; aalen=147,87%,partial5; clen=505; strand=+; offs=1-444; evgclass=noclass,okay;	100	TRINITY_DN3255_c0_g1_i1	type=CDS; aalen=850,74%,complete; clen=3424; strand=-; offs=3415-863; evgclass=main,okay,match:TRINITY_DN3255_c0_g1_i2,pct:100/97/.;	100	TRINITY_DN3255_c0_g1_i1	type=CDS; aalen=850,74%,complete; clen=3424; strand=-; offs=3415-863; evgclass=main,okay,match:TRINITY_DN3255_c0_g1_i2,pct:100/97/.;	200	TRINITY_DN2062_c1_g1_i1	type=CDS; aalen=157,51%,complete-utrpoor; clen=916; strand=-; offs=713-240; evgclass=noclass,okay;	51.7806	TRINITY_DN105652_c0_g1_i2	type=CDS; aalen=147,87%,partial5; clen=505; strand=+; offs=1-444; evgclass=noclass,okay;
lcl|AP014958.1_cds_BAS80569.1_1	261	1.13143e-09		type=CDS; aalen=147,87%,partial5; clen=505; strand=+; offs=1-444; evgclass=noclass,okay;	100	TRINITY_DN17_c0_g1_i16	type=CDS; aalen=412,42%,complete-utrbad; clen=2926; strand=-; offs=2873-1635; evgclass=main,okay,match:TRINITY_DN17_c0_g1_i6,pct:98/100/.;	100	TRINITY_DN17_c0_g1_i16	type=CDS; aalen=412,42%,complete-utrbad; clen=2926; strand=-; offs=2873-1635; evgclass=main,okay,match:TRINITY_DN17_c0_g1_i6,pct:98/100/.;	100	TRINITY_DN105652_c0_g1_i2	type=CDS; aalen=147,87%,partial5; clen=505; strand=+; offs=1-444; evgclass=noclass,okay;	64.4042	TRINITY_DN105652_c0_g1_i2	type=CDS; aalen=147,87%,partial5; clen=505; strand=+; offs=1-444; evgclass=noclass,okay;
lcl|XM_012601470.1_cds_XP_012456924.1_1	63	1.91677e-08		type=CDS; aalen=147,87%,partial5; clen=505; strand=+; offs=1-444; evgclass=noclass,okay;	100	TRINITY_DN34616_c0_g1_i5	type=CDS; aalen=44,51%,complete; clen=262; strand=+; offs=127-261; evgclass=noclass,okay;	100	TRINITY_DN34616_c0_g1_i5	type=CDS; aalen=44,51%,complete; clen=262; strand=+; offs=127-261; evgclass=noclass,okay;	212	TRINITY_DN2062_c1_g1_i1	type=CDS; aalen=157,51%,complete-utrpoor; clen=916; strand=-; offs=713-240; evgclass=noclass,okay;	60.7975	TRINITY_DN105652_c0_g1_i2	type=CDS; aalen=147,87%,partial5; clen=505; strand=+; offs=1-444; evgclass=noclass,okay;
lcl|KL662188.1_cds_KFM29186.1_1	80	0.000312038		type=CDS; aalen=147,87%,partial5; clen=505; strand=+; offs=1-444; evgclass=noclass,okay;	100	TRINITY_DN130345_c0_g1_i1	type=CDS; aalen=158,98%,partial5; clen=486; strand=-; offs=485-9; evgclass=noclass,okay;	100	TRINITY_DN130345_c0_g1_i1	type=CDS; aalen=158,98%,partial5; clen=486; strand=-; offs=485-9; evgclass=noclass,okay;	46	TRINITY_DN18178_c0_g1_i4	type=CDS; aalen=156,73%,complete; clen=639; strand=+; offs=80-550; evgclass=maina2,okay,match:TRINITY_DN18178_c0_g1_i1,pct:100/99/.;	46.3705	TRINITY_DN105652_c0_g1_i2	type=CDS; aalen=147,87%,partial5; clen=505; strand=+; offs=1-444; evgclass=noclass,okay;
lcl|CM000139.1_cds_EEE57673.1_1	261	1.00571e-09		type=CDS; aalen=147,87%,partial5; clen=505; strand=+; offs=1-444; evgclass=noclass,okay;	100	TRINITY_DN17_c0_g1_i16	type=CDS; aalen=412,42%,complete-utrbad; clen=2926; strand=-; offs=2873-1635; evgclass=main,okay,match:TRINITY_DN17_c0_g1_i6,pct:98/100/.;	100	TRINITY_DN17_c0_g1_i16	type=CDS; aalen=412,42%,complete-utrbad; clen=2926; strand=-; offs=2873-1635; evgclass=main,okay,match:TRINITY_DN17_c0_g1_i6,pct:98/100/.;	100	TRINITY_DN105652_c0_g1_i2	type=CDS; aalen=147,87%,partial5; clen=505; strand=+; offs=1-444; evgclass=noclass,okay;	64.4042	TRINITY_DN105652_c0_g1_i2	type=CDS; aalen=147,87%,partial5; clen=505; strand=+; offs=1-444; evgclass=noclass,okay;
lcl|CM000127.1_cds_EEC73877.1_1	254	1.13143e-09		type=CDS; aalen=147,87%,partial5; clen=505; strand=+; offs=1-444; evgclass=noclass,okay;	100	TRINITY_DN2570_c1_g1_i2	type=CDS; aalen=440,74%,complete; clen=1781; strand=+; offs=168-1490; evgclass=main,okay,match:TRINITY_DN2570_c1_g1_i4,pct:100/100/.;	100	TRINITY_DN2570_c1_g1_i2	type=CDS; aalen=440,74%,complete; clen=1781; strand=+; offs=168-1490; evgclass=main,okay,match:TRINITY_DN2570_c1_g1_i4,pct:100/100/.;	100	TRINITY_DN105652_c0_g1_i2	type=CDS; aalen=147,87%,partial5; clen=505; strand=+; offs=1-444; evgclass=noclass,okay;	64.4042	TRINITY_DN105652_c0_g1_i2	type=CDS; aalen=147,87%,partial5; clen=505; strand=+; offs=1-444; evgclass=noclass,okay;
lcl|CM001750.1_cds_KJB71255.1_1	63	1.91677e-08		type=CDS; aalen=147,87%,partial5; clen=505; strand=+; offs=1-444; evgclass=noclass,okay;	100	TRINITY_DN34616_c0_g1_i5	type=CDS; aalen=44,51%,complete; clen=262; strand=+; offs=127-261; evgclass=noclass,okay;	100	TRINITY_DN34616_c0_g1_i5	type=CDS; aalen=44,51%,complete; clen=262; strand=+; offs=127-261; evgclass=noclass,okay;	212	TRINITY_DN2062_c1_g1_i1	type=CDS; aalen=157,51%,complete-utrpoor; clen=916; strand=-; offs=713-240; evgclass=noclass,okay;	60.7975	TRINITY_DN105652_c0_g1_i2	type=CDS; aalen=147,87%,partial5; clen=505; strand=+; offs=1-444; evgclass=noclass,okay;
lcl|XM_011403937.1_cds_XP_011402239.1_1	80	0.000312038		type=CDS; aalen=147,87%,partial5; clen=505; strand=+; offs=1-444; evgclass=noclass,okay;	100	TRINITY_DN130345_c0_g1_i1	type=CDS; aalen=158,98%,partial5; clen=486; strand=-; offs=485-9; evgclass=noclass,okay;	100	TRINITY_DN130345_c0_g1_i1	type=CDS; aalen=158,98%,partial5; clen=486; strand=-; offs=485-9; evgclass=noclass,okay;	46	TRINITY_DN18178_c0_g1_i4	type=CDS; aalen=156,73%,complete; clen=639; strand=+; offs=80-550; evgclass=maina2,okay,match:TRINITY_DN18178_c0_g1_i1,pct:100/99/.;	46.3705	TRINITY_DN105652_c0_g1_i2	type=CDS; aalen=147,87%,partial5; clen=505; strand=+; offs=1-444; evgclass=noclass,okay;
lcl|AP008208.2_cds_BAF09816.1_1	261	1.13143e-09		type=CDS; aalen=147,87%,partial5; clen=505; strand=+; offs=1-444; evgclass=noclass,okay;	100	TRINITY_DN17_c0_g1_i16	type=CDS; aalen=412,42%,complete-utrbad; clen=2926; strand=-; offs=2873-1635; evgclass=main,okay,match:TRINITY_DN17_c0_g1_i6,pct:98/100/.;	100	TRINITY_DN17_c0_g1_i16	type=CDS; aalen=412,42%,complete-utrbad; clen=2926; strand=-; offs=2873-1635; evgclass=main,okay,match:TRINITY_DN17_c0_g1_i6,pct:98/100/.;	100	TRINITY_DN105652_c0_g1_i2	type=CDS; aalen=147,87%,partial5; clen=505; strand=+; offs=1-444; evgclass=noclass,okay;	64.4042	TRINITY_DN105652_c0_g1_i2	type=CDS; aalen=147,87%,partial5; clen=505; strand=+; offs=1-444; evgclass=noclass,okay;
lcl|EU715987.1_cds_ACH72824.1_1	100	1.22571e-09		type=CDS; aalen=147,87%,partial5; clen=505; strand=+; offs=1-444; evgclass=noclass,okay;	100	TRINITY_DN2570_c1_g1_i2	type=CDS; aalen=440,74%,complete; clen=1781; strand=+; offs=168-1490; evgclass=main,okay,match:TRINITY_DN2570_c1_g1_i4,pct:100/100/.;	100	TRINITY_DN2570_c1_g1_i2	type=CDS; aalen=440,74%,complete; clen=1781; strand=+; offs=168-1490; evgclass=main,okay,match:TRINITY_DN2570_c1_g1_i4,pct:100/100/.;	100	TRINITY_DN105652_c0_g1_i2	type=CDS; aalen=147,87%,partial5; clen=505; strand=+; offs=1-444; evgclass=noclass,okay;	64.4042	TRINITY_DN105652_c0_g1_i2	type=CDS; aalen=147,87%,partial5; clen=505; strand=+; offs=1-444; evgclass=noclass,okay;
lcl|AP004161.3_cds_BAD07781.1_1	261	8.95714e-10		type=CDS; aalen=147,87%,partial5; clen=505; strand=+; offs=1-444; evgclass=noclass,okay;	100	TRINITY_DN17_c0_g1_i16	type=CDS; aalen=412,42%,complete-utrbad; clen=2926; strand=-; offs=2873-1635; evgclass=main,okay,match:TRINITY_DN17_c0_g1_i6,pct:98/100/.;	100	TRINITY_DN17_c0_g1_i16	type=CDS; aalen=412,42%,complete-utrbad; clen=2926; strand=-; offs=2873-1635; evgclass=main,okay,match:TRINITY_DN17_c0_g1_i6,pct:98/100/.;	100	TRINITY_DN105652_c0_g1_i2	type=CDS; aalen=147,87%,partial5; clen=505; strand=+; offs=1-444; evgclass=noclass,okay;	64.4042	TRINITY_DN105652_c0_g1_i2	type=CDS; aalen=147,87%,partial5; clen=505; strand=+; offs=1-444; evgclass=noclass,okay;
lcl|AP003983.3_cds_BAD07499.1_1	261	8.95714e-10		type=CDS; aalen=147,87%,partial5; clen=505; strand=+; offs=1-444; evgclass=noclass,okay;	100	TRINITY_DN17_c0_g1_i16	type=CDS; aalen=412,42%,complete-utrbad; clen=2926; strand=-; offs=2873-1635; evgclass=main,okay,match:TRINITY_DN17_c0_g1_i6,pct:98/100/.;	100	TRINITY_DN17_c0_g1_i16	type=CDS; aalen=412,42%,complete-utrbad; clen=2926; strand=-; offs=2873-1635; evgclass=main,okay,match:TRINITY_DN17_c0_g1_i6,pct:98/100/.;	100	TRINITY_DN105652_c0_g1_i2	type=CDS; aalen=147,87%,partial5; clen=505; strand=+; offs=1-444; evgclass=noclass,okay;	64.4042	TRINITY_DN105652_c0_g1_i2	type=CDS; aalen=147,87%,partial5; clen=505; strand=+; offs=1-444; evgclass=noclass,okay;
lcl|AJ243826.1_cds_CAC69547.1_1	130	2.27931e-54		type=CDS; aalen=147,87%,partial5; clen=505; strand=+; offs=1-444; evgclass=noclass,okay;	100	TRINITY_DN12360_c0_g1_i13	type=CDS; aalen=557,82%,complete; clen=2017; strand=+; offs=108-1781; evgclass=main,okay,match:TRINITY_DN12360_c0_g1_i10,pct:100/99/.;	100	TRINITY_DN12360_c0_g1_i13	type=CDS; aalen=557,82%,complete; clen=2017; strand=+; offs=108-1781; evgclass=main,okay,match:TRINITY_DN12360_c0_g1_i10,pct:100/99/.;	244	TRINITY_DN18178_c0_g1_i4	type=CDS; aalen=156,73%,complete; clen=639; strand=+; offs=80-550; evgclass=maina2,okay,match:TRINITY_DN18178_c0_g1_i1,pct:100/99/.;	213.182	TRINITY_DN105652_c0_g1_i2	type=CDS; aalen=147,87%,partial5; clen=505; strand=+; offs=1-444; evgclass=noclass,okay;
lcl|XM_007508671.1_cds_XP_007508733.1_1	57	3.89192e-12	TRINITY_DN10599_c0_g1_i1	type=CDS; aalen=153,92%,partial3; clen=498; strand=+; offs=39-497; evgclass=main,okay,match:TRINITY_DN10599_c0_g1_i6,pct:100/35/.;	100	TRINITY_DN84616_c0_g1_i1	type=CDS; aalen=105,96%,partial5; clen=329; strand=+; offs=3-320; evgclass=noclass,okay;	100	TRINITY_DN84616_c0_g1_i1	type=CDS; aalen=105,96%,partial5; clen=329; strand=+; offs=3-320; evgclass=noclass,okay;	109	TRINITY_DN30698_c0_g1_i1	type=CDS; aalen=128,100%,partial3; clen=384; strand=-; offs=384-1; evgclass=noclassa2,okay;	76.1261	TRINITY_DN10599_c0_g1_i1	type=CDS; aalen=153,92%,partial3; clen=498; strand=+; offs=39-497; evgclass=main,okay,match:TRINITY_DN10599_c0_g1_i6,pct:100/35/.;
lcl|FO082263.1_cds_CCO20350.1_1	57	3.89192e-12		type=CDS; aalen=153,92%,partial3; clen=498; strand=+; offs=39-497; evgclass=main,okay,match:TRINITY_DN10599_c0_g1_i6,pct:100/35/.;	100	TRINITY_DN84616_c0_g1_i1	type=CDS; aalen=105,96%,partial5; clen=329; strand=+; offs=3-320; evgclass=noclass,okay;	100	TRINITY_DN84616_c0_g1_i1	type=CDS; aalen=105,96%,partial5; clen=329; strand=+; offs=3-320; evgclass=noclass,okay;	109	TRINITY_DN30698_c0_g1_i1	type=CDS; aalen=128,100%,partial3; clen=384; strand=-; offs=384-1; evgclass=noclassa2,okay;	76.1261	TRINITY_DN10599_c0_g1_i1	type=CDS; aalen=153,92%,partial3; clen=498; strand=+; offs=39-497; evgclass=main,okay,match:TRINITY_DN10599_c0_g1_i6,pct:100/35/.;
lcl|AWWV01013240.1_cds_OMO62468.1_1	31	0.0760867	TRINITY_DN106_c0_g1_i13	type=CDS; aalen=307,85%,partial5; clen=1079; strand=+; offs=2-925; evgclass=main,okay,match:TRINITY_DN106_c0_g1_i10,pct:100/93/.;	100	TRINITY_DN67785_c0_g1_i3	type=CDS; aalen=105,22%,complete-utrbad; clen=1410; strand=+; offs=167-484; evgclass=noclass,okay;	100	TRINITY_DN67785_c0_g1_i3	type=CDS; aalen=105,22%,complete-utrbad; clen=1410; strand=+; offs=167-484; evgclass=noclass,okay;	49	TRINITY_DN5671_c0_g1_i11	type=CDS; aalen=807,71%,complete; clen=3408; strand=+; offs=387-2810; evgclass=main,okay,match:TRINITY_DN5671_c0_g1_i5,pct:100/100/.;	40.0587	TRINITY_DN106_c0_g1_i13	type=CDS; aalen=307,85%,partial5; clen=1079; strand=+; offs=2-925; evgclass=main,okay,match:TRINITY_DN106_c0_g1_i10,pct:100/93/.;
lcl|XM_022115349.2_cds_XP_021971041.1_1	18	2.42155	TRINITY_DN10615_c0_g1_i2	type=CDS; aalen=1005,61%,complete; clen=4896; strand=-; offs=3561-544; evgclass=main,okay,match:TRINITY_DN10615_c0_g1_i8,pct:100/100/.;	100	TRINITY_DN13632_c0_g1_i2	type=CDS; aalen=812,80%,complete; clen=3027; strand=-; offs=2981-543; evgclass=main,okay,match:TRINITY_DN13632_c0_g1_i1,pct:99/57/.;	100	TRINITY_DN13632_c0_g1_i2	type=CDS; aalen=812,80%,complete; clen=3027; strand=-; offs=2981-543; evgclass=main,okay,match:TRINITY_DN13632_c0_g1_i1,pct:99/57/.;	32	TRINITY_DN37071_c0_g1_i6	type=CDS; aalen=202,99%,partial; clen=609; strand=-; offs=607-2; evgclass=main,okay,match:TRINITY_DN37071_c0_g1_i3,pct:100/98/.;	34.6486	TRINITY_DN10615_c0_g1_i2	type=CDS; aalen=1005,61%,complete; clen=4896; strand=-; offs=3561-544; evgclass=main,okay,match:TRINITY_DN10615_c0_g1_i8,pct:100/100/.;
lcl|KZ772677.1_cds_PTQ48431.1_1	105	0.488699	TRINITY_DN106175_c0_g1_i4	type=CDS; aalen=154,30%,complete-utrbad; clen=1544; strand=+; offs=245-709; evgclass=main,okay,match:TRINITY_DN106175_c0_g1_i6,pct:99/100/.;	100	TRINITY_DN90664_c0_g1_i1	type=CDS; aalen=489,82%,complete; clen=1789; strand=-; offs=1679-210; evgclass=noclass,okay;	100	TRINITY_DN90664_c0_g1_i1	type=CDS; aalen=489,82%,complete; clen=1789; strand=-; offs=1679-210; evgclass=noclass,okay;	45	TRINITY_DN39309_c0_g1_i2	type=CDS; aalen=222,99%,partial; clen=670; strand=+; offs=3-668; evgclass=main,okay,match:TRINITY_DN39309_c0_g1_i1,pct:100/100/.;	38.2554	TRINITY_DN106175_c0_g1_i4	type=CDS; aalen=154,30%,complete-utrbad; clen=1544; strand=+; offs=245-709; evgclass=main,okay,match:TRINITY_DN106175_c0_g1_i6,pct:99/100/.;
lcl|KZ772677.1_cds_PTQ48430.1_1	105	0.488699		type=CDS; aalen=154,30%,complete-utrbad; clen=1544; strand=+; offs=245-709; evgclass=main,okay,match:TRINITY_DN106175_c0_g1_i6,pct:99/100/.;	100	TRINITY_DN90664_c0_g1_i1	type=CDS; aalen=489,82%,complete; clen=1789; strand=-; offs=1679-210; evgclass=noclass,okay;	100	TRINITY_DN90664_c0_g1_i1	type=CDS; aalen=489,82%,complete; clen=1789; strand=-; offs=1679-210; evgclass=noclass,okay;	45	TRINITY_DN39309_c0_g1_i2	type=CDS; aalen=222,99%,partial; clen=670; strand=+; offs=3-668; evgclass=main,okay,match:TRINITY_DN39309_c0_g1_i1,pct:100/100/.;	38.2554	TRINITY_DN106175_c0_g1_i4	type=CDS; aalen=154,30%,complete-utrbad; clen=1544; strand=+; offs=245-709; evgclass=main,okay,match:TRINITY_DN106175_c0_g1_i6,pct:99/100/.;
lcl|XM_014652379.2_cds_XP_014507865.1_1	82	0.0770234	TRINITY_DN10625_c0_g1_i11	type=CDS; aalen=402,80%,complete; clen=1502; strand=-; offs=1448-240; evgclass=main,okay,match:TRINITY_DN10625_c0_g1_i9,pct:100/84/.;	100	TRINITY_DN36854_c0_g1_i8	type=CDS; aalen=134,99%,partial; clen=404; strand=+; offs=2-403; evgclass=noclass,okay,match:TRINITY_DN36854_c0_g1_i6,pct:98/52/.;	100	TRINITY_DN36854_c0_g1_i8	type=CDS; aalen=134,99%,partial; clen=404; strand=+; offs=2-403; evgclass=noclass,okay,match:TRINITY_DN36854_c0_g1_i6,pct:98/52/.;	57	TRINITY_DN40491_c0_g1_i3	type=CDS; aalen=102,68%,partial5; clen=451; strand=-; offs=449-141; evgclass=main,okay,match:TRINITY_DN40491_c0_g1_i5,pct:98/100/.;	39.157	TRINITY_DN10625_c0_g1_i11	type=CDS; aalen=402,80%,complete; clen=1502; strand=-; offs=1448-240; evgclass=main,okay,match:TRINITY_DN10625_c0_g1_i9,pct:100/84/.;
lcl|CM012941.1_cds_KAB8082041.1_1	134	0.000333121	TRINITY_DN10643_c0_g1_i4	type=CDS; aalen=209,44%,complete-utrpoor; clen=1413; strand=+; offs=196-825; evgclass=main,okay,match:TRINITY_DN10643_c0_g1_i3,pct:99/53/.;	100	TRINITY_DN1469_c0_g1_i5	type=CDS; aalen=261,86%,partial3; clen=905; strand=+; offs=121-903; evgclass=main,okay,match:TRINITY_DN1469_c0_g1_i4,pct:100/55/.;	100	TRINITY_DN1469_c0_g1_i5	type=CDS; aalen=261,86%,partial3; clen=905; strand=+; offs=121-903; evgclass=main,okay,match:TRINITY_DN1469_c0_g1_i4,pct:100/55/.;	73	TRINITY_DN30308_c1_g1_i2	type=CDS; aalen=181,27%,complete-utrbad; clen=2004; strand=-; offs=1840-1295; evgclass=main,okay,match:TRINITY_DN30308_c1_g1_i1,pct:99/66/.;	47.2722	TRINITY_DN10643_c0_g1_i4	type=CDS; aalen=209,44%,complete-utrpoor; clen=1413; strand=+; offs=196-825; evgclass=main,okay,match:TRINITY_DN10643_c0_g1_i3,pct:99/53/.;
lcl|XM_024317741.2_cds_XP_024173509.1_1	65	0.0347714	TRINITY_DN10658_c0_g1_i3	type=CDS; aalen=440,80%,complete; clen=1636; strand=+; offs=137-1459; evgclass=main,okay,match:TRINITY_DN10658_c0_g1_i2,pct:99/82/.;	100	TRINITY_DN69037_c2_g1_i1	type=CDS; aalen=539,88%,complete; clen=1827; strand=-; offs=1734-115; evgclass=noclass,okay;	100	TRINITY_DN69037_c2_g1_i1	type=CDS; aalen=539,88%,complete; clen=1827; strand=-; offs=1734-115; evgclass=noclass,okay;	47	TRINITY_DN81204_c0_g2_i1	type=CDS; aalen=138,100%,partial; clen=414; strand=-; offs=414-1; evgclass=noclass,okay;	40.9604	TRINITY_DN10658_c0_g1_i3	type=CDS; aalen=440,80%,complete; clen=1636; strand=+; offs=137-1459; evgclass=main,okay,match:TRINITY_DN10658_c0_g1_i2,pct:99/82/.;
lcl|XM_024317739.2_cds_XP_024173507.1_1	65	0.0347714		type=CDS; aalen=440,80%,complete; clen=1636; strand=+; offs=137-1459; evgclass=main,okay,match:TRINITY_DN10658_c0_g1_i2,pct:99/82/.;	100	TRINITY_DN69037_c2_g1_i1	type=CDS; aalen=539,88%,complete; clen=1827; strand=-; offs=1734-115; evgclass=noclass,okay;	100	TRINITY_DN69037_c2_g1_i1	type=CDS; aalen=539,88%,complete; clen=1827; strand=-; offs=1734-115; evgclass=noclass,okay;	47	TRINITY_DN81204_c0_g2_i1	type=CDS; aalen=138,100%,partial; clen=414; strand=-; offs=414-1; evgclass=noclass,okay;	40.9604	TRINITY_DN10658_c0_g1_i3	type=CDS; aalen=440,80%,complete; clen=1636; strand=+; offs=137-1459; evgclass=main,okay,match:TRINITY_DN10658_c0_g1_i2,pct:99/82/.;
lcl|PDCK01000045.1_cds_PRQ19383.1_1	65	0.0347714		type=CDS; aalen=440,80%,complete; clen=1636; strand=+; offs=137-1459; evgclass=main,okay,match:TRINITY_DN10658_c0_g1_i2,pct:99/82/.;	100	TRINITY_DN69037_c2_g1_i1	type=CDS; aalen=539,88%,complete; clen=1827; strand=-; offs=1734-115; evgclass=noclass,okay;	100	TRINITY_DN69037_c2_g1_i1	type=CDS; aalen=539,88%,complete; clen=1827; strand=-; offs=1734-115; evgclass=noclass,okay;	47	TRINITY_DN81204_c0_g2_i1	type=CDS; aalen=138,100%,partial; clen=414; strand=-; offs=414-1; evgclass=noclass,okay;	40.9604	TRINITY_DN10658_c0_g1_i3	type=CDS; aalen=440,80%,complete; clen=1636; strand=+; offs=137-1459; evgclass=main,okay,match:TRINITY_DN10658_c0_g1_i2,pct:99/82/.;
lcl|XM_015773697.2_cds_XP_015629183.1_1	83	1.4036e-05	TRINITY_DN10665_c1_g1_i2	type=CDS; aalen=109,35%,complete-utrpoor; clen=920; strand=-; offs=638-309; evgclass=noclass,okay;	100	TRINITY_DN116994_c0_g3_i2	type=CDS; aalen=415,74%,complete; clen=1685; strand=+; offs=275-1522; evgclass=noclass,okay;	100	TRINITY_DN116994_c0_g3_i2	type=CDS; aalen=415,74%,complete; clen=1685; strand=+; offs=275-1522; evgclass=noclass,okay;	93	TRINITY_DN3796_c0_g1_i3	type=CDS; aalen=123,38%,complete-utrbad; clen=963; strand=+; offs=391-762; evgclass=noclass,okay;	51.7806	TRINITY_DN10665_c1_g1_i2	type=CDS; aalen=109,35%,complete-utrpoor; clen=920; strand=-; offs=638-309; evgclass=noclass,okay;
lcl|XM_023695911.1_cds_XP_023551679.1_1	184	0.00222266		type=CDS; aalen=109,35%,complete-utrpoor; clen=920; strand=-; offs=638-309; evgclass=noclass,okay;	100	TRINITY_DN6457_c1_g1_i2	type=CDS; aalen=206,84%,partial5; clen=739; strand=-; offs=738-118; evgclass=main,okay,match:TRINITY_DN6457_c1_g1_i3,pct:100/72/.;	100	TRINITY_DN6457_c1_g1_i2	type=CDS; aalen=206,84%,partial5; clen=739; strand=-; offs=738-118; evgclass=main,okay,match:TRINITY_DN6457_c1_g1_i3,pct:100/72/.;	55	TRINITY_DN16051_c0_g1_i6	type=CDS; aalen=252,100%,partial; clen=756; strand=-; offs=756-1; evgclass=main,okay,match:TRINITY_DN16051_c0_g1_i5,pct:99/99/.;	44.5672	TRINITY_DN10665_c1_g1_i2	type=CDS; aalen=109,35%,complete-utrpoor; clen=920; strand=-; offs=638-309; evgclass=noclass,okay;
lcl|DP000009.2_cds_ABF97970.1_1	83	1.4036e-05		type=CDS; aalen=109,35%,complete-utrpoor; clen=920; strand=-; offs=638-309; evgclass=noclass,okay;	100	TRINITY_DN116994_c0_g3_i2	type=CDS; aalen=415,74%,complete; clen=1685; strand=+; offs=275-1522; evgclass=noclass,okay;	100	TRINITY_DN116994_c0_g3_i2	type=CDS; aalen=415,74%,complete; clen=1685; strand=+; offs=275-1522; evgclass=noclass,okay;	93	TRINITY_DN3796_c0_g1_i3	type=CDS; aalen=123,38%,complete-utrbad; clen=963; strand=+; offs=391-762; evgclass=noclass,okay;	51.7806	TRINITY_DN10665_c1_g1_i2	type=CDS; aalen=109,35%,complete-utrpoor; clen=920; strand=-; offs=638-309; evgclass=noclass,okay;
lcl|CM000140.1_cds_EAZ27994.1_1	88	1.47782e-05		type=CDS; aalen=109,35%,complete-utrpoor; clen=920; strand=-; offs=638-309; evgclass=noclass,okay;	100	TRINITY_DN116994_c0_g3_i2	type=CDS; aalen=415,74%,complete; clen=1685; strand=+; offs=275-1522; evgclass=noclass,okay;	100	TRINITY_DN116994_c0_g3_i2	type=CDS; aalen=415,74%,complete; clen=1685; strand=+; offs=275-1522; evgclass=noclass,okay;	93	TRINITY_DN3796_c0_g1_i3	type=CDS; aalen=123,38%,complete-utrbad; clen=963; strand=+; offs=391-762; evgclass=noclass,okay;	51.7806	TRINITY_DN10665_c1_g1_i2	type=CDS; aalen=109,35%,complete-utrpoor; clen=920; strand=-; offs=638-309; evgclass=noclass,okay;
lcl|CM000128.1_cds_EAY91244.1_1	88	1.47782e-05		type=CDS; aalen=109,35%,complete-utrpoor; clen=920; strand=-; offs=638-309; evgclass=noclass,okay;	100	TRINITY_DN116994_c0_g3_i2	type=CDS; aalen=415,74%,complete; clen=1685; strand=+; offs=275-1522; evgclass=noclass,okay;	100	TRINITY_DN116994_c0_g3_i2	type=CDS; aalen=415,74%,complete; clen=1685; strand=+; offs=275-1522; evgclass=noclass,okay;	93	TRINITY_DN3796_c0_g1_i3	type=CDS; aalen=123,38%,complete-utrbad; clen=963; strand=+; offs=391-762; evgclass=noclass,okay;	51.7806	TRINITY_DN10665_c1_g1_i2	type=CDS; aalen=109,35%,complete-utrpoor; clen=920; strand=-; offs=638-309; evgclass=noclass,okay;
lcl|CM000135.2_cds_EAY78649.1_1	41	0.0157784		type=CDS; aalen=109,35%,complete-utrpoor; clen=920; strand=-; offs=638-309; evgclass=noclass,okay;	100	TRINITY_DN130995_c0_g1_i1	type=CDS; aalen=113,96%,partial3; clen=351; strand=-; offs=339-1; evgclass=noclass,okay;	100	TRINITY_DN130995_c0_g1_i1	type=CDS; aalen=113,96%,partial3; clen=351; strand=-; offs=339-1; evgclass=noclass,okay;	50	TRINITY_DN1150_c0_g1_i6	type=CDS; aalen=227,72%,complete; clen=946; strand=+; offs=75-758; evgclass=noclass,okay;	40.9604	TRINITY_DN10665_c1_g1_i2	type=CDS; aalen=109,35%,complete-utrpoor; clen=920; strand=-; offs=638-309; evgclass=noclass,okay;
lcl|AC133859.4_cds_AAP50985.1_1	88	1.47782e-05		type=CDS; aalen=109,35%,complete-utrpoor; clen=920; strand=-; offs=638-309; evgclass=noclass,okay;	100	TRINITY_DN116994_c0_g3_i2	type=CDS; aalen=415,74%,complete; clen=1685; strand=+; offs=275-1522; evgclass=noclass,okay;	100	TRINITY_DN116994_c0_g3_i2	type=CDS; aalen=415,74%,complete; clen=1685; strand=+; offs=275-1522; evgclass=noclass,okay;	93	TRINITY_DN3796_c0_g1_i3	type=CDS; aalen=123,38%,complete-utrbad; clen=963; strand=+; offs=391-762; evgclass=noclass,okay;	51.7806	TRINITY_DN10665_c1_g1_i2	type=CDS; aalen=109,35%,complete-utrpoor; clen=920; strand=-; offs=638-309; evgclass=noclass,okay;
lcl|XM_028902184.1_cds_XP_028758017.1_1	166	0.0302982	TRINITY_DN106677_c0_g1_i1	type=CDS; aalen=138,99%,partial; clen=417; strand=+; offs=3-416; evgclass=noclass,okay;	100	TRINITY_DN136372_c0_g1_i1	type=CDS; aalen=106,100%,partial; clen=318; strand=+; offs=1-318; evgclass=noclass,okay;	100	TRINITY_DN136372_c0_g1_i1	type=CDS; aalen=106,100%,partial; clen=318; strand=+; offs=1-318; evgclass=noclass,okay;	61	TRINITY_DN57161_c0_g1_i2	type=CDS; aalen=141,99%,partial; clen=424; strand=+; offs=2-424; evgclass=main,okay,match:TRINITY_DN57161_c0_g1_i1,pct:100/100/.;	41.8621	TRINITY_DN106677_c0_g1_i1	type=CDS; aalen=138,99%,partial; clen=417; strand=+; offs=3-416; evgclass=noclass,okay;
lcl|XM_028896631.1_cds_XP_028752464.1_1	166	0.0302982		type=CDS; aalen=138,99%,partial; clen=417; strand=+; offs=3-416; evgclass=noclass,okay;	100	TRINITY_DN136372_c0_g1_i1	type=CDS; aalen=106,100%,partial; clen=318; strand=+; offs=1-318; evgclass=noclass,okay;	100	TRINITY_DN136372_c0_g1_i1	type=CDS; aalen=106,100%,partial; clen=318; strand=+; offs=1-318; evgclass=noclass,okay;	61	TRINITY_DN57161_c0_g1_i2	type=CDS; aalen=141,99%,partial; clen=424; strand=+; offs=2-424; evgclass=main,okay,match:TRINITY_DN57161_c0_g1_i1,pct:100/100/.;	41.8621	TRINITY_DN106677_c0_g1_i1	type=CDS; aalen=138,99%,partial; clen=417; strand=+; offs=3-416; evgclass=noclass,okay;
lcl|XM_022179779.2_cds_XP_022035471.1_1	43	0.0112959	TRINITY_DN10670_c0_g1_i9	type=CDS; aalen=412,75%,complete; clen=1637; strand=+; offs=119-1357; evgclass=maina2,okay,match:TRINITY_DN10670_c0_g1_i10,pct:98/99/.;	100	TRINITY_DN23123_c0_g1_i7	type=CDS; aalen=453,82%,complete; clen=1650; strand=-; offs=1558-197; evgclass=main,okay,match:TRINITY_DN23123_c0_g1_i1,pct:99/84/.;	100	TRINITY_DN23123_c0_g1_i7	type=CDS; aalen=453,82%,complete; clen=1650; strand=-; offs=1558-197; evgclass=main,okay,match:TRINITY_DN23123_c0_g1_i1,pct:99/84/.;	98	TRINITY_DN30506_c0_g2_i1	type=CDS; aalen=100,63%,partial3; clen=469; strand=+; offs=169-468; evgclass=noclass,okay;	40.9604	TRINITY_DN10670_c0_g1_i9	type=CDS; aalen=412,75%,complete; clen=1637; strand=+; offs=119-1357; evgclass=maina2,okay,match:TRINITY_DN10670_c0_g1_i10,pct:98/99/.;
lcl|EU311425.1_cds_ABY26953.1_1	56	1.19325e-76	TRINITY_DN1069_c1_g1_i5	type=CDS; aalen=289,79%,partial5; clen=1096; strand=+; offs=3-872; evgclass=maina2,okay,match:TRINITY_DN1069_c1_g1_i2,pct:100/100/.;	100	TRINITY_DN896_c0_g1_i8	type=CDS; aalen=496,55%,complete-utrpoor; clen=2679; strand=-; offs=2517-1027; evgclass=main,okay,match:TRINITY_DN896_c0_g1_i7,pct:100/9/.;	100	TRINITY_DN896_c0_g1_i8	type=CDS; aalen=496,55%,complete-utrpoor; clen=2679; strand=-; offs=2517-1027; evgclass=main,okay,match:TRINITY_DN896_c0_g1_i7,pct:100/9/.;	286	TRINITY_DN1069_c1_g1_i5	type=CDS; aalen=289,79%,partial5; clen=1096; strand=+; offs=3-872; evgclass=maina2,okay,match:TRINITY_DN1069_c1_g1_i2,pct:100/100/.;	287.12	TRINITY_DN1069_c1_g1_i5	type=CDS; aalen=289,79%,partial5; clen=1096; strand=+; offs=3-872; evgclass=maina2,okay,match:TRINITY_DN1069_c1_g1_i2,pct:100/100/.;
lcl|SDRB02007794.1_cds_THG10652.1_1	71	0.0522558	TRINITY_DN10727_c0_g3_i2	type=CDS; aalen=492,85%,partial3; clen=1734; strand=-; offs=1476-1; evgclass=main,okay,match:TRINITY_DN10727_c0_g3_i1,pct:100/40/.;	100	TRINITY_DN11831_c0_g1_i1	type=CDS; aalen=1286,95%,complete; clen=4064; strand=+; offs=72-3932; evgclass=main,okay,match:TRINITY_DN11831_c0_g1_i3,pct:100/100/.;	100	TRINITY_DN11831_c0_g1_i1	type=CDS; aalen=1286,95%,complete; clen=4064; strand=+; offs=72-3932; evgclass=main,okay,match:TRINITY_DN11831_c0_g1_i3,pct:100/100/.;	45	TRINITY_DN38086_c0_g1_i1	type=CDS; aalen=115,55%,complete; clen=622; strand=-; offs=590-243; evgclass=noclass,okay;	39.157	TRINITY_DN10727_c0_g3_i2	type=CDS; aalen=492,85%,partial3; clen=1734; strand=-; offs=1476-1; evgclass=main,okay,match:TRINITY_DN10727_c0_g3_i1,pct:100/40/.;
lcl|CM003536.1_cds_RCV41614.1_1	16	0.66329	TRINITY_DN107281_c0_g1_i1	type=CDS; aalen=194,70%,partial5; clen=833; strand=+; offs=1-585; evgclass=noclass,okay;	100	TRINITY_DN5263_c0_g1_i5	type=CDS; aalen=830,87%,complete; clen=2839; strand=-; offs=2728-236; evgclass=main,okay,match:TRINITY_DN5263_c0_g1_i10,pct:99/100/.;	100	TRINITY_DN5263_c0_g1_i5	type=CDS; aalen=830,87%,complete; clen=2839; strand=-; offs=2728-236; evgclass=main,okay,match:TRINITY_DN5263_c0_g1_i10,pct:99/100/.;	25	TRINITY_DN5338_c0_g1_i5	type=CDS; aalen=243,92%,partial3; clen=785; strand=+; offs=55-783; evgclass=maina2,okay,match:TRINITY_DN5338_c0_g1_i1,pct:99/54/.;	35.5503	TRINITY_DN107281_c0_g1_i1	type=CDS; aalen=194,70%,partial5; clen=833; strand=+; offs=1-585; evgclass=noclass,okay;
lcl|XM_023685265.1_cds_XP_023541033.1_1	128	0.124799	TRINITY_DN10738_c0_g1_i5	type=CDS; aalen=827,93%,complete; clen=2655; strand=+; offs=143-2626; evgclass=main,okay,match:TRINITY_DN10738_c0_g1_i3,pct:100/98/.;	100	TRINITY_DN90917_c0_g1_i1	type=CDS; aalen=176,79%,partial5; clen=664; strand=+; offs=3-533; evgclass=main,okay,match:TRINITY_DN93669_c0_g1_i3,pct:98/27/.;	100	TRINITY_DN90917_c0_g1_i1	type=CDS; aalen=176,79%,partial5; clen=664; strand=+; offs=3-533; evgclass=main,okay,match:TRINITY_DN93669_c0_g1_i3,pct:98/27/.;	42	TRINITY_DN75603_c0_g1_i5	type=CDS; aalen=111,79%,partial3; clen=417; strand=+; offs=83-415; evgclass=main,okay,match:TRINITY_DN75603_c0_g1_i4,pct:100/65/.;	39.157	TRINITY_DN10738_c0_g1_i5	type=CDS; aalen=827,93%,complete; clen=2655; strand=+; offs=143-2626; evgclass=main,okay,match:TRINITY_DN10738_c0_g1_i3,pct:100/98/.;
lcl|PSQE01000009.1_cds_RHN38506.1_1	19	0.951083	TRINITY_DN10759_c0_g1_i3	type=CDS; aalen=246,68%,complete; clen=1077; strand=+; offs=243-983; evgclass=maina2,okay,match:TRINITY_DN10759_c0_g1_i2,pct:99/100/.;	100	TRINITY_DN28630_c0_g1_i10	type=CDS; aalen=178,72%,complete; clen=744; strand=-; offs=682-146; evgclass=main,okay,match:TRINITY_DN28630_c0_g1_i6,pct:100/93/.;	100	TRINITY_DN28630_c0_g1_i10	type=CDS; aalen=178,72%,complete; clen=744; strand=-; offs=682-146; evgclass=main,okay,match:TRINITY_DN28630_c0_g1_i6,pct:100/93/.;	28	TRINITY_DN23279_c0_g1_i7	type=CDS; aalen=304,67%,complete; clen=1364; strand=+; offs=35-949; evgclass=main,okay,match:TRINITY_DN23279_c0_g1_i9,pct:100/100/.;	33.7469	TRINITY_DN10759_c0_g1_i3	type=CDS; aalen=246,68%,complete; clen=1077; strand=+; offs=243-983; evgclass=maina2,okay,match:TRINITY_DN10759_c0_g1_i2,pct:99/100/.;
lcl|XM_020410649.1_cds_XP_020266238.1_1	48	0.194404	TRINITY_DN107595_c0_g1_i1	type=CDS; aalen=133,66%,complete; clen=608; strand=+; offs=203-604; evgclass=noclass,okay;	100	TRINITY_DN28338_c1_g1_i1	type=CDS; aalen=87,52%,complete; clen=500; strand=+; offs=236-499; evgclass=main,okay,match:TRINITY_DN11090_c2_g1_i1,pct:100/25/-sense;	100	TRINITY_DN28338_c1_g1_i1	type=CDS; aalen=87,52%,complete; clen=500; strand=+; offs=236-499; evgclass=main,okay,match:TRINITY_DN11090_c2_g1_i1,pct:100/25/-sense;	41	TRINITY_DN4091_c0_g1_i5	type=CDS; aalen=1808,88%,complete; clen=6150; strand=-; offs=6063-637; evgclass=maina2,okay,match:TRINITY_DN4091_c0_g1_i7,pct:100/100/.;	37.3537	TRINITY_DN107595_c0_g1_i1	type=CDS; aalen=133,66%,complete; clen=608; strand=+; offs=203-604; evgclass=noclass,okay;
lcl|CM007381.1_cds_ONK81898.1_1	48	0.194404		type=CDS; aalen=133,66%,complete; clen=608; strand=+; offs=203-604; evgclass=noclass,okay;	100	TRINITY_DN28338_c1_g1_i1	type=CDS; aalen=87,52%,complete; clen=500; strand=+; offs=236-499; evgclass=main,okay,match:TRINITY_DN11090_c2_g1_i1,pct:100/25/-sense;	100	TRINITY_DN28338_c1_g1_i1	type=CDS; aalen=87,52%,complete; clen=500; strand=+; offs=236-499; evgclass=main,okay,match:TRINITY_DN11090_c2_g1_i1,pct:100/25/-sense;	41	TRINITY_DN4091_c0_g1_i5	type=CDS; aalen=1808,88%,complete; clen=6150; strand=-; offs=6063-637; evgclass=maina2,okay,match:TRINITY_DN4091_c0_g1_i7,pct:100/100/.;	37.3537	TRINITY_DN107595_c0_g1_i1	type=CDS; aalen=133,66%,complete; clen=608; strand=+; offs=203-604; evgclass=noclass,okay;
lcl|VEPZ02001689.1_cds_KAE8663123.1_1	26	0.0166749	TRINITY_DN107609_c0_g1_i1	type=CDS; aalen=151,65%,complete; clen=701; strand=+; offs=44-499; evgclass=noclass,okay;	100	TRINITY_DN48800_c0_g4_i1	type=CDS; aalen=146,99%,partial; clen=440; strand=+; offs=3-440; evgclass=noclass,okay;	100	TRINITY_DN48800_c0_g4_i1	type=CDS; aalen=146,99%,partial; clen=440; strand=+; offs=3-440; evgclass=noclass,okay;	35	TRINITY_DN107609_c0_g1_i1	type=CDS; aalen=151,65%,complete; clen=701; strand=+; offs=44-499; evgclass=noclass,okay;	40.9604	TRINITY_DN107609_c0_g1_i1	type=CDS; aalen=151,65%,complete; clen=701; strand=+; offs=44-499; evgclass=noclass,okay;
lcl|XM_031888370.1_cds_XP_031744230.1_1	25	0.609922	TRINITY_DN10768_c0_g1_i2	type=CDS; aalen=242,62%,complete; clen=1158; strand=-; offs=970-242; evgclass=main,okay,match:TRINITY_DN10768_c0_g1_i14,pct:100/96/.;	100	TRINITY_DN9741_c0_g2_i1	type=CDS; aalen=65,45%,complete; clen=437; strand=-; offs=247-50; evgclass=main,okay,match:TRINITY_DN9741_c0_g2_i2,pct:100/55/-sense;	100	TRINITY_DN9741_c0_g2_i1	type=CDS; aalen=65,45%,complete; clen=437; strand=-; offs=247-50; evgclass=main,okay,match:TRINITY_DN9741_c0_g2_i2,pct:100/55/-sense;	28	TRINITY_DN17224_c1_g2_i3	type=CDS; aalen=313,80%,complete; clen=1172; strand=-; offs=1117-176; evgclass=main,okay,match:TRINITY_DN17224_c1_g2_i2,pct:100/77/.;	35.5503	TRINITY_DN10768_c0_g1_i2	type=CDS; aalen=242,62%,complete; clen=1158; strand=-; offs=970-242; evgclass=main,okay,match:TRINITY_DN10768_c0_g1_i14,pct:100/96/.;
lcl|XM_004137338.3_cds_XP_004137386.1_1	25	0.609922		type=CDS; aalen=242,62%,complete; clen=1158; strand=-; offs=970-242; evgclass=main,okay,match:TRINITY_DN10768_c0_g1_i14,pct:100/96/.;	100	TRINITY_DN9741_c0_g2_i1	type=CDS; aalen=65,45%,complete; clen=437; strand=-; offs=247-50; evgclass=main,okay,match:TRINITY_DN9741_c0_g2_i2,pct:100/55/-sense;	100	TRINITY_DN9741_c0_g2_i1	type=CDS; aalen=65,45%,complete; clen=437; strand=-; offs=247-50; evgclass=main,okay,match:TRINITY_DN9741_c0_g2_i2,pct:100/55/-sense;	28	TRINITY_DN17224_c1_g2_i3	type=CDS; aalen=313,80%,complete; clen=1172; strand=-; offs=1117-176; evgclass=main,okay,match:TRINITY_DN17224_c1_g2_i2,pct:100/77/.;	35.5503	TRINITY_DN10768_c0_g1_i2	type=CDS; aalen=242,62%,complete; clen=1158; strand=-; offs=970-242; evgclass=main,okay,match:TRINITY_DN10768_c0_g1_i14,pct:100/96/.;
lcl|CM002922.2_cds_KGN63957.1_1	25	0.609922		type=CDS; aalen=242,62%,complete; clen=1158; strand=-; offs=970-242; evgclass=main,okay,match:TRINITY_DN10768_c0_g1_i14,pct:100/96/.;	100	TRINITY_DN9741_c0_g2_i1	type=CDS; aalen=65,45%,complete; clen=437; strand=-; offs=247-50; evgclass=main,okay,match:TRINITY_DN9741_c0_g2_i2,pct:100/55/-sense;	100	TRINITY_DN9741_c0_g2_i1	type=CDS; aalen=65,45%,complete; clen=437; strand=-; offs=247-50; evgclass=main,okay,match:TRINITY_DN9741_c0_g2_i2,pct:100/55/-sense;	28	TRINITY_DN17224_c1_g2_i3	type=CDS; aalen=313,80%,complete; clen=1172; strand=-; offs=1117-176; evgclass=main,okay,match:TRINITY_DN17224_c1_g2_i2,pct:100/77/.;	35.5503	TRINITY_DN10768_c0_g1_i2	type=CDS; aalen=242,62%,complete; clen=1158; strand=-; offs=970-242; evgclass=main,okay,match:TRINITY_DN10768_c0_g1_i14,pct:100/96/.;
lcl|XM_021458020.1_cds_XP_021313695.1_1	40	0.0157784	TRINITY_DN107727_c0_g1_i2	type=CDS; aalen=316,99%,partial5; clen=959; strand=-; offs=957-7; evgclass=noclass,okay;	100	TRINITY_DN44988_c0_g1_i3	type=CDS; aalen=124,88%,partial3; clen=418; strand=-; offs=372-1; evgclass=main,okay,match:TRINITY_DN44988_c0_g1_i4,pct:99/100/.;	100	TRINITY_DN44988_c0_g1_i3	type=CDS; aalen=124,88%,partial3; clen=418; strand=-; offs=372-1; evgclass=main,okay,match:TRINITY_DN44988_c0_g1_i4,pct:99/100/.;	41	TRINITY_DN108729_c0_g1_i1	type=CDS; aalen=156,88%,partial3; clen=529; strand=-; offs=470-3; evgclass=noclass,okay;	41.8621	TRINITY_DN107727_c0_g1_i2	type=CDS; aalen=316,99%,partial5; clen=959; strand=-; offs=957-7; evgclass=noclass,okay;
lcl|CM000762.3_cds_KXG32796.1_1	40	0.0157784		type=CDS; aalen=316,99%,partial5; clen=959; strand=-; offs=957-7; evgclass=noclass,okay;	100	TRINITY_DN44988_c0_g1_i3	type=CDS; aalen=124,88%,partial3; clen=418; strand=-; offs=372-1; evgclass=main,okay,match:TRINITY_DN44988_c0_g1_i4,pct:99/100/.;	100	TRINITY_DN44988_c0_g1_i3	type=CDS; aalen=124,88%,partial3; clen=418; strand=-; offs=372-1; evgclass=main,okay,match:TRINITY_DN44988_c0_g1_i4,pct:99/100/.;	41	TRINITY_DN108729_c0_g1_i1	type=CDS; aalen=156,88%,partial3; clen=529; strand=-; offs=470-3; evgclass=noclass,okay;	41.8621	TRINITY_DN107727_c0_g1_i2	type=CDS; aalen=316,99%,partial5; clen=959; strand=-; offs=957-7; evgclass=noclass,okay;
lcl|XM_024513644.1_cds_XP_024369412.1_1	105	0.156218	TRINITY_DN107754_c0_g1_i1	type=CDS; aalen=163,47%,partial5-utrbad; clen=1030; strand=-; offs=1028-537; evgclass=noclass,okay;	100	TRINITY_DN4722_c0_g1_i5	type=CDS; aalen=176,35%,complete-utrbad; clen=1479; strand=-; offs=1388-858; evgclass=noclass,okay;	100	TRINITY_DN4722_c0_g1_i5	type=CDS; aalen=176,35%,complete-utrbad; clen=1479; strand=-; offs=1388-858; evgclass=noclass,okay;	42	TRINITY_DN8709_c1_g1_i1	type=CDS; aalen=573,91%,partial3; clen=1870; strand=+; offs=152-1870; evgclass=noclass,okay,match:TRINITY_DN2747_c2_g1_i4,pct:100/55/.;	39.157	TRINITY_DN107754_c0_g1_i1	type=CDS; aalen=163,47%,partial5-utrbad; clen=1030; strand=-; offs=1028-537; evgclass=noclass,okay;
lcl|XM_024513643.1_cds_XP_024369411.1_1	32	0.17024		type=CDS; aalen=163,47%,partial5-utrbad; clen=1030; strand=-; offs=1028-537; evgclass=noclass,okay;	100	TRINITY_DN4722_c0_g1_i5	type=CDS; aalen=176,35%,complete-utrbad; clen=1479; strand=-; offs=1388-858; evgclass=noclass,okay;	100	TRINITY_DN4722_c0_g1_i5	type=CDS; aalen=176,35%,complete-utrbad; clen=1479; strand=-; offs=1388-858; evgclass=noclass,okay;	42	TRINITY_DN8709_c1_g1_i1	type=CDS; aalen=573,91%,partial3; clen=1870; strand=+; offs=152-1870; evgclass=noclass,okay,match:TRINITY_DN2747_c2_g1_i4,pct:100/55/.;	39.157	TRINITY_DN107754_c0_g1_i1	type=CDS; aalen=163,47%,partial5-utrbad; clen=1030; strand=-; offs=1028-537; evgclass=noclass,okay;
lcl|XM_024513642.1_cds_XP_024369410.1_1	32	0.17024		type=CDS; aalen=163,47%,partial5-utrbad; clen=1030; strand=-; offs=1028-537; evgclass=noclass,okay;	100	TRINITY_DN4722_c0_g1_i5	type=CDS; aalen=176,35%,complete-utrbad; clen=1479; strand=-; offs=1388-858; evgclass=noclass,okay;	100	TRINITY_DN4722_c0_g1_i5	type=CDS; aalen=176,35%,complete-utrbad; clen=1479; strand=-; offs=1388-858; evgclass=noclass,okay;	42	TRINITY_DN8709_c1_g1_i1	type=CDS; aalen=573,91%,partial3; clen=1870; strand=+; offs=152-1870; evgclass=noclass,okay,match:TRINITY_DN2747_c2_g1_i4,pct:100/55/.;	39.157	TRINITY_DN107754_c0_g1_i1	type=CDS; aalen=163,47%,partial5-utrbad; clen=1030; strand=-; offs=1028-537; evgclass=noclass,okay;
lcl|XM_024513641.1_cds_XP_024369409.1_1	32	0.17024		type=CDS; aalen=163,47%,partial5-utrbad; clen=1030; strand=-; offs=1028-537; evgclass=noclass,okay;	100	TRINITY_DN4722_c0_g1_i5	type=CDS; aalen=176,35%,complete-utrbad; clen=1479; strand=-; offs=1388-858; evgclass=noclass,okay;	100	TRINITY_DN4722_c0_g1_i5	type=CDS; aalen=176,35%,complete-utrbad; clen=1479; strand=-; offs=1388-858; evgclass=noclass,okay;	42	TRINITY_DN8709_c1_g1_i1	type=CDS; aalen=573,91%,partial3; clen=1870; strand=+; offs=152-1870; evgclass=noclass,okay,match:TRINITY_DN2747_c2_g1_i4,pct:100/55/.;	39.157	TRINITY_DN107754_c0_g1_i1	type=CDS; aalen=163,47%,partial5-utrbad; clen=1030; strand=-; offs=1028-537; evgclass=noclass,okay;
lcl|XM_026575174.1_cds_XP_026430959.1_1	38	1.23739	TRINITY_DN107836_c0_g1_i1	type=CDS; aalen=115,98%,partial; clen=349; strand=-; offs=347-3; evgclass=noclass,okay;	100	TRINITY_DN7348_c0_g1_i4	type=CDS; aalen=563,74%,complete; clen=2272; strand=-; offs=1974-283; evgclass=main,okay,match:TRINITY_DN7348_c0_g1_i2,pct:99/99/.;	100	TRINITY_DN7348_c0_g1_i4	type=CDS; aalen=563,74%,complete; clen=2272; strand=-; offs=1974-283; evgclass=main,okay,match:TRINITY_DN7348_c0_g1_i2,pct:99/99/.;	38	TRINITY_DN64558_c0_g1_i1	type=CDS; aalen=120,99%,partial; clen=362; strand=-; offs=362-3; evgclass=noclass,okay;	34.6486	TRINITY_DN107836_c0_g1_i1	type=CDS; aalen=115,98%,partial; clen=349; strand=-; offs=347-3; evgclass=noclass,okay;
lcl|VEPZ02000001.1_cds_KAE8736398.1_1	147	2.03865e-16	TRINITY_DN108048_c0_g1_i1	type=CDS; aalen=206,99%,partial; clen=620; strand=+; offs=2-619; evgclass=noclass,okay;	100	TRINITY_DN2815_c0_g1_i2	type=CDS; aalen=158,69%,partial3; clen=683; strand=+; offs=210-683; evgclass=noclassa2,okay;	100	TRINITY_DN2815_c0_g1_i2	type=CDS; aalen=158,69%,partial3; clen=683; strand=+; offs=210-683; evgclass=noclassa2,okay;	135	TRINITY_DN7838_c0_g1_i3	type=CDS; aalen=437,81%,partial5; clen=1614; strand=-; offs=1612-299; evgclass=main,okay,match:TRINITY_DN7838_c0_g1_i2,pct:99/85/.;	88.7497	TRINITY_DN108048_c0_g1_i1	type=CDS; aalen=206,99%,partial; clen=620; strand=+; offs=2-619; evgclass=noclass,okay;
lcl|VEPZ02000878.1_cds_KAE8713394.1_1	261	3.35415e-10		type=CDS; aalen=206,99%,partial; clen=620; strand=+; offs=2-619; evgclass=noclass,okay;	100	TRINITY_DN22043_c0_g1_i6	type=CDS; aalen=135,98%,partial3; clen=411; strand=-; offs=405-1; evgclass=main,okay,match:TRINITY_DN22043_c0_g1_i7,pct:98/100/.;	100	TRINITY_DN22043_c0_g1_i6	type=CDS; aalen=135,98%,partial3; clen=411; strand=-; offs=405-1; evgclass=main,okay,match:TRINITY_DN22043_c0_g1_i7,pct:98/100/.;	133	TRINITY_DN4662_c0_g1_i5	type=CDS; aalen=288,68%,complete; clen=1269; strand=-; offs=1101-235; evgclass=maina2,okay,match:TRINITY_DN4662_c0_g1_i2,pct:100/100/.;	66.2076	TRINITY_DN108048_c0_g1_i1	type=CDS; aalen=206,99%,partial; clen=620; strand=+; offs=2-619; evgclass=noclass,okay;
lcl|PYDT01000004.1_cds_THU64271.1_1	302	1.42265e-07		type=CDS; aalen=206,99%,partial; clen=620; strand=+; offs=2-619; evgclass=noclass,okay;	100	TRINITY_DN2759_c1_g3_i2	type=CDS; aalen=238,99%,partial3; clen=719; strand=+; offs=6-719; evgclass=main,okay,match:TRINITY_DN2759_c1_g3_i4,pct:99/65/.;	100	TRINITY_DN2759_c1_g3_i2	type=CDS; aalen=238,99%,partial3; clen=719; strand=+; offs=6-719; evgclass=main,okay,match:TRINITY_DN2759_c1_g3_i4,pct:99/65/.;	59	TRINITY_DN108048_c0_g1_i1	type=CDS; aalen=206,99%,partial; clen=620; strand=+; offs=2-619; evgclass=noclass,okay;	58.0924	TRINITY_DN108048_c0_g1_i1	type=CDS; aalen=206,99%,partial; clen=620; strand=+; offs=2-619; evgclass=noclass,okay;
lcl|PDCK01000042.1_cds_PRQ38490.1_1	27	0.000146484		type=CDS; aalen=206,99%,partial; clen=620; strand=+; offs=2-619; evgclass=noclass,okay;	100	TRINITY_DN68540_c1_g1_i1	type=CDS; aalen=136,98%,partial3; clen=415; strand=-; offs=408-1; evgclass=noclass,okay;	100	TRINITY_DN68540_c1_g1_i1	type=CDS; aalen=136,98%,partial3; clen=415; strand=-; offs=408-1; evgclass=noclass,okay;	50	TRINITY_DN108048_c0_g1_i1	type=CDS; aalen=206,99%,partial; clen=620; strand=+; offs=2-619; evgclass=noclass,okay;	46.3705	TRINITY_DN108048_c0_g1_i1	type=CDS; aalen=206,99%,partial; clen=620; strand=+; offs=2-619; evgclass=noclass,okay;
lcl|XM_020366394.2_cds_XP_020221983.1_1	80	0.0475621	TRINITY_DN108162_c0_g1_i1	type=CDS; aalen=147,95%,partial3; clen=463; strand=+; offs=22-462; evgclass=noclass,okay;	100	TRINITY_DN22775_c0_g2_i3	type=CDS; aalen=165,99%,partial; clen=496; strand=-; offs=496-2; evgclass=main,okay,match:TRINITY_DN22775_c0_g2_i2,pct:99/100/.;	100	TRINITY_DN22775_c0_g2_i3	type=CDS; aalen=165,99%,partial; clen=496; strand=-; offs=496-2; evgclass=main,okay,match:TRINITY_DN22775_c0_g2_i2,pct:99/100/.;	51	TRINITY_DN2238_c0_g1_i10	type=CDS; aalen=835,59%,complete-utrpoor; clen=4201; strand=-; offs=3017-510; evgclass=main,okay,match:TRINITY_DN24783_c0_g2_i1,pct:98/20/.;	40.0587	TRINITY_DN108162_c0_g1_i1	type=CDS; aalen=147,95%,partial3; clen=463; strand=+; offs=22-462; evgclass=noclass,okay;
lcl|CM003610.1_cds_KYP61797.1_1	72	0.0441202		type=CDS; aalen=147,95%,partial3; clen=463; strand=+; offs=22-462; evgclass=noclass,okay;	100	TRINITY_DN22775_c0_g2_i3	type=CDS; aalen=165,99%,partial; clen=496; strand=-; offs=496-2; evgclass=main,okay,match:TRINITY_DN22775_c0_g2_i2,pct:99/100/.;	100	TRINITY_DN22775_c0_g2_i3	type=CDS; aalen=165,99%,partial; clen=496; strand=-; offs=496-2; evgclass=main,okay,match:TRINITY_DN22775_c0_g2_i2,pct:99/100/.;	51	TRINITY_DN2238_c0_g1_i10	type=CDS; aalen=835,59%,complete-utrpoor; clen=4201; strand=-; offs=3017-510; evgclass=main,okay,match:TRINITY_DN24783_c0_g2_i1,pct:98/20/.;	40.0587	TRINITY_DN108162_c0_g1_i1	type=CDS; aalen=147,95%,partial3; clen=463; strand=+; offs=22-462; evgclass=noclass,okay;
lcl|XM_022142383.2_cds_XP_021998075.1_1	56	0.224153	TRINITY_DN108187_c0_g1_i1	type=CDS; aalen=113,67%,partial3; clen=500; strand=-; offs=341-3; evgclass=noclass,okay;	100	TRINITY_DN7933_c0_g1_i7	type=CDS; aalen=203,86%,partial5; clen=705; strand=-; offs=705-94; evgclass=noclass,okay,match:TRINITY_DN7933_c0_g1_i3,pct:100/47/.;	100	TRINITY_DN7933_c0_g1_i7	type=CDS; aalen=203,86%,partial5; clen=705; strand=-; offs=705-94; evgclass=noclass,okay,match:TRINITY_DN7933_c0_g1_i3,pct:100/47/.;	68	TRINITY_DN16266_c0_g1_i4	type=CDS; aalen=171,77%,partial5; clen=669; strand=+; offs=3-518; evgclass=main,okay,match:TRINITY_DN16266_c0_g1_i1,pct:100/45/.;	37.3537	TRINITY_DN108187_c0_g1_i1	type=CDS; aalen=113,67%,partial3; clen=500; strand=-; offs=341-3; evgclass=noclass,okay;
lcl|XM_016030942.2_cds_XP_015886428.1_1	229	0.0374552	TRINITY_DN108206_c0_g1_i1	type=CDS; aalen=88,46%,complete-utrbad; clen=577; strand=+; offs=310-576; evgclass=noclass,okay;	100	TRINITY_DN72375_c0_g1_i1	type=CDS; aalen=100,46%,partial5-utrbad; clen=651; strand=-; offs=651-349; evgclass=noclass,okay;	100	TRINITY_DN72375_c0_g1_i1	type=CDS; aalen=100,46%,partial5-utrbad; clen=651; strand=-; offs=651-349; evgclass=noclass,okay;	54	TRINITY_DN1177_c0_g1_i9	type=CDS; aalen=256,59%,complete-utrpoor; clen=1298; strand=-; offs=1151-381; evgclass=main,okay,match:TRINITY_DN1177_c0_g1_i10,pct:99/100/.;	41.8621	TRINITY_DN108206_c0_g1_i1	type=CDS; aalen=88,46%,complete-utrbad; clen=577; strand=+; offs=310-576; evgclass=noclass,okay;
lcl|QEFC01003448.1_cds_KAE9448161.1_1	38	0.0209046	TRINITY_DN108334_c0_g1_i1	type=CDS; aalen=164,90%,partial3; clen=545; strand=+; offs=53-544; evgclass=noclass,okay,match:TRINITY_DN2501_c0_g1_i6,pct:99/46/.;	100	TRINITY_DN8383_c0_g1_i12	type=CDS; aalen=999,86%,complete; clen=3455; strand=-; offs=3241-242; evgclass=main,okay,match:TRINITY_DN8383_c0_g1_i8,pct:98/90/.;	100	TRINITY_DN8383_c0_g1_i12	type=CDS; aalen=999,86%,complete; clen=3455; strand=-; offs=3241-242; evgclass=main,okay,match:TRINITY_DN8383_c0_g1_i8,pct:98/90/.;	39	TRINITY_DN108334_c0_g1_i1	type=CDS; aalen=164,90%,partial3; clen=545; strand=+; offs=53-544; evgclass=noclass,okay,match:TRINITY_DN2501_c0_g1_i6,pct:99/46/.;	40.9604	TRINITY_DN108334_c0_g1_i1	type=CDS; aalen=164,90%,partial3; clen=545; strand=+; offs=53-544; evgclass=noclass,okay,match:TRINITY_DN2501_c0_g1_i6,pct:99/46/.;
lcl|XM_021825481.1_cds_XP_021681173.1_1	235	0.0460071	TRINITY_DN10851_c1_g1_i4	type=CDS; aalen=177,43%,partial5-utrbad; clen=1237; strand=+; offs=1-534; evgclass=main,okay,match:TRINITY_DN10851_c1_g1_i6,pct:100/97/.;	100	TRINITY_DN98971_c0_g1_i1	type=CDS; aalen=123,99%,partial; clen=370; strand=+; offs=2-370; evgclass=noclass,okay;	100	TRINITY_DN98971_c0_g1_i1	type=CDS; aalen=123,99%,partial; clen=370; strand=+; offs=2-370; evgclass=noclass,okay;	64	TRINITY_DN1726_c0_g1_i17	type=CDS; aalen=881,89%,partial3; clen=2943; strand=+; offs=301-2943; evgclass=main,okay,match:TRINITY_DN1726_c0_g1_i8,pct:100/76/.;	41.8621	TRINITY_DN10851_c1_g1_i4	type=CDS; aalen=177,43%,partial5-utrbad; clen=1237; strand=+; offs=1-534; evgclass=main,okay,match:TRINITY_DN10851_c1_g1_i6,pct:100/97/.;
lcl|XM_023105126.1_cds_XP_022960894.1_1	102	0.000565267	TRINITY_DN108644_c0_g1_i1	type=CDS; aalen=105,99%,partial; clen=318; strand=+; offs=2-316; evgclass=noclass,okay;	100	TRINITY_DN18349_c0_g1_i2	type=CDS; aalen=357,60%,complete; clen=1762; strand=-; offs=1610-537; evgclass=main,okay,match:TRINITY_DN18349_c0_g1_i12,pct:100/62/.;	100	TRINITY_DN18349_c0_g1_i2	type=CDS; aalen=357,60%,complete; clen=1762; strand=-; offs=1610-537; evgclass=main,okay,match:TRINITY_DN18349_c0_g1_i12,pct:100/62/.;	61	TRINITY_DN31183_c0_g2_i1	type=CDS; aalen=98,27%,complete-utrbad; clen=1070; strand=+; offs=533-829; evgclass=main,okay,match:TRINITY_DN31183_c0_g2_i2,pct:100/98/.;	47.2722	TRINITY_DN108644_c0_g1_i1	type=CDS; aalen=105,99%,partial; clen=318; strand=+; offs=2-316; evgclass=noclass,okay;
lcl|DF237252.1_cds_GAQ86668.1_1	17	0.0860789	TRINITY_DN108729_c0_g1_i1	type=CDS; aalen=156,88%,partial3; clen=529; strand=-; offs=470-3; evgclass=noclass,okay;	100	TRINITY_DN56572_c0_g1_i1	type=CDS; aalen=132,64%,partial3; clen=610; strand=+; offs=215-610; evgclass=noclass,okay;	100	TRINITY_DN56572_c0_g1_i1	type=CDS; aalen=132,64%,partial3; clen=610; strand=+; offs=215-610; evgclass=noclass,okay;	35	TRINITY_DN20909_c0_g1_i5	type=CDS; aalen=857,80%,complete; clen=3199; strand=-; offs=2919-346; evgclass=main,okay,match:TRINITY_DN20909_c0_g1_i10,pct:100/100/.;	39.157	TRINITY_DN108729_c0_g1_i1	type=CDS; aalen=156,88%,partial3; clen=529; strand=-; offs=470-3; evgclass=noclass,okay;
lcl|XM_021878098.1_cds_XP_021733790.1_1	109	0.00359329	TRINITY_DN10882_c1_g2_i1	type=CDS; aalen=1437,85%,partial5; clen=5026; strand=-; offs=5025-712; evgclass=main,okay,match:TRINITY_DN10882_c1_g2_i2,pct:100/100/.;	100	TRINITY_DN103327_c0_g2_i1	type=CDS; aalen=1045,87%,complete; clen=3570; strand=-; offs=3407-270; evgclass=noclass,okay;	100	TRINITY_DN103327_c0_g2_i1	type=CDS; aalen=1045,87%,complete; clen=3570; strand=-; offs=3407-270; evgclass=noclass,okay;	77	TRINITY_DN44406_c0_g1_i3	type=CDS; aalen=374,94%,partial3; clen=1186; strand=-; offs=1122-1; evgclass=main,okay,match:TRINITY_DN44406_c0_g1_i7,pct:100/100/.;	44.5672	TRINITY_DN10882_c1_g2_i1	type=CDS; aalen=1437,85%,partial5; clen=5026; strand=-; offs=5025-712; evgclass=main,okay,match:TRINITY_DN10882_c1_g2_i2,pct:100/100/.;
lcl|XM_006578351.4_cds_XP_006578414.1_1	138	0.505013	TRINITY_DN108923_c0_g1_i1	type=CDS; aalen=241,78%,partial5; clen=924; strand=+; offs=1-726; evgclass=noclass,okay;	100	TRINITY_DN17433_c0_g1_i3	type=CDS; aalen=207,92%,partial5; clen=671; strand=+; offs=3-626; evgclass=main,okay,match:TRINITY_DN17433_c0_g1_i1,pct:100/99/.;	100	TRINITY_DN17433_c0_g1_i3	type=CDS; aalen=207,92%,partial5; clen=671; strand=+; offs=3-626; evgclass=main,okay,match:TRINITY_DN17433_c0_g1_i1,pct:100/99/.;	42	TRINITY_DN68204_c1_g1_i3	type=CDS; aalen=123,78%,partial5; clen=472; strand=-; offs=470-99; evgclass=noclass,okay;	38.2554	TRINITY_DN108923_c0_g1_i1	type=CDS; aalen=241,78%,partial5; clen=924; strand=+; offs=1-726; evgclass=noclass,okay;
lcl|CM000837.4_cds_KRH62760.1_1	138	0.505013		type=CDS; aalen=241,78%,partial5; clen=924; strand=+; offs=1-726; evgclass=noclass,okay;	100	TRINITY_DN17433_c0_g1_i3	type=CDS; aalen=207,92%,partial5; clen=671; strand=+; offs=3-626; evgclass=main,okay,match:TRINITY_DN17433_c0_g1_i1,pct:100/99/.;	100	TRINITY_DN17433_c0_g1_i3	type=CDS; aalen=207,92%,partial5; clen=671; strand=+; offs=3-626; evgclass=main,okay,match:TRINITY_DN17433_c0_g1_i1,pct:100/99/.;	42	TRINITY_DN68204_c1_g1_i3	type=CDS; aalen=123,78%,partial5; clen=472; strand=-; offs=470-99; evgclass=noclass,okay;	38.2554	TRINITY_DN108923_c0_g1_i1	type=CDS; aalen=241,78%,partial5; clen=924; strand=+; offs=1-726; evgclass=noclass,okay;
lcl|XM_028372927.1_cds_XP_028228728.1_1	141	0.505013		type=CDS; aalen=241,78%,partial5; clen=924; strand=+; offs=1-726; evgclass=noclass,okay;	100	TRINITY_DN17433_c0_g1_i3	type=CDS; aalen=207,92%,partial5; clen=671; strand=+; offs=3-626; evgclass=main,okay,match:TRINITY_DN17433_c0_g1_i1,pct:100/99/.;	100	TRINITY_DN17433_c0_g1_i3	type=CDS; aalen=207,92%,partial5; clen=671; strand=+; offs=3-626; evgclass=main,okay,match:TRINITY_DN17433_c0_g1_i1,pct:100/99/.;	42	TRINITY_DN68204_c1_g1_i3	type=CDS; aalen=123,78%,partial5; clen=472; strand=-; offs=470-99; evgclass=noclass,okay;	38.2554	TRINITY_DN108923_c0_g1_i1	type=CDS; aalen=241,78%,partial5; clen=924; strand=+; offs=1-726; evgclass=noclass,okay;
lcl|QZWG01000004.1_cds_RZC16361.1_1	141	0.505013		type=CDS; aalen=241,78%,partial5; clen=924; strand=+; offs=1-726; evgclass=noclass,okay;	100	TRINITY_DN17433_c0_g1_i3	type=CDS; aalen=207,92%,partial5; clen=671; strand=+; offs=3-626; evgclass=main,okay,match:TRINITY_DN17433_c0_g1_i1,pct:100/99/.;	100	TRINITY_DN17433_c0_g1_i3	type=CDS; aalen=207,92%,partial5; clen=671; strand=+; offs=3-626; evgclass=main,okay,match:TRINITY_DN17433_c0_g1_i1,pct:100/99/.;	42	TRINITY_DN68204_c1_g1_i3	type=CDS; aalen=123,78%,partial5; clen=472; strand=-; offs=470-99; evgclass=noclass,okay;	38.2554	TRINITY_DN108923_c0_g1_i1	type=CDS; aalen=241,78%,partial5; clen=924; strand=+; offs=1-726; evgclass=noclass,okay;
lcl|KN639518.1_cds_KHN48494.1_1	135	0.47021		type=CDS; aalen=241,78%,partial5; clen=924; strand=+; offs=1-726; evgclass=noclass,okay;	100	TRINITY_DN116797_c0_g1_i1	type=CDS; aalen=45,47%,complete; clen=290; strand=+; offs=34-171; evgclass=noclass,okay;	100	TRINITY_DN116797_c0_g1_i1	type=CDS; aalen=45,47%,complete; clen=290; strand=+; offs=34-171; evgclass=noclass,okay;	42	TRINITY_DN68204_c1_g1_i3	type=CDS; aalen=123,78%,partial5; clen=472; strand=-; offs=470-99; evgclass=noclass,okay;	38.2554	TRINITY_DN108923_c0_g1_i1	type=CDS; aalen=241,78%,partial5; clen=924; strand=+; offs=1-726; evgclass=noclass,okay;
lcl|XM_004251381.4_cds_XP_004251429.1_1	91	0.260119	TRINITY_DN109224_c0_g1_i1	type=CDS; aalen=136,99%,partial; clen=412; strand=-; offs=410-3; evgclass=noclass,okay;	100	TRINITY_DN13895_c0_g1_i2	type=CDS; aalen=275,81%,complete; clen=1017; strand=+; offs=11-838; evgclass=main,okay,match:TRINITY_DN13895_c0_g1_i4,pct:100/100/.;	100	TRINITY_DN13895_c0_g1_i2	type=CDS; aalen=275,81%,complete; clen=1017; strand=+; offs=11-838; evgclass=main,okay,match:TRINITY_DN13895_c0_g1_i4,pct:100/100/.;	42	TRINITY_DN2099_c0_g1_i8	type=CDS; aalen=111,99%,partial; clen=334; strand=-; offs=333-1; evgclass=main,okay,match:TRINITY_DN18133_c0_g1_i1,pct:100/33/.;	38.2554	TRINITY_DN109224_c0_g1_i1	type=CDS; aalen=136,99%,partial; clen=412; strand=-; offs=410-3; evgclass=noclass,okay;
lcl|XM_009359102.2_cds_XP_009357377.1_1	64	0.571802	TRINITY_DN10930_c0_g2_i2	type=CDS; aalen=465,99%,partial5; clen=1404; strand=-; offs=1403-6; evgclass=main,okay,match:TRINITY_DN10930_c0_g2_i1,pct:99/78/.;	100	TRINITY_DN92868_c1_g1_i1	type=CDS; aalen=49,42%,complete; clen=354; strand=-; offs=325-176; evgclass=noclass,okay;	100	TRINITY_DN92868_c1_g1_i1	type=CDS; aalen=49,42%,complete; clen=354; strand=-; offs=325-176; evgclass=noclass,okay;	37	TRINITY_DN91759_c0_g1_i2	type=CDS; aalen=116,96%,partial3; clen=360; strand=-; offs=350-3; evgclass=main,okay,match:TRINITY_DN91759_c0_g1_i1,pct:100/83/.;	36.452	TRINITY_DN10930_c0_g2_i2	type=CDS; aalen=465,99%,partial5; clen=1404; strand=-; offs=1403-6; evgclass=main,okay,match:TRINITY_DN10930_c0_g2_i1,pct:99/78/.;
lcl|XM_016028501.2_cds_XP_015883987.1_1	26	0.0485009	TRINITY_DN109486_c0_g1_i1	type=CDS; aalen=35,42%,complete; clen=252; strand=-; offs=233-126; evgclass=noclass,okay;	100	TRINITY_DN63789_c0_g1_i6	type=CDS; aalen=361,77%,partial3; clen=1389; strand=-; offs=1084-2; evgclass=noclass,okay,match:TRINITY_DN85773_c0_g1_i1,pct:99/45/.;	100	TRINITY_DN63789_c0_g1_i6	type=CDS; aalen=361,77%,partial3; clen=1389; strand=-; offs=1084-2; evgclass=noclass,okay,match:TRINITY_DN85773_c0_g1_i1,pct:99/45/.;	32	TRINITY_DN18012_c0_g1_i7	type=CDS; aalen=435,82%,complete; clen=1593; strand=-; offs=1579-272; evgclass=main,okay,match:TRINITY_DN18012_c0_g1_i3,pct:99/100/.;	40.0587	TRINITY_DN109486_c0_g1_i1	type=CDS; aalen=35,42%,complete; clen=252; strand=-; offs=233-126; evgclass=noclass,okay;
lcl|CM018206.1_cds_KAB2083249.1_1	384	0.000455259	TRINITY_DN109690_c0_g1_i1	type=CDS; aalen=92,31%,complete-utrbad; clen=892; strand=-; offs=734-456; evgclass=noclass,okay;	100	TRINITY_DN51099_c0_g1_i1	type=CDS; aalen=104,94%,partial5; clen=335; strand=+; offs=2-316; evgclass=noclass,okay;	100	TRINITY_DN51099_c0_g1_i1	type=CDS; aalen=104,94%,partial5; clen=335; strand=+; offs=2-316; evgclass=noclass,okay;	55	TRINITY_DN11611_c0_g1_i7	type=CDS; aalen=597,80%,complete; clen=2239; strand=-; offs=2217-424; evgclass=maina2,okay,match:TRINITY_DN11611_c0_g1_i2,pct:100/99/.;	50.8789	TRINITY_DN109690_c0_g1_i1	type=CDS; aalen=92,31%,complete-utrbad; clen=892; strand=-; offs=734-456; evgclass=noclass,okay;
lcl|CM017640.1_cds_TYJ35766.1_1	330	0.000220139		type=CDS; aalen=92,31%,complete-utrbad; clen=892; strand=-; offs=734-456; evgclass=noclass,okay;	100	TRINITY_DN1967_c0_g1_i6	type=CDS; aalen=83,21%,complete-utrbad; clen=1163; strand=-; offs=696-445; evgclass=main,okay,match:TRINITY_DN1967_c0_g1_i9,pct:100/28/.;	100	TRINITY_DN1967_c0_g1_i6	type=CDS; aalen=83,21%,complete-utrbad; clen=1163; strand=-; offs=696-445; evgclass=main,okay,match:TRINITY_DN1967_c0_g1_i9,pct:100/28/.;	61	TRINITY_DN2033_c1_g4_i1	type=CDS; aalen=160,66%,complete; clen=731; strand=-; offs=679-197; evgclass=main,okay,match:TRINITY_DN2033_c1_g4_i3,pct:98/100/.;	50.8789	TRINITY_DN109690_c0_g1_i1	type=CDS; aalen=92,31%,complete-utrbad; clen=892; strand=-; offs=734-456; evgclass=noclass,okay;
lcl|CM017653.1_cds_TYI83008.1_1	156	0.00411705		type=CDS; aalen=92,31%,complete-utrbad; clen=892; strand=-; offs=734-456; evgclass=noclass,okay;	100	TRINITY_DN1967_c0_g1_i6	type=CDS; aalen=83,21%,complete-utrbad; clen=1163; strand=-; offs=696-445; evgclass=main,okay,match:TRINITY_DN1967_c0_g1_i9,pct:100/28/.;	100	TRINITY_DN1967_c0_g1_i6	type=CDS; aalen=83,21%,complete-utrbad; clen=1163; strand=-; offs=696-445; evgclass=main,okay,match:TRINITY_DN1967_c0_g1_i9,pct:100/28/.;	58	TRINITY_DN21150_c0_g1_i13	type=CDS; aalen=186,62%,partial5; clen=895; strand=+; offs=3-563; evgclass=main,okay,match:TRINITY_DN21150_c0_g1_i3,pct:100/91/.;	46.3705	TRINITY_DN109690_c0_g1_i1	type=CDS; aalen=92,31%,complete-utrbad; clen=892; strand=-; offs=734-456; evgclass=noclass,okay;
lcl|CM017653.1_cds_TYI83007.1_1	340	0.00354506		type=CDS; aalen=92,31%,complete-utrbad; clen=892; strand=-; offs=734-456; evgclass=noclass,okay;	100	TRINITY_DN17008_c0_g1_i3	type=CDS; aalen=403,85%,partial3; clen=1412; strand=+; offs=203-1411; evgclass=main,okay,match:TRINITY_DN17008_c0_g1_i6,pct:99/41/.;	100	TRINITY_DN17008_c0_g1_i3	type=CDS; aalen=403,85%,partial3; clen=1412; strand=+; offs=203-1411; evgclass=main,okay,match:TRINITY_DN17008_c0_g1_i6,pct:99/41/.;	61	TRINITY_DN85962_c1_g1_i4	type=CDS; aalen=105,88%,partial3; clen=354; strand=-; offs=317-3; evgclass=main,okay,match:TRINITY_DN85962_c1_g1_i1,pct:100/76/.;	46.3705	TRINITY_DN109690_c0_g1_i1	type=CDS; aalen=92,31%,complete-utrbad; clen=892; strand=-; offs=734-456; evgclass=noclass,okay;
lcl|CM017653.1_cds_TYI83006.1_1	163	0.00419247		type=CDS; aalen=92,31%,complete-utrbad; clen=892; strand=-; offs=734-456; evgclass=noclass,okay;	100	TRINITY_DN51099_c0_g1_i1	type=CDS; aalen=104,94%,partial5; clen=335; strand=+; offs=2-316; evgclass=noclass,okay;	100	TRINITY_DN51099_c0_g1_i1	type=CDS; aalen=104,94%,partial5; clen=335; strand=+; offs=2-316; evgclass=noclass,okay;	58	TRINITY_DN21150_c0_g1_i13	type=CDS; aalen=186,62%,partial5; clen=895; strand=+; offs=3-563; evgclass=main,okay,match:TRINITY_DN21150_c0_g1_i3,pct:100/91/.;	46.3705	TRINITY_DN109690_c0_g1_i1	type=CDS; aalen=92,31%,complete-utrbad; clen=892; strand=-; offs=734-456; evgclass=noclass,okay;
lcl|CM017653.1_cds_TYI83005.1_1	155	0.00407724		type=CDS; aalen=92,31%,complete-utrbad; clen=892; strand=-; offs=734-456; evgclass=noclass,okay;	100	TRINITY_DN51099_c0_g1_i1	type=CDS; aalen=104,94%,partial5; clen=335; strand=+; offs=2-316; evgclass=noclass,okay;	100	TRINITY_DN51099_c0_g1_i1	type=CDS; aalen=104,94%,partial5; clen=335; strand=+; offs=2-316; evgclass=noclass,okay;	58	TRINITY_DN21150_c0_g1_i13	type=CDS; aalen=186,62%,partial5; clen=895; strand=+; offs=3-563; evgclass=main,okay,match:TRINITY_DN21150_c0_g1_i3,pct:100/91/.;	46.3705	TRINITY_DN109690_c0_g1_i1	type=CDS; aalen=92,31%,complete-utrbad; clen=892; strand=-; offs=734-456; evgclass=noclass,okay;
lcl|CM017653.1_cds_TYI83004.1_1	148	0.00400181		type=CDS; aalen=92,31%,complete-utrbad; clen=892; strand=-; offs=734-456; evgclass=noclass,okay;	100	TRINITY_DN1967_c0_g1_i6	type=CDS; aalen=83,21%,complete-utrbad; clen=1163; strand=-; offs=696-445; evgclass=main,okay,match:TRINITY_DN1967_c0_g1_i9,pct:100/28/.;	100	TRINITY_DN1967_c0_g1_i6	type=CDS; aalen=83,21%,complete-utrbad; clen=1163; strand=-; offs=696-445; evgclass=main,okay,match:TRINITY_DN1967_c0_g1_i9,pct:100/28/.;	58	TRINITY_DN21150_c0_g1_i13	type=CDS; aalen=186,62%,partial5; clen=895; strand=+; offs=3-563; evgclass=main,okay,match:TRINITY_DN21150_c0_g1_i3,pct:100/91/.;	46.3705	TRINITY_DN109690_c0_g1_i1	type=CDS; aalen=92,31%,complete-utrbad; clen=892; strand=-; offs=734-456; evgclass=noclass,okay;
lcl|CM017653.1_cds_TYI83003.1_1	356	0.0036603		type=CDS; aalen=92,31%,complete-utrbad; clen=892; strand=-; offs=734-456; evgclass=noclass,okay;	100	TRINITY_DN17008_c0_g1_i3	type=CDS; aalen=403,85%,partial3; clen=1412; strand=+; offs=203-1411; evgclass=main,okay,match:TRINITY_DN17008_c0_g1_i6,pct:99/41/.;	100	TRINITY_DN17008_c0_g1_i3	type=CDS; aalen=403,85%,partial3; clen=1412; strand=+; offs=203-1411; evgclass=main,okay,match:TRINITY_DN17008_c0_g1_i6,pct:99/41/.;	61	TRINITY_DN85962_c1_g1_i4	type=CDS; aalen=105,88%,partial3; clen=354; strand=-; offs=317-3; evgclass=main,okay,match:TRINITY_DN85962_c1_g1_i1,pct:100/76/.;	46.3705	TRINITY_DN109690_c0_g1_i1	type=CDS; aalen=92,31%,complete-utrbad; clen=892; strand=-; offs=734-456; evgclass=noclass,okay;
lcl|CM017614.1_cds_TYI28737.1_1	330	0.000220139		type=CDS; aalen=92,31%,complete-utrbad; clen=892; strand=-; offs=734-456; evgclass=noclass,okay;	100	TRINITY_DN1967_c0_g1_i6	type=CDS; aalen=83,21%,complete-utrbad; clen=1163; strand=-; offs=696-445; evgclass=main,okay,match:TRINITY_DN1967_c0_g1_i9,pct:100/28/.;	100	TRINITY_DN1967_c0_g1_i6	type=CDS; aalen=83,21%,complete-utrbad; clen=1163; strand=-; offs=696-445; evgclass=main,okay,match:TRINITY_DN1967_c0_g1_i9,pct:100/28/.;	61	TRINITY_DN2033_c1_g4_i1	type=CDS; aalen=160,66%,complete; clen=731; strand=-; offs=679-197; evgclass=main,okay,match:TRINITY_DN2033_c1_g4_i3,pct:98/100/.;	50.8789	TRINITY_DN109690_c0_g1_i1	type=CDS; aalen=92,31%,complete-utrbad; clen=892; strand=-; offs=734-456; evgclass=noclass,okay;
lcl|CM017692.1_cds_TYH18312.1_1	389	0.000455259		type=CDS; aalen=92,31%,complete-utrbad; clen=892; strand=-; offs=734-456; evgclass=noclass,okay;	100	TRINITY_DN51099_c0_g1_i1	type=CDS; aalen=104,94%,partial5; clen=335; strand=+; offs=2-316; evgclass=noclass,okay;	100	TRINITY_DN51099_c0_g1_i1	type=CDS; aalen=104,94%,partial5; clen=335; strand=+; offs=2-316; evgclass=noclass,okay;	55	TRINITY_DN11611_c0_g1_i7	type=CDS; aalen=597,80%,complete; clen=2239; strand=-; offs=2217-424; evgclass=maina2,okay,match:TRINITY_DN11611_c0_g1_i2,pct:100/99/.;	50.8789	TRINITY_DN109690_c0_g1_i1	type=CDS; aalen=92,31%,complete-utrbad; clen=892; strand=-; offs=734-456; evgclass=noclass,okay;
lcl|XM_012590733.1_cds_XP_012446187.1_1	381	0.00350735		type=CDS; aalen=92,31%,complete-utrbad; clen=892; strand=-; offs=734-456; evgclass=noclass,okay;	100	TRINITY_DN51099_c0_g1_i1	type=CDS; aalen=104,94%,partial5; clen=335; strand=+; offs=2-316; evgclass=noclass,okay;	100	TRINITY_DN51099_c0_g1_i1	type=CDS; aalen=104,94%,partial5; clen=335; strand=+; offs=2-316; evgclass=noclass,okay;	61	TRINITY_DN85962_c1_g1_i4	type=CDS; aalen=105,88%,partial3; clen=354; strand=-; offs=317-3; evgclass=main,okay,match:TRINITY_DN85962_c1_g1_i1,pct:100/76/.;	46.3705	TRINITY_DN109690_c0_g1_i1	type=CDS; aalen=92,31%,complete-utrbad; clen=892; strand=-; offs=734-456; evgclass=noclass,okay;
lcl|CM001748.1_cds_KJB59429.1_1	225	0.00106939		type=CDS; aalen=92,31%,complete-utrbad; clen=892; strand=-; offs=734-456; evgclass=noclass,okay;	100	TRINITY_DN17008_c0_g1_i3	type=CDS; aalen=403,85%,partial3; clen=1412; strand=+; offs=203-1411; evgclass=main,okay,match:TRINITY_DN17008_c0_g1_i6,pct:99/41/.;	100	TRINITY_DN17008_c0_g1_i3	type=CDS; aalen=403,85%,partial3; clen=1412; strand=+; offs=203-1411; evgclass=main,okay,match:TRINITY_DN17008_c0_g1_i6,pct:99/41/.;	61	TRINITY_DN85962_c1_g1_i4	type=CDS; aalen=105,88%,partial3; clen=354; strand=-; offs=317-3; evgclass=main,okay,match:TRINITY_DN85962_c1_g1_i1,pct:100/76/.;	46.3705	TRINITY_DN109690_c0_g1_i1	type=CDS; aalen=92,31%,complete-utrbad; clen=892; strand=-; offs=734-456; evgclass=noclass,okay;
lcl|CM001748.1_cds_KJB59428.1_1	178	0.00156909		type=CDS; aalen=92,31%,complete-utrbad; clen=892; strand=-; offs=734-456; evgclass=noclass,okay;	100	TRINITY_DN51099_c0_g1_i1	type=CDS; aalen=104,94%,partial5; clen=335; strand=+; offs=2-316; evgclass=noclass,okay;	100	TRINITY_DN51099_c0_g1_i1	type=CDS; aalen=104,94%,partial5; clen=335; strand=+; offs=2-316; evgclass=noclass,okay;	61	TRINITY_DN85962_c1_g1_i4	type=CDS; aalen=105,88%,partial3; clen=354; strand=-; offs=317-3; evgclass=main,okay,match:TRINITY_DN85962_c1_g1_i1,pct:100/76/.;	46.3705	TRINITY_DN109690_c0_g1_i1	type=CDS; aalen=92,31%,complete-utrbad; clen=892; strand=-; offs=734-456; evgclass=noclass,okay;
lcl|JRRC01316686.1_cds_KHG03007.1_1	238	0.000364127		type=CDS; aalen=92,31%,complete-utrbad; clen=892; strand=-; offs=734-456; evgclass=noclass,okay;	100	TRINITY_DN51099_c0_g1_i1	type=CDS; aalen=104,94%,partial5; clen=335; strand=+; offs=2-316; evgclass=noclass,okay;	100	TRINITY_DN51099_c0_g1_i1	type=CDS; aalen=104,94%,partial5; clen=335; strand=+; offs=2-316; evgclass=noclass,okay;	55	TRINITY_DN11611_c0_g1_i7	type=CDS; aalen=597,80%,complete; clen=2239; strand=-; offs=2217-424; evgclass=maina2,okay,match:TRINITY_DN11611_c0_g1_i2,pct:100/99/.;	50.8789	TRINITY_DN109690_c0_g1_i1	type=CDS; aalen=92,31%,complete-utrbad; clen=892; strand=-; offs=734-456; evgclass=noclass,okay;
lcl|XM_017565918.1_cds_XP_017421407.1_1	64	0.0192048	TRINITY_DN10983_c0_g1_i1	type=CDS; aalen=243,33%,partial3-utrbad; clen=2186; strand=-; offs=729-1; evgclass=noclass,okay;	100	TRINITY_DN49225_c0_g1_i1	type=CDS; aalen=842,92%,complete; clen=2733; strand=+; offs=117-2645; evgclass=main,okay,match:TRINITY_DN49225_c0_g1_i2,pct:100/73/.;	100	TRINITY_DN49225_c0_g1_i1	type=CDS; aalen=842,92%,complete; clen=2733; strand=+; offs=117-2645; evgclass=main,okay,match:TRINITY_DN49225_c0_g1_i2,pct:100/73/.;	49	TRINITY_DN85666_c0_g1_i1	type=CDS; aalen=33,32%,complete; clen=311; strand=+; offs=60-161; evgclass=noclass,okay;	40.9604	TRINITY_DN10983_c0_g1_i1	type=CDS; aalen=243,33%,partial3-utrbad; clen=2186; strand=-; offs=729-1; evgclass=noclass,okay;
lcl|AP015035.1_cds_BAT79604.1_1	64	0.0192048		type=CDS; aalen=243,33%,partial3-utrbad; clen=2186; strand=-; offs=729-1; evgclass=noclass,okay;	100	TRINITY_DN49225_c0_g1_i1	type=CDS; aalen=842,92%,complete; clen=2733; strand=+; offs=117-2645; evgclass=main,okay,match:TRINITY_DN49225_c0_g1_i2,pct:100/73/.;	100	TRINITY_DN49225_c0_g1_i1	type=CDS; aalen=842,92%,complete; clen=2733; strand=+; offs=117-2645; evgclass=main,okay,match:TRINITY_DN49225_c0_g1_i2,pct:100/73/.;	49	TRINITY_DN85666_c0_g1_i1	type=CDS; aalen=33,32%,complete; clen=311; strand=+; offs=60-161; evgclass=noclass,okay;	40.9604	TRINITY_DN10983_c0_g1_i1	type=CDS; aalen=243,33%,partial3-utrbad; clen=2186; strand=-; offs=729-1; evgclass=noclass,okay;
lcl|CM003374.1_cds_KOM40266.1_1	64	0.0192048		type=CDS; aalen=243,33%,partial3-utrbad; clen=2186; strand=-; offs=729-1; evgclass=noclass,okay;	100	TRINITY_DN49225_c0_g1_i1	type=CDS; aalen=842,92%,complete; clen=2733; strand=+; offs=117-2645; evgclass=main,okay,match:TRINITY_DN49225_c0_g1_i2,pct:100/73/.;	100	TRINITY_DN49225_c0_g1_i1	type=CDS; aalen=842,92%,complete; clen=2733; strand=+; offs=117-2645; evgclass=main,okay,match:TRINITY_DN49225_c0_g1_i2,pct:100/73/.;	49	TRINITY_DN85666_c0_g1_i1	type=CDS; aalen=33,32%,complete; clen=311; strand=+; offs=60-161; evgclass=noclass,okay;	40.9604	TRINITY_DN10983_c0_g1_i1	type=CDS; aalen=243,33%,partial3-utrbad; clen=2186; strand=-; offs=729-1; evgclass=noclass,okay;
lcl|XM_030664613.1_cds_XP_030520473.1_1	47	1.39139e-17	TRINITY_DN1099_c1_g2_i2	type=CDS; aalen=197,80%,partial3; clen=735; strand=+; offs=145-735; evgclass=main,okay,match:TRINITY_DN1099_c1_g2_i6,pct:99/98/.;	100	TRINITY_DN130376_c0_g1_i1	type=CDS; aalen=104,100%,partial; clen=312; strand=+; offs=1-312; evgclass=noclass,okay;	100	TRINITY_DN130376_c0_g1_i1	type=CDS; aalen=104,100%,partial; clen=312; strand=+; offs=1-312; evgclass=noclass,okay;	199	TRINITY_DN39680_c0_g2_i6	type=CDS; aalen=107,99%,partial; clen=323; strand=+; offs=3-323; evgclass=main,okay,match:TRINITY_DN39680_c0_g2_i4,pct:100/83/.;	91.4547	TRINITY_DN1099_c1_g2_i2	type=CDS; aalen=197,80%,partial3; clen=735; strand=+; offs=145-735; evgclass=main,okay,match:TRINITY_DN1099_c1_g2_i6,pct:99/98/.;
lcl|NKQK01000013.1_cds_PSS14421.1_1	36	2.44213e-08		type=CDS; aalen=197,80%,partial3; clen=735; strand=+; offs=145-735; evgclass=main,okay,match:TRINITY_DN1099_c1_g2_i6,pct:99/98/.;	100	TRINITY_DN15897_c1_g1_i8	type=CDS; aalen=163,84%,complete; clen=585; strand=-; offs=528-37; evgclass=main,okay,match:TRINITY_DN15897_c1_g1_i9,pct:99/100/.;	100	TRINITY_DN15897_c1_g1_i8	type=CDS; aalen=163,84%,complete; clen=585; strand=-; offs=528-37; evgclass=main,okay,match:TRINITY_DN15897_c1_g1_i9,pct:99/100/.;	154	TRINITY_DN1099_c1_g2_i4	type=CDS; aalen=90,22%,complete-utrbad; clen=1193; strand=+; offs=145-417; evgclass=noclass,okay;	60.7975	TRINITY_DN1099_c1_g2_i2	type=CDS; aalen=197,80%,partial3; clen=735; strand=+; offs=145-735; evgclass=main,okay,match:TRINITY_DN1099_c1_g2_i6,pct:99/98/.;
lcl|XM_021911716.1_cds_XP_021767408.1_1	42	8.82394e-08		type=CDS; aalen=197,80%,partial3; clen=735; strand=+; offs=145-735; evgclass=main,okay,match:TRINITY_DN1099_c1_g2_i6,pct:99/98/.;	100	TRINITY_DN94487_c0_g1_i1	type=CDS; aalen=68,45%,complete; clen=458; strand=+; offs=33-239; evgclass=noclass,okay;	100	TRINITY_DN94487_c0_g1_i1	type=CDS; aalen=68,45%,complete; clen=458; strand=+; offs=33-239; evgclass=noclass,okay;	108	TRINITY_DN1099_c1_g2_i2	type=CDS; aalen=197,80%,partial3; clen=735; strand=+; offs=145-735; evgclass=main,okay,match:TRINITY_DN1099_c1_g2_i6,pct:99/98/.;	58.9941	TRINITY_DN1099_c1_g2_i2	type=CDS; aalen=197,80%,partial3; clen=735; strand=+; offs=145-735; evgclass=main,okay,match:TRINITY_DN1099_c1_g2_i6,pct:99/98/.;
lcl|KK198753.1_cds_KCW89678.1_1	76	1.96993e-16		type=CDS; aalen=197,80%,partial3; clen=735; strand=+; offs=145-735; evgclass=main,okay,match:TRINITY_DN1099_c1_g2_i6,pct:99/98/.;	100	TRINITY_DN131424_c0_g1_i1	type=CDS; aalen=197,69%,partial3; clen=854; strand=-; offs=592-2; evgclass=noclass,okay;	100	TRINITY_DN131424_c0_g1_i1	type=CDS; aalen=197,69%,partial3; clen=854; strand=-; offs=592-2; evgclass=noclass,okay;	159	TRINITY_DN1099_c1_g2_i2	type=CDS; aalen=197,80%,partial3; clen=735; strand=+; offs=145-735; evgclass=main,okay,match:TRINITY_DN1099_c1_g2_i6,pct:99/98/.;	87.848	TRINITY_DN1099_c1_g2_i2	type=CDS; aalen=197,80%,partial3; clen=735; strand=+; offs=145-735; evgclass=main,okay,match:TRINITY_DN1099_c1_g2_i6,pct:99/98/.;
lcl|KK198753.1_cds_KCW89677.1_1	73	2.05926e-16		type=CDS; aalen=197,80%,partial3; clen=735; strand=+; offs=145-735; evgclass=main,okay,match:TRINITY_DN1099_c1_g2_i6,pct:99/98/.;	100	TRINITY_DN131424_c0_g1_i1	type=CDS; aalen=197,69%,partial3; clen=854; strand=-; offs=592-2; evgclass=noclass,okay;	100	TRINITY_DN131424_c0_g1_i1	type=CDS; aalen=197,69%,partial3; clen=854; strand=-; offs=592-2; evgclass=noclass,okay;	159	TRINITY_DN1099_c1_g2_i2	type=CDS; aalen=197,80%,partial3; clen=735; strand=+; offs=145-735; evgclass=main,okay,match:TRINITY_DN1099_c1_g2_i6,pct:99/98/.;	87.848	TRINITY_DN1099_c1_g2_i2	type=CDS; aalen=197,80%,partial3; clen=735; strand=+; offs=145-735; evgclass=main,okay,match:TRINITY_DN1099_c1_g2_i6,pct:99/98/.;
lcl|XM_028935698.1_cds_XP_028791531.1_1	65	1.12724e-13	TRINITY_DN1099_c1_g2_i4	type=CDS; aalen=90,22%,complete-utrbad; clen=1193; strand=+; offs=145-417; evgclass=noclass,okay;	100	TRINITY_DN9851_c0_g2_i2	type=CDS; aalen=69,8%,complete-utrbad; clen=2444; strand=-; offs=911-702; evgclass=noclass,okay;	100	TRINITY_DN9851_c0_g2_i2	type=CDS; aalen=69,8%,complete-utrbad; clen=2444; strand=-; offs=911-702; evgclass=noclass,okay;	278	TRINITY_DN1099_c1_g2_i7	type=CDS; aalen=228,54%,complete-utrpoor; clen=1272; strand=+; offs=63-749; evgclass=main,okay,match:TRINITY_DN1099_c1_g2_i8,pct:99/48/.;	79.7328	TRINITY_DN1099_c1_g2_i4	type=CDS; aalen=90,22%,complete-utrbad; clen=1193; strand=+; offs=145-417; evgclass=noclass,okay;
lcl|XM_028935697.1_cds_XP_028791530.1_1	67	1.22335e-13		type=CDS; aalen=90,22%,complete-utrbad; clen=1193; strand=+; offs=145-417; evgclass=noclass,okay;	100	TRINITY_DN9851_c0_g2_i2	type=CDS; aalen=69,8%,complete-utrbad; clen=2444; strand=-; offs=911-702; evgclass=noclass,okay;	100	TRINITY_DN9851_c0_g2_i2	type=CDS; aalen=69,8%,complete-utrbad; clen=2444; strand=-; offs=911-702; evgclass=noclass,okay;	278	TRINITY_DN1099_c1_g2_i7	type=CDS; aalen=228,54%,complete-utrpoor; clen=1272; strand=+; offs=63-749; evgclass=main,okay,match:TRINITY_DN1099_c1_g2_i8,pct:99/48/.;	79.7328	TRINITY_DN1099_c1_g2_i4	type=CDS; aalen=90,22%,complete-utrbad; clen=1193; strand=+; offs=145-417; evgclass=noclass,okay;
lcl|LK032055.1_cds_CDY15579.1_1	70	1.90583e-114		type=CDS; aalen=90,22%,complete-utrbad; clen=1193; strand=+; offs=145-417; evgclass=noclass,okay;	100	TRINITY_DN29073_c1_g1_i2	type=CDS; aalen=202,91%,partial3; clen=661; strand=+; offs=54-659; evgclass=main,okay,match:TRINITY_DN29073_c1_g1_i5,pct:99/100/.;	100	TRINITY_DN29073_c1_g1_i2	type=CDS; aalen=202,91%,partial3; clen=661; strand=+; offs=54-659; evgclass=main,okay,match:TRINITY_DN29073_c1_g1_i5,pct:99/100/.;	236	TRINITY_DN1099_c1_g2_i4	type=CDS; aalen=90,22%,complete-utrbad; clen=1193; strand=+; offs=145-417; evgclass=noclass,okay;	413.356	TRINITY_DN1099_c1_g2_i4	type=CDS; aalen=90,22%,complete-utrbad; clen=1193; strand=+; offs=145-417; evgclass=noclass,okay;
lcl|NM_100526.5_cds_NP_172134.1_1	63	1.04413e-171	TRINITY_DN1099_c1_g2_i7	type=CDS; aalen=228,54%,complete-utrpoor; clen=1272; strand=+; offs=63-749; evgclass=main,okay,match:TRINITY_DN1099_c1_g2_i8,pct:99/48/.;	100	TRINITY_DN60751_c0_g1_i2	type=CDS; aalen=200,99%,partial; clen=601; strand=-; offs=600-1; evgclass=main,okay,match:TRINITY_DN60751_c0_g1_i1,pct:99/36/.;	100	TRINITY_DN60751_c0_g1_i2	type=CDS; aalen=200,99%,partial; clen=601; strand=-; offs=600-1; evgclass=main,okay,match:TRINITY_DN60751_c0_g1_i1,pct:99/36/.;	634	TRINITY_DN1099_c1_g2_i7	type=CDS; aalen=228,54%,complete-utrpoor; clen=1272; strand=+; offs=63-749; evgclass=main,okay,match:TRINITY_DN1099_c1_g2_i8,pct:99/48/.;	603.611	TRINITY_DN1099_c1_g2_i7	type=CDS; aalen=228,54%,complete-utrpoor; clen=1272; strand=+; offs=63-749; evgclass=main,okay,match:TRINITY_DN1099_c1_g2_i8,pct:99/48/.;
lcl|CP002684.1_cds_AEE27989.1_1	63	1.04413e-171		type=CDS; aalen=228,54%,complete-utrpoor; clen=1272; strand=+; offs=63-749; evgclass=main,okay,match:TRINITY_DN1099_c1_g2_i8,pct:99/48/.;	100	TRINITY_DN60751_c0_g1_i2	type=CDS; aalen=200,99%,partial; clen=601; strand=-; offs=600-1; evgclass=main,okay,match:TRINITY_DN60751_c0_g1_i1,pct:99/36/.;	100	TRINITY_DN60751_c0_g1_i2	type=CDS; aalen=200,99%,partial; clen=601; strand=-; offs=600-1; evgclass=main,okay,match:TRINITY_DN60751_c0_g1_i1,pct:99/36/.;	634	TRINITY_DN1099_c1_g2_i7	type=CDS; aalen=228,54%,complete-utrpoor; clen=1272; strand=+; offs=63-749; evgclass=main,okay,match:TRINITY_DN1099_c1_g2_i8,pct:99/48/.;	603.611	TRINITY_DN1099_c1_g2_i7	type=CDS; aalen=228,54%,complete-utrpoor; clen=1272; strand=+; offs=63-749; evgclass=main,okay,match:TRINITY_DN1099_c1_g2_i8,pct:99/48/.;
lcl|XM_014767302.2_cds_XP_014622788.1_1	48	7.88273e-21		type=CDS; aalen=228,54%,complete-utrpoor; clen=1272; strand=+; offs=63-749; evgclass=main,okay,match:TRINITY_DN1099_c1_g2_i8,pct:99/48/.;	100	TRINITY_DN115321_c0_g2_i1	type=CDS; aalen=179,99%,partial; clen=538; strand=+; offs=1-537; evgclass=noclass,okay;	100	TRINITY_DN115321_c0_g2_i1	type=CDS; aalen=179,99%,partial; clen=538; strand=+; offs=1-537; evgclass=noclass,okay;	284	TRINITY_DN1099_c1_g2_i7	type=CDS; aalen=228,54%,complete-utrpoor; clen=1272; strand=+; offs=63-749; evgclass=main,okay,match:TRINITY_DN1099_c1_g2_i8,pct:99/48/.;	102.275	TRINITY_DN1099_c1_g2_i7	type=CDS; aalen=228,54%,complete-utrpoor; clen=1272; strand=+; offs=63-749; evgclass=main,okay,match:TRINITY_DN1099_c1_g2_i8,pct:99/48/.;
lcl|XM_014770548.2_cds_XP_014626034.1_1	51	7.88273e-21		type=CDS; aalen=228,54%,complete-utrpoor; clen=1272; strand=+; offs=63-749; evgclass=main,okay,match:TRINITY_DN1099_c1_g2_i8,pct:99/48/.;	100	TRINITY_DN109337_c0_g2_i2	type=CDS; aalen=146,93%,partial3; clen=466; strand=-; offs=438-1; evgclass=main,okay,match:TRINITY_DN109337_c0_g2_i1,pct:99/87/.;	100	TRINITY_DN109337_c0_g2_i2	type=CDS; aalen=146,93%,partial3; clen=466; strand=-; offs=438-1; evgclass=main,okay,match:TRINITY_DN109337_c0_g2_i1,pct:99/87/.;	284	TRINITY_DN1099_c1_g2_i7	type=CDS; aalen=228,54%,complete-utrpoor; clen=1272; strand=+; offs=63-749; evgclass=main,okay,match:TRINITY_DN1099_c1_g2_i8,pct:99/48/.;	103.177	TRINITY_DN1099_c1_g2_i7	type=CDS; aalen=228,54%,complete-utrpoor; clen=1272; strand=+; offs=63-749; evgclass=main,okay,match:TRINITY_DN1099_c1_g2_i8,pct:99/48/.;
lcl|CM000835.4_cds_KRH73706.1_1	51	7.88273e-21		type=CDS; aalen=228,54%,complete-utrpoor; clen=1272; strand=+; offs=63-749; evgclass=main,okay,match:TRINITY_DN1099_c1_g2_i8,pct:99/48/.;	100	TRINITY_DN109337_c0_g2_i2	type=CDS; aalen=146,93%,partial3; clen=466; strand=-; offs=438-1; evgclass=main,okay,match:TRINITY_DN109337_c0_g2_i1,pct:99/87/.;	100	TRINITY_DN109337_c0_g2_i2	type=CDS; aalen=146,93%,partial3; clen=466; strand=-; offs=438-1; evgclass=main,okay,match:TRINITY_DN109337_c0_g2_i1,pct:99/87/.;	284	TRINITY_DN1099_c1_g2_i7	type=CDS; aalen=228,54%,complete-utrpoor; clen=1272; strand=+; offs=63-749; evgclass=main,okay,match:TRINITY_DN1099_c1_g2_i8,pct:99/48/.;	103.177	TRINITY_DN1099_c1_g2_i7	type=CDS; aalen=228,54%,complete-utrpoor; clen=1272; strand=+; offs=63-749; evgclass=main,okay,match:TRINITY_DN1099_c1_g2_i8,pct:99/48/.;
lcl|CM000847.3_cds_KRH14447.1_1	48	7.88273e-21		type=CDS; aalen=228,54%,complete-utrpoor; clen=1272; strand=+; offs=63-749; evgclass=main,okay,match:TRINITY_DN1099_c1_g2_i8,pct:99/48/.;	100	TRINITY_DN115321_c0_g2_i1	type=CDS; aalen=179,99%,partial; clen=538; strand=+; offs=1-537; evgclass=noclass,okay;	100	TRINITY_DN115321_c0_g2_i1	type=CDS; aalen=179,99%,partial; clen=538; strand=+; offs=1-537; evgclass=noclass,okay;	284	TRINITY_DN1099_c1_g2_i7	type=CDS; aalen=228,54%,complete-utrpoor; clen=1272; strand=+; offs=63-749; evgclass=main,okay,match:TRINITY_DN1099_c1_g2_i8,pct:99/48/.;	102.275	TRINITY_DN1099_c1_g2_i7	type=CDS; aalen=228,54%,complete-utrpoor; clen=1272; strand=+; offs=63-749; evgclass=main,okay,match:TRINITY_DN1099_c1_g2_i8,pct:99/48/.;
lcl|XM_003617424.4_cds_XP_003617472.1_1	53	7.82034e-21		type=CDS; aalen=228,54%,complete-utrpoor; clen=1272; strand=+; offs=63-749; evgclass=main,okay,match:TRINITY_DN1099_c1_g2_i8,pct:99/48/.;	100	TRINITY_DN66036_c0_g1_i1	type=CDS; aalen=145,99%,partial; clen=436; strand=-; offs=435-1; evgclass=main,okay,match:TRINITY_DN110554_c0_g1_i1,pct:100/54/.;	100	TRINITY_DN66036_c0_g1_i1	type=CDS; aalen=145,99%,partial; clen=436; strand=-; offs=435-1; evgclass=main,okay,match:TRINITY_DN110554_c0_g1_i1,pct:100/54/.;	284	TRINITY_DN1099_c1_g2_i7	type=CDS; aalen=228,54%,complete-utrpoor; clen=1272; strand=+; offs=63-749; evgclass=main,okay,match:TRINITY_DN1099_c1_g2_i8,pct:99/48/.;	103.177	TRINITY_DN1099_c1_g2_i7	type=CDS; aalen=228,54%,complete-utrpoor; clen=1272; strand=+; offs=63-749; evgclass=main,okay,match:TRINITY_DN1099_c1_g2_i8,pct:99/48/.;
lcl|XM_009120813.2_cds_XP_009119061.1_1	62	0		type=CDS; aalen=228,54%,complete-utrpoor; clen=1272; strand=+; offs=63-749; evgclass=main,okay,match:TRINITY_DN1099_c1_g2_i8,pct:99/48/.;	100	TRINITY_DN2825_c0_g1_i10	type=CDS; aalen=553,83%,complete; clen=1997; strand=+; offs=164-1825; evgclass=main,okay,match:TRINITY_DN2825_c0_g1_i11,pct:99/94/.;	100	TRINITY_DN2825_c0_g1_i10	type=CDS; aalen=553,83%,complete; clen=1997; strand=+; offs=164-1825; evgclass=main,okay,match:TRINITY_DN2825_c0_g1_i11,pct:99/94/.;	687	TRINITY_DN1099_c1_g2_i7	type=CDS; aalen=228,54%,complete-utrpoor; clen=1272; strand=+; offs=63-749; evgclass=main,okay,match:TRINITY_DN1099_c1_g2_i8,pct:99/48/.;	789.358	TRINITY_DN1099_c1_g2_i7	type=CDS; aalen=228,54%,complete-utrpoor; clen=1272; strand=+; offs=63-749; evgclass=main,okay,match:TRINITY_DN1099_c1_g2_i8,pct:99/48/.;
lcl|XM_009112740.3_cds_XP_009110988.1_1	56	0		type=CDS; aalen=228,54%,complete-utrpoor; clen=1272; strand=+; offs=63-749; evgclass=main,okay,match:TRINITY_DN1099_c1_g2_i8,pct:99/48/.;	100	TRINITY_DN1099_c1_g2_i7	type=CDS; aalen=228,54%,complete-utrpoor; clen=1272; strand=+; offs=63-749; evgclass=main,okay,match:TRINITY_DN1099_c1_g2_i8,pct:99/48/.;	100	TRINITY_DN1099_c1_g2_i7	type=CDS; aalen=228,54%,complete-utrpoor; clen=1272; strand=+; offs=63-749; evgclass=main,okay,match:TRINITY_DN1099_c1_g2_i8,pct:99/48/.;	687	TRINITY_DN1099_c1_g2_i7	type=CDS; aalen=228,54%,complete-utrpoor; clen=1272; strand=+; offs=63-749; evgclass=main,okay,match:TRINITY_DN1099_c1_g2_i8,pct:99/48/.;	998.549	TRINITY_DN1099_c1_g2_i7	type=CDS; aalen=228,54%,complete-utrpoor; clen=1272; strand=+; offs=63-749; evgclass=main,okay,match:TRINITY_DN1099_c1_g2_i8,pct:99/48/.;
lcl|XM_022165941.2_cds_XP_022021633.1_1	46	2.46124e-08		type=CDS; aalen=228,54%,complete-utrpoor; clen=1272; strand=+; offs=63-749; evgclass=main,okay,match:TRINITY_DN1099_c1_g2_i8,pct:99/48/.;	100	TRINITY_DN13588_c0_g1_i2	type=CDS; aalen=110,78%,partial3; clen=422; strand=+; offs=92-421; evgclass=noclass,okay,match:TRINITY_DN13588_c0_g1_i4,pct:100/20/-sense;	100	TRINITY_DN13588_c0_g1_i2	type=CDS; aalen=110,78%,partial3; clen=422; strand=+; offs=92-421; evgclass=noclass,okay,match:TRINITY_DN13588_c0_g1_i4,pct:100/20/-sense;	101	TRINITY_DN1099_c1_g2_i7	type=CDS; aalen=228,54%,complete-utrpoor; clen=1272; strand=+; offs=63-749; evgclass=main,okay,match:TRINITY_DN1099_c1_g2_i8,pct:99/48/.;	61.6992	TRINITY_DN1099_c1_g2_i7	type=CDS; aalen=228,54%,complete-utrpoor; clen=1272; strand=+; offs=63-749; evgclass=main,okay,match:TRINITY_DN1099_c1_g2_i8,pct:99/48/.;
lcl|QGKV02000297.1_cds_KAF3610152.1_1	73	0		type=CDS; aalen=228,54%,complete-utrpoor; clen=1272; strand=+; offs=63-749; evgclass=main,okay,match:TRINITY_DN1099_c1_g2_i8,pct:99/48/.;	100	TRINITY_DN2825_c0_g1_i10	type=CDS; aalen=553,83%,complete; clen=1997; strand=+; offs=164-1825; evgclass=main,okay,match:TRINITY_DN2825_c0_g1_i11,pct:99/94/.;	100	TRINITY_DN2825_c0_g1_i10	type=CDS; aalen=553,83%,complete; clen=1997; strand=+; offs=164-1825; evgclass=main,okay,match:TRINITY_DN2825_c0_g1_i11,pct:99/94/.;	650	TRINITY_DN1099_c1_g2_i7	type=CDS; aalen=228,54%,complete-utrpoor; clen=1272; strand=+; offs=63-749; evgclass=main,okay,match:TRINITY_DN1099_c1_g2_i8,pct:99/48/.;	768.62	TRINITY_DN1099_c1_g2_i7	type=CDS; aalen=228,54%,complete-utrpoor; clen=1272; strand=+; offs=63-749; evgclass=main,okay,match:TRINITY_DN1099_c1_g2_i8,pct:99/48/.;
lcl|CP030999.1_cds_QHN91046.1_1	42	5.47951e-23		type=CDS; aalen=228,54%,complete-utrpoor; clen=1272; strand=+; offs=63-749; evgclass=main,okay,match:TRINITY_DN1099_c1_g2_i8,pct:99/48/.;	100	TRINITY_DN8522_c0_g1_i1	type=CDS; aalen=654,92%,complete; clen=2123; strand=-; offs=2055-91; evgclass=main,okay,match:TRINITY_DN8522_c0_g1_i4,pct:99/89/.;	100	TRINITY_DN8522_c0_g1_i1	type=CDS; aalen=654,92%,complete; clen=2123; strand=-; offs=2055-91; evgclass=main,okay,match:TRINITY_DN8522_c0_g1_i4,pct:99/89/.;	324	TRINITY_DN1099_c1_g2_i7	type=CDS; aalen=228,54%,complete-utrpoor; clen=1272; strand=+; offs=63-749; evgclass=main,okay,match:TRINITY_DN1099_c1_g2_i8,pct:99/48/.;	109.488	TRINITY_DN1099_c1_g2_i7	type=CDS; aalen=228,54%,complete-utrpoor; clen=1272; strand=+; offs=63-749; evgclass=main,okay,match:TRINITY_DN1099_c1_g2_i8,pct:99/48/.;
lcl|CACSHJ010000087.1_cds_CAA0172033.1_1	63	1.04413e-171		type=CDS; aalen=228,54%,complete-utrpoor; clen=1272; strand=+; offs=63-749; evgclass=main,okay,match:TRINITY_DN1099_c1_g2_i8,pct:99/48/.;	100	TRINITY_DN60751_c0_g1_i2	type=CDS; aalen=200,99%,partial; clen=601; strand=-; offs=600-1; evgclass=main,okay,match:TRINITY_DN60751_c0_g1_i1,pct:99/36/.;	100	TRINITY_DN60751_c0_g1_i2	type=CDS; aalen=200,99%,partial; clen=601; strand=-; offs=600-1; evgclass=main,okay,match:TRINITY_DN60751_c0_g1_i1,pct:99/36/.;	634	TRINITY_DN1099_c1_g2_i7	type=CDS; aalen=228,54%,complete-utrpoor; clen=1272; strand=+; offs=63-749; evgclass=main,okay,match:TRINITY_DN1099_c1_g2_i8,pct:99/48/.;	603.611	TRINITY_DN1099_c1_g2_i7	type=CDS; aalen=228,54%,complete-utrpoor; clen=1272; strand=+; offs=63-749; evgclass=main,okay,match:TRINITY_DN1099_c1_g2_i8,pct:99/48/.;
lcl|XM_004140086.3_cds_XP_004140134.1_1	21	4.38251e-11		type=CDS; aalen=228,54%,complete-utrpoor; clen=1272; strand=+; offs=63-749; evgclass=main,okay,match:TRINITY_DN1099_c1_g2_i8,pct:99/48/.;	100	TRINITY_DN62831_c1_g1_i1	type=CDS; aalen=122,99%,partial; clen=368; strand=-; offs=367-2; evgclass=main,okay,match:TRINITY_DN62831_c1_g1_i2,pct:99/100/.;	100	TRINITY_DN62831_c1_g1_i1	type=CDS; aalen=122,99%,partial; clen=368; strand=-; offs=367-2; evgclass=main,okay,match:TRINITY_DN62831_c1_g1_i2,pct:99/100/.;	200	TRINITY_DN1099_c1_g2_i7	type=CDS; aalen=228,54%,complete-utrpoor; clen=1272; strand=+; offs=63-749; evgclass=main,okay,match:TRINITY_DN1099_c1_g2_i8,pct:99/48/.;	70.716	TRINITY_DN1099_c1_g2_i7	type=CDS; aalen=228,54%,complete-utrpoor; clen=1272; strand=+; offs=63-749; evgclass=main,okay,match:TRINITY_DN1099_c1_g2_i8,pct:99/48/.;
lcl|CACRSJ010000104.1_cds_VYS45202.1_1	67	1.04413e-171		type=CDS; aalen=228,54%,complete-utrpoor; clen=1272; strand=+; offs=63-749; evgclass=main,okay,match:TRINITY_DN1099_c1_g2_i8,pct:99/48/.;	100	TRINITY_DN60751_c0_g1_i2	type=CDS; aalen=200,99%,partial; clen=601; strand=-; offs=600-1; evgclass=main,okay,match:TRINITY_DN60751_c0_g1_i1,pct:99/36/.;	100	TRINITY_DN60751_c0_g1_i2	type=CDS; aalen=200,99%,partial; clen=601; strand=-; offs=600-1; evgclass=main,okay,match:TRINITY_DN60751_c0_g1_i1,pct:99/36/.;	634	TRINITY_DN1099_c1_g2_i7	type=CDS; aalen=228,54%,complete-utrpoor; clen=1272; strand=+; offs=63-749; evgclass=main,okay,match:TRINITY_DN1099_c1_g2_i8,pct:99/48/.;	603.611	TRINITY_DN1099_c1_g2_i7	type=CDS; aalen=228,54%,complete-utrpoor; clen=1272; strand=+; offs=63-749; evgclass=main,okay,match:TRINITY_DN1099_c1_g2_i8,pct:99/48/.;
lcl|RXIC02000025.1_cds_KAB1206651.1_1	47	2.27632e-21		type=CDS; aalen=228,54%,complete-utrpoor; clen=1272; strand=+; offs=63-749; evgclass=main,okay,match:TRINITY_DN1099_c1_g2_i8,pct:99/48/.;	100	TRINITY_DN14956_c0_g1_i5	type=CDS; aalen=208,99%,partial; clen=626; strand=-; offs=626-3; evgclass=main,okay,match:TRINITY_DN14956_c0_g1_i1,pct:100/88/.;	100	TRINITY_DN14956_c0_g1_i5	type=CDS; aalen=208,99%,partial; clen=626; strand=-; offs=626-3; evgclass=main,okay,match:TRINITY_DN14956_c0_g1_i1,pct:100/88/.;	273	TRINITY_DN21618_c0_g1_i7	type=CDS; aalen=260,96%,partial5; clen=808; strand=+; offs=2-784; evgclass=main,okay,match:TRINITY_DN21618_c0_g1_i1,pct:100/100/.;	104.078	TRINITY_DN1099_c1_g2_i7	type=CDS; aalen=228,54%,complete-utrpoor; clen=1272; strand=+; offs=63-749; evgclass=main,okay,match:TRINITY_DN1099_c1_g2_i8,pct:99/48/.;
lcl|VEPZ02001110.1_cds_KAE8694444.1_1	35	1.32957e-11		type=CDS; aalen=228,54%,complete-utrpoor; clen=1272; strand=+; offs=63-749; evgclass=main,okay,match:TRINITY_DN1099_c1_g2_i8,pct:99/48/.;	100	TRINITY_DN1569_c0_g1_i9	type=CDS; aalen=1370,86%,complete; clen=4770; strand=-; offs=4644-532; evgclass=main,okay,match:TRINITY_DN1569_c0_g1_i10,pct:100/100/.;	100	TRINITY_DN1569_c0_g1_i9	type=CDS; aalen=1370,86%,complete; clen=4770; strand=-; offs=4644-532; evgclass=main,okay,match:TRINITY_DN1569_c0_g1_i10,pct:100/100/.;	318	TRINITY_DN1099_c1_g2_i7	type=CDS; aalen=228,54%,complete-utrpoor; clen=1272; strand=+; offs=63-749; evgclass=main,okay,match:TRINITY_DN1099_c1_g2_i8,pct:99/48/.;	72.5194	TRINITY_DN1099_c1_g2_i7	type=CDS; aalen=228,54%,complete-utrpoor; clen=1272; strand=+; offs=63-749; evgclass=main,okay,match:TRINITY_DN1099_c1_g2_i8,pct:99/48/.;
lcl|VEPZ02001393.1_cds_KAE8675780.1_1	51	3.49959e-13		type=CDS; aalen=228,54%,complete-utrpoor; clen=1272; strand=+; offs=63-749; evgclass=main,okay,match:TRINITY_DN1099_c1_g2_i8,pct:99/48/.;	100	TRINITY_DN86937_c0_g2_i1	type=CDS; aalen=153,64%,complete; clen=720; strand=-; offs=679-218; evgclass=noclass,okay;	100	TRINITY_DN86937_c0_g2_i1	type=CDS; aalen=153,64%,complete; clen=720; strand=-; offs=679-218; evgclass=noclass,okay;	318	TRINITY_DN1099_c1_g2_i7	type=CDS; aalen=228,54%,complete-utrpoor; clen=1272; strand=+; offs=63-749; evgclass=main,okay,match:TRINITY_DN1099_c1_g2_i8,pct:99/48/.;	77.0278	TRINITY_DN1099_c1_g2_i7	type=CDS; aalen=228,54%,complete-utrpoor; clen=1272; strand=+; offs=63-749; evgclass=main,okay,match:TRINITY_DN1099_c1_g2_i8,pct:99/48/.;
lcl|XM_031639344.1_cds_XP_031495204.1_1	38	0.00171595		type=CDS; aalen=228,54%,complete-utrpoor; clen=1272; strand=+; offs=63-749; evgclass=main,okay,match:TRINITY_DN1099_c1_g2_i8,pct:99/48/.;	100	TRINITY_DN63034_c0_g2_i1	type=CDS; aalen=365,97%,partial5; clen=1122; strand=+; offs=3-1100; evgclass=noclass,okay;	100	TRINITY_DN63034_c0_g2_i1	type=CDS; aalen=365,97%,partial5; clen=1122; strand=+; offs=3-1100; evgclass=noclass,okay;	129	TRINITY_DN1099_c1_g2_i7	type=CDS; aalen=228,54%,complete-utrpoor; clen=1272; strand=+; offs=63-749; evgclass=main,okay,match:TRINITY_DN1099_c1_g2_i8,pct:99/48/.;	44.5672	TRINITY_DN1099_c1_g2_i7	type=CDS; aalen=228,54%,complete-utrpoor; clen=1272; strand=+; offs=63-749; evgclass=main,okay,match:TRINITY_DN1099_c1_g2_i8,pct:99/48/.;
lcl|CM002927.2_cds_KGN47982.1_1	21	4.38251e-11		type=CDS; aalen=228,54%,complete-utrpoor; clen=1272; strand=+; offs=63-749; evgclass=main,okay,match:TRINITY_DN1099_c1_g2_i8,pct:99/48/.;	100	TRINITY_DN62831_c1_g1_i1	type=CDS; aalen=122,99%,partial; clen=368; strand=-; offs=367-2; evgclass=main,okay,match:TRINITY_DN62831_c1_g1_i2,pct:99/100/.;	100	TRINITY_DN62831_c1_g1_i1	type=CDS; aalen=122,99%,partial; clen=368; strand=-; offs=367-2; evgclass=main,okay,match:TRINITY_DN62831_c1_g1_i2,pct:99/100/.;	200	TRINITY_DN1099_c1_g2_i7	type=CDS; aalen=228,54%,complete-utrpoor; clen=1272; strand=+; offs=63-749; evgclass=main,okay,match:TRINITY_DN1099_c1_g2_i8,pct:99/48/.;	70.716	TRINITY_DN1099_c1_g2_i7	type=CDS; aalen=228,54%,complete-utrpoor; clen=1272; strand=+; offs=63-749; evgclass=main,okay,match:TRINITY_DN1099_c1_g2_i8,pct:99/48/.;
lcl|XM_031533781.1_cds_XP_031389641.1_1	30	1.04654e-06		type=CDS; aalen=228,54%,complete-utrpoor; clen=1272; strand=+; offs=63-749; evgclass=main,okay,match:TRINITY_DN1099_c1_g2_i8,pct:99/48/.;	100	TRINITY_DN24418_c0_g1_i2	type=CDS; aalen=188,99%,partial; clen=566; strand=-; offs=565-2; evgclass=noclassa2,okay;	100	TRINITY_DN24418_c0_g1_i2	type=CDS; aalen=188,99%,partial; clen=566; strand=-; offs=565-2; evgclass=noclassa2,okay;	110	TRINITY_DN1099_c1_g2_i2	type=CDS; aalen=197,80%,partial3; clen=735; strand=+; offs=145-735; evgclass=main,okay,match:TRINITY_DN1099_c1_g2_i6,pct:99/98/.;	55.3874	TRINITY_DN1099_c1_g2_i7	type=CDS; aalen=228,54%,complete-utrpoor; clen=1272; strand=+; offs=63-749; evgclass=main,okay,match:TRINITY_DN1099_c1_g2_i8,pct:99/48/.;
lcl|XM_031533780.1_cds_XP_031389640.1_1	30	1.05061e-06		type=CDS; aalen=228,54%,complete-utrpoor; clen=1272; strand=+; offs=63-749; evgclass=main,okay,match:TRINITY_DN1099_c1_g2_i8,pct:99/48/.;	100	TRINITY_DN24418_c0_g1_i2	type=CDS; aalen=188,99%,partial; clen=566; strand=-; offs=565-2; evgclass=noclassa2,okay;	100	TRINITY_DN24418_c0_g1_i2	type=CDS; aalen=188,99%,partial; clen=566; strand=-; offs=565-2; evgclass=noclassa2,okay;	110	TRINITY_DN1099_c1_g2_i2	type=CDS; aalen=197,80%,partial3; clen=735; strand=+; offs=145-735; evgclass=main,okay,match:TRINITY_DN1099_c1_g2_i6,pct:99/98/.;	55.3874	TRINITY_DN1099_c1_g2_i7	type=CDS; aalen=228,54%,complete-utrpoor; clen=1272; strand=+; offs=63-749; evgclass=main,okay,match:TRINITY_DN1099_c1_g2_i8,pct:99/48/.;
lcl|VIBQ01000144.1_cds_KAB9024987.1_1	52	1.10094e-19		type=CDS; aalen=228,54%,complete-utrpoor; clen=1272; strand=+; offs=63-749; evgclass=main,okay,match:TRINITY_DN1099_c1_g2_i8,pct:99/48/.;	100	TRINITY_DN18029_c0_g1_i8	type=CDS; aalen=532,91%,complete; clen=1747; strand=+; offs=21-1619; evgclass=main,okay,match:TRINITY_DN18029_c0_g1_i10,pct:99/87/.;	100	TRINITY_DN18029_c0_g1_i8	type=CDS; aalen=532,91%,complete; clen=1747; strand=+; offs=21-1619; evgclass=main,okay,match:TRINITY_DN18029_c0_g1_i10,pct:99/87/.;	190	TRINITY_DN39680_c0_g2_i6	type=CDS; aalen=107,99%,partial; clen=323; strand=+; offs=3-323; evgclass=main,okay,match:TRINITY_DN39680_c0_g2_i4,pct:100/83/.;	98.6682	TRINITY_DN1099_c1_g2_i7	type=CDS; aalen=228,54%,complete-utrpoor; clen=1272; strand=+; offs=63-749; evgclass=main,okay,match:TRINITY_DN1099_c1_g2_i8,pct:99/48/.;
lcl|XM_031073390.1_cds_XP_030929250.1_1	72	7.2132e-22		type=CDS; aalen=228,54%,complete-utrpoor; clen=1272; strand=+; offs=63-749; evgclass=main,okay,match:TRINITY_DN1099_c1_g2_i8,pct:99/48/.;	100	TRINITY_DN9959_c1_g1_i1	type=CDS; aalen=137,100%,partial; clen=411; strand=-; offs=411-1; evgclass=noclassa2,okay;	100	TRINITY_DN9959_c1_g1_i1	type=CDS; aalen=137,100%,partial; clen=411; strand=-; offs=411-1; evgclass=noclassa2,okay;	284	TRINITY_DN1099_c1_g2_i7	type=CDS; aalen=228,54%,complete-utrpoor; clen=1272; strand=+; offs=63-749; evgclass=main,okay,match:TRINITY_DN1099_c1_g2_i8,pct:99/48/.;	105.882	TRINITY_DN1099_c1_g2_i7	type=CDS; aalen=228,54%,complete-utrpoor; clen=1272; strand=+; offs=63-749; evgclass=main,okay,match:TRINITY_DN1099_c1_g2_i8,pct:99/48/.;
lcl|XM_031073389.1_cds_XP_030929249.1_1	66	7.34125e-22		type=CDS; aalen=228,54%,complete-utrpoor; clen=1272; strand=+; offs=63-749; evgclass=main,okay,match:TRINITY_DN1099_c1_g2_i8,pct:99/48/.;	100	TRINITY_DN9959_c1_g1_i1	type=CDS; aalen=137,100%,partial; clen=411; strand=-; offs=411-1; evgclass=noclassa2,okay;	100	TRINITY_DN9959_c1_g1_i1	type=CDS; aalen=137,100%,partial; clen=411; strand=-; offs=411-1; evgclass=noclassa2,okay;	284	TRINITY_DN1099_c1_g2_i7	type=CDS; aalen=228,54%,complete-utrpoor; clen=1272; strand=+; offs=63-749; evgclass=main,okay,match:TRINITY_DN1099_c1_g2_i8,pct:99/48/.;	105.882	TRINITY_DN1099_c1_g2_i7	type=CDS; aalen=228,54%,complete-utrpoor; clen=1272; strand=+; offs=63-749; evgclass=main,okay,match:TRINITY_DN1099_c1_g2_i8,pct:99/48/.;
lcl|XM_031073388.1_cds_XP_030929248.1_1	71	7.62295e-22		type=CDS; aalen=228,54%,complete-utrpoor; clen=1272; strand=+; offs=63-749; evgclass=main,okay,match:TRINITY_DN1099_c1_g2_i8,pct:99/48/.;	100	TRINITY_DN9959_c1_g1_i1	type=CDS; aalen=137,100%,partial; clen=411; strand=-; offs=411-1; evgclass=noclassa2,okay;	100	TRINITY_DN9959_c1_g1_i1	type=CDS; aalen=137,100%,partial; clen=411; strand=-; offs=411-1; evgclass=noclassa2,okay;	284	TRINITY_DN1099_c1_g2_i7	type=CDS; aalen=228,54%,complete-utrpoor; clen=1272; strand=+; offs=63-749; evgclass=main,okay,match:TRINITY_DN1099_c1_g2_i8,pct:99/48/.;	105.882	TRINITY_DN1099_c1_g2_i7	type=CDS; aalen=228,54%,complete-utrpoor; clen=1272; strand=+; offs=63-749; evgclass=main,okay,match:TRINITY_DN1099_c1_g2_i8,pct:99/48/.;
lcl|CM018047.1_cds_KAA8525006.1_1	41	2.17667e-22		type=CDS; aalen=228,54%,complete-utrpoor; clen=1272; strand=+; offs=63-749; evgclass=main,okay,match:TRINITY_DN1099_c1_g2_i8,pct:99/48/.;	100	TRINITY_DN6306_c0_g1_i3	type=CDS; aalen=234,87%,partial3; clen=802; strand=-; offs=703-2; evgclass=main,okay,match:TRINITY_DN6306_c0_g1_i4,pct:99/97/.;	100	TRINITY_DN6306_c0_g1_i3	type=CDS; aalen=234,87%,partial3; clen=802; strand=-; offs=703-2; evgclass=main,okay,match:TRINITY_DN6306_c0_g1_i4,pct:99/97/.;	284	TRINITY_DN1099_c1_g2_i7	type=CDS; aalen=228,54%,complete-utrpoor; clen=1272; strand=+; offs=63-749; evgclass=main,okay,match:TRINITY_DN1099_c1_g2_i8,pct:99/48/.;	107.685	TRINITY_DN1099_c1_g2_i7	type=CDS; aalen=228,54%,complete-utrpoor; clen=1272; strand=+; offs=63-749; evgclass=main,okay,match:TRINITY_DN1099_c1_g2_i8,pct:99/48/.;
lcl|CABITT030000001.1_cds_VVA90194.1_1	64	0		type=CDS; aalen=228,54%,complete-utrpoor; clen=1272; strand=+; offs=63-749; evgclass=main,okay,match:TRINITY_DN1099_c1_g2_i8,pct:99/48/.;	100	TRINITY_DN107172_c0_g1_i1	type=CDS; aalen=152,51%,complete-utrpoor; clen=900; strand=-; offs=657-199; evgclass=main,okay,match:TRINITY_DN107172_c0_g1_i7,pct:100/96/.;	100	TRINITY_DN107172_c0_g1_i1	type=CDS; aalen=152,51%,complete-utrpoor; clen=900; strand=-; offs=657-199; evgclass=main,okay,match:TRINITY_DN107172_c0_g1_i7,pct:100/96/.;	646	TRINITY_DN1099_c1_g2_i7	type=CDS; aalen=228,54%,complete-utrpoor; clen=1272; strand=+; offs=63-749; evgclass=main,okay,match:TRINITY_DN1099_c1_g2_i8,pct:99/48/.;	736.159	TRINITY_DN1099_c1_g2_i7	type=CDS; aalen=228,54%,complete-utrpoor; clen=1272; strand=+; offs=63-749; evgclass=main,okay,match:TRINITY_DN1099_c1_g2_i8,pct:99/48/.;
lcl|XM_025813164.2_cds_XP_025668949.1_1	37	3.07701e-18		type=CDS; aalen=228,54%,complete-utrpoor; clen=1272; strand=+; offs=63-749; evgclass=main,okay,match:TRINITY_DN1099_c1_g2_i8,pct:99/48/.;	100	TRINITY_DN41238_c0_g1_i2	type=CDS; aalen=348,99%,partial; clen=1047; strand=+; offs=3-1046; evgclass=main,okay,match:TRINITY_DN41238_c0_g1_i1,pct:100/70/.;	100	TRINITY_DN41238_c0_g1_i2	type=CDS; aalen=348,99%,partial; clen=1047; strand=+; offs=3-1046; evgclass=main,okay,match:TRINITY_DN41238_c0_g1_i1,pct:100/70/.;	318	TRINITY_DN1099_c1_g2_i7	type=CDS; aalen=228,54%,complete-utrpoor; clen=1272; strand=+; offs=63-749; evgclass=main,okay,match:TRINITY_DN1099_c1_g2_i8,pct:99/48/.;	94.1598	TRINITY_DN1099_c1_g2_i7	type=CDS; aalen=228,54%,complete-utrpoor; clen=1272; strand=+; offs=63-749; evgclass=main,okay,match:TRINITY_DN1099_c1_g2_i8,pct:99/48/.;
lcl|XM_025813163.2_cds_XP_025668948.1_1	42	2.08418e-20		type=CDS; aalen=228,54%,complete-utrpoor; clen=1272; strand=+; offs=63-749; evgclass=main,okay,match:TRINITY_DN1099_c1_g2_i8,pct:99/48/.;	100	TRINITY_DN41238_c0_g1_i2	type=CDS; aalen=348,99%,partial; clen=1047; strand=+; offs=3-1046; evgclass=main,okay,match:TRINITY_DN41238_c0_g1_i1,pct:100/70/.;	100	TRINITY_DN41238_c0_g1_i2	type=CDS; aalen=348,99%,partial; clen=1047; strand=+; offs=3-1046; evgclass=main,okay,match:TRINITY_DN41238_c0_g1_i1,pct:100/70/.;	324	TRINITY_DN1099_c1_g2_i7	type=CDS; aalen=228,54%,complete-utrpoor; clen=1272; strand=+; offs=63-749; evgclass=main,okay,match:TRINITY_DN1099_c1_g2_i8,pct:99/48/.;	100.472	TRINITY_DN1099_c1_g2_i7	type=CDS; aalen=228,54%,complete-utrpoor; clen=1272; strand=+; offs=63-749; evgclass=main,okay,match:TRINITY_DN1099_c1_g2_i8,pct:99/48/.;
lcl|XM_025810929.2_cds_XP_025666714.1_1	37	5.30007e-09		type=CDS; aalen=228,54%,complete-utrpoor; clen=1272; strand=+; offs=63-749; evgclass=main,okay,match:TRINITY_DN1099_c1_g2_i8,pct:99/48/.;	100	TRINITY_DN41238_c0_g1_i2	type=CDS; aalen=348,99%,partial; clen=1047; strand=+; offs=3-1046; evgclass=main,okay,match:TRINITY_DN41238_c0_g1_i1,pct:100/70/.;	100	TRINITY_DN41238_c0_g1_i2	type=CDS; aalen=348,99%,partial; clen=1047; strand=+; offs=3-1046; evgclass=main,okay,match:TRINITY_DN41238_c0_g1_i1,pct:100/70/.;	118	TRINITY_DN1099_c1_g2_i2	type=CDS; aalen=197,80%,partial3; clen=735; strand=+; offs=145-735; evgclass=main,okay,match:TRINITY_DN1099_c1_g2_i6,pct:99/98/.;	63.5025	TRINITY_DN1099_c1_g2_i7	type=CDS; aalen=228,54%,complete-utrpoor; clen=1272; strand=+; offs=63-749; evgclass=main,okay,match:TRINITY_DN1099_c1_g2_i8,pct:99/48/.;
lcl|XM_025810927.2_cds_XP_025666712.1_1	42	3.5896e-11		type=CDS; aalen=228,54%,complete-utrpoor; clen=1272; strand=+; offs=63-749; evgclass=main,okay,match:TRINITY_DN1099_c1_g2_i8,pct:99/48/.;	100	TRINITY_DN41238_c0_g1_i2	type=CDS; aalen=348,99%,partial; clen=1047; strand=+; offs=3-1046; evgclass=main,okay,match:TRINITY_DN41238_c0_g1_i1,pct:100/70/.;	100	TRINITY_DN41238_c0_g1_i2	type=CDS; aalen=348,99%,partial; clen=1047; strand=+; offs=3-1046; evgclass=main,okay,match:TRINITY_DN41238_c0_g1_i1,pct:100/70/.;	118	TRINITY_DN1099_c1_g2_i2	type=CDS; aalen=197,80%,partial3; clen=735; strand=+; offs=145-735; evgclass=main,okay,match:TRINITY_DN1099_c1_g2_i6,pct:99/98/.;	69.8143	TRINITY_DN1099_c1_g2_i7	type=CDS; aalen=228,54%,complete-utrpoor; clen=1272; strand=+; offs=63-749; evgclass=main,okay,match:TRINITY_DN1099_c1_g2_i8,pct:99/48/.;
lcl|XM_025810660.2_cds_XP_025666445.1_1	37	8.10112e-21		type=CDS; aalen=228,54%,complete-utrpoor; clen=1272; strand=+; offs=63-749; evgclass=main,okay,match:TRINITY_DN1099_c1_g2_i8,pct:99/48/.;	100	TRINITY_DN8522_c0_g1_i1	type=CDS; aalen=654,92%,complete; clen=2123; strand=-; offs=2055-91; evgclass=main,okay,match:TRINITY_DN8522_c0_g1_i4,pct:99/89/.;	100	TRINITY_DN8522_c0_g1_i1	type=CDS; aalen=654,92%,complete; clen=2123; strand=-; offs=2055-91; evgclass=main,okay,match:TRINITY_DN8522_c0_g1_i4,pct:99/89/.;	318	TRINITY_DN1099_c1_g2_i7	type=CDS; aalen=228,54%,complete-utrpoor; clen=1272; strand=+; offs=63-749; evgclass=main,okay,match:TRINITY_DN1099_c1_g2_i8,pct:99/48/.;	103.177	TRINITY_DN1099_c1_g2_i7	type=CDS; aalen=228,54%,complete-utrpoor; clen=1272; strand=+; offs=63-749; evgclass=main,okay,match:TRINITY_DN1099_c1_g2_i8,pct:99/48/.;
lcl|XM_025810659.2_cds_XP_025666444.1_1	42	5.47951e-23		type=CDS; aalen=228,54%,complete-utrpoor; clen=1272; strand=+; offs=63-749; evgclass=main,okay,match:TRINITY_DN1099_c1_g2_i8,pct:99/48/.;	100	TRINITY_DN8522_c0_g1_i1	type=CDS; aalen=654,92%,complete; clen=2123; strand=-; offs=2055-91; evgclass=main,okay,match:TRINITY_DN8522_c0_g1_i4,pct:99/89/.;	100	TRINITY_DN8522_c0_g1_i1	type=CDS; aalen=654,92%,complete; clen=2123; strand=-; offs=2055-91; evgclass=main,okay,match:TRINITY_DN8522_c0_g1_i4,pct:99/89/.;	324	TRINITY_DN1099_c1_g2_i7	type=CDS; aalen=228,54%,complete-utrpoor; clen=1272; strand=+; offs=63-749; evgclass=main,okay,match:TRINITY_DN1099_c1_g2_i8,pct:99/48/.;	109.488	TRINITY_DN1099_c1_g2_i7	type=CDS; aalen=228,54%,complete-utrpoor; clen=1272; strand=+; offs=63-749; evgclass=main,okay,match:TRINITY_DN1099_c1_g2_i8,pct:99/48/.;
lcl|XM_025755533.1_cds_XP_025611318.1_1	88	6.73377e-18		type=CDS; aalen=228,54%,complete-utrpoor; clen=1272; strand=+; offs=63-749; evgclass=main,okay,match:TRINITY_DN1099_c1_g2_i8,pct:99/48/.;	100	TRINITY_DN88973_c0_g1_i2	type=CDS; aalen=467,99%,partial; clen=1403; strand=-; offs=1402-2; evgclass=main,okay,match:TRINITY_DN88973_c0_g1_i1,pct:100/89/.;	100	TRINITY_DN88973_c0_g1_i2	type=CDS; aalen=467,99%,partial; clen=1403; strand=-; offs=1402-2; evgclass=main,okay,match:TRINITY_DN88973_c0_g1_i1,pct:100/89/.;	273	TRINITY_DN1099_c1_g2_i7	type=CDS; aalen=228,54%,complete-utrpoor; clen=1272; strand=+; offs=63-749; evgclass=main,okay,match:TRINITY_DN1099_c1_g2_i8,pct:99/48/.;	94.1598	TRINITY_DN1099_c1_g2_i7	type=CDS; aalen=228,54%,complete-utrpoor; clen=1272; strand=+; offs=63-749; evgclass=main,okay,match:TRINITY_DN1099_c1_g2_i8,pct:99/48/.;
lcl|XM_025752853.1_cds_XP_025608638.1_1	41	8.10112e-21		type=CDS; aalen=228,54%,complete-utrpoor; clen=1272; strand=+; offs=63-749; evgclass=main,okay,match:TRINITY_DN1099_c1_g2_i8,pct:99/48/.;	100	TRINITY_DN41238_c0_g1_i2	type=CDS; aalen=348,99%,partial; clen=1047; strand=+; offs=3-1046; evgclass=main,okay,match:TRINITY_DN41238_c0_g1_i1,pct:100/70/.;	100	TRINITY_DN41238_c0_g1_i2	type=CDS; aalen=348,99%,partial; clen=1047; strand=+; offs=3-1046; evgclass=main,okay,match:TRINITY_DN41238_c0_g1_i1,pct:100/70/.;	318	TRINITY_DN1099_c1_g2_i7	type=CDS; aalen=228,54%,complete-utrpoor; clen=1272; strand=+; offs=63-749; evgclass=main,okay,match:TRINITY_DN1099_c1_g2_i8,pct:99/48/.;	103.177	TRINITY_DN1099_c1_g2_i7	type=CDS; aalen=228,54%,complete-utrpoor; clen=1272; strand=+; offs=63-749; evgclass=main,okay,match:TRINITY_DN1099_c1_g2_i8,pct:99/48/.;
lcl|XM_025752852.1_cds_XP_025608637.1_1	46	5.47951e-23		type=CDS; aalen=228,54%,complete-utrpoor; clen=1272; strand=+; offs=63-749; evgclass=main,okay,match:TRINITY_DN1099_c1_g2_i8,pct:99/48/.;	100	TRINITY_DN41238_c0_g1_i2	type=CDS; aalen=348,99%,partial; clen=1047; strand=+; offs=3-1046; evgclass=main,okay,match:TRINITY_DN41238_c0_g1_i1,pct:100/70/.;	100	TRINITY_DN41238_c0_g1_i2	type=CDS; aalen=348,99%,partial; clen=1047; strand=+; offs=3-1046; evgclass=main,okay,match:TRINITY_DN41238_c0_g1_i1,pct:100/70/.;	324	TRINITY_DN1099_c1_g2_i7	type=CDS; aalen=228,54%,complete-utrpoor; clen=1272; strand=+; offs=63-749; evgclass=main,okay,match:TRINITY_DN1099_c1_g2_i8,pct:99/48/.;	109.488	TRINITY_DN1099_c1_g2_i7	type=CDS; aalen=228,54%,complete-utrpoor; clen=1272; strand=+; offs=63-749; evgclass=main,okay,match:TRINITY_DN1099_c1_g2_i8,pct:99/48/.;
lcl|XM_020354806.2_cds_XP_020210395.1_1	52	8.99419e-14		type=CDS; aalen=228,54%,complete-utrpoor; clen=1272; strand=+; offs=63-749; evgclass=main,okay,match:TRINITY_DN1099_c1_g2_i8,pct:99/48/.;	100	TRINITY_DN109337_c0_g2_i2	type=CDS; aalen=146,93%,partial3; clen=466; strand=-; offs=438-1; evgclass=main,okay,match:TRINITY_DN109337_c0_g2_i1,pct:99/87/.;	100	TRINITY_DN109337_c0_g2_i2	type=CDS; aalen=146,93%,partial3; clen=466; strand=-; offs=438-1; evgclass=main,okay,match:TRINITY_DN109337_c0_g2_i1,pct:99/87/.;	284	TRINITY_DN1099_c1_g2_i7	type=CDS; aalen=228,54%,complete-utrpoor; clen=1272; strand=+; offs=63-749; evgclass=main,okay,match:TRINITY_DN1099_c1_g2_i8,pct:99/48/.;	79.7328	TRINITY_DN1099_c1_g2_i7	type=CDS; aalen=228,54%,complete-utrpoor; clen=1272; strand=+; offs=63-749; evgclass=main,okay,match:TRINITY_DN1099_c1_g2_i8,pct:99/48/.;
lcl|XM_020354805.2_cds_XP_020210394.1_1	52	9.02979e-14		type=CDS; aalen=228,54%,complete-utrpoor; clen=1272; strand=+; offs=63-749; evgclass=main,okay,match:TRINITY_DN1099_c1_g2_i8,pct:99/48/.;	100	TRINITY_DN109337_c0_g2_i2	type=CDS; aalen=146,93%,partial3; clen=466; strand=-; offs=438-1; evgclass=main,okay,match:TRINITY_DN109337_c0_g2_i1,pct:99/87/.;	100	TRINITY_DN109337_c0_g2_i2	type=CDS; aalen=146,93%,partial3; clen=466; strand=-; offs=438-1; evgclass=main,okay,match:TRINITY_DN109337_c0_g2_i1,pct:99/87/.;	284	TRINITY_DN1099_c1_g2_i7	type=CDS; aalen=228,54%,complete-utrpoor; clen=1272; strand=+; offs=63-749; evgclass=main,okay,match:TRINITY_DN1099_c1_g2_i8,pct:99/48/.;	79.7328	TRINITY_DN1099_c1_g2_i7	type=CDS; aalen=228,54%,complete-utrpoor; clen=1272; strand=+; offs=63-749; evgclass=main,okay,match:TRINITY_DN1099_c1_g2_i8,pct:99/48/.;
lcl|XM_028922661.1_cds_XP_028778494.1_1	49	3.93445e-13		type=CDS; aalen=228,54%,complete-utrpoor; clen=1272; strand=+; offs=63-749; evgclass=main,okay,match:TRINITY_DN1099_c1_g2_i8,pct:99/48/.;	100	TRINITY_DN9851_c0_g2_i2	type=CDS; aalen=69,8%,complete-utrbad; clen=2444; strand=-; offs=911-702; evgclass=noclass,okay;	100	TRINITY_DN9851_c0_g2_i2	type=CDS; aalen=69,8%,complete-utrbad; clen=2444; strand=-; offs=911-702; evgclass=noclass,okay;	278	TRINITY_DN1099_c1_g2_i7	type=CDS; aalen=228,54%,complete-utrpoor; clen=1272; strand=+; offs=63-749; evgclass=main,okay,match:TRINITY_DN1099_c1_g2_i8,pct:99/48/.;	77.9295	TRINITY_DN1099_c1_g2_i7	type=CDS; aalen=228,54%,complete-utrpoor; clen=1272; strand=+; offs=63-749; evgclass=main,okay,match:TRINITY_DN1099_c1_g2_i8,pct:99/48/.;
lcl|XM_028922660.1_cds_XP_028778493.1_1	52	4.26992e-13		type=CDS; aalen=228,54%,complete-utrpoor; clen=1272; strand=+; offs=63-749; evgclass=main,okay,match:TRINITY_DN1099_c1_g2_i8,pct:99/48/.;	100	TRINITY_DN9851_c0_g2_i2	type=CDS; aalen=69,8%,complete-utrbad; clen=2444; strand=-; offs=911-702; evgclass=noclass,okay;	100	TRINITY_DN9851_c0_g2_i2	type=CDS; aalen=69,8%,complete-utrbad; clen=2444; strand=-; offs=911-702; evgclass=noclass,okay;	278	TRINITY_DN1099_c1_g2_i7	type=CDS; aalen=228,54%,complete-utrpoor; clen=1272; strand=+; offs=63-749; evgclass=main,okay,match:TRINITY_DN1099_c1_g2_i8,pct:99/48/.;	77.9295	TRINITY_DN1099_c1_g2_i7	type=CDS; aalen=228,54%,complete-utrpoor; clen=1272; strand=+; offs=63-749; evgclass=main,okay,match:TRINITY_DN1099_c1_g2_i8,pct:99/48/.;
lcl|XM_028697761.1_cds_XP_028553594.1_1	32	9.04388e-07		type=CDS; aalen=228,54%,complete-utrpoor; clen=1272; strand=+; offs=63-749; evgclass=main,okay,match:TRINITY_DN1099_c1_g2_i8,pct:99/48/.;	100	TRINITY_DN114980_c0_g1_i1	type=CDS; aalen=145,99%,partial; clen=436; strand=-; offs=436-2; evgclass=noclass,okay;	100	TRINITY_DN114980_c0_g1_i1	type=CDS; aalen=145,99%,partial; clen=436; strand=-; offs=436-2; evgclass=noclass,okay;	105	TRINITY_DN1099_c1_g2_i7	type=CDS; aalen=228,54%,complete-utrpoor; clen=1272; strand=+; offs=63-749; evgclass=main,okay,match:TRINITY_DN1099_c1_g2_i8,pct:99/48/.;	55.3874	TRINITY_DN1099_c1_g2_i7	type=CDS; aalen=228,54%,complete-utrpoor; clen=1272; strand=+; offs=63-749; evgclass=main,okay,match:TRINITY_DN1099_c1_g2_i8,pct:99/48/.;
lcl|XM_020816408.2_cds_XP_020672067.1_1	28	0.217614		type=CDS; aalen=228,54%,complete-utrpoor; clen=1272; strand=+; offs=63-749; evgclass=main,okay,match:TRINITY_DN1099_c1_g2_i8,pct:99/48/.;	100	TRINITY_DN114980_c0_g1_i1	type=CDS; aalen=145,99%,partial; clen=436; strand=-; offs=436-2; evgclass=noclass,okay;	100	TRINITY_DN114980_c0_g1_i1	type=CDS; aalen=145,99%,partial; clen=436; strand=-; offs=436-2; evgclass=noclass,okay;	115	TRINITY_DN1099_c1_g2_i7	type=CDS; aalen=228,54%,complete-utrpoor; clen=1272; strand=+; offs=63-749; evgclass=main,okay,match:TRINITY_DN1099_c1_g2_i8,pct:99/48/.;	37.3537	TRINITY_DN1099_c1_g2_i7	type=CDS; aalen=228,54%,complete-utrpoor; clen=1272; strand=+; offs=63-749; evgclass=main,okay,match:TRINITY_DN1099_c1_g2_i8,pct:99/48/.;
lcl|XM_020816406.2_cds_XP_020672065.1_1	32	9.16573e-07		type=CDS; aalen=228,54%,complete-utrpoor; clen=1272; strand=+; offs=63-749; evgclass=main,okay,match:TRINITY_DN1099_c1_g2_i8,pct:99/48/.;	100	TRINITY_DN114980_c0_g1_i1	type=CDS; aalen=145,99%,partial; clen=436; strand=-; offs=436-2; evgclass=noclass,okay;	100	TRINITY_DN114980_c0_g1_i1	type=CDS; aalen=145,99%,partial; clen=436; strand=-; offs=436-2; evgclass=noclass,okay;	138	TRINITY_DN1099_c1_g2_i7	type=CDS; aalen=228,54%,complete-utrpoor; clen=1272; strand=+; offs=63-749; evgclass=main,okay,match:TRINITY_DN1099_c1_g2_i8,pct:99/48/.;	55.3874	TRINITY_DN1099_c1_g2_i7	type=CDS; aalen=228,54%,complete-utrpoor; clen=1272; strand=+; offs=63-749; evgclass=main,okay,match:TRINITY_DN1099_c1_g2_i8,pct:99/48/.;
lcl|XM_020816405.2_cds_XP_020672064.1_1	32	3.94918e-05		type=CDS; aalen=228,54%,complete-utrpoor; clen=1272; strand=+; offs=63-749; evgclass=main,okay,match:TRINITY_DN1099_c1_g2_i8,pct:99/48/.;	100	TRINITY_DN114980_c0_g1_i1	type=CDS; aalen=145,99%,partial; clen=436; strand=-; offs=436-2; evgclass=noclass,okay;	100	TRINITY_DN114980_c0_g1_i1	type=CDS; aalen=145,99%,partial; clen=436; strand=-; offs=436-2; evgclass=noclass,okay;	138	TRINITY_DN1099_c1_g2_i7	type=CDS; aalen=228,54%,complete-utrpoor; clen=1272; strand=+; offs=63-749; evgclass=main,okay,match:TRINITY_DN1099_c1_g2_i8,pct:99/48/.;	50.8789	TRINITY_DN1099_c1_g2_i7	type=CDS; aalen=228,54%,complete-utrpoor; clen=1272; strand=+; offs=63-749; evgclass=main,okay,match:TRINITY_DN1099_c1_g2_i8,pct:99/48/.;
lcl|XM_020816404.2_cds_XP_020672063.1_1	33	9.45004e-07		type=CDS; aalen=228,54%,complete-utrpoor; clen=1272; strand=+; offs=63-749; evgclass=main,okay,match:TRINITY_DN1099_c1_g2_i8,pct:99/48/.;	100	TRINITY_DN114980_c0_g1_i1	type=CDS; aalen=145,99%,partial; clen=436; strand=-; offs=436-2; evgclass=noclass,okay;	100	TRINITY_DN114980_c0_g1_i1	type=CDS; aalen=145,99%,partial; clen=436; strand=-; offs=436-2; evgclass=noclass,okay;	105	TRINITY_DN1099_c1_g2_i7	type=CDS; aalen=228,54%,complete-utrpoor; clen=1272; strand=+; offs=63-749; evgclass=main,okay,match:TRINITY_DN1099_c1_g2_i8,pct:99/48/.;	55.3874	TRINITY_DN1099_c1_g2_i7	type=CDS; aalen=228,54%,complete-utrpoor; clen=1272; strand=+; offs=63-749; evgclass=main,okay,match:TRINITY_DN1099_c1_g2_i8,pct:99/48/.;
lcl|XM_020816402.2_cds_XP_020672061.1_1	33	9.57189e-07		type=CDS; aalen=228,54%,complete-utrpoor; clen=1272; strand=+; offs=63-749; evgclass=main,okay,match:TRINITY_DN1099_c1_g2_i8,pct:99/48/.;	100	TRINITY_DN114980_c0_g1_i1	type=CDS; aalen=145,99%,partial; clen=436; strand=-; offs=436-2; evgclass=noclass,okay;	100	TRINITY_DN114980_c0_g1_i1	type=CDS; aalen=145,99%,partial; clen=436; strand=-; offs=436-2; evgclass=noclass,okay;	138	TRINITY_DN1099_c1_g2_i7	type=CDS; aalen=228,54%,complete-utrpoor; clen=1272; strand=+; offs=63-749; evgclass=main,okay,match:TRINITY_DN1099_c1_g2_i8,pct:99/48/.;	55.3874	TRINITY_DN1099_c1_g2_i7	type=CDS; aalen=228,54%,complete-utrpoor; clen=1272; strand=+; offs=63-749; evgclass=main,okay,match:TRINITY_DN1099_c1_g2_i8,pct:99/48/.;
lcl|XM_028342501.1_cds_XP_028198302.1_1	38	7.88273e-21		type=CDS; aalen=228,54%,complete-utrpoor; clen=1272; strand=+; offs=63-749; evgclass=main,okay,match:TRINITY_DN1099_c1_g2_i8,pct:99/48/.;	100	TRINITY_DN115321_c0_g2_i1	type=CDS; aalen=179,99%,partial; clen=538; strand=+; offs=1-537; evgclass=noclass,okay;	100	TRINITY_DN115321_c0_g2_i1	type=CDS; aalen=179,99%,partial; clen=538; strand=+; offs=1-537; evgclass=noclass,okay;	284	TRINITY_DN1099_c1_g2_i7	type=CDS; aalen=228,54%,complete-utrpoor; clen=1272; strand=+; offs=63-749; evgclass=main,okay,match:TRINITY_DN1099_c1_g2_i8,pct:99/48/.;	102.275	TRINITY_DN1099_c1_g2_i7	type=CDS; aalen=228,54%,complete-utrpoor; clen=1272; strand=+; offs=63-749; evgclass=main,okay,match:TRINITY_DN1099_c1_g2_i8,pct:99/48/.;
lcl|XM_028342500.1_cds_XP_028198301.1_1	39	5.2108e-17		type=CDS; aalen=228,54%,complete-utrpoor; clen=1272; strand=+; offs=63-749; evgclass=main,okay,match:TRINITY_DN1099_c1_g2_i8,pct:99/48/.;	100	TRINITY_DN115321_c0_g2_i1	type=CDS; aalen=179,99%,partial; clen=538; strand=+; offs=1-537; evgclass=noclass,okay;	100	TRINITY_DN115321_c0_g2_i1	type=CDS; aalen=179,99%,partial; clen=538; strand=+; offs=1-537; evgclass=noclass,okay;	273	TRINITY_DN21618_c0_g1_i7	type=CDS; aalen=260,96%,partial5; clen=808; strand=+; offs=2-784; evgclass=main,okay,match:TRINITY_DN21618_c0_g1_i1,pct:100/100/.;	90.5531	TRINITY_DN1099_c1_g2_i7	type=CDS; aalen=228,54%,complete-utrpoor; clen=1272; strand=+; offs=63-749; evgclass=main,okay,match:TRINITY_DN1099_c1_g2_i8,pct:99/48/.;
lcl|XM_028364601.1_cds_XP_028220402.1_1	51	7.88273e-21		type=CDS; aalen=228,54%,complete-utrpoor; clen=1272; strand=+; offs=63-749; evgclass=main,okay,match:TRINITY_DN1099_c1_g2_i8,pct:99/48/.;	100	TRINITY_DN109337_c0_g2_i2	type=CDS; aalen=146,93%,partial3; clen=466; strand=-; offs=438-1; evgclass=main,okay,match:TRINITY_DN109337_c0_g2_i1,pct:99/87/.;	100	TRINITY_DN109337_c0_g2_i2	type=CDS; aalen=146,93%,partial3; clen=466; strand=-; offs=438-1; evgclass=main,okay,match:TRINITY_DN109337_c0_g2_i1,pct:99/87/.;	284	TRINITY_DN1099_c1_g2_i7	type=CDS; aalen=228,54%,complete-utrpoor; clen=1272; strand=+; offs=63-749; evgclass=main,okay,match:TRINITY_DN1099_c1_g2_i8,pct:99/48/.;	103.177	TRINITY_DN1099_c1_g2_i7	type=CDS; aalen=228,54%,complete-utrpoor; clen=1272; strand=+; offs=63-749; evgclass=main,okay,match:TRINITY_DN1099_c1_g2_i8,pct:99/48/.;
lcl|QZWG01000002.1_cds_RZC27238.1_1	57	8.3819e-21		type=CDS; aalen=228,54%,complete-utrpoor; clen=1272; strand=+; offs=63-749; evgclass=main,okay,match:TRINITY_DN1099_c1_g2_i8,pct:99/48/.;	100	TRINITY_DN109337_c0_g2_i2	type=CDS; aalen=146,93%,partial3; clen=466; strand=-; offs=438-1; evgclass=main,okay,match:TRINITY_DN109337_c0_g2_i1,pct:99/87/.;	100	TRINITY_DN109337_c0_g2_i2	type=CDS; aalen=146,93%,partial3; clen=466; strand=-; offs=438-1; evgclass=main,okay,match:TRINITY_DN109337_c0_g2_i1,pct:99/87/.;	284	TRINITY_DN1099_c1_g2_i7	type=CDS; aalen=228,54%,complete-utrpoor; clen=1272; strand=+; offs=63-749; evgclass=main,okay,match:TRINITY_DN1099_c1_g2_i8,pct:99/48/.;	103.177	TRINITY_DN1099_c1_g2_i7	type=CDS; aalen=228,54%,complete-utrpoor; clen=1272; strand=+; offs=63-749; evgclass=main,okay,match:TRINITY_DN1099_c1_g2_i8,pct:99/48/.;
lcl|QZWG01000002.1_cds_RZC27237.1_1	38	6.00255e-21		type=CDS; aalen=228,54%,complete-utrpoor; clen=1272; strand=+; offs=63-749; evgclass=main,okay,match:TRINITY_DN1099_c1_g2_i8,pct:99/48/.;	100	TRINITY_DN82810_c0_g1_i1	type=CDS; aalen=63,75%,complete; clen=253; strand=-; offs=247-56; evgclass=noclass,okay;	100	TRINITY_DN82810_c0_g1_i1	type=CDS; aalen=63,75%,complete; clen=253; strand=-; offs=247-56; evgclass=noclass,okay;	284	TRINITY_DN1099_c1_g2_i7	type=CDS; aalen=228,54%,complete-utrpoor; clen=1272; strand=+; offs=63-749; evgclass=main,okay,match:TRINITY_DN1099_c1_g2_i8,pct:99/48/.;	103.177	TRINITY_DN1099_c1_g2_i7	type=CDS; aalen=228,54%,complete-utrpoor; clen=1272; strand=+; offs=63-749; evgclass=main,okay,match:TRINITY_DN1099_c1_g2_i8,pct:99/48/.;
lcl|QZWG01000002.1_cds_RZC27236.1_1	51	7.88273e-21		type=CDS; aalen=228,54%,complete-utrpoor; clen=1272; strand=+; offs=63-749; evgclass=main,okay,match:TRINITY_DN1099_c1_g2_i8,pct:99/48/.;	100	TRINITY_DN109337_c0_g2_i2	type=CDS; aalen=146,93%,partial3; clen=466; strand=-; offs=438-1; evgclass=main,okay,match:TRINITY_DN109337_c0_g2_i1,pct:99/87/.;	100	TRINITY_DN109337_c0_g2_i2	type=CDS; aalen=146,93%,partial3; clen=466; strand=-; offs=438-1; evgclass=main,okay,match:TRINITY_DN109337_c0_g2_i1,pct:99/87/.;	284	TRINITY_DN1099_c1_g2_i7	type=CDS; aalen=228,54%,complete-utrpoor; clen=1272; strand=+; offs=63-749; evgclass=main,okay,match:TRINITY_DN1099_c1_g2_i8,pct:99/48/.;	103.177	TRINITY_DN1099_c1_g2_i7	type=CDS; aalen=228,54%,complete-utrpoor; clen=1272; strand=+; offs=63-749; evgclass=main,okay,match:TRINITY_DN1099_c1_g2_i8,pct:99/48/.;
lcl|QZWG01000014.1_cds_RZB67129.1_1	30	6.67054e-14		type=CDS; aalen=228,54%,complete-utrpoor; clen=1272; strand=+; offs=63-749; evgclass=main,okay,match:TRINITY_DN1099_c1_g2_i8,pct:99/48/.;	100	TRINITY_DN115321_c0_g2_i1	type=CDS; aalen=179,99%,partial; clen=538; strand=+; offs=1-537; evgclass=noclass,okay;	100	TRINITY_DN115321_c0_g2_i1	type=CDS; aalen=179,99%,partial; clen=538; strand=+; offs=1-537; evgclass=noclass,okay;	118	TRINITY_DN1099_c1_g2_i4	type=CDS; aalen=90,22%,complete-utrbad; clen=1193; strand=+; offs=145-417; evgclass=noclass,okay;	78.8312	TRINITY_DN1099_c1_g2_i7	type=CDS; aalen=228,54%,complete-utrpoor; clen=1272; strand=+; offs=63-749; evgclass=main,okay,match:TRINITY_DN1099_c1_g2_i8,pct:99/48/.;
lcl|QZWG01000014.1_cds_RZB67128.1_1	30	6.67054e-14		type=CDS; aalen=228,54%,complete-utrpoor; clen=1272; strand=+; offs=63-749; evgclass=main,okay,match:TRINITY_DN1099_c1_g2_i8,pct:99/48/.;	100	TRINITY_DN115321_c0_g2_i1	type=CDS; aalen=179,99%,partial; clen=538; strand=+; offs=1-537; evgclass=noclass,okay;	100	TRINITY_DN115321_c0_g2_i1	type=CDS; aalen=179,99%,partial; clen=538; strand=+; offs=1-537; evgclass=noclass,okay;	118	TRINITY_DN1099_c1_g2_i4	type=CDS; aalen=90,22%,complete-utrbad; clen=1193; strand=+; offs=145-417; evgclass=noclass,okay;	78.8312	TRINITY_DN1099_c1_g2_i7	type=CDS; aalen=228,54%,complete-utrpoor; clen=1272; strand=+; offs=63-749; evgclass=main,okay,match:TRINITY_DN1099_c1_g2_i8,pct:99/48/.;
lcl|QZWG01000014.1_cds_RZB67125.1_1	38	7.88273e-21		type=CDS; aalen=228,54%,complete-utrpoor; clen=1272; strand=+; offs=63-749; evgclass=main,okay,match:TRINITY_DN1099_c1_g2_i8,pct:99/48/.;	100	TRINITY_DN115321_c0_g2_i1	type=CDS; aalen=179,99%,partial; clen=538; strand=+; offs=1-537; evgclass=noclass,okay;	100	TRINITY_DN115321_c0_g2_i1	type=CDS; aalen=179,99%,partial; clen=538; strand=+; offs=1-537; evgclass=noclass,okay;	284	TRINITY_DN1099_c1_g2_i7	type=CDS; aalen=228,54%,complete-utrpoor; clen=1272; strand=+; offs=63-749; evgclass=main,okay,match:TRINITY_DN1099_c1_g2_i8,pct:99/48/.;	102.275	TRINITY_DN1099_c1_g2_i7	type=CDS; aalen=228,54%,complete-utrpoor; clen=1272; strand=+; offs=63-749; evgclass=main,okay,match:TRINITY_DN1099_c1_g2_i8,pct:99/48/.;
lcl|SDMP01000007.1_cds_RYR45530.1_1	41	8.10112e-21		type=CDS; aalen=228,54%,complete-utrpoor; clen=1272; strand=+; offs=63-749; evgclass=main,okay,match:TRINITY_DN1099_c1_g2_i8,pct:99/48/.;	100	TRINITY_DN41238_c0_g1_i2	type=CDS; aalen=348,99%,partial; clen=1047; strand=+; offs=3-1046; evgclass=main,okay,match:TRINITY_DN41238_c0_g1_i1,pct:100/70/.;	100	TRINITY_DN41238_c0_g1_i2	type=CDS; aalen=348,99%,partial; clen=1047; strand=+; offs=3-1046; evgclass=main,okay,match:TRINITY_DN41238_c0_g1_i1,pct:100/70/.;	318	TRINITY_DN1099_c1_g2_i7	type=CDS; aalen=228,54%,complete-utrpoor; clen=1272; strand=+; offs=63-749; evgclass=main,okay,match:TRINITY_DN1099_c1_g2_i8,pct:99/48/.;	103.177	TRINITY_DN1099_c1_g2_i7	type=CDS; aalen=228,54%,complete-utrpoor; clen=1272; strand=+; offs=63-749; evgclass=main,okay,match:TRINITY_DN1099_c1_g2_i8,pct:99/48/.;
lcl|SDMP01000017.1_cds_RYR00528.1_1	43	3.46924e-18		type=CDS; aalen=228,54%,complete-utrpoor; clen=1272; strand=+; offs=63-749; evgclass=main,okay,match:TRINITY_DN1099_c1_g2_i8,pct:99/48/.;	100	TRINITY_DN41238_c0_g1_i2	type=CDS; aalen=348,99%,partial; clen=1047; strand=+; offs=3-1046; evgclass=main,okay,match:TRINITY_DN41238_c0_g1_i1,pct:100/70/.;	100	TRINITY_DN41238_c0_g1_i2	type=CDS; aalen=348,99%,partial; clen=1047; strand=+; offs=3-1046; evgclass=main,okay,match:TRINITY_DN41238_c0_g1_i1,pct:100/70/.;	318	TRINITY_DN1099_c1_g2_i7	type=CDS; aalen=228,54%,complete-utrpoor; clen=1272; strand=+; offs=63-749; evgclass=main,okay,match:TRINITY_DN1099_c1_g2_i8,pct:99/48/.;	94.1598	TRINITY_DN1099_c1_g2_i7	type=CDS; aalen=228,54%,complete-utrpoor; clen=1272; strand=+; offs=63-749; evgclass=main,okay,match:TRINITY_DN1099_c1_g2_i8,pct:99/48/.;
lcl|SDMP01000017.1_cds_RYR00479.1_1	37	8.10112e-21		type=CDS; aalen=228,54%,complete-utrpoor; clen=1272; strand=+; offs=63-749; evgclass=main,okay,match:TRINITY_DN1099_c1_g2_i8,pct:99/48/.;	100	TRINITY_DN8522_c0_g1_i1	type=CDS; aalen=654,92%,complete; clen=2123; strand=-; offs=2055-91; evgclass=main,okay,match:TRINITY_DN8522_c0_g1_i4,pct:99/89/.;	100	TRINITY_DN8522_c0_g1_i1	type=CDS; aalen=654,92%,complete; clen=2123; strand=-; offs=2055-91; evgclass=main,okay,match:TRINITY_DN8522_c0_g1_i4,pct:99/89/.;	318	TRINITY_DN1099_c1_g2_i7	type=CDS; aalen=228,54%,complete-utrpoor; clen=1272; strand=+; offs=63-749; evgclass=main,okay,match:TRINITY_DN1099_c1_g2_i8,pct:99/48/.;	103.177	TRINITY_DN1099_c1_g2_i7	type=CDS; aalen=228,54%,complete-utrpoor; clen=1272; strand=+; offs=63-749; evgclass=main,okay,match:TRINITY_DN1099_c1_g2_i8,pct:99/48/.;
lcl|SDMP01000017.1_cds_RYR00478.1_1	37	8.10112e-21		type=CDS; aalen=228,54%,complete-utrpoor; clen=1272; strand=+; offs=63-749; evgclass=main,okay,match:TRINITY_DN1099_c1_g2_i8,pct:99/48/.;	100	TRINITY_DN8522_c0_g1_i1	type=CDS; aalen=654,92%,complete; clen=2123; strand=-; offs=2055-91; evgclass=main,okay,match:TRINITY_DN8522_c0_g1_i4,pct:99/89/.;	100	TRINITY_DN8522_c0_g1_i1	type=CDS; aalen=654,92%,complete; clen=2123; strand=-; offs=2055-91; evgclass=main,okay,match:TRINITY_DN8522_c0_g1_i4,pct:99/89/.;	318	TRINITY_DN1099_c1_g2_i7	type=CDS; aalen=228,54%,complete-utrpoor; clen=1272; strand=+; offs=63-749; evgclass=main,okay,match:TRINITY_DN1099_c1_g2_i8,pct:99/48/.;	103.177	TRINITY_DN1099_c1_g2_i7	type=CDS; aalen=228,54%,complete-utrpoor; clen=1272; strand=+; offs=63-749; evgclass=main,okay,match:TRINITY_DN1099_c1_g2_i8,pct:99/48/.;
lcl|XM_004491299.3_cds_XP_004491356.1_1	65	2.10686e-15		type=CDS; aalen=228,54%,complete-utrpoor; clen=1272; strand=+; offs=63-749; evgclass=main,okay,match:TRINITY_DN1099_c1_g2_i8,pct:99/48/.;	100	TRINITY_DN62462_c0_g1_i1	type=CDS; aalen=50,59%,complete; clen=259; strand=+; offs=2-154; evgclass=noclass,okay;	100	TRINITY_DN62462_c0_g1_i1	type=CDS; aalen=50,59%,complete; clen=259; strand=+; offs=2-154; evgclass=noclass,okay;	284	TRINITY_DN1099_c1_g2_i7	type=CDS; aalen=228,54%,complete-utrpoor; clen=1272; strand=+; offs=63-749; evgclass=main,okay,match:TRINITY_DN1099_c1_g2_i8,pct:99/48/.;	85.143	TRINITY_DN1099_c1_g2_i7	type=CDS; aalen=228,54%,complete-utrpoor; clen=1272; strand=+; offs=63-749; evgclass=main,okay,match:TRINITY_DN1099_c1_g2_i8,pct:99/48/.;
lcl|LR031879.1_cds_VDD53824.1_1	64	0		type=CDS; aalen=228,54%,complete-utrpoor; clen=1272; strand=+; offs=63-749; evgclass=main,okay,match:TRINITY_DN1099_c1_g2_i8,pct:99/48/.;	100	TRINITY_DN1099_c1_g2_i7	type=CDS; aalen=228,54%,complete-utrpoor; clen=1272; strand=+; offs=63-749; evgclass=main,okay,match:TRINITY_DN1099_c1_g2_i8,pct:99/48/.;	100	TRINITY_DN1099_c1_g2_i7	type=CDS; aalen=228,54%,complete-utrpoor; clen=1272; strand=+; offs=63-749; evgclass=main,okay,match:TRINITY_DN1099_c1_g2_i8,pct:99/48/.;	601	TRINITY_DN1099_c1_g2_i7	type=CDS; aalen=228,54%,complete-utrpoor; clen=1272; strand=+; offs=63-749; evgclass=main,okay,match:TRINITY_DN1099_c1_g2_i8,pct:99/48/.;	858.788	TRINITY_DN1099_c1_g2_i7	type=CDS; aalen=228,54%,complete-utrpoor; clen=1272; strand=+; offs=63-749; evgclass=main,okay,match:TRINITY_DN1099_c1_g2_i8,pct:99/48/.;
lcl|LR031877.1_cds_VDD41696.1_1	82	0		type=CDS; aalen=228,54%,complete-utrpoor; clen=1272; strand=+; offs=63-749; evgclass=main,okay,match:TRINITY_DN1099_c1_g2_i8,pct:99/48/.;	100	TRINITY_DN8664_c0_g1_i3	type=CDS; aalen=1067,73%,complete; clen=4340; strand=-; offs=4090-887; evgclass=main,okay,match:TRINITY_DN8664_c0_g1_i9,pct:100/100/.;	100	TRINITY_DN8664_c0_g1_i3	type=CDS; aalen=1067,73%,complete; clen=4340; strand=-; offs=4090-887; evgclass=main,okay,match:TRINITY_DN8664_c0_g1_i9,pct:100/100/.;	687	TRINITY_DN1099_c1_g2_i7	type=CDS; aalen=228,54%,complete-utrpoor; clen=1272; strand=+; offs=63-749; evgclass=main,okay,match:TRINITY_DN1099_c1_g2_i8,pct:99/48/.;	769.521	TRINITY_DN1099_c1_g2_i7	type=CDS; aalen=228,54%,complete-utrpoor; clen=1272; strand=+; offs=63-749; evgclass=main,okay,match:TRINITY_DN1099_c1_g2_i8,pct:99/48/.;
lcl|LR031577.1_cds_VDD17064.1_1	60	0		type=CDS; aalen=228,54%,complete-utrpoor; clen=1272; strand=+; offs=63-749; evgclass=main,okay,match:TRINITY_DN1099_c1_g2_i8,pct:99/48/.;	100	TRINITY_DN2825_c0_g1_i10	type=CDS; aalen=553,83%,complete; clen=1997; strand=+; offs=164-1825; evgclass=main,okay,match:TRINITY_DN2825_c0_g1_i11,pct:99/94/.;	100	TRINITY_DN2825_c0_g1_i10	type=CDS; aalen=553,83%,complete; clen=1997; strand=+; offs=164-1825; evgclass=main,okay,match:TRINITY_DN2825_c0_g1_i11,pct:99/94/.;	687	TRINITY_DN1099_c1_g2_i7	type=CDS; aalen=228,54%,complete-utrpoor; clen=1272; strand=+; offs=63-749; evgclass=main,okay,match:TRINITY_DN1099_c1_g2_i8,pct:99/48/.;	776.735	TRINITY_DN1099_c1_g2_i7	type=CDS; aalen=228,54%,complete-utrpoor; clen=1272; strand=+; offs=63-749; evgclass=main,okay,match:TRINITY_DN1099_c1_g2_i8,pct:99/48/.;
lcl|LR031575.1_cds_VDD08342.1_1	64	0		type=CDS; aalen=228,54%,complete-utrpoor; clen=1272; strand=+; offs=63-749; evgclass=main,okay,match:TRINITY_DN1099_c1_g2_i8,pct:99/48/.;	100	TRINITY_DN1099_c1_g2_i7	type=CDS; aalen=228,54%,complete-utrpoor; clen=1272; strand=+; offs=63-749; evgclass=main,okay,match:TRINITY_DN1099_c1_g2_i8,pct:99/48/.;	100	TRINITY_DN1099_c1_g2_i7	type=CDS; aalen=228,54%,complete-utrpoor; clen=1272; strand=+; offs=63-749; evgclass=main,okay,match:TRINITY_DN1099_c1_g2_i8,pct:99/48/.;	654	TRINITY_DN1099_c1_g2_i7	type=CDS; aalen=228,54%,complete-utrpoor; clen=1272; strand=+; offs=63-749; evgclass=main,okay,match:TRINITY_DN1099_c1_g2_i8,pct:99/48/.;	939.038	TRINITY_DN1099_c1_g2_i7	type=CDS; aalen=228,54%,complete-utrpoor; clen=1272; strand=+; offs=63-749; evgclass=main,okay,match:TRINITY_DN1099_c1_g2_i8,pct:99/48/.;
lcl|CM010635.1_cds_RID52356.1_1	69	1.2036e-123		type=CDS; aalen=228,54%,complete-utrpoor; clen=1272; strand=+; offs=63-749; evgclass=main,okay,match:TRINITY_DN1099_c1_g2_i8,pct:99/48/.;	100	TRINITY_DN21618_c0_g1_i3	type=CDS; aalen=45,35%,complete; clen=390; strand=-; offs=286-149; evgclass=noclass,okay;	100	TRINITY_DN21618_c0_g1_i3	type=CDS; aalen=45,35%,complete; clen=390; strand=-; offs=286-149; evgclass=noclass,okay;	300	TRINITY_DN1099_c1_g2_i7	type=CDS; aalen=228,54%,complete-utrpoor; clen=1272; strand=+; offs=63-749; evgclass=main,okay,match:TRINITY_DN1099_c1_g2_i8,pct:99/48/.;	443.112	TRINITY_DN1099_c1_g2_i7	type=CDS; aalen=228,54%,complete-utrpoor; clen=1272; strand=+; offs=63-749; evgclass=main,okay,match:TRINITY_DN1099_c1_g2_i8,pct:99/48/.;
lcl|CM010637.1_cds_RID40397.1_1	59	0		type=CDS; aalen=228,54%,complete-utrpoor; clen=1272; strand=+; offs=63-749; evgclass=main,okay,match:TRINITY_DN1099_c1_g2_i8,pct:99/48/.;	100	TRINITY_DN2825_c0_g1_i10	type=CDS; aalen=553,83%,complete; clen=1997; strand=+; offs=164-1825; evgclass=main,okay,match:TRINITY_DN2825_c0_g1_i11,pct:99/94/.;	100	TRINITY_DN2825_c0_g1_i10	type=CDS; aalen=553,83%,complete; clen=1997; strand=+; offs=164-1825; evgclass=main,okay,match:TRINITY_DN2825_c0_g1_i11,pct:99/94/.;	687	TRINITY_DN1099_c1_g2_i7	type=CDS; aalen=228,54%,complete-utrpoor; clen=1272; strand=+; offs=63-749; evgclass=main,okay,match:TRINITY_DN1099_c1_g2_i8,pct:99/48/.;	781.243	TRINITY_DN1099_c1_g2_i7	type=CDS; aalen=228,54%,complete-utrpoor; clen=1272; strand=+; offs=63-749; evgclass=main,okay,match:TRINITY_DN1099_c1_g2_i8,pct:99/48/.;
lcl|PSQE01000005.1_cds_RHN57725.1_1	53	7.82034e-21		type=CDS; aalen=228,54%,complete-utrpoor; clen=1272; strand=+; offs=63-749; evgclass=main,okay,match:TRINITY_DN1099_c1_g2_i8,pct:99/48/.;	100	TRINITY_DN66036_c0_g1_i1	type=CDS; aalen=145,99%,partial; clen=436; strand=-; offs=435-1; evgclass=main,okay,match:TRINITY_DN110554_c0_g1_i1,pct:100/54/.;	100	TRINITY_DN66036_c0_g1_i1	type=CDS; aalen=145,99%,partial; clen=436; strand=-; offs=435-1; evgclass=main,okay,match:TRINITY_DN110554_c0_g1_i1,pct:100/54/.;	284	TRINITY_DN1099_c1_g2_i7	type=CDS; aalen=228,54%,complete-utrpoor; clen=1272; strand=+; offs=63-749; evgclass=main,okay,match:TRINITY_DN1099_c1_g2_i8,pct:99/48/.;	103.177	TRINITY_DN1099_c1_g2_i7	type=CDS; aalen=228,54%,complete-utrpoor; clen=1272; strand=+; offs=63-749; evgclass=main,okay,match:TRINITY_DN1099_c1_g2_i8,pct:99/48/.;
lcl|XM_015723411.2_cds_XP_015578897.1_1	43	4.81704e-17		type=CDS; aalen=228,54%,complete-utrpoor; clen=1272; strand=+; offs=63-749; evgclass=main,okay,match:TRINITY_DN1099_c1_g2_i8,pct:99/48/.;	100	TRINITY_DN130424_c0_g1_i1	type=CDS; aalen=232,90%,partial5; clen=776; strand=-; offs=775-77; evgclass=noclass,okay;	100	TRINITY_DN130424_c0_g1_i1	type=CDS; aalen=232,90%,partial5; clen=776; strand=-; offs=775-77; evgclass=noclass,okay;	282	TRINITY_DN1099_c1_g2_i7	type=CDS; aalen=228,54%,complete-utrpoor; clen=1272; strand=+; offs=63-749; evgclass=main,okay,match:TRINITY_DN1099_c1_g2_i8,pct:99/48/.;	90.5531	TRINITY_DN1099_c1_g2_i7	type=CDS; aalen=228,54%,complete-utrpoor; clen=1272; strand=+; offs=63-749; evgclass=main,okay,match:TRINITY_DN1099_c1_g2_i8,pct:99/48/.;
lcl|XM_006492193.3_cds_XP_006492256.1_1	48	5.87813e-10		type=CDS; aalen=228,54%,complete-utrpoor; clen=1272; strand=+; offs=63-749; evgclass=main,okay,match:TRINITY_DN1099_c1_g2_i8,pct:99/48/.;	100	TRINITY_DN30608_c0_g1_i5	type=CDS; aalen=282,75%,complete; clen=1131; strand=+; offs=44-892; evgclass=noclass,okay,match:TRINITY_DN30608_c0_g1_i8,pct:99/63/-sense;	100	TRINITY_DN30608_c0_g1_i5	type=CDS; aalen=282,75%,complete; clen=1131; strand=+; offs=44-892; evgclass=noclass,okay,match:TRINITY_DN30608_c0_g1_i8,pct:99/63/-sense;	309	TRINITY_DN1099_c1_g2_i7	type=CDS; aalen=228,54%,complete-utrpoor; clen=1272; strand=+; offs=63-749; evgclass=main,okay,match:TRINITY_DN1099_c1_g2_i8,pct:99/48/.;	67.1093	TRINITY_DN1099_c1_g2_i7	type=CDS; aalen=228,54%,complete-utrpoor; clen=1272; strand=+; offs=63-749; evgclass=main,okay,match:TRINITY_DN1099_c1_g2_i8,pct:99/48/.;
lcl|PKPP01000279.1_cds_PWA94898.1_1	27	1.06685e-06		type=CDS; aalen=228,54%,complete-utrpoor; clen=1272; strand=+; offs=63-749; evgclass=main,okay,match:TRINITY_DN1099_c1_g2_i8,pct:99/48/.;	100	TRINITY_DN20566_c0_g1_i6	type=CDS; aalen=563,86%,complete; clen=1959; strand=-; offs=1925-234; evgclass=main,okay,match:TRINITY_DN20566_c0_g1_i11,pct:99/87/.;	100	TRINITY_DN20566_c0_g1_i6	type=CDS; aalen=563,86%,complete; clen=1959; strand=-; offs=1925-234; evgclass=main,okay,match:TRINITY_DN20566_c0_g1_i11,pct:99/87/.;	90	TRINITY_DN1099_c1_g2_i7	type=CDS; aalen=228,54%,complete-utrpoor; clen=1272; strand=+; offs=63-749; evgclass=main,okay,match:TRINITY_DN1099_c1_g2_i8,pct:99/48/.;	55.3874	TRINITY_DN1099_c1_g2_i7	type=CDS; aalen=228,54%,complete-utrpoor; clen=1272; strand=+; offs=63-749; evgclass=main,okay,match:TRINITY_DN1099_c1_g2_i8,pct:99/48/.;
lcl|PKPP01007889.1_cds_PWA52164.1_1	27	1.06685e-06		type=CDS; aalen=228,54%,complete-utrpoor; clen=1272; strand=+; offs=63-749; evgclass=main,okay,match:TRINITY_DN1099_c1_g2_i8,pct:99/48/.;	100	TRINITY_DN126495_c0_g1_i1	type=CDS; aalen=127,100%,partial; clen=381; strand=-; offs=381-1; evgclass=noclass,okay;	100	TRINITY_DN126495_c0_g1_i1	type=CDS; aalen=127,100%,partial; clen=381; strand=-; offs=381-1; evgclass=noclass,okay;	73	TRINITY_DN39680_c0_g2_i2	type=CDS; aalen=173,86%,partial3; clen=602; strand=+; offs=83-601; evgclass=main,okay,match:TRINITY_DN39680_c0_g2_i7,pct:100/54/.;	55.3874	TRINITY_DN1099_c1_g2_i7	type=CDS; aalen=228,54%,complete-utrpoor; clen=1272; strand=+; offs=63-749; evgclass=main,okay,match:TRINITY_DN1099_c1_g2_i8,pct:99/48/.;
lcl|XM_010101609.2_cds_XP_010099911.1_1	50	1.06673e-13		type=CDS; aalen=228,54%,complete-utrpoor; clen=1272; strand=+; offs=63-749; evgclass=main,okay,match:TRINITY_DN1099_c1_g2_i8,pct:99/48/.;	100	TRINITY_DN62230_c0_g1_i2	type=CDS; aalen=281,91%,complete; clen=924; strand=+; offs=24-869; evgclass=noclass,okay;	100	TRINITY_DN62230_c0_g1_i2	type=CDS; aalen=281,91%,complete; clen=924; strand=+; offs=24-869; evgclass=noclass,okay;	309	TRINITY_DN1099_c1_g2_i7	type=CDS; aalen=228,54%,complete-utrpoor; clen=1272; strand=+; offs=63-749; evgclass=main,okay,match:TRINITY_DN1099_c1_g2_i8,pct:99/48/.;	79.7328	TRINITY_DN1099_c1_g2_i7	type=CDS; aalen=228,54%,complete-utrpoor; clen=1272; strand=+; offs=63-749; evgclass=main,okay,match:TRINITY_DN1099_c1_g2_i8,pct:99/48/.;
lcl|XM_006447963.2_cds_XP_006448026.1_1	49	1.3824e-11		type=CDS; aalen=228,54%,complete-utrpoor; clen=1272; strand=+; offs=63-749; evgclass=main,okay,match:TRINITY_DN1099_c1_g2_i8,pct:99/48/.;	100	TRINITY_DN30608_c0_g1_i5	type=CDS; aalen=282,75%,complete; clen=1131; strand=+; offs=44-892; evgclass=noclass,okay,match:TRINITY_DN30608_c0_g1_i8,pct:99/63/-sense;	100	TRINITY_DN30608_c0_g1_i5	type=CDS; aalen=282,75%,complete; clen=1131; strand=+; offs=44-892; evgclass=noclass,okay,match:TRINITY_DN30608_c0_g1_i8,pct:99/63/-sense;	309	TRINITY_DN1099_c1_g2_i7	type=CDS; aalen=228,54%,complete-utrpoor; clen=1272; strand=+; offs=63-749; evgclass=main,okay,match:TRINITY_DN1099_c1_g2_i8,pct:99/48/.;	71.6177	TRINITY_DN1099_c1_g2_i7	type=CDS; aalen=228,54%,complete-utrpoor; clen=1272; strand=+; offs=63-749; evgclass=main,okay,match:TRINITY_DN1099_c1_g2_i8,pct:99/48/.;
lcl|XM_006417854.2_cds_XP_006417917.1_1	96	0		type=CDS; aalen=228,54%,complete-utrpoor; clen=1272; strand=+; offs=63-749; evgclass=main,okay,match:TRINITY_DN1099_c1_g2_i8,pct:99/48/.;	100	TRINITY_DN37664_c0_g1_i4	type=CDS; aalen=630,84%,complete; clen=2253; strand=+; offs=193-2085; evgclass=main,okay,match:TRINITY_DN37664_c0_g1_i2,pct:100/81/.;	100	TRINITY_DN37664_c0_g1_i4	type=CDS; aalen=630,84%,complete; clen=2253; strand=+; offs=193-2085; evgclass=main,okay,match:TRINITY_DN37664_c0_g1_i2,pct:100/81/.;	687	TRINITY_DN1099_c1_g2_i7	type=CDS; aalen=228,54%,complete-utrpoor; clen=1272; strand=+; offs=63-749; evgclass=main,okay,match:TRINITY_DN1099_c1_g2_i8,pct:99/48/.;	717.224	TRINITY_DN1099_c1_g2_i7	type=CDS; aalen=228,54%,complete-utrpoor; clen=1272; strand=+; offs=63-749; evgclass=main,okay,match:TRINITY_DN1099_c1_g2_i8,pct:99/48/.;
lcl|XM_006417853.2_cds_XP_006417916.1_1	96	0		type=CDS; aalen=228,54%,complete-utrpoor; clen=1272; strand=+; offs=63-749; evgclass=main,okay,match:TRINITY_DN1099_c1_g2_i8,pct:99/48/.;	100	TRINITY_DN37664_c0_g1_i4	type=CDS; aalen=630,84%,complete; clen=2253; strand=+; offs=193-2085; evgclass=main,okay,match:TRINITY_DN37664_c0_g1_i2,pct:100/81/.;	100	TRINITY_DN37664_c0_g1_i4	type=CDS; aalen=630,84%,complete; clen=2253; strand=+; offs=193-2085; evgclass=main,okay,match:TRINITY_DN37664_c0_g1_i2,pct:100/81/.;	640	TRINITY_DN1099_c1_g2_i7	type=CDS; aalen=228,54%,complete-utrpoor; clen=1272; strand=+; offs=63-749; evgclass=main,okay,match:TRINITY_DN1099_c1_g2_i8,pct:99/48/.;	700.993	TRINITY_DN1099_c1_g2_i7	type=CDS; aalen=228,54%,complete-utrpoor; clen=1272; strand=+; offs=63-749; evgclass=main,okay,match:TRINITY_DN1099_c1_g2_i8,pct:99/48/.;
lcl|XM_024031889.1_cds_XP_023887657.1_1	67	2.94735e-20		type=CDS; aalen=228,54%,complete-utrpoor; clen=1272; strand=+; offs=63-749; evgclass=main,okay,match:TRINITY_DN1099_c1_g2_i8,pct:99/48/.;	100	TRINITY_DN14956_c0_g1_i5	type=CDS; aalen=208,99%,partial; clen=626; strand=-; offs=626-3; evgclass=main,okay,match:TRINITY_DN14956_c0_g1_i1,pct:100/88/.;	100	TRINITY_DN14956_c0_g1_i5	type=CDS; aalen=208,99%,partial; clen=626; strand=-; offs=626-3; evgclass=main,okay,match:TRINITY_DN14956_c0_g1_i1,pct:100/88/.;	284	TRINITY_DN1099_c1_g2_i7	type=CDS; aalen=228,54%,complete-utrpoor; clen=1272; strand=+; offs=63-749; evgclass=main,okay,match:TRINITY_DN1099_c1_g2_i8,pct:99/48/.;	101.373	TRINITY_DN1099_c1_g2_i7	type=CDS; aalen=228,54%,complete-utrpoor; clen=1272; strand=+; offs=63-749; evgclass=main,okay,match:TRINITY_DN1099_c1_g2_i8,pct:99/48/.;
lcl|XM_024031888.1_cds_XP_023887656.1_1	72	3.06713e-20		type=CDS; aalen=228,54%,complete-utrpoor; clen=1272; strand=+; offs=63-749; evgclass=main,okay,match:TRINITY_DN1099_c1_g2_i8,pct:99/48/.;	100	TRINITY_DN14956_c0_g1_i5	type=CDS; aalen=208,99%,partial; clen=626; strand=-; offs=626-3; evgclass=main,okay,match:TRINITY_DN14956_c0_g1_i1,pct:100/88/.;	100	TRINITY_DN14956_c0_g1_i5	type=CDS; aalen=208,99%,partial; clen=626; strand=-; offs=626-3; evgclass=main,okay,match:TRINITY_DN14956_c0_g1_i1,pct:100/88/.;	284	TRINITY_DN1099_c1_g2_i7	type=CDS; aalen=228,54%,complete-utrpoor; clen=1272; strand=+; offs=63-749; evgclass=main,okay,match:TRINITY_DN1099_c1_g2_i8,pct:99/48/.;	101.373	TRINITY_DN1099_c1_g2_i7	type=CDS; aalen=228,54%,complete-utrpoor; clen=1272; strand=+; offs=63-749; evgclass=main,okay,match:TRINITY_DN1099_c1_g2_i8,pct:99/48/.;
lcl|XM_023697860.1_cds_XP_023553628.1_1	37	1.22547e-05		type=CDS; aalen=228,54%,complete-utrpoor; clen=1272; strand=+; offs=63-749; evgclass=main,okay,match:TRINITY_DN1099_c1_g2_i8,pct:99/48/.;	100	TRINITY_DN6325_c0_g1_i5	type=CDS; aalen=580,71%,complete; clen=2454; strand=-; offs=1906-164; evgclass=main,okay,match:TRINITY_DN6325_c0_g1_i4,pct:100/100/.;	100	TRINITY_DN6325_c0_g1_i5	type=CDS; aalen=580,71%,complete; clen=2454; strand=-; offs=1906-164; evgclass=main,okay,match:TRINITY_DN6325_c0_g1_i4,pct:100/100/.;	200	TRINITY_DN1099_c1_g2_i7	type=CDS; aalen=228,54%,complete-utrpoor; clen=1272; strand=+; offs=63-749; evgclass=main,okay,match:TRINITY_DN1099_c1_g2_i8,pct:99/48/.;	52.6823	TRINITY_DN1099_c1_g2_i7	type=CDS; aalen=228,54%,complete-utrpoor; clen=1272; strand=+; offs=63-749; evgclass=main,okay,match:TRINITY_DN1099_c1_g2_i8,pct:99/48/.;
lcl|XM_023697859.1_cds_XP_023553627.1_1	37	1.24526e-05		type=CDS; aalen=228,54%,complete-utrpoor; clen=1272; strand=+; offs=63-749; evgclass=main,okay,match:TRINITY_DN1099_c1_g2_i8,pct:99/48/.;	100	TRINITY_DN6325_c0_g1_i5	type=CDS; aalen=580,71%,complete; clen=2454; strand=-; offs=1906-164; evgclass=main,okay,match:TRINITY_DN6325_c0_g1_i4,pct:100/100/.;	100	TRINITY_DN6325_c0_g1_i5	type=CDS; aalen=580,71%,complete; clen=2454; strand=-; offs=1906-164; evgclass=main,okay,match:TRINITY_DN6325_c0_g1_i4,pct:100/100/.;	200	TRINITY_DN1099_c1_g2_i7	type=CDS; aalen=228,54%,complete-utrpoor; clen=1272; strand=+; offs=63-749; evgclass=main,okay,match:TRINITY_DN1099_c1_g2_i8,pct:99/48/.;	52.6823	TRINITY_DN1099_c1_g2_i7	type=CDS; aalen=228,54%,complete-utrpoor; clen=1272; strand=+; offs=63-749; evgclass=main,okay,match:TRINITY_DN1099_c1_g2_i8,pct:99/48/.;
lcl|KZ502814.1_cds_PKU72645.1_1	33	9.57189e-07		type=CDS; aalen=228,54%,complete-utrpoor; clen=1272; strand=+; offs=63-749; evgclass=main,okay,match:TRINITY_DN1099_c1_g2_i8,pct:99/48/.;	100	TRINITY_DN114980_c0_g1_i1	type=CDS; aalen=145,99%,partial; clen=436; strand=-; offs=436-2; evgclass=noclass,okay;	100	TRINITY_DN114980_c0_g1_i1	type=CDS; aalen=145,99%,partial; clen=436; strand=-; offs=436-2; evgclass=noclass,okay;	138	TRINITY_DN1099_c1_g2_i7	type=CDS; aalen=228,54%,complete-utrpoor; clen=1272; strand=+; offs=63-749; evgclass=main,okay,match:TRINITY_DN1099_c1_g2_i8,pct:99/48/.;	55.3874	TRINITY_DN1099_c1_g2_i7	type=CDS; aalen=228,54%,complete-utrpoor; clen=1272; strand=+; offs=63-749; evgclass=main,okay,match:TRINITY_DN1099_c1_g2_i8,pct:99/48/.;
lcl|XM_023113559.1_cds_XP_022969327.1_1	27	4.27732e-05		type=CDS; aalen=228,54%,complete-utrpoor; clen=1272; strand=+; offs=63-749; evgclass=main,okay,match:TRINITY_DN1099_c1_g2_i8,pct:99/48/.;	100	TRINITY_DN62831_c1_g1_i1	type=CDS; aalen=122,99%,partial; clen=368; strand=-; offs=367-2; evgclass=main,okay,match:TRINITY_DN62831_c1_g1_i2,pct:99/100/.;	100	TRINITY_DN62831_c1_g1_i1	type=CDS; aalen=122,99%,partial; clen=368; strand=-; offs=367-2; evgclass=main,okay,match:TRINITY_DN62831_c1_g1_i2,pct:99/100/.;	62	TRINITY_DN1099_c1_g2_i7	type=CDS; aalen=228,54%,complete-utrpoor; clen=1272; strand=+; offs=63-749; evgclass=main,okay,match:TRINITY_DN1099_c1_g2_i8,pct:99/48/.;	49.9773	TRINITY_DN1099_c1_g2_i7	type=CDS; aalen=228,54%,complete-utrpoor; clen=1272; strand=+; offs=63-749; evgclass=main,okay,match:TRINITY_DN1099_c1_g2_i8,pct:99/48/.;
lcl|XM_023113558.1_cds_XP_022969326.1_1	27	4.3464e-05		type=CDS; aalen=228,54%,complete-utrpoor; clen=1272; strand=+; offs=63-749; evgclass=main,okay,match:TRINITY_DN1099_c1_g2_i8,pct:99/48/.;	100	TRINITY_DN62831_c1_g1_i1	type=CDS; aalen=122,99%,partial; clen=368; strand=-; offs=367-2; evgclass=main,okay,match:TRINITY_DN62831_c1_g1_i2,pct:99/100/.;	100	TRINITY_DN62831_c1_g1_i1	type=CDS; aalen=122,99%,partial; clen=368; strand=-; offs=367-2; evgclass=main,okay,match:TRINITY_DN62831_c1_g1_i2,pct:99/100/.;	62	TRINITY_DN1099_c1_g2_i7	type=CDS; aalen=228,54%,complete-utrpoor; clen=1272; strand=+; offs=63-749; evgclass=main,okay,match:TRINITY_DN1099_c1_g2_i8,pct:99/48/.;	49.9773	TRINITY_DN1099_c1_g2_i7	type=CDS; aalen=228,54%,complete-utrpoor; clen=1272; strand=+; offs=63-749; evgclass=main,okay,match:TRINITY_DN1099_c1_g2_i8,pct:99/48/.;
lcl|XM_023097297.1_cds_XP_022953065.1_1	33	1.22547e-05		type=CDS; aalen=228,54%,complete-utrpoor; clen=1272; strand=+; offs=63-749; evgclass=main,okay,match:TRINITY_DN1099_c1_g2_i8,pct:99/48/.;	100	TRINITY_DN62831_c1_g1_i1	type=CDS; aalen=122,99%,partial; clen=368; strand=-; offs=367-2; evgclass=main,okay,match:TRINITY_DN62831_c1_g1_i2,pct:99/100/.;	100	TRINITY_DN62831_c1_g1_i1	type=CDS; aalen=122,99%,partial; clen=368; strand=-; offs=367-2; evgclass=main,okay,match:TRINITY_DN62831_c1_g1_i2,pct:99/100/.;	200	TRINITY_DN1099_c1_g2_i7	type=CDS; aalen=228,54%,complete-utrpoor; clen=1272; strand=+; offs=63-749; evgclass=main,okay,match:TRINITY_DN1099_c1_g2_i8,pct:99/48/.;	52.6823	TRINITY_DN1099_c1_g2_i7	type=CDS; aalen=228,54%,complete-utrpoor; clen=1272; strand=+; offs=63-749; evgclass=main,okay,match:TRINITY_DN1099_c1_g2_i8,pct:99/48/.;
lcl|XM_023097296.1_cds_XP_022953064.1_1	34	1.24526e-05		type=CDS; aalen=228,54%,complete-utrpoor; clen=1272; strand=+; offs=63-749; evgclass=main,okay,match:TRINITY_DN1099_c1_g2_i8,pct:99/48/.;	100	TRINITY_DN62831_c1_g1_i1	type=CDS; aalen=122,99%,partial; clen=368; strand=-; offs=367-2; evgclass=main,okay,match:TRINITY_DN62831_c1_g1_i2,pct:99/100/.;	100	TRINITY_DN62831_c1_g1_i1	type=CDS; aalen=122,99%,partial; clen=368; strand=-; offs=367-2; evgclass=main,okay,match:TRINITY_DN62831_c1_g1_i2,pct:99/100/.;	200	TRINITY_DN1099_c1_g2_i7	type=CDS; aalen=228,54%,complete-utrpoor; clen=1272; strand=+; offs=63-749; evgclass=main,okay,match:TRINITY_DN1099_c1_g2_i8,pct:99/48/.;	52.6823	TRINITY_DN1099_c1_g2_i7	type=CDS; aalen=228,54%,complete-utrpoor; clen=1272; strand=+; offs=63-749; evgclass=main,okay,match:TRINITY_DN1099_c1_g2_i8,pct:99/48/.;
lcl|XM_022918926.1_cds_XP_022774661.1_1	45	4.35982e-24		type=CDS; aalen=228,54%,complete-utrpoor; clen=1272; strand=+; offs=63-749; evgclass=main,okay,match:TRINITY_DN1099_c1_g2_i8,pct:99/48/.;	100	TRINITY_DN11273_c0_g1_i10	type=CDS; aalen=421,80%,complete; clen=1581; strand=-; offs=1496-231; evgclass=main,okay,match:TRINITY_DN11273_c0_g1_i9,pct:99/59/.;	100	TRINITY_DN11273_c0_g1_i10	type=CDS; aalen=421,80%,complete; clen=1581; strand=-; offs=1496-231; evgclass=main,okay,match:TRINITY_DN11273_c0_g1_i9,pct:99/59/.;	293	TRINITY_DN1099_c1_g2_i7	type=CDS; aalen=228,54%,complete-utrpoor; clen=1272; strand=+; offs=63-749; evgclass=main,okay,match:TRINITY_DN1099_c1_g2_i8,pct:99/48/.;	113.997	TRINITY_DN1099_c1_g2_i7	type=CDS; aalen=228,54%,complete-utrpoor; clen=1272; strand=+; offs=63-749; evgclass=main,okay,match:TRINITY_DN1099_c1_g2_i8,pct:99/48/.;
lcl|XM_014665004.2_cds_XP_014520490.1_1	82	2.10686e-15		type=CDS; aalen=228,54%,complete-utrpoor; clen=1272; strand=+; offs=63-749; evgclass=main,okay,match:TRINITY_DN1099_c1_g2_i8,pct:99/48/.;	100	TRINITY_DN8522_c0_g1_i1	type=CDS; aalen=654,92%,complete; clen=2123; strand=-; offs=2055-91; evgclass=main,okay,match:TRINITY_DN8522_c0_g1_i4,pct:99/89/.;	100	TRINITY_DN8522_c0_g1_i1	type=CDS; aalen=654,92%,complete; clen=2123; strand=-; offs=2055-91; evgclass=main,okay,match:TRINITY_DN8522_c0_g1_i4,pct:99/89/.;	129	TRINITY_DN1099_c1_g2_i7	type=CDS; aalen=228,54%,complete-utrpoor; clen=1272; strand=+; offs=63-749; evgclass=main,okay,match:TRINITY_DN1099_c1_g2_i8,pct:99/48/.;	85.143	TRINITY_DN1099_c1_g2_i7	type=CDS; aalen=228,54%,complete-utrpoor; clen=1272; strand=+; offs=63-749; evgclass=main,okay,match:TRINITY_DN1099_c1_g2_i8,pct:99/48/.;
lcl|XM_013867799.2_cds_XP_013723253.1_1	62	0		type=CDS; aalen=228,54%,complete-utrpoor; clen=1272; strand=+; offs=63-749; evgclass=main,okay,match:TRINITY_DN1099_c1_g2_i8,pct:99/48/.;	100	TRINITY_DN132343_c0_g1_i1	type=CDS; aalen=96,61%,complete; clen=472; strand=+; offs=175-465; evgclass=noclass,okay;	100	TRINITY_DN132343_c0_g1_i1	type=CDS; aalen=96,61%,complete; clen=472; strand=+; offs=175-465; evgclass=noclass,okay;	687	TRINITY_DN1099_c1_g2_i7	type=CDS; aalen=228,54%,complete-utrpoor; clen=1272; strand=+; offs=63-749; evgclass=main,okay,match:TRINITY_DN1099_c1_g2_i8,pct:99/48/.;	772.226	TRINITY_DN1099_c1_g2_i7	type=CDS; aalen=228,54%,complete-utrpoor; clen=1272; strand=+; offs=63-749; evgclass=main,okay,match:TRINITY_DN1099_c1_g2_i8,pct:99/48/.;
lcl|XM_013841661.2_cds_XP_013697115.1_1	75	0		type=CDS; aalen=228,54%,complete-utrpoor; clen=1272; strand=+; offs=63-749; evgclass=main,okay,match:TRINITY_DN1099_c1_g2_i8,pct:99/48/.;	100	TRINITY_DN7852_c1_g1_i1	type=CDS; aalen=751,70%,complete; clen=3183; strand=+; offs=692-2947; evgclass=main,okay,match:TRINITY_DN7852_c1_g1_i9,pct:100/100/.;	100	TRINITY_DN7852_c1_g1_i1	type=CDS; aalen=751,70%,complete; clen=3183; strand=+; offs=692-2947; evgclass=main,okay,match:TRINITY_DN7852_c1_g1_i9,pct:100/100/.;	687	TRINITY_DN1099_c1_g2_i7	type=CDS; aalen=228,54%,complete-utrpoor; clen=1272; strand=+; offs=63-749; evgclass=main,okay,match:TRINITY_DN1099_c1_g2_i8,pct:99/48/.;	777.637	TRINITY_DN1099_c1_g2_i7	type=CDS; aalen=228,54%,complete-utrpoor; clen=1272; strand=+; offs=63-749; evgclass=main,okay,match:TRINITY_DN1099_c1_g2_i8,pct:99/48/.;
lcl|XM_013799100.2_cds_XP_013654554.1_1	46	1.00083e-131		type=CDS; aalen=228,54%,complete-utrpoor; clen=1272; strand=+; offs=63-749; evgclass=main,okay,match:TRINITY_DN1099_c1_g2_i8,pct:99/48/.;	100	TRINITY_DN21618_c0_g1_i3	type=CDS; aalen=45,35%,complete; clen=390; strand=-; offs=286-149; evgclass=noclass,okay;	100	TRINITY_DN21618_c0_g1_i3	type=CDS; aalen=45,35%,complete; clen=390; strand=-; offs=286-149; evgclass=noclass,okay;	320	TRINITY_DN1099_c1_g2_i7	type=CDS; aalen=228,54%,complete-utrpoor; clen=1272; strand=+; offs=63-749; evgclass=main,okay,match:TRINITY_DN1099_c1_g2_i8,pct:99/48/.;	470.162	TRINITY_DN1099_c1_g2_i7	type=CDS; aalen=228,54%,complete-utrpoor; clen=1272; strand=+; offs=63-749; evgclass=main,okay,match:TRINITY_DN1099_c1_g2_i8,pct:99/48/.;
lcl|XM_022292348.1_cds_XP_022148040.1_1	34	6.72316e-09		type=CDS; aalen=228,54%,complete-utrpoor; clen=1272; strand=+; offs=63-749; evgclass=main,okay,match:TRINITY_DN1099_c1_g2_i8,pct:99/48/.;	100	TRINITY_DN89741_c0_g1_i1	type=CDS; aalen=69,51%,complete; clen=411; strand=+; offs=18-227; evgclass=noclass,okay;	100	TRINITY_DN89741_c0_g1_i1	type=CDS; aalen=69,51%,complete; clen=411; strand=+; offs=18-227; evgclass=noclass,okay;	227	TRINITY_DN1099_c1_g2_i7	type=CDS; aalen=228,54%,complete-utrpoor; clen=1272; strand=+; offs=63-749; evgclass=main,okay,match:TRINITY_DN1099_c1_g2_i8,pct:99/48/.;	63.5025	TRINITY_DN1099_c1_g2_i7	type=CDS; aalen=228,54%,complete-utrpoor; clen=1272; strand=+; offs=63-749; evgclass=main,okay,match:TRINITY_DN1099_c1_g2_i8,pct:99/48/.;
lcl|XM_022292347.1_cds_XP_022148039.1_1	37	6.83263e-09		type=CDS; aalen=228,54%,complete-utrpoor; clen=1272; strand=+; offs=63-749; evgclass=main,okay,match:TRINITY_DN1099_c1_g2_i8,pct:99/48/.;	100	TRINITY_DN89741_c0_g1_i1	type=CDS; aalen=69,51%,complete; clen=411; strand=+; offs=18-227; evgclass=noclass,okay;	100	TRINITY_DN89741_c0_g1_i1	type=CDS; aalen=69,51%,complete; clen=411; strand=+; offs=18-227; evgclass=noclass,okay;	227	TRINITY_DN1099_c1_g2_i7	type=CDS; aalen=228,54%,complete-utrpoor; clen=1272; strand=+; offs=63-749; evgclass=main,okay,match:TRINITY_DN1099_c1_g2_i8,pct:99/48/.;	63.5025	TRINITY_DN1099_c1_g2_i7	type=CDS; aalen=228,54%,complete-utrpoor; clen=1272; strand=+; offs=63-749; evgclass=main,okay,match:TRINITY_DN1099_c1_g2_i8,pct:99/48/.;
lcl|LK032001.1_cds_CDY10200.1_1	75	0		type=CDS; aalen=228,54%,complete-utrpoor; clen=1272; strand=+; offs=63-749; evgclass=main,okay,match:TRINITY_DN1099_c1_g2_i8,pct:99/48/.;	100	TRINITY_DN7852_c1_g1_i1	type=CDS; aalen=751,70%,complete; clen=3183; strand=+; offs=692-2947; evgclass=main,okay,match:TRINITY_DN7852_c1_g1_i9,pct:100/100/.;	100	TRINITY_DN7852_c1_g1_i1	type=CDS; aalen=751,70%,complete; clen=3183; strand=+; offs=692-2947; evgclass=main,okay,match:TRINITY_DN7852_c1_g1_i9,pct:100/100/.;	687	TRINITY_DN1099_c1_g2_i7	type=CDS; aalen=228,54%,complete-utrpoor; clen=1272; strand=+; offs=63-749; evgclass=main,okay,match:TRINITY_DN1099_c1_g2_i8,pct:99/48/.;	777.637	TRINITY_DN1099_c1_g2_i7	type=CDS; aalen=228,54%,complete-utrpoor; clen=1272; strand=+; offs=63-749; evgclass=main,okay,match:TRINITY_DN1099_c1_g2_i8,pct:99/48/.;
lcl|XM_021833889.1_cds_XP_021689581.1_1	45	5.67648e-16		type=CDS; aalen=228,54%,complete-utrpoor; clen=1272; strand=+; offs=63-749; evgclass=main,okay,match:TRINITY_DN1099_c1_g2_i8,pct:99/48/.;	100	TRINITY_DN130424_c0_g1_i1	type=CDS; aalen=232,90%,partial5; clen=776; strand=-; offs=775-77; evgclass=noclass,okay;	100	TRINITY_DN130424_c0_g1_i1	type=CDS; aalen=232,90%,partial5; clen=776; strand=-; offs=775-77; evgclass=noclass,okay;	309	TRINITY_DN1099_c1_g2_i7	type=CDS; aalen=228,54%,complete-utrpoor; clen=1272; strand=+; offs=63-749; evgclass=main,okay,match:TRINITY_DN1099_c1_g2_i8,pct:99/48/.;	86.9463	TRINITY_DN1099_c1_g2_i7	type=CDS; aalen=228,54%,complete-utrpoor; clen=1272; strand=+; offs=63-749; evgclass=main,okay,match:TRINITY_DN1099_c1_g2_i8,pct:99/48/.;
lcl|XM_021833888.1_cds_XP_021689580.1_1	45	5.72445e-16		type=CDS; aalen=228,54%,complete-utrpoor; clen=1272; strand=+; offs=63-749; evgclass=main,okay,match:TRINITY_DN1099_c1_g2_i8,pct:99/48/.;	100	TRINITY_DN130424_c0_g1_i1	type=CDS; aalen=232,90%,partial5; clen=776; strand=-; offs=775-77; evgclass=noclass,okay;	100	TRINITY_DN130424_c0_g1_i1	type=CDS; aalen=232,90%,partial5; clen=776; strand=-; offs=775-77; evgclass=noclass,okay;	309	TRINITY_DN1099_c1_g2_i7	type=CDS; aalen=228,54%,complete-utrpoor; clen=1272; strand=+; offs=63-749; evgclass=main,okay,match:TRINITY_DN1099_c1_g2_i8,pct:99/48/.;	86.9463	TRINITY_DN1099_c1_g2_i7	type=CDS; aalen=228,54%,complete-utrpoor; clen=1272; strand=+; offs=63-749; evgclass=main,okay,match:TRINITY_DN1099_c1_g2_i8,pct:99/48/.;
lcl|XM_021764847.1_cds_XP_021620539.1_1	54	1.02633e-12		type=CDS; aalen=228,54%,complete-utrpoor; clen=1272; strand=+; offs=63-749; evgclass=main,okay,match:TRINITY_DN1099_c1_g2_i8,pct:99/48/.;	100	TRINITY_DN138043_c0_g1_i1	type=CDS; aalen=160,99%,partial; clen=481; strand=+; offs=2-481; evgclass=noclass,okay;	100	TRINITY_DN138043_c0_g1_i1	type=CDS; aalen=160,99%,partial; clen=481; strand=+; offs=2-481; evgclass=noclass,okay;	278	TRINITY_DN1099_c1_g2_i7	type=CDS; aalen=228,54%,complete-utrpoor; clen=1272; strand=+; offs=63-749; evgclass=main,okay,match:TRINITY_DN1099_c1_g2_i8,pct:99/48/.;	76.1261	TRINITY_DN1099_c1_g2_i7	type=CDS; aalen=228,54%,complete-utrpoor; clen=1272; strand=+; offs=63-749; evgclass=main,okay,match:TRINITY_DN1099_c1_g2_i8,pct:99/48/.;
lcl|MTKT01003953.1_cds_OWM73325.1_1	30	1.04654e-06		type=CDS; aalen=228,54%,complete-utrpoor; clen=1272; strand=+; offs=63-749; evgclass=main,okay,match:TRINITY_DN1099_c1_g2_i8,pct:99/48/.;	100	TRINITY_DN24418_c0_g1_i2	type=CDS; aalen=188,99%,partial; clen=566; strand=-; offs=565-2; evgclass=noclassa2,okay;	100	TRINITY_DN24418_c0_g1_i2	type=CDS; aalen=188,99%,partial; clen=566; strand=-; offs=565-2; evgclass=noclassa2,okay;	110	TRINITY_DN1099_c1_g2_i2	type=CDS; aalen=197,80%,partial3; clen=735; strand=+; offs=145-735; evgclass=main,okay,match:TRINITY_DN1099_c1_g2_i6,pct:99/98/.;	55.3874	TRINITY_DN1099_c1_g2_i7	type=CDS; aalen=228,54%,complete-utrpoor; clen=1272; strand=+; offs=63-749; evgclass=main,okay,match:TRINITY_DN1099_c1_g2_i8,pct:99/48/.;
lcl|XM_021419078.1_cds_XP_021274753.1_1	37	9.30021e-15		type=CDS; aalen=228,54%,complete-utrpoor; clen=1272; strand=+; offs=63-749; evgclass=main,okay,match:TRINITY_DN1099_c1_g2_i8,pct:99/48/.;	100	TRINITY_DN8522_c0_g1_i1	type=CDS; aalen=654,92%,complete; clen=2123; strand=-; offs=2055-91; evgclass=main,okay,match:TRINITY_DN8522_c0_g1_i4,pct:99/89/.;	100	TRINITY_DN8522_c0_g1_i1	type=CDS; aalen=654,92%,complete; clen=2123; strand=-; offs=2055-91; evgclass=main,okay,match:TRINITY_DN8522_c0_g1_i4,pct:99/89/.;	293	TRINITY_DN1099_c1_g2_i7	type=CDS; aalen=228,54%,complete-utrpoor; clen=1272; strand=+; offs=63-749; evgclass=main,okay,match:TRINITY_DN1099_c1_g2_i8,pct:99/48/.;	81.5362	TRINITY_DN1099_c1_g2_i7	type=CDS; aalen=228,54%,complete-utrpoor; clen=1272; strand=+; offs=63-749; evgclass=main,okay,match:TRINITY_DN1099_c1_g2_i8,pct:99/48/.;
lcl|XM_016117782.2_cds_XP_015973268.2_1	35	1.45753e-18		type=CDS; aalen=228,54%,complete-utrpoor; clen=1272; strand=+; offs=63-749; evgclass=main,okay,match:TRINITY_DN1099_c1_g2_i8,pct:99/48/.;	100	TRINITY_DN8522_c0_g1_i1	type=CDS; aalen=654,92%,complete; clen=2123; strand=-; offs=2055-91; evgclass=main,okay,match:TRINITY_DN8522_c0_g1_i4,pct:99/89/.;	100	TRINITY_DN8522_c0_g1_i1	type=CDS; aalen=654,92%,complete; clen=2123; strand=-; offs=2055-91; evgclass=main,okay,match:TRINITY_DN8522_c0_g1_i4,pct:99/89/.;	273	TRINITY_DN1099_c1_g2_i7	type=CDS; aalen=228,54%,complete-utrpoor; clen=1272; strand=+; offs=63-749; evgclass=main,okay,match:TRINITY_DN1099_c1_g2_i8,pct:99/48/.;	94.1598	TRINITY_DN1099_c1_g2_i7	type=CDS; aalen=228,54%,complete-utrpoor; clen=1272; strand=+; offs=63-749; evgclass=main,okay,match:TRINITY_DN1099_c1_g2_i8,pct:99/48/.;
lcl|XM_016117810.2_cds_XP_015973296.1_1	41	8.10112e-21		type=CDS; aalen=228,54%,complete-utrpoor; clen=1272; strand=+; offs=63-749; evgclass=main,okay,match:TRINITY_DN1099_c1_g2_i8,pct:99/48/.;	100	TRINITY_DN41238_c0_g1_i2	type=CDS; aalen=348,99%,partial; clen=1047; strand=+; offs=3-1046; evgclass=main,okay,match:TRINITY_DN41238_c0_g1_i1,pct:100/70/.;	100	TRINITY_DN41238_c0_g1_i2	type=CDS; aalen=348,99%,partial; clen=1047; strand=+; offs=3-1046; evgclass=main,okay,match:TRINITY_DN41238_c0_g1_i1,pct:100/70/.;	318	TRINITY_DN1099_c1_g2_i7	type=CDS; aalen=228,54%,complete-utrpoor; clen=1272; strand=+; offs=63-749; evgclass=main,okay,match:TRINITY_DN1099_c1_g2_i8,pct:99/48/.;	103.177	TRINITY_DN1099_c1_g2_i7	type=CDS; aalen=228,54%,complete-utrpoor; clen=1272; strand=+; offs=63-749; evgclass=main,okay,match:TRINITY_DN1099_c1_g2_i8,pct:99/48/.;
lcl|XM_016117809.2_cds_XP_015973295.1_1	46	5.47951e-23		type=CDS; aalen=228,54%,complete-utrpoor; clen=1272; strand=+; offs=63-749; evgclass=main,okay,match:TRINITY_DN1099_c1_g2_i8,pct:99/48/.;	100	TRINITY_DN41238_c0_g1_i2	type=CDS; aalen=348,99%,partial; clen=1047; strand=+; offs=3-1046; evgclass=main,okay,match:TRINITY_DN41238_c0_g1_i1,pct:100/70/.;	100	TRINITY_DN41238_c0_g1_i2	type=CDS; aalen=348,99%,partial; clen=1047; strand=+; offs=3-1046; evgclass=main,okay,match:TRINITY_DN41238_c0_g1_i1,pct:100/70/.;	324	TRINITY_DN1099_c1_g2_i7	type=CDS; aalen=228,54%,complete-utrpoor; clen=1272; strand=+; offs=63-749; evgclass=main,okay,match:TRINITY_DN1099_c1_g2_i8,pct:99/48/.;	109.488	TRINITY_DN1099_c1_g2_i7	type=CDS; aalen=228,54%,complete-utrpoor; clen=1272; strand=+; offs=63-749; evgclass=main,okay,match:TRINITY_DN1099_c1_g2_i8,pct:99/48/.;
lcl|XM_021107007.1_cds_XP_020962666.1_1	42	5.47951e-23		type=CDS; aalen=228,54%,complete-utrpoor; clen=1272; strand=+; offs=63-749; evgclass=main,okay,match:TRINITY_DN1099_c1_g2_i8,pct:99/48/.;	100	TRINITY_DN8522_c0_g1_i1	type=CDS; aalen=654,92%,complete; clen=2123; strand=-; offs=2055-91; evgclass=main,okay,match:TRINITY_DN8522_c0_g1_i4,pct:99/89/.;	100	TRINITY_DN8522_c0_g1_i1	type=CDS; aalen=654,92%,complete; clen=2123; strand=-; offs=2055-91; evgclass=main,okay,match:TRINITY_DN8522_c0_g1_i4,pct:99/89/.;	324	TRINITY_DN1099_c1_g2_i7	type=CDS; aalen=228,54%,complete-utrpoor; clen=1272; strand=+; offs=63-749; evgclass=main,okay,match:TRINITY_DN1099_c1_g2_i8,pct:99/48/.;	109.488	TRINITY_DN1099_c1_g2_i7	type=CDS; aalen=228,54%,complete-utrpoor; clen=1272; strand=+; offs=63-749; evgclass=main,okay,match:TRINITY_DN1099_c1_g2_i8,pct:99/48/.;
lcl|XM_016311816.2_cds_XP_016167302.2_1	37	3.07701e-18		type=CDS; aalen=228,54%,complete-utrpoor; clen=1272; strand=+; offs=63-749; evgclass=main,okay,match:TRINITY_DN1099_c1_g2_i8,pct:99/48/.;	100	TRINITY_DN41238_c0_g1_i2	type=CDS; aalen=348,99%,partial; clen=1047; strand=+; offs=3-1046; evgclass=main,okay,match:TRINITY_DN41238_c0_g1_i1,pct:100/70/.;	100	TRINITY_DN41238_c0_g1_i2	type=CDS; aalen=348,99%,partial; clen=1047; strand=+; offs=3-1046; evgclass=main,okay,match:TRINITY_DN41238_c0_g1_i1,pct:100/70/.;	318	TRINITY_DN1099_c1_g2_i7	type=CDS; aalen=228,54%,complete-utrpoor; clen=1272; strand=+; offs=63-749; evgclass=main,okay,match:TRINITY_DN1099_c1_g2_i8,pct:99/48/.;	94.1598	TRINITY_DN1099_c1_g2_i7	type=CDS; aalen=228,54%,complete-utrpoor; clen=1272; strand=+; offs=63-749; evgclass=main,okay,match:TRINITY_DN1099_c1_g2_i8,pct:99/48/.;
lcl|XM_021106954.1_cds_XP_020962613.1_1	40	1.30113e-17		type=CDS; aalen=228,54%,complete-utrpoor; clen=1272; strand=+; offs=63-749; evgclass=main,okay,match:TRINITY_DN1099_c1_g2_i8,pct:99/48/.;	100	TRINITY_DN8522_c0_g1_i1	type=CDS; aalen=654,92%,complete; clen=2123; strand=-; offs=2055-91; evgclass=main,okay,match:TRINITY_DN8522_c0_g1_i4,pct:99/89/.;	100	TRINITY_DN8522_c0_g1_i1	type=CDS; aalen=654,92%,complete; clen=2123; strand=-; offs=2055-91; evgclass=main,okay,match:TRINITY_DN8522_c0_g1_i4,pct:99/89/.;	324	TRINITY_DN1099_c1_g2_i7	type=CDS; aalen=228,54%,complete-utrpoor; clen=1272; strand=+; offs=63-749; evgclass=main,okay,match:TRINITY_DN1099_c1_g2_i8,pct:99/48/.;	91.4547	TRINITY_DN1099_c1_g2_i7	type=CDS; aalen=228,54%,complete-utrpoor; clen=1272; strand=+; offs=63-749; evgclass=main,okay,match:TRINITY_DN1099_c1_g2_i8,pct:99/48/.;
lcl|XM_016311056.2_cds_XP_016166542.2_1	38	2.17383e-15		type=CDS; aalen=228,54%,complete-utrpoor; clen=1272; strand=+; offs=63-749; evgclass=main,okay,match:TRINITY_DN1099_c1_g2_i8,pct:99/48/.;	100	TRINITY_DN8522_c0_g1_i1	type=CDS; aalen=654,92%,complete; clen=2123; strand=-; offs=2055-91; evgclass=main,okay,match:TRINITY_DN8522_c0_g1_i4,pct:99/89/.;	100	TRINITY_DN8522_c0_g1_i1	type=CDS; aalen=654,92%,complete; clen=2123; strand=-; offs=2055-91; evgclass=main,okay,match:TRINITY_DN8522_c0_g1_i4,pct:99/89/.;	318	TRINITY_DN1099_c1_g2_i7	type=CDS; aalen=228,54%,complete-utrpoor; clen=1272; strand=+; offs=63-749; evgclass=main,okay,match:TRINITY_DN1099_c1_g2_i8,pct:99/48/.;	85.143	TRINITY_DN1099_c1_g2_i7	type=CDS; aalen=228,54%,complete-utrpoor; clen=1272; strand=+; offs=63-749; evgclass=main,okay,match:TRINITY_DN1099_c1_g2_i8,pct:99/48/.;
lcl|XM_021106953.1_cds_XP_020962612.1_1	42	1.47036e-17		type=CDS; aalen=228,54%,complete-utrpoor; clen=1272; strand=+; offs=63-749; evgclass=main,okay,match:TRINITY_DN1099_c1_g2_i8,pct:99/48/.;	100	TRINITY_DN8522_c0_g1_i1	type=CDS; aalen=654,92%,complete; clen=2123; strand=-; offs=2055-91; evgclass=main,okay,match:TRINITY_DN8522_c0_g1_i4,pct:99/89/.;	100	TRINITY_DN8522_c0_g1_i1	type=CDS; aalen=654,92%,complete; clen=2123; strand=-; offs=2055-91; evgclass=main,okay,match:TRINITY_DN8522_c0_g1_i4,pct:99/89/.;	324	TRINITY_DN1099_c1_g2_i7	type=CDS; aalen=228,54%,complete-utrpoor; clen=1272; strand=+; offs=63-749; evgclass=main,okay,match:TRINITY_DN1099_c1_g2_i8,pct:99/48/.;	91.4547	TRINITY_DN1099_c1_g2_i7	type=CDS; aalen=228,54%,complete-utrpoor; clen=1272; strand=+; offs=63-749; evgclass=main,okay,match:TRINITY_DN1099_c1_g2_i8,pct:99/48/.;
lcl|XM_016311055.2_cds_XP_016166541.2_1	43	1.47036e-17		type=CDS; aalen=228,54%,complete-utrpoor; clen=1272; strand=+; offs=63-749; evgclass=main,okay,match:TRINITY_DN1099_c1_g2_i8,pct:99/48/.;	100	TRINITY_DN8522_c0_g1_i1	type=CDS; aalen=654,92%,complete; clen=2123; strand=-; offs=2055-91; evgclass=main,okay,match:TRINITY_DN8522_c0_g1_i4,pct:99/89/.;	100	TRINITY_DN8522_c0_g1_i1	type=CDS; aalen=654,92%,complete; clen=2123; strand=-; offs=2055-91; evgclass=main,okay,match:TRINITY_DN8522_c0_g1_i4,pct:99/89/.;	324	TRINITY_DN1099_c1_g2_i7	type=CDS; aalen=228,54%,complete-utrpoor; clen=1272; strand=+; offs=63-749; evgclass=main,okay,match:TRINITY_DN1099_c1_g2_i8,pct:99/48/.;	91.4547	TRINITY_DN1099_c1_g2_i7	type=CDS; aalen=228,54%,complete-utrpoor; clen=1272; strand=+; offs=63-749; evgclass=main,okay,match:TRINITY_DN1099_c1_g2_i8,pct:99/48/.;
lcl|XM_016310394.2_cds_XP_016165880.1_1	37	8.10112e-21		type=CDS; aalen=228,54%,complete-utrpoor; clen=1272; strand=+; offs=63-749; evgclass=main,okay,match:TRINITY_DN1099_c1_g2_i8,pct:99/48/.;	100	TRINITY_DN8522_c0_g1_i1	type=CDS; aalen=654,92%,complete; clen=2123; strand=-; offs=2055-91; evgclass=main,okay,match:TRINITY_DN8522_c0_g1_i4,pct:99/89/.;	100	TRINITY_DN8522_c0_g1_i1	type=CDS; aalen=654,92%,complete; clen=2123; strand=-; offs=2055-91; evgclass=main,okay,match:TRINITY_DN8522_c0_g1_i4,pct:99/89/.;	318	TRINITY_DN1099_c1_g2_i7	type=CDS; aalen=228,54%,complete-utrpoor; clen=1272; strand=+; offs=63-749; evgclass=main,okay,match:TRINITY_DN1099_c1_g2_i8,pct:99/48/.;	103.177	TRINITY_DN1099_c1_g2_i7	type=CDS; aalen=228,54%,complete-utrpoor; clen=1272; strand=+; offs=63-749; evgclass=main,okay,match:TRINITY_DN1099_c1_g2_i8,pct:99/48/.;
lcl|XM_002892297.2_cds_XP_002892343.1_1	63	0		type=CDS; aalen=228,54%,complete-utrpoor; clen=1272; strand=+; offs=63-749; evgclass=main,okay,match:TRINITY_DN1099_c1_g2_i8,pct:99/48/.;	100	TRINITY_DN37664_c0_g1_i4	type=CDS; aalen=630,84%,complete; clen=2253; strand=+; offs=193-2085; evgclass=main,okay,match:TRINITY_DN37664_c0_g1_i2,pct:100/81/.;	100	TRINITY_DN37664_c0_g1_i4	type=CDS; aalen=630,84%,complete; clen=2253; strand=+; offs=193-2085; evgclass=main,okay,match:TRINITY_DN37664_c0_g1_i2,pct:100/81/.;	640	TRINITY_DN1099_c1_g2_i7	type=CDS; aalen=228,54%,complete-utrpoor; clen=1272; strand=+; offs=63-749; evgclass=main,okay,match:TRINITY_DN1099_c1_g2_i8,pct:99/48/.;	669.434	TRINITY_DN1099_c1_g2_i7	type=CDS; aalen=228,54%,complete-utrpoor; clen=1272; strand=+; offs=63-749; evgclass=main,okay,match:TRINITY_DN1099_c1_g2_i8,pct:99/48/.;
lcl|XM_020715520.1_cds_XP_020571179.1_1	89	8.39052e-08		type=CDS; aalen=228,54%,complete-utrpoor; clen=1272; strand=+; offs=63-749; evgclass=main,okay,match:TRINITY_DN1099_c1_g2_i8,pct:99/48/.;	100	TRINITY_DN100970_c0_g1_i2	type=CDS; aalen=115,99%,partial; clen=348; strand=-; offs=347-3; evgclass=noclass,okay,match:TRINITY_DN3148_c2_g1_i1,pct:98/62/.;	100	TRINITY_DN100970_c0_g1_i2	type=CDS; aalen=115,99%,partial; clen=348; strand=-; offs=347-3; evgclass=noclass,okay,match:TRINITY_DN3148_c2_g1_i1,pct:98/62/.;	122	TRINITY_DN1099_c1_g2_i7	type=CDS; aalen=228,54%,complete-utrpoor; clen=1272; strand=+; offs=63-749; evgclass=main,okay,match:TRINITY_DN1099_c1_g2_i8,pct:99/48/.;	58.9941	TRINITY_DN1099_c1_g2_i7	type=CDS; aalen=228,54%,complete-utrpoor; clen=1272; strand=+; offs=63-749; evgclass=main,okay,match:TRINITY_DN1099_c1_g2_i8,pct:99/48/.;
lcl|XM_020411110.1_cds_XP_020266699.1_1	39	1.96542e-09		type=CDS; aalen=228,54%,complete-utrpoor; clen=1272; strand=+; offs=63-749; evgclass=main,okay,match:TRINITY_DN1099_c1_g2_i8,pct:99/48/.;	100	TRINITY_DN14667_c0_g2_i1	type=CDS; aalen=61,36%,complete-utrbad; clen=516; strand=-; offs=265-80; evgclass=noclass,okay;	100	TRINITY_DN14667_c0_g2_i1	type=CDS; aalen=61,36%,complete-utrbad; clen=516; strand=-; offs=265-80; evgclass=noclass,okay;	96	TRINITY_DN21618_c0_g1_i7	type=CDS; aalen=260,96%,partial5; clen=808; strand=+; offs=2-784; evgclass=main,okay,match:TRINITY_DN21618_c0_g1_i1,pct:100/100/.;	64.4042	TRINITY_DN1099_c1_g2_i7	type=CDS; aalen=228,54%,complete-utrpoor; clen=1272; strand=+; offs=63-749; evgclass=main,okay,match:TRINITY_DN1099_c1_g2_i8,pct:99/48/.;
lcl|CM007381.1_cds_ONK80112.1_1	39	1.96542e-09		type=CDS; aalen=228,54%,complete-utrpoor; clen=1272; strand=+; offs=63-749; evgclass=main,okay,match:TRINITY_DN1099_c1_g2_i8,pct:99/48/.;	100	TRINITY_DN14667_c0_g2_i1	type=CDS; aalen=61,36%,complete-utrbad; clen=516; strand=-; offs=265-80; evgclass=noclass,okay;	100	TRINITY_DN14667_c0_g2_i1	type=CDS; aalen=61,36%,complete-utrbad; clen=516; strand=-; offs=265-80; evgclass=noclass,okay;	96	TRINITY_DN21618_c0_g1_i7	type=CDS; aalen=260,96%,partial5; clen=808; strand=+; offs=2-784; evgclass=main,okay,match:TRINITY_DN21618_c0_g1_i1,pct:100/100/.;	64.4042	TRINITY_DN1099_c1_g2_i7	type=CDS; aalen=228,54%,complete-utrpoor; clen=1272; strand=+; offs=63-749; evgclass=main,okay,match:TRINITY_DN1099_c1_g2_i8,pct:99/48/.;
lcl|AWWV01013440.1_cds_OMO61496.1_1	36	7.09068e-15		type=CDS; aalen=228,54%,complete-utrpoor; clen=1272; strand=+; offs=63-749; evgclass=main,okay,match:TRINITY_DN1099_c1_g2_i8,pct:99/48/.;	100	TRINITY_DN64937_c0_g1_i1	type=CDS; aalen=57,57%,complete; clen=302; strand=-; offs=228-55; evgclass=noclass,okay;	100	TRINITY_DN64937_c0_g1_i1	type=CDS; aalen=57,57%,complete; clen=302; strand=-; offs=228-55; evgclass=noclass,okay;	273	TRINITY_DN1099_c1_g2_i7	type=CDS; aalen=228,54%,complete-utrpoor; clen=1272; strand=+; offs=63-749; evgclass=main,okay,match:TRINITY_DN1099_c1_g2_i8,pct:99/48/.;	82.4379	TRINITY_DN1099_c1_g2_i7	type=CDS; aalen=228,54%,complete-utrpoor; clen=1272; strand=+; offs=63-749; evgclass=main,okay,match:TRINITY_DN1099_c1_g2_i8,pct:99/48/.;
lcl|AWUE01021799.1_cds_OMO60962.1_1	45	1.36882e-17		type=CDS; aalen=228,54%,complete-utrpoor; clen=1272; strand=+; offs=63-749; evgclass=main,okay,match:TRINITY_DN1099_c1_g2_i8,pct:99/48/.;	100	TRINITY_DN64937_c0_g1_i1	type=CDS; aalen=57,57%,complete; clen=302; strand=-; offs=228-55; evgclass=noclass,okay;	100	TRINITY_DN64937_c0_g1_i1	type=CDS; aalen=57,57%,complete; clen=302; strand=-; offs=228-55; evgclass=noclass,okay;	277	TRINITY_DN21618_c0_g1_i7	type=CDS; aalen=260,96%,partial5; clen=808; strand=+; offs=2-784; evgclass=main,okay,match:TRINITY_DN21618_c0_g1_i1,pct:100/100/.;	91.4547	TRINITY_DN1099_c1_g2_i7	type=CDS; aalen=228,54%,complete-utrpoor; clen=1272; strand=+; offs=63-749; evgclass=main,okay,match:TRINITY_DN1099_c1_g2_i8,pct:99/48/.;
lcl|XM_010477074.2_cds_XP_010475376.1_1	52	2.44667e-173		type=CDS; aalen=228,54%,complete-utrpoor; clen=1272; strand=+; offs=63-749; evgclass=main,okay,match:TRINITY_DN1099_c1_g2_i8,pct:99/48/.;	100	TRINITY_DN1099_c1_g2_i7	type=CDS; aalen=228,54%,complete-utrpoor; clen=1272; strand=+; offs=63-749; evgclass=main,okay,match:TRINITY_DN1099_c1_g2_i8,pct:99/48/.;	100	TRINITY_DN1099_c1_g2_i7	type=CDS; aalen=228,54%,complete-utrpoor; clen=1272; strand=+; offs=63-749; evgclass=main,okay,match:TRINITY_DN1099_c1_g2_i8,pct:99/48/.;	642	TRINITY_DN1099_c1_g2_i7	type=CDS; aalen=228,54%,complete-utrpoor; clen=1272; strand=+; offs=63-749; evgclass=main,okay,match:TRINITY_DN1099_c1_g2_i8,pct:99/48/.;	609.923	TRINITY_DN1099_c1_g2_i7	type=CDS; aalen=228,54%,complete-utrpoor; clen=1272; strand=+; offs=63-749; evgclass=main,okay,match:TRINITY_DN1099_c1_g2_i8,pct:99/48/.;
lcl|XM_010459470.1_cds_XP_010457772.1_1	67	1.64856e-175		type=CDS; aalen=228,54%,complete-utrpoor; clen=1272; strand=+; offs=63-749; evgclass=main,okay,match:TRINITY_DN1099_c1_g2_i8,pct:99/48/.;	100	TRINITY_DN1099_c1_g2_i7	type=CDS; aalen=228,54%,complete-utrpoor; clen=1272; strand=+; offs=63-749; evgclass=main,okay,match:TRINITY_DN1099_c1_g2_i8,pct:99/48/.;	100	TRINITY_DN1099_c1_g2_i7	type=CDS; aalen=228,54%,complete-utrpoor; clen=1272; strand=+; offs=63-749; evgclass=main,okay,match:TRINITY_DN1099_c1_g2_i8,pct:99/48/.;	642	TRINITY_DN1099_c1_g2_i7	type=CDS; aalen=228,54%,complete-utrpoor; clen=1272; strand=+; offs=63-749; evgclass=main,okay,match:TRINITY_DN1099_c1_g2_i8,pct:99/48/.;	616.235	TRINITY_DN1099_c1_g2_i7	type=CDS; aalen=228,54%,complete-utrpoor; clen=1272; strand=+; offs=63-749; evgclass=main,okay,match:TRINITY_DN1099_c1_g2_i8,pct:99/48/.;
lcl|XM_010487849.2_cds_XP_010486151.1_1	60	8.57071e-173		type=CDS; aalen=228,54%,complete-utrpoor; clen=1272; strand=+; offs=63-749; evgclass=main,okay,match:TRINITY_DN1099_c1_g2_i8,pct:99/48/.;	100	TRINITY_DN1099_c1_g2_i7	type=CDS; aalen=228,54%,complete-utrpoor; clen=1272; strand=+; offs=63-749; evgclass=main,okay,match:TRINITY_DN1099_c1_g2_i8,pct:99/48/.;	100	TRINITY_DN1099_c1_g2_i7	type=CDS; aalen=228,54%,complete-utrpoor; clen=1272; strand=+; offs=63-749; evgclass=main,okay,match:TRINITY_DN1099_c1_g2_i8,pct:99/48/.;	642	TRINITY_DN1099_c1_g2_i7	type=CDS; aalen=228,54%,complete-utrpoor; clen=1272; strand=+; offs=63-749; evgclass=main,okay,match:TRINITY_DN1099_c1_g2_i8,pct:99/48/.;	607.218	TRINITY_DN1099_c1_g2_i7	type=CDS; aalen=228,54%,complete-utrpoor; clen=1272; strand=+; offs=63-749; evgclass=main,okay,match:TRINITY_DN1099_c1_g2_i8,pct:99/48/.;
lcl|XM_010523781.2_cds_XP_010522083.1_1	57	1.69593e-92		type=CDS; aalen=228,54%,complete-utrpoor; clen=1272; strand=+; offs=63-749; evgclass=main,okay,match:TRINITY_DN1099_c1_g2_i8,pct:99/48/.;	100	TRINITY_DN125802_c0_g1_i1	type=CDS; aalen=142,27%,partial3-utrbad; clen=1543; strand=-; offs=427-2; evgclass=noclass,okay;	100	TRINITY_DN125802_c0_g1_i1	type=CDS; aalen=142,27%,partial3-utrbad; clen=1543; strand=-; offs=427-2; evgclass=noclass,okay;	640	TRINITY_DN1099_c1_g2_i7	type=CDS; aalen=228,54%,complete-utrpoor; clen=1272; strand=+; offs=63-749; evgclass=main,okay,match:TRINITY_DN1099_c1_g2_i8,pct:99/48/.;	340.32	TRINITY_DN1099_c1_g2_i7	type=CDS; aalen=228,54%,complete-utrpoor; clen=1272; strand=+; offs=63-749; evgclass=main,okay,match:TRINITY_DN1099_c1_g2_i8,pct:99/48/.;
lcl|XM_010523779.2_cds_XP_010522081.1_1	57	1.06309e-82		type=CDS; aalen=228,54%,complete-utrpoor; clen=1272; strand=+; offs=63-749; evgclass=main,okay,match:TRINITY_DN1099_c1_g2_i8,pct:99/48/.;	100	TRINITY_DN125802_c0_g1_i1	type=CDS; aalen=142,27%,partial3-utrbad; clen=1543; strand=-; offs=427-2; evgclass=noclass,okay;	100	TRINITY_DN125802_c0_g1_i1	type=CDS; aalen=142,27%,partial3-utrbad; clen=1543; strand=-; offs=427-2; evgclass=noclass,okay;	600	TRINITY_DN1099_c1_g2_i7	type=CDS; aalen=228,54%,complete-utrpoor; clen=1272; strand=+; offs=63-749; evgclass=main,okay,match:TRINITY_DN1099_c1_g2_i8,pct:99/48/.;	308.761	TRINITY_DN1099_c1_g2_i7	type=CDS; aalen=228,54%,complete-utrpoor; clen=1272; strand=+; offs=63-749; evgclass=main,okay,match:TRINITY_DN1099_c1_g2_i8,pct:99/48/.;
lcl|XM_010243869.2_cds_XP_010242171.1_1	57	7.07893e-09		type=CDS; aalen=228,54%,complete-utrpoor; clen=1272; strand=+; offs=63-749; evgclass=main,okay,match:TRINITY_DN1099_c1_g2_i8,pct:99/48/.;	100	TRINITY_DN2734_c0_g1_i3	type=CDS; aalen=328,81%,complete; clen=1216; strand=-; offs=1176-190; evgclass=maina2,okay,match:TRINITY_DN2734_c0_g1_i1,pct:98/93/.;	100	TRINITY_DN2734_c0_g1_i3	type=CDS; aalen=328,81%,complete; clen=1216; strand=-; offs=1176-190; evgclass=maina2,okay,match:TRINITY_DN2734_c0_g1_i1,pct:98/93/.;	117	TRINITY_DN1099_c1_g2_i7	type=CDS; aalen=228,54%,complete-utrpoor; clen=1272; strand=+; offs=63-749; evgclass=main,okay,match:TRINITY_DN1099_c1_g2_i8,pct:99/48/.;	63.5025	TRINITY_DN1099_c1_g2_i7	type=CDS; aalen=228,54%,complete-utrpoor; clen=1272; strand=+; offs=63-749; evgclass=main,okay,match:TRINITY_DN1099_c1_g2_i8,pct:99/48/.;
lcl|DQ889546.1_cds_ACF74311.1_1	32	4.06289e-11		type=CDS; aalen=228,54%,complete-utrpoor; clen=1272; strand=+; offs=63-749; evgclass=main,okay,match:TRINITY_DN1099_c1_g2_i8,pct:99/48/.;	100	TRINITY_DN8522_c0_g1_i1	type=CDS; aalen=654,92%,complete; clen=2123; strand=-; offs=2055-91; evgclass=main,okay,match:TRINITY_DN8522_c0_g1_i4,pct:99/89/.;	100	TRINITY_DN8522_c0_g1_i1	type=CDS; aalen=654,92%,complete; clen=2123; strand=-; offs=2055-91; evgclass=main,okay,match:TRINITY_DN8522_c0_g1_i4,pct:99/89/.;	138	TRINITY_DN1099_c1_g2_i7	type=CDS; aalen=228,54%,complete-utrpoor; clen=1272; strand=+; offs=63-749; evgclass=main,okay,match:TRINITY_DN1099_c1_g2_i8,pct:99/48/.;	69.8143	TRINITY_DN1099_c1_g2_i7	type=CDS; aalen=228,54%,complete-utrpoor; clen=1272; strand=+; offs=63-749; evgclass=main,okay,match:TRINITY_DN1099_c1_g2_i8,pct:99/48/.;
lcl|CM001879.1_cds_EOX92923.1_1	35	1.18832e-17		type=CDS; aalen=228,54%,complete-utrpoor; clen=1272; strand=+; offs=63-749; evgclass=main,okay,match:TRINITY_DN1099_c1_g2_i8,pct:99/48/.;	100	TRINITY_DN16113_c3_g1_i3	type=CDS; aalen=362,99%,partial; clen=1087; strand=+; offs=1-1086; evgclass=main,okay,match:TRINITY_DN16113_c3_g1_i1,pct:100/79/.;	100	TRINITY_DN16113_c3_g1_i3	type=CDS; aalen=362,99%,partial; clen=1087; strand=+; offs=1-1086; evgclass=main,okay,match:TRINITY_DN16113_c3_g1_i1,pct:100/79/.;	309	TRINITY_DN1099_c1_g2_i7	type=CDS; aalen=228,54%,complete-utrpoor; clen=1272; strand=+; offs=63-749; evgclass=main,okay,match:TRINITY_DN1099_c1_g2_i8,pct:99/48/.;	92.3564	TRINITY_DN1099_c1_g2_i7	type=CDS; aalen=228,54%,complete-utrpoor; clen=1272; strand=+; offs=63-749; evgclass=main,okay,match:TRINITY_DN1099_c1_g2_i8,pct:99/48/.;
lcl|CM001879.1_cds_EOX92922.1_1	48	1.72419e-17		type=CDS; aalen=228,54%,complete-utrpoor; clen=1272; strand=+; offs=63-749; evgclass=main,okay,match:TRINITY_DN1099_c1_g2_i8,pct:99/48/.;	100	TRINITY_DN16113_c3_g1_i3	type=CDS; aalen=362,99%,partial; clen=1087; strand=+; offs=1-1086; evgclass=main,okay,match:TRINITY_DN16113_c3_g1_i1,pct:100/79/.;	100	TRINITY_DN16113_c3_g1_i3	type=CDS; aalen=362,99%,partial; clen=1087; strand=+; offs=1-1086; evgclass=main,okay,match:TRINITY_DN16113_c3_g1_i1,pct:100/79/.;	309	TRINITY_DN1099_c1_g2_i7	type=CDS; aalen=228,54%,complete-utrpoor; clen=1272; strand=+; offs=63-749; evgclass=main,okay,match:TRINITY_DN1099_c1_g2_i8,pct:99/48/.;	92.3564	TRINITY_DN1099_c1_g2_i7	type=CDS; aalen=228,54%,complete-utrpoor; clen=1272; strand=+; offs=63-749; evgclass=main,okay,match:TRINITY_DN1099_c1_g2_i8,pct:99/48/.;
lcl|AC007592.4_cds_AAF24817.1_1	69	6.09338e-156		type=CDS; aalen=228,54%,complete-utrpoor; clen=1272; strand=+; offs=63-749; evgclass=main,okay,match:TRINITY_DN1099_c1_g2_i8,pct:99/48/.;	100	TRINITY_DN60751_c0_g1_i2	type=CDS; aalen=200,99%,partial; clen=601; strand=-; offs=600-1; evgclass=main,okay,match:TRINITY_DN60751_c0_g1_i1,pct:99/36/.;	100	TRINITY_DN60751_c0_g1_i2	type=CDS; aalen=200,99%,partial; clen=601; strand=-; offs=600-1; evgclass=main,okay,match:TRINITY_DN60751_c0_g1_i1,pct:99/36/.;	598	TRINITY_DN1099_c1_g2_i7	type=CDS; aalen=228,54%,complete-utrpoor; clen=1272; strand=+; offs=63-749; evgclass=main,okay,match:TRINITY_DN1099_c1_g2_i8,pct:99/48/.;	552.215	TRINITY_DN1099_c1_g2_i7	type=CDS; aalen=228,54%,complete-utrpoor; clen=1272; strand=+; offs=63-749; evgclass=main,okay,match:TRINITY_DN1099_c1_g2_i8,pct:99/48/.;
lcl|GL348713.1_cds_EFH68602.1_1	63	0		type=CDS; aalen=228,54%,complete-utrpoor; clen=1272; strand=+; offs=63-749; evgclass=main,okay,match:TRINITY_DN1099_c1_g2_i8,pct:99/48/.;	100	TRINITY_DN37664_c0_g1_i4	type=CDS; aalen=630,84%,complete; clen=2253; strand=+; offs=193-2085; evgclass=main,okay,match:TRINITY_DN37664_c0_g1_i2,pct:100/81/.;	100	TRINITY_DN37664_c0_g1_i4	type=CDS; aalen=630,84%,complete; clen=2253; strand=+; offs=193-2085; evgclass=main,okay,match:TRINITY_DN37664_c0_g1_i2,pct:100/81/.;	640	TRINITY_DN1099_c1_g2_i7	type=CDS; aalen=228,54%,complete-utrpoor; clen=1272; strand=+; offs=63-749; evgclass=main,okay,match:TRINITY_DN1099_c1_g2_i8,pct:99/48/.;	669.434	TRINITY_DN1099_c1_g2_i7	type=CDS; aalen=228,54%,complete-utrpoor; clen=1272; strand=+; offs=63-749; evgclass=main,okay,match:TRINITY_DN1099_c1_g2_i8,pct:99/48/.;
lcl|EQ973976.1_cds_EEF36490.1_1	42	4.73829e-17		type=CDS; aalen=228,54%,complete-utrpoor; clen=1272; strand=+; offs=63-749; evgclass=main,okay,match:TRINITY_DN1099_c1_g2_i8,pct:99/48/.;	100	TRINITY_DN130424_c0_g1_i1	type=CDS; aalen=232,90%,partial5; clen=776; strand=-; offs=775-77; evgclass=noclass,okay;	100	TRINITY_DN130424_c0_g1_i1	type=CDS; aalen=232,90%,partial5; clen=776; strand=-; offs=775-77; evgclass=noclass,okay;	282	TRINITY_DN1099_c1_g2_i7	type=CDS; aalen=228,54%,complete-utrpoor; clen=1272; strand=+; offs=63-749; evgclass=main,okay,match:TRINITY_DN1099_c1_g2_i8,pct:99/48/.;	90.5531	TRINITY_DN1099_c1_g2_i7	type=CDS; aalen=228,54%,complete-utrpoor; clen=1272; strand=+; offs=63-749; evgclass=main,okay,match:TRINITY_DN1099_c1_g2_i8,pct:99/48/.;
lcl|XM_017571591.1_cds_XP_017427080.1_1	52	2.10686e-15		type=CDS; aalen=228,54%,complete-utrpoor; clen=1272; strand=+; offs=63-749; evgclass=main,okay,match:TRINITY_DN1099_c1_g2_i8,pct:99/48/.;	100	TRINITY_DN8522_c0_g1_i1	type=CDS; aalen=654,92%,complete; clen=2123; strand=-; offs=2055-91; evgclass=main,okay,match:TRINITY_DN8522_c0_g1_i4,pct:99/89/.;	100	TRINITY_DN8522_c0_g1_i1	type=CDS; aalen=654,92%,complete; clen=2123; strand=-; offs=2055-91; evgclass=main,okay,match:TRINITY_DN8522_c0_g1_i4,pct:99/89/.;	129	TRINITY_DN1099_c1_g2_i7	type=CDS; aalen=228,54%,complete-utrpoor; clen=1272; strand=+; offs=63-749; evgclass=main,okay,match:TRINITY_DN1099_c1_g2_i8,pct:99/48/.;	85.143	TRINITY_DN1099_c1_g2_i7	type=CDS; aalen=228,54%,complete-utrpoor; clen=1272; strand=+; offs=63-749; evgclass=main,okay,match:TRINITY_DN1099_c1_g2_i8,pct:99/48/.;
lcl|CM004387.1_cds_OAY60663.1_1	54	1.02633e-12		type=CDS; aalen=228,54%,complete-utrpoor; clen=1272; strand=+; offs=63-749; evgclass=main,okay,match:TRINITY_DN1099_c1_g2_i8,pct:99/48/.;	100	TRINITY_DN138043_c0_g1_i1	type=CDS; aalen=160,99%,partial; clen=481; strand=+; offs=2-481; evgclass=noclass,okay;	100	TRINITY_DN138043_c0_g1_i1	type=CDS; aalen=160,99%,partial; clen=481; strand=+; offs=2-481; evgclass=noclass,okay;	278	TRINITY_DN1099_c1_g2_i7	type=CDS; aalen=228,54%,complete-utrpoor; clen=1272; strand=+; offs=63-749; evgclass=main,okay,match:TRINITY_DN1099_c1_g2_i8,pct:99/48/.;	76.1261	TRINITY_DN1099_c1_g2_i7	type=CDS; aalen=228,54%,complete-utrpoor; clen=1272; strand=+; offs=63-749; evgclass=main,okay,match:TRINITY_DN1099_c1_g2_i8,pct:99/48/.;
lcl|CM003604.1_cds_KYP73378.1_1	52	9.02979e-14		type=CDS; aalen=228,54%,complete-utrpoor; clen=1272; strand=+; offs=63-749; evgclass=main,okay,match:TRINITY_DN1099_c1_g2_i8,pct:99/48/.;	100	TRINITY_DN109337_c0_g2_i2	type=CDS; aalen=146,93%,partial3; clen=466; strand=-; offs=438-1; evgclass=main,okay,match:TRINITY_DN109337_c0_g2_i1,pct:99/87/.;	100	TRINITY_DN109337_c0_g2_i2	type=CDS; aalen=146,93%,partial3; clen=466; strand=-; offs=438-1; evgclass=main,okay,match:TRINITY_DN109337_c0_g2_i1,pct:99/87/.;	284	TRINITY_DN1099_c1_g2_i7	type=CDS; aalen=228,54%,complete-utrpoor; clen=1272; strand=+; offs=63-749; evgclass=main,okay,match:TRINITY_DN1099_c1_g2_i8,pct:99/48/.;	79.7328	TRINITY_DN1099_c1_g2_i7	type=CDS; aalen=228,54%,complete-utrpoor; clen=1272; strand=+; offs=63-749; evgclass=main,okay,match:TRINITY_DN1099_c1_g2_i8,pct:99/48/.;
lcl|AP015043.1_cds_BAT99918.1_1	57	2.29103e-15		type=CDS; aalen=228,54%,complete-utrpoor; clen=1272; strand=+; offs=63-749; evgclass=main,okay,match:TRINITY_DN1099_c1_g2_i8,pct:99/48/.;	100	TRINITY_DN8522_c0_g1_i1	type=CDS; aalen=654,92%,complete; clen=2123; strand=-; offs=2055-91; evgclass=main,okay,match:TRINITY_DN8522_c0_g1_i4,pct:99/89/.;	100	TRINITY_DN8522_c0_g1_i1	type=CDS; aalen=654,92%,complete; clen=2123; strand=-; offs=2055-91; evgclass=main,okay,match:TRINITY_DN8522_c0_g1_i4,pct:99/89/.;	129	TRINITY_DN1099_c1_g2_i7	type=CDS; aalen=228,54%,complete-utrpoor; clen=1272; strand=+; offs=63-749; evgclass=main,okay,match:TRINITY_DN1099_c1_g2_i8,pct:99/48/.;	85.143	TRINITY_DN1099_c1_g2_i7	type=CDS; aalen=228,54%,complete-utrpoor; clen=1272; strand=+; offs=63-749; evgclass=main,okay,match:TRINITY_DN1099_c1_g2_i8,pct:99/48/.;
lcl|XM_013728121.1_cds_XP_013583575.1_1	78	0		type=CDS; aalen=228,54%,complete-utrpoor; clen=1272; strand=+; offs=63-749; evgclass=main,okay,match:TRINITY_DN1099_c1_g2_i8,pct:99/48/.;	100	TRINITY_DN8664_c0_g1_i3	type=CDS; aalen=1067,73%,complete; clen=4340; strand=-; offs=4090-887; evgclass=main,okay,match:TRINITY_DN8664_c0_g1_i9,pct:100/100/.;	100	TRINITY_DN8664_c0_g1_i3	type=CDS; aalen=1067,73%,complete; clen=4340; strand=-; offs=4090-887; evgclass=main,okay,match:TRINITY_DN8664_c0_g1_i9,pct:100/100/.;	687	TRINITY_DN1099_c1_g2_i7	type=CDS; aalen=228,54%,complete-utrpoor; clen=1272; strand=+; offs=63-749; evgclass=main,okay,match:TRINITY_DN1099_c1_g2_i8,pct:99/48/.;	787.555	TRINITY_DN1099_c1_g2_i7	type=CDS; aalen=228,54%,complete-utrpoor; clen=1272; strand=+; offs=63-749; evgclass=main,okay,match:TRINITY_DN1099_c1_g2_i8,pct:99/48/.;
lcl|CM003376.1_cds_KOM45259.1_1	52	2.10686e-15		type=CDS; aalen=228,54%,complete-utrpoor; clen=1272; strand=+; offs=63-749; evgclass=main,okay,match:TRINITY_DN1099_c1_g2_i8,pct:99/48/.;	100	TRINITY_DN8522_c0_g1_i1	type=CDS; aalen=654,92%,complete; clen=2123; strand=-; offs=2055-91; evgclass=main,okay,match:TRINITY_DN8522_c0_g1_i4,pct:99/89/.;	100	TRINITY_DN8522_c0_g1_i1	type=CDS; aalen=654,92%,complete; clen=2123; strand=-; offs=2055-91; evgclass=main,okay,match:TRINITY_DN8522_c0_g1_i4,pct:99/89/.;	129	TRINITY_DN1099_c1_g2_i7	type=CDS; aalen=228,54%,complete-utrpoor; clen=1272; strand=+; offs=63-749; evgclass=main,okay,match:TRINITY_DN1099_c1_g2_i8,pct:99/48/.;	85.143	TRINITY_DN1099_c1_g2_i7	type=CDS; aalen=228,54%,complete-utrpoor; clen=1272; strand=+; offs=63-749; evgclass=main,okay,match:TRINITY_DN1099_c1_g2_i8,pct:99/48/.;
lcl|XM_012988903.1_cds_XP_012844357.1_1	23	2.37527e-08		type=CDS; aalen=228,54%,complete-utrpoor; clen=1272; strand=+; offs=63-749; evgclass=main,okay,match:TRINITY_DN1099_c1_g2_i8,pct:99/48/.;	100	TRINITY_DN104442_c0_g1_i1	type=CDS; aalen=121,78%,partial3; clen=465; strand=-; offs=363-1; evgclass=noclass,okay;	100	TRINITY_DN104442_c0_g1_i1	type=CDS; aalen=121,78%,partial3; clen=465; strand=-; offs=363-1; evgclass=noclass,okay;	103	TRINITY_DN1099_c1_g2_i7	type=CDS; aalen=228,54%,complete-utrpoor; clen=1272; strand=+; offs=63-749; evgclass=main,okay,match:TRINITY_DN1099_c1_g2_i8,pct:99/48/.;	60.7975	TRINITY_DN1099_c1_g2_i7	type=CDS; aalen=228,54%,complete-utrpoor; clen=1272; strand=+; offs=63-749; evgclass=main,okay,match:TRINITY_DN1099_c1_g2_i8,pct:99/48/.;
lcl|CM002295.1_cds_ESW14240.1_1	57	6.08422e-16		type=CDS; aalen=228,54%,complete-utrpoor; clen=1272; strand=+; offs=63-749; evgclass=main,okay,match:TRINITY_DN1099_c1_g2_i8,pct:99/48/.;	100	TRINITY_DN8522_c0_g1_i1	type=CDS; aalen=654,92%,complete; clen=2123; strand=-; offs=2055-91; evgclass=main,okay,match:TRINITY_DN8522_c0_g1_i4,pct:99/89/.;	100	TRINITY_DN8522_c0_g1_i1	type=CDS; aalen=654,92%,complete; clen=2123; strand=-; offs=2055-91; evgclass=main,okay,match:TRINITY_DN8522_c0_g1_i4,pct:99/89/.;	276	TRINITY_DN21618_c0_g1_i7	type=CDS; aalen=260,96%,partial5; clen=808; strand=+; offs=2-784; evgclass=main,okay,match:TRINITY_DN21618_c0_g1_i1,pct:100/100/.;	86.9463	TRINITY_DN1099_c1_g2_i7	type=CDS; aalen=228,54%,complete-utrpoor; clen=1272; strand=+; offs=63-749; evgclass=main,okay,match:TRINITY_DN1099_c1_g2_i8,pct:99/48/.;
lcl|KI536312.1_cds_ESR61266.1_1	49	1.3824e-11		type=CDS; aalen=228,54%,complete-utrpoor; clen=1272; strand=+; offs=63-749; evgclass=main,okay,match:TRINITY_DN1099_c1_g2_i8,pct:99/48/.;	100	TRINITY_DN30608_c0_g1_i5	type=CDS; aalen=282,75%,complete; clen=1131; strand=+; offs=44-892; evgclass=noclass,okay,match:TRINITY_DN30608_c0_g1_i8,pct:99/63/-sense;	100	TRINITY_DN30608_c0_g1_i5	type=CDS; aalen=282,75%,complete; clen=1131; strand=+; offs=44-892; evgclass=noclass,okay,match:TRINITY_DN30608_c0_g1_i8,pct:99/63/-sense;	309	TRINITY_DN1099_c1_g2_i7	type=CDS; aalen=228,54%,complete-utrpoor; clen=1272; strand=+; offs=63-749; evgclass=main,okay,match:TRINITY_DN1099_c1_g2_i8,pct:99/48/.;	71.6177	TRINITY_DN1099_c1_g2_i7	type=CDS; aalen=228,54%,complete-utrpoor; clen=1272; strand=+; offs=63-749; evgclass=main,okay,match:TRINITY_DN1099_c1_g2_i8,pct:99/48/.;
lcl|KI517683.1_cds_ESQ36270.1_1	96	0		type=CDS; aalen=228,54%,complete-utrpoor; clen=1272; strand=+; offs=63-749; evgclass=main,okay,match:TRINITY_DN1099_c1_g2_i8,pct:99/48/.;	100	TRINITY_DN37664_c0_g1_i4	type=CDS; aalen=630,84%,complete; clen=2253; strand=+; offs=193-2085; evgclass=main,okay,match:TRINITY_DN37664_c0_g1_i2,pct:100/81/.;	100	TRINITY_DN37664_c0_g1_i4	type=CDS; aalen=630,84%,complete; clen=2253; strand=+; offs=193-2085; evgclass=main,okay,match:TRINITY_DN37664_c0_g1_i2,pct:100/81/.;	687	TRINITY_DN1099_c1_g2_i7	type=CDS; aalen=228,54%,complete-utrpoor; clen=1272; strand=+; offs=63-749; evgclass=main,okay,match:TRINITY_DN1099_c1_g2_i8,pct:99/48/.;	717.224	TRINITY_DN1099_c1_g2_i7	type=CDS; aalen=228,54%,complete-utrpoor; clen=1272; strand=+; offs=63-749; evgclass=main,okay,match:TRINITY_DN1099_c1_g2_i8,pct:99/48/.;
lcl|KI517683.1_cds_ESQ36269.1_1	96	0		type=CDS; aalen=228,54%,complete-utrpoor; clen=1272; strand=+; offs=63-749; evgclass=main,okay,match:TRINITY_DN1099_c1_g2_i8,pct:99/48/.;	100	TRINITY_DN37664_c0_g1_i4	type=CDS; aalen=630,84%,complete; clen=2253; strand=+; offs=193-2085; evgclass=main,okay,match:TRINITY_DN37664_c0_g1_i2,pct:100/81/.;	100	TRINITY_DN37664_c0_g1_i4	type=CDS; aalen=630,84%,complete; clen=2253; strand=+; offs=193-2085; evgclass=main,okay,match:TRINITY_DN37664_c0_g1_i2,pct:100/81/.;	640	TRINITY_DN1099_c1_g2_i7	type=CDS; aalen=228,54%,complete-utrpoor; clen=1272; strand=+; offs=63-749; evgclass=main,okay,match:TRINITY_DN1099_c1_g2_i8,pct:99/48/.;	700.993	TRINITY_DN1099_c1_g2_i7	type=CDS; aalen=228,54%,complete-utrpoor; clen=1272; strand=+; offs=63-749; evgclass=main,okay,match:TRINITY_DN1099_c1_g2_i8,pct:99/48/.;
lcl|KI517683.1_cds_ESQ36268.1_1	92	1.74916e-161		type=CDS; aalen=228,54%,complete-utrpoor; clen=1272; strand=+; offs=63-749; evgclass=main,okay,match:TRINITY_DN1099_c1_g2_i8,pct:99/48/.;	100	TRINITY_DN37664_c0_g1_i4	type=CDS; aalen=630,84%,complete; clen=2253; strand=+; offs=193-2085; evgclass=main,okay,match:TRINITY_DN37664_c0_g1_i2,pct:100/81/.;	100	TRINITY_DN37664_c0_g1_i4	type=CDS; aalen=630,84%,complete; clen=2253; strand=+; offs=193-2085; evgclass=main,okay,match:TRINITY_DN37664_c0_g1_i2,pct:100/81/.;	532	TRINITY_DN1099_c1_g2_i7	type=CDS; aalen=228,54%,complete-utrpoor; clen=1272; strand=+; offs=63-749; evgclass=main,okay,match:TRINITY_DN1099_c1_g2_i8,pct:99/48/.;	570.249	TRINITY_DN1099_c1_g2_i7	type=CDS; aalen=228,54%,complete-utrpoor; clen=1272; strand=+; offs=63-749; evgclass=main,okay,match:TRINITY_DN1099_c1_g2_i8,pct:99/48/.;
lcl|KB870805.1_cds_EOA37740.1_1	58	4.84602e-163		type=CDS; aalen=228,54%,complete-utrpoor; clen=1272; strand=+; offs=63-749; evgclass=main,okay,match:TRINITY_DN1099_c1_g2_i8,pct:99/48/.;	100	TRINITY_DN140952_c0_g1_i1	type=CDS; aalen=155,77%,complete; clen=603; strand=-; offs=603-136; evgclass=noclass,okay;	100	TRINITY_DN140952_c0_g1_i1	type=CDS; aalen=155,77%,complete; clen=603; strand=-; offs=603-136; evgclass=noclass,okay;	604	TRINITY_DN1099_c1_g2_i7	type=CDS; aalen=228,54%,complete-utrpoor; clen=1272; strand=+; offs=63-749; evgclass=main,okay,match:TRINITY_DN1099_c1_g2_i8,pct:99/48/.;	575.659	TRINITY_DN1099_c1_g2_i7	type=CDS; aalen=228,54%,complete-utrpoor; clen=1272; strand=+; offs=63-749; evgclass=main,okay,match:TRINITY_DN1099_c1_g2_i8,pct:99/48/.;
lcl|CM001745.1_cds_KJB33264.1_1	34	3.11517e-05		type=CDS; aalen=228,54%,complete-utrpoor; clen=1272; strand=+; offs=63-749; evgclass=main,okay,match:TRINITY_DN1099_c1_g2_i8,pct:99/48/.;	100	TRINITY_DN70421_c0_g1_i4	type=CDS; aalen=106,42%,complete-utrbad; clen=764; strand=+; offs=44-364; evgclass=noclass,okay;	100	TRINITY_DN70421_c0_g1_i4	type=CDS; aalen=106,42%,complete-utrbad; clen=764; strand=+; offs=44-364; evgclass=noclass,okay;	98	TRINITY_DN1099_c1_g2_i7	type=CDS; aalen=228,54%,complete-utrpoor; clen=1272; strand=+; offs=63-749; evgclass=main,okay,match:TRINITY_DN1099_c1_g2_i8,pct:99/48/.;	50.8789	TRINITY_DN1099_c1_g2_i7	type=CDS; aalen=228,54%,complete-utrpoor; clen=1272; strand=+; offs=63-749; evgclass=main,okay,match:TRINITY_DN1099_c1_g2_i8,pct:99/48/.;
lcl|KN663545.1_cds_KHN11943.1_1	37	1.36318e-17		type=CDS; aalen=228,54%,complete-utrpoor; clen=1272; strand=+; offs=63-749; evgclass=main,okay,match:TRINITY_DN1099_c1_g2_i8,pct:99/48/.;	100	TRINITY_DN115321_c0_g2_i1	type=CDS; aalen=179,99%,partial; clen=538; strand=+; offs=1-537; evgclass=noclass,okay;	100	TRINITY_DN115321_c0_g2_i1	type=CDS; aalen=179,99%,partial; clen=538; strand=+; offs=1-537; evgclass=noclass,okay;	277	TRINITY_DN21618_c0_g1_i7	type=CDS; aalen=260,96%,partial5; clen=808; strand=+; offs=2-784; evgclass=main,okay,match:TRINITY_DN21618_c0_g1_i1,pct:100/100/.;	91.4547	TRINITY_DN1099_c1_g2_i7	type=CDS; aalen=228,54%,complete-utrpoor; clen=1272; strand=+; offs=63-749; evgclass=main,okay,match:TRINITY_DN1099_c1_g2_i8,pct:99/48/.;
lcl|CM002869.1_cds_KFK42963.1_1	74	2.45555e-173		type=CDS; aalen=228,54%,complete-utrpoor; clen=1272; strand=+; offs=63-749; evgclass=main,okay,match:TRINITY_DN1099_c1_g2_i8,pct:99/48/.;	100	TRINITY_DN74135_c0_g1_i1	type=CDS; aalen=333,74%,complete; clen=1353; strand=-; offs=1106-105; evgclass=noclass,okay;	100	TRINITY_DN74135_c0_g1_i1	type=CDS; aalen=333,74%,complete; clen=1353; strand=-; offs=1106-105; evgclass=noclass,okay;	687	TRINITY_DN1099_c1_g2_i7	type=CDS; aalen=228,54%,complete-utrpoor; clen=1272; strand=+; offs=63-749; evgclass=main,okay,match:TRINITY_DN1099_c1_g2_i8,pct:99/48/.;	609.022	TRINITY_DN1099_c1_g2_i7	type=CDS; aalen=228,54%,complete-utrpoor; clen=1272; strand=+; offs=63-749; evgclass=main,okay,match:TRINITY_DN1099_c1_g2_i8,pct:99/48/.;
lcl|CM001221.2_cds_AET00431.1_1	53	7.82034e-21		type=CDS; aalen=228,54%,complete-utrpoor; clen=1272; strand=+; offs=63-749; evgclass=main,okay,match:TRINITY_DN1099_c1_g2_i8,pct:99/48/.;	100	TRINITY_DN66036_c0_g1_i1	type=CDS; aalen=145,99%,partial; clen=436; strand=-; offs=435-1; evgclass=main,okay,match:TRINITY_DN110554_c0_g1_i1,pct:100/54/.;	100	TRINITY_DN66036_c0_g1_i1	type=CDS; aalen=145,99%,partial; clen=436; strand=-; offs=435-1; evgclass=main,okay,match:TRINITY_DN110554_c0_g1_i1,pct:100/54/.;	284	TRINITY_DN1099_c1_g2_i7	type=CDS; aalen=228,54%,complete-utrpoor; clen=1272; strand=+; offs=63-749; evgclass=main,okay,match:TRINITY_DN1099_c1_g2_i8,pct:99/48/.;	103.177	TRINITY_DN1099_c1_g2_i7	type=CDS; aalen=228,54%,complete-utrpoor; clen=1272; strand=+; offs=63-749; evgclass=main,okay,match:TRINITY_DN1099_c1_g2_i8,pct:99/48/.;
lcl|KK784947.1_cds_KDO58613.1_1	36	2.16106e-10		type=CDS; aalen=228,54%,complete-utrpoor; clen=1272; strand=+; offs=63-749; evgclass=main,okay,match:TRINITY_DN1099_c1_g2_i8,pct:99/48/.;	100	TRINITY_DN72247_c0_g1_i1	type=CDS; aalen=107,43%,partial5-utrbad; clen=737; strand=-; offs=735-412; evgclass=main,okay,match:TRINITY_DN72247_c0_g1_i2,pct:100/100/.;	100	TRINITY_DN72247_c0_g1_i1	type=CDS; aalen=107,43%,partial5-utrbad; clen=737; strand=-; offs=735-412; evgclass=main,okay,match:TRINITY_DN72247_c0_g1_i2,pct:100/100/.;	309	TRINITY_DN1099_c1_g2_i7	type=CDS; aalen=228,54%,complete-utrpoor; clen=1272; strand=+; offs=63-749; evgclass=main,okay,match:TRINITY_DN1099_c1_g2_i8,pct:99/48/.;	67.1093	TRINITY_DN1099_c1_g2_i7	type=CDS; aalen=228,54%,complete-utrpoor; clen=1272; strand=+; offs=63-749; evgclass=main,okay,match:TRINITY_DN1099_c1_g2_i8,pct:99/48/.;
lcl|KI630927.1_cds_EYU31626.1_1	24	2.21288e-08		type=CDS; aalen=228,54%,complete-utrpoor; clen=1272; strand=+; offs=63-749; evgclass=main,okay,match:TRINITY_DN1099_c1_g2_i8,pct:99/48/.;	100	TRINITY_DN104442_c0_g1_i1	type=CDS; aalen=121,78%,partial3; clen=465; strand=-; offs=363-1; evgclass=noclass,okay;	100	TRINITY_DN104442_c0_g1_i1	type=CDS; aalen=121,78%,partial3; clen=465; strand=-; offs=363-1; evgclass=noclass,okay;	103	TRINITY_DN1099_c1_g2_i7	type=CDS; aalen=228,54%,complete-utrpoor; clen=1272; strand=+; offs=63-749; evgclass=main,okay,match:TRINITY_DN1099_c1_g2_i8,pct:99/48/.;	60.7975	TRINITY_DN1099_c1_g2_i7	type=CDS; aalen=228,54%,complete-utrpoor; clen=1272; strand=+; offs=63-749; evgclass=main,okay,match:TRINITY_DN1099_c1_g2_i8,pct:99/48/.;
lcl|XM_007142184.1_cds_XP_007142246.1_1	57	6.08422e-16		type=CDS; aalen=228,54%,complete-utrpoor; clen=1272; strand=+; offs=63-749; evgclass=main,okay,match:TRINITY_DN1099_c1_g2_i8,pct:99/48/.;	100	TRINITY_DN8522_c0_g1_i1	type=CDS; aalen=654,92%,complete; clen=2123; strand=-; offs=2055-91; evgclass=main,okay,match:TRINITY_DN8522_c0_g1_i4,pct:99/89/.;	100	TRINITY_DN8522_c0_g1_i1	type=CDS; aalen=654,92%,complete; clen=2123; strand=-; offs=2055-91; evgclass=main,okay,match:TRINITY_DN8522_c0_g1_i4,pct:99/89/.;	276	TRINITY_DN21618_c0_g1_i7	type=CDS; aalen=260,96%,partial5; clen=808; strand=+; offs=2-784; evgclass=main,okay,match:TRINITY_DN21618_c0_g1_i1,pct:100/100/.;	86.9463	TRINITY_DN1099_c1_g2_i7	type=CDS; aalen=228,54%,complete-utrpoor; clen=1272; strand=+; offs=63-749; evgclass=main,okay,match:TRINITY_DN1099_c1_g2_i8,pct:99/48/.;
lcl|KE344827.1_cds_EXB80840.1_1	50	1.06673e-13		type=CDS; aalen=228,54%,complete-utrpoor; clen=1272; strand=+; offs=63-749; evgclass=main,okay,match:TRINITY_DN1099_c1_g2_i8,pct:99/48/.;	100	TRINITY_DN62230_c0_g1_i2	type=CDS; aalen=281,91%,complete; clen=924; strand=+; offs=24-869; evgclass=noclass,okay;	100	TRINITY_DN62230_c0_g1_i2	type=CDS; aalen=281,91%,complete; clen=924; strand=+; offs=24-869; evgclass=noclass,okay;	309	TRINITY_DN1099_c1_g2_i7	type=CDS; aalen=228,54%,complete-utrpoor; clen=1272; strand=+; offs=63-749; evgclass=main,okay,match:TRINITY_DN1099_c1_g2_i8,pct:99/48/.;	79.7328	TRINITY_DN1099_c1_g2_i7	type=CDS; aalen=228,54%,complete-utrpoor; clen=1272; strand=+; offs=63-749; evgclass=main,okay,match:TRINITY_DN1099_c1_g2_i8,pct:99/48/.;
lcl|BT149192.1_cds_AFK48986.1_1	50	4.05103e-18		type=CDS; aalen=228,54%,complete-utrpoor; clen=1272; strand=+; offs=63-749; evgclass=main,okay,match:TRINITY_DN1099_c1_g2_i8,pct:99/48/.;	100	TRINITY_DN66036_c0_g1_i1	type=CDS; aalen=145,99%,partial; clen=436; strand=-; offs=435-1; evgclass=main,okay,match:TRINITY_DN110554_c0_g1_i1,pct:100/54/.;	100	TRINITY_DN66036_c0_g1_i1	type=CDS; aalen=145,99%,partial; clen=436; strand=-; offs=435-1; evgclass=main,okay,match:TRINITY_DN110554_c0_g1_i1,pct:100/54/.;	284	TRINITY_DN1099_c1_g2_i7	type=CDS; aalen=228,54%,complete-utrpoor; clen=1272; strand=+; offs=63-749; evgclass=main,okay,match:TRINITY_DN1099_c1_g2_i8,pct:99/48/.;	93.2581	TRINITY_DN1099_c1_g2_i7	type=CDS; aalen=228,54%,complete-utrpoor; clen=1272; strand=+; offs=63-749; evgclass=main,okay,match:TRINITY_DN1099_c1_g2_i8,pct:99/48/.;
lcl|BT139581.1_cds_AFK39376.1_1	66	3.2457e-19		type=CDS; aalen=228,54%,complete-utrpoor; clen=1272; strand=+; offs=63-749; evgclass=main,okay,match:TRINITY_DN1099_c1_g2_i8,pct:99/48/.;	100	TRINITY_DN9477_c2_g1_i13	type=CDS; aalen=445,63%,complete; clen=2106; strand=-; offs=1717-380; evgclass=main,okay,match:TRINITY_DN9477_c2_g1_i12,pct:100/99/.;	100	TRINITY_DN9477_c2_g1_i13	type=CDS; aalen=445,63%,complete; clen=2106; strand=-; offs=1717-380; evgclass=main,okay,match:TRINITY_DN9477_c2_g1_i12,pct:100/99/.;	293	TRINITY_DN1099_c1_g2_i7	type=CDS; aalen=228,54%,complete-utrpoor; clen=1272; strand=+; offs=63-749; evgclass=main,okay,match:TRINITY_DN1099_c1_g2_i8,pct:99/48/.;	97.7665	TRINITY_DN1099_c1_g2_i7	type=CDS; aalen=228,54%,complete-utrpoor; clen=1272; strand=+; offs=63-749; evgclass=main,okay,match:TRINITY_DN1099_c1_g2_i8,pct:99/48/.;
lcl|BT135507.1_cds_AFK35302.1_1	50	3.32529e-19		type=CDS; aalen=228,54%,complete-utrpoor; clen=1272; strand=+; offs=63-749; evgclass=main,okay,match:TRINITY_DN1099_c1_g2_i8,pct:99/48/.;	100	TRINITY_DN62462_c0_g1_i1	type=CDS; aalen=50,59%,complete; clen=259; strand=+; offs=2-154; evgclass=noclass,okay;	100	TRINITY_DN62462_c0_g1_i1	type=CDS; aalen=50,59%,complete; clen=259; strand=+; offs=2-154; evgclass=noclass,okay;	278	TRINITY_DN1099_c1_g2_i7	type=CDS; aalen=228,54%,complete-utrpoor; clen=1272; strand=+; offs=63-749; evgclass=main,okay,match:TRINITY_DN1099_c1_g2_i8,pct:99/48/.;	96.8649	TRINITY_DN1099_c1_g2_i7	type=CDS; aalen=228,54%,complete-utrpoor; clen=1272; strand=+; offs=63-749; evgclass=main,okay,match:TRINITY_DN1099_c1_g2_i8,pct:99/48/.;
lcl|HQ681887.1_cds_ADU55782.1_1	43	2.85876e-07		type=CDS; aalen=228,54%,complete-utrpoor; clen=1272; strand=+; offs=63-749; evgclass=main,okay,match:TRINITY_DN1099_c1_g2_i8,pct:99/48/.;	100	TRINITY_DN35913_c0_g1_i1	type=CDS; aalen=107,100%,partial; clen=321; strand=+; offs=1-321; evgclass=noclass,okay;	100	TRINITY_DN35913_c0_g1_i1	type=CDS; aalen=107,100%,partial; clen=321; strand=+; offs=1-321; evgclass=noclass,okay;	218	TRINITY_DN1099_c1_g2_i7	type=CDS; aalen=228,54%,complete-utrpoor; clen=1272; strand=+; offs=63-749; evgclass=main,okay,match:TRINITY_DN1099_c1_g2_i8,pct:99/48/.;	58.0924	TRINITY_DN1099_c1_g2_i7	type=CDS; aalen=228,54%,complete-utrpoor; clen=1272; strand=+; offs=63-749; evgclass=main,okay,match:TRINITY_DN1099_c1_g2_i8,pct:99/48/.;
lcl|AK352874.1_cds_BAJ33960.1_1	96	0		type=CDS; aalen=228,54%,complete-utrpoor; clen=1272; strand=+; offs=63-749; evgclass=main,okay,match:TRINITY_DN1099_c1_g2_i8,pct:99/48/.;	100	TRINITY_DN37664_c0_g1_i4	type=CDS; aalen=630,84%,complete; clen=2253; strand=+; offs=193-2085; evgclass=main,okay,match:TRINITY_DN37664_c0_g1_i2,pct:100/81/.;	100	TRINITY_DN37664_c0_g1_i4	type=CDS; aalen=630,84%,complete; clen=2253; strand=+; offs=193-2085; evgclass=main,okay,match:TRINITY_DN37664_c0_g1_i2,pct:100/81/.;	687	TRINITY_DN1099_c1_g2_i7	type=CDS; aalen=228,54%,complete-utrpoor; clen=1272; strand=+; offs=63-749; evgclass=main,okay,match:TRINITY_DN1099_c1_g2_i8,pct:99/48/.;	717.224	TRINITY_DN1099_c1_g2_i7	type=CDS; aalen=228,54%,complete-utrpoor; clen=1272; strand=+; offs=63-749; evgclass=main,okay,match:TRINITY_DN1099_c1_g2_i8,pct:99/48/.;
lcl|BT025652.1_cds_ABF74713.1_1	63	1.04413e-171		type=CDS; aalen=228,54%,complete-utrpoor; clen=1272; strand=+; offs=63-749; evgclass=main,okay,match:TRINITY_DN1099_c1_g2_i8,pct:99/48/.;	100	TRINITY_DN60751_c0_g1_i2	type=CDS; aalen=200,99%,partial; clen=601; strand=-; offs=600-1; evgclass=main,okay,match:TRINITY_DN60751_c0_g1_i1,pct:99/36/.;	100	TRINITY_DN60751_c0_g1_i2	type=CDS; aalen=200,99%,partial; clen=601; strand=-; offs=600-1; evgclass=main,okay,match:TRINITY_DN60751_c0_g1_i1,pct:99/36/.;	634	TRINITY_DN1099_c1_g2_i7	type=CDS; aalen=228,54%,complete-utrpoor; clen=1272; strand=+; offs=63-749; evgclass=main,okay,match:TRINITY_DN1099_c1_g2_i8,pct:99/48/.;	603.611	TRINITY_DN1099_c1_g2_i7	type=CDS; aalen=228,54%,complete-utrpoor; clen=1272; strand=+; offs=63-749; evgclass=main,okay,match:TRINITY_DN1099_c1_g2_i8,pct:99/48/.;
lcl|AY086137.1_cds_AAM63342.1_1	67	1.04413e-171		type=CDS; aalen=228,54%,complete-utrpoor; clen=1272; strand=+; offs=63-749; evgclass=main,okay,match:TRINITY_DN1099_c1_g2_i8,pct:99/48/.;	100	TRINITY_DN60751_c0_g1_i2	type=CDS; aalen=200,99%,partial; clen=601; strand=-; offs=600-1; evgclass=main,okay,match:TRINITY_DN60751_c0_g1_i1,pct:99/36/.;	100	TRINITY_DN60751_c0_g1_i2	type=CDS; aalen=200,99%,partial; clen=601; strand=-; offs=600-1; evgclass=main,okay,match:TRINITY_DN60751_c0_g1_i1,pct:99/36/.;	634	TRINITY_DN1099_c1_g2_i7	type=CDS; aalen=228,54%,complete-utrpoor; clen=1272; strand=+; offs=63-749; evgclass=main,okay,match:TRINITY_DN1099_c1_g2_i8,pct:99/48/.;	603.611	TRINITY_DN1099_c1_g2_i7	type=CDS; aalen=228,54%,complete-utrpoor; clen=1272; strand=+; offs=63-749; evgclass=main,okay,match:TRINITY_DN1099_c1_g2_i8,pct:99/48/.;
lcl|BT095116.1_cds_ACU19389.1_1	33	4.69891e-17		type=CDS; aalen=228,54%,complete-utrpoor; clen=1272; strand=+; offs=63-749; evgclass=main,okay,match:TRINITY_DN1099_c1_g2_i8,pct:99/48/.;	100	TRINITY_DN115321_c0_g2_i1	type=CDS; aalen=179,99%,partial; clen=538; strand=+; offs=1-537; evgclass=noclass,okay;	100	TRINITY_DN115321_c0_g2_i1	type=CDS; aalen=179,99%,partial; clen=538; strand=+; offs=1-537; evgclass=noclass,okay;	254	TRINITY_DN21618_c0_g1_i7	type=CDS; aalen=260,96%,partial5; clen=808; strand=+; offs=2-784; evgclass=main,okay,match:TRINITY_DN21618_c0_g1_i1,pct:100/100/.;	89.6514	TRINITY_DN1099_c1_g2_i7	type=CDS; aalen=228,54%,complete-utrpoor; clen=1272; strand=+; offs=63-749; evgclass=main,okay,match:TRINITY_DN1099_c1_g2_i8,pct:99/48/.;
lcl|BT092954.1_cds_ACU17301.1_1	26	2.80605e-12		type=CDS; aalen=228,54%,complete-utrpoor; clen=1272; strand=+; offs=63-749; evgclass=main,okay,match:TRINITY_DN1099_c1_g2_i8,pct:99/48/.;	100	TRINITY_DN115321_c0_g2_i1	type=CDS; aalen=179,99%,partial; clen=538; strand=+; offs=1-537; evgclass=noclass,okay;	100	TRINITY_DN115321_c0_g2_i1	type=CDS; aalen=179,99%,partial; clen=538; strand=+; offs=1-537; evgclass=noclass,okay;	118	TRINITY_DN1099_c1_g2_i4	type=CDS; aalen=90,22%,complete-utrbad; clen=1193; strand=+; offs=145-417; evgclass=noclass,okay;	74.3227	TRINITY_DN1099_c1_g2_i7	type=CDS; aalen=228,54%,complete-utrpoor; clen=1272; strand=+; offs=63-749; evgclass=main,okay,match:TRINITY_DN1099_c1_g2_i8,pct:99/48/.;
lcl|BT052276.1_cds_ACJ84938.1_1	50	3.32529e-19		type=CDS; aalen=228,54%,complete-utrpoor; clen=1272; strand=+; offs=63-749; evgclass=main,okay,match:TRINITY_DN1099_c1_g2_i8,pct:99/48/.;	100	TRINITY_DN62462_c0_g1_i1	type=CDS; aalen=50,59%,complete; clen=259; strand=+; offs=2-154; evgclass=noclass,okay;	100	TRINITY_DN62462_c0_g1_i1	type=CDS; aalen=50,59%,complete; clen=259; strand=+; offs=2-154; evgclass=noclass,okay;	278	TRINITY_DN1099_c1_g2_i7	type=CDS; aalen=228,54%,complete-utrpoor; clen=1272; strand=+; offs=63-749; evgclass=main,okay,match:TRINITY_DN1099_c1_g2_i8,pct:99/48/.;	96.8649	TRINITY_DN1099_c1_g2_i7	type=CDS; aalen=228,54%,complete-utrpoor; clen=1272; strand=+; offs=63-749; evgclass=main,okay,match:TRINITY_DN1099_c1_g2_i8,pct:99/48/.;
lcl|EU186346.1_cds_ABV89635.1_1	66	0		type=CDS; aalen=228,54%,complete-utrpoor; clen=1272; strand=+; offs=63-749; evgclass=main,okay,match:TRINITY_DN1099_c1_g2_i8,pct:99/48/.;	100	TRINITY_DN2825_c0_g1_i10	type=CDS; aalen=553,83%,complete; clen=1997; strand=+; offs=164-1825; evgclass=main,okay,match:TRINITY_DN2825_c0_g1_i11,pct:99/94/.;	100	TRINITY_DN2825_c0_g1_i10	type=CDS; aalen=553,83%,complete; clen=1997; strand=+; offs=164-1825; evgclass=main,okay,match:TRINITY_DN2825_c0_g1_i11,pct:99/94/.;	687	TRINITY_DN1099_c1_g2_i7	type=CDS; aalen=228,54%,complete-utrpoor; clen=1272; strand=+; offs=63-749; evgclass=main,okay,match:TRINITY_DN1099_c1_g2_i8,pct:99/48/.;	713.617	TRINITY_DN1099_c1_g2_i7	type=CDS; aalen=228,54%,complete-utrpoor; clen=1272; strand=+; offs=63-749; evgclass=main,okay,match:TRINITY_DN1099_c1_g2_i8,pct:99/48/.;
lcl|AB008931.1_cds_BAF80148.1_1	61	1.0479e-171		type=CDS; aalen=228,54%,complete-utrpoor; clen=1272; strand=+; offs=63-749; evgclass=main,okay,match:TRINITY_DN1099_c1_g2_i8,pct:99/48/.;	100	TRINITY_DN60751_c0_g1_i2	type=CDS; aalen=200,99%,partial; clen=601; strand=-; offs=600-1; evgclass=main,okay,match:TRINITY_DN60751_c0_g1_i1,pct:99/36/.;	100	TRINITY_DN60751_c0_g1_i2	type=CDS; aalen=200,99%,partial; clen=601; strand=-; offs=600-1; evgclass=main,okay,match:TRINITY_DN60751_c0_g1_i1,pct:99/36/.;	634	TRINITY_DN1099_c1_g2_i7	type=CDS; aalen=228,54%,complete-utrpoor; clen=1272; strand=+; offs=63-749; evgclass=main,okay,match:TRINITY_DN1099_c1_g2_i8,pct:99/48/.;	603.611	TRINITY_DN1099_c1_g2_i7	type=CDS; aalen=228,54%,complete-utrpoor; clen=1272; strand=+; offs=63-749; evgclass=main,okay,match:TRINITY_DN1099_c1_g2_i8,pct:99/48/.;
lcl|DQ403189.1_cds_ABD67503.1_1	63	1.04413e-171		type=CDS; aalen=228,54%,complete-utrpoor; clen=1272; strand=+; offs=63-749; evgclass=main,okay,match:TRINITY_DN1099_c1_g2_i8,pct:99/48/.;	100	TRINITY_DN60751_c0_g1_i2	type=CDS; aalen=200,99%,partial; clen=601; strand=-; offs=600-1; evgclass=main,okay,match:TRINITY_DN60751_c0_g1_i1,pct:99/36/.;	100	TRINITY_DN60751_c0_g1_i2	type=CDS; aalen=200,99%,partial; clen=601; strand=-; offs=600-1; evgclass=main,okay,match:TRINITY_DN60751_c0_g1_i1,pct:99/36/.;	634	TRINITY_DN1099_c1_g2_i7	type=CDS; aalen=228,54%,complete-utrpoor; clen=1272; strand=+; offs=63-749; evgclass=main,okay,match:TRINITY_DN1099_c1_g2_i8,pct:99/48/.;	603.611	TRINITY_DN1099_c1_g2_i7	type=CDS; aalen=228,54%,complete-utrpoor; clen=1272; strand=+; offs=63-749; evgclass=main,okay,match:TRINITY_DN1099_c1_g2_i8,pct:99/48/.;
lcl|KI536978.1_cds_ESR37228.1_1	49	0.171469	TRINITY_DN109952_c0_g1_i1	type=CDS; aalen=100,99%,partial; clen=302; strand=+; offs=3-302; evgclass=noclass,okay;	100	TRINITY_DN24618_c0_g1_i1	type=CDS; aalen=103,99%,partial; clen=310; strand=-; offs=310-2; evgclass=main,okay,match:TRINITY_DN24618_c0_g1_i4,pct:99/59/.;	100	TRINITY_DN24618_c0_g1_i1	type=CDS; aalen=103,99%,partial; clen=310; strand=-; offs=310-2; evgclass=main,okay,match:TRINITY_DN24618_c0_g1_i4,pct:99/59/.;	48	TRINITY_DN39676_c0_g1_i1	type=CDS; aalen=133,99%,partial; clen=400; strand=+; offs=1-399; evgclass=noclass,okay;	37.3537	TRINITY_DN109952_c0_g1_i1	type=CDS; aalen=100,99%,partial; clen=302; strand=+; offs=3-302; evgclass=noclass,okay;
lcl|XM_015215241.2_cds_XP_015070727.1_1	37	0.0120131	TRINITY_DN11018_c1_g1_i4	type=CDS; aalen=318,78%,complete; clen=1223; strand=+; offs=75-1031; evgclass=main,okay,match:TRINITY_DN11018_c1_g1_i2,pct:100/100/.;	100	TRINITY_DN135312_c0_g1_i1	type=CDS; aalen=103,98%,partial; clen=313; strand=-; offs=311-3; evgclass=noclass,okay;	100	TRINITY_DN135312_c0_g1_i1	type=CDS; aalen=103,98%,partial; clen=313; strand=-; offs=311-3; evgclass=noclass,okay;	41	TRINITY_DN89966_c0_g1_i1	type=CDS; aalen=199,52%,partial3-utrpoor; clen=1134; strand=+; offs=537-1133; evgclass=main,okay,match:TRINITY_DN89966_c0_g1_i2,pct:100/75/-sense;	40.9604	TRINITY_DN11018_c1_g1_i4	type=CDS; aalen=318,78%,complete; clen=1223; strand=+; offs=75-1031; evgclass=main,okay,match:TRINITY_DN11018_c1_g1_i2,pct:100/100/.;
lcl|XM_004234185.4_cds_XP_004234233.1_1	38	0.0117441		type=CDS; aalen=318,78%,complete; clen=1223; strand=+; offs=75-1031; evgclass=main,okay,match:TRINITY_DN11018_c1_g1_i2,pct:100/100/.;	100	TRINITY_DN135312_c0_g1_i1	type=CDS; aalen=103,98%,partial; clen=313; strand=-; offs=311-3; evgclass=noclass,okay;	100	TRINITY_DN135312_c0_g1_i1	type=CDS; aalen=103,98%,partial; clen=313; strand=-; offs=311-3; evgclass=noclass,okay;	29	TRINITY_DN21467_c0_g1_i5	type=CDS; aalen=165,60%,complete; clen=817; strand=-; offs=659-162; evgclass=main,okay,match:TRINITY_DN21467_c0_g1_i2,pct:99/88/.;	40.9604	TRINITY_DN11018_c1_g1_i4	type=CDS; aalen=318,78%,complete; clen=1223; strand=+; offs=75-1031; evgclass=main,okay,match:TRINITY_DN11018_c1_g1_i2,pct:100/100/.;
lcl|KI395390.1_cds_ERM98354.1_1	31	0.227059	TRINITY_DN110236_c0_g1_i1	type=CDS; aalen=122,99%,partial; clen=368; strand=-; offs=368-3; evgclass=noclass,okay;	100	TRINITY_DN110236_c0_g1_i1	type=CDS; aalen=122,99%,partial; clen=368; strand=-; offs=368-3; evgclass=noclass,okay;	100	TRINITY_DN110236_c0_g1_i1	type=CDS; aalen=122,99%,partial; clen=368; strand=-; offs=368-3; evgclass=noclass,okay;	51	TRINITY_DN68437_c0_g1_i2	type=CDS; aalen=332,42%,partial5-utrbad; clen=2366; strand=+; offs=2-1000; evgclass=main,okay,match:TRINITY_DN68437_c0_g1_i1,pct:100/98/.;	37.3537	TRINITY_DN110236_c0_g1_i1	type=CDS; aalen=122,99%,partial; clen=368; strand=-; offs=368-3; evgclass=noclass,okay;
lcl|XM_023678401.1_cds_XP_023534169.1_1	39	0.0210835	TRINITY_DN11026_c0_g1_i6utrorf	type=CDS; aalen=183,42%,partial5-utrbad; clen=1314; strand=-; offs=1313-762; evgclass=noclass,okay;	100	TRINITY_DN18349_c0_g1_i2	type=CDS; aalen=357,60%,complete; clen=1762; strand=-; offs=1610-537; evgclass=main,okay,match:TRINITY_DN18349_c0_g1_i12,pct:100/62/.;	100	TRINITY_DN18349_c0_g1_i2	type=CDS; aalen=357,60%,complete; clen=1762; strand=-; offs=1610-537; evgclass=main,okay,match:TRINITY_DN18349_c0_g1_i12,pct:100/62/.;	83	TRINITY_DN909_c0_g1_i2	type=CDS; aalen=273,71%,complete; clen=1142; strand=-; offs=1082-261; evgclass=main,okay,match:TRINITY_DN909_c0_g1_i6,pct:100/100/.;	40.9604	TRINITY_DN11026_c0_g1_i6utrorf	type=CDS; aalen=183,42%,partial5-utrbad; clen=1314; strand=-; offs=1313-762; evgclass=noclass,okay;
lcl|XM_023677698.1_cds_XP_023533466.1_1	33	0.0242147		type=CDS; aalen=183,42%,partial5-utrbad; clen=1314; strand=-; offs=1313-762; evgclass=noclass,okay;	100	TRINITY_DN18349_c0_g1_i2	type=CDS; aalen=357,60%,complete; clen=1762; strand=-; offs=1610-537; evgclass=main,okay,match:TRINITY_DN18349_c0_g1_i12,pct:100/62/.;	100	TRINITY_DN18349_c0_g1_i2	type=CDS; aalen=357,60%,complete; clen=1762; strand=-; offs=1610-537; evgclass=main,okay,match:TRINITY_DN18349_c0_g1_i12,pct:100/62/.;	44	TRINITY_DN11026_c0_g1_i6utrorf	type=CDS; aalen=183,42%,partial5-utrbad; clen=1314; strand=-; offs=1313-762; evgclass=noclass,okay;	40.9604	TRINITY_DN11026_c0_g1_i6utrorf	type=CDS; aalen=183,42%,partial5-utrbad; clen=1314; strand=-; offs=1313-762; evgclass=noclass,okay;
lcl|XM_023677563.1_cds_XP_023533331.1_1	39	0.0210835		type=CDS; aalen=183,42%,partial5-utrbad; clen=1314; strand=-; offs=1313-762; evgclass=noclass,okay;	100	TRINITY_DN18349_c0_g1_i2	type=CDS; aalen=357,60%,complete; clen=1762; strand=-; offs=1610-537; evgclass=main,okay,match:TRINITY_DN18349_c0_g1_i12,pct:100/62/.;	100	TRINITY_DN18349_c0_g1_i2	type=CDS; aalen=357,60%,complete; clen=1762; strand=-; offs=1610-537; evgclass=main,okay,match:TRINITY_DN18349_c0_g1_i12,pct:100/62/.;	83	TRINITY_DN909_c0_g1_i2	type=CDS; aalen=273,71%,complete; clen=1142; strand=-; offs=1082-261; evgclass=main,okay,match:TRINITY_DN909_c0_g1_i6,pct:100/100/.;	40.9604	TRINITY_DN11026_c0_g1_i6utrorf	type=CDS; aalen=183,42%,partial5-utrbad; clen=1314; strand=-; offs=1313-762; evgclass=noclass,okay;
lcl|QEFC01000234.1_cds_KAE9465734.1_1	161	0.00104497	TRINITY_DN11035_c0_g1_i2	type=CDS; aalen=332,99%,partial; clen=997; strand=+; offs=2-997; evgclass=main,okay,match:TRINITY_DN11035_c0_g1_i1,pct:99/70/.;	100	TRINITY_DN78290_c0_g1_i4	type=CDS; aalen=270,99%,partial; clen=813; strand=-; offs=812-3; evgclass=main,okay,match:TRINITY_DN78290_c0_g1_i2,pct:99/89/.;	100	TRINITY_DN78290_c0_g1_i4	type=CDS; aalen=270,99%,partial; clen=813; strand=-; offs=812-3; evgclass=main,okay,match:TRINITY_DN78290_c0_g1_i2,pct:99/89/.;	55	TRINITY_DN21079_c0_g1_i8	type=CDS; aalen=102,52%,partial3; clen=588; strand=+; offs=281-586; evgclass=main,okay,match:TRINITY_DN21079_c0_g1_i3,pct:99/84/.;	45.4688	TRINITY_DN11035_c0_g1_i2	type=CDS; aalen=332,99%,partial; clen=997; strand=+; offs=2-997; evgclass=main,okay,match:TRINITY_DN11035_c0_g1_i1,pct:99/70/.;
lcl|QEFC01000235.1_cds_KAE9465722.1_1	100	0.0127303		type=CDS; aalen=332,99%,partial; clen=997; strand=+; offs=2-997; evgclass=main,okay,match:TRINITY_DN11035_c0_g1_i1,pct:99/70/.;	100	TRINITY_DN28682_c0_g1_i1	type=CDS; aalen=272,80%,complete; clen=1021; strand=-; offs=992-174; evgclass=main,okay,match:TRINITY_DN28682_c0_g1_i2,pct:100/84/.;	100	TRINITY_DN28682_c0_g1_i1	type=CDS; aalen=272,80%,complete; clen=1021; strand=-; offs=992-174; evgclass=main,okay,match:TRINITY_DN28682_c0_g1_i2,pct:100/84/.;	79	TRINITY_DN8195_c0_g3_i7	type=CDS; aalen=201,91%,partial3; clen=660; strand=-; offs=603-1; evgclass=main,okay,match:TRINITY_DN22668_c0_g1_i1,pct:100/18/.;	40.9604	TRINITY_DN11035_c0_g1_i2	type=CDS; aalen=332,99%,partial; clen=997; strand=+; offs=2-997; evgclass=main,okay,match:TRINITY_DN11035_c0_g1_i1,pct:99/70/.;
lcl|PKPP01003477.1_cds_PWA69257.1_1	71	0.148534	TRINITY_DN11036_c0_g1_i1	type=CDS; aalen=547,69%,complete; clen=2360; strand=-; offs=1882-239; evgclass=main,okay,match:TRINITY_DN11036_c0_g1_i11,pct:99/97/.;	100	TRINITY_DN11036_c0_g1_i1	type=CDS; aalen=547,69%,complete; clen=2360; strand=-; offs=1882-239; evgclass=main,okay,match:TRINITY_DN11036_c0_g1_i11,pct:99/97/.;	100	TRINITY_DN11036_c0_g1_i1	type=CDS; aalen=547,69%,complete; clen=2360; strand=-; offs=1882-239; evgclass=main,okay,match:TRINITY_DN11036_c0_g1_i11,pct:99/97/.;	49	TRINITY_DN70994_c0_g1_i2	type=CDS; aalen=109,99%,partial; clen=329; strand=-; offs=327-1; evgclass=maina2,okay,match:TRINITY_DN90727_c0_g1_i1,pct:98/39/.;	37.3537	TRINITY_DN11036_c0_g1_i1	type=CDS; aalen=547,69%,complete; clen=2360; strand=-; offs=1882-239; evgclass=main,okay,match:TRINITY_DN11036_c0_g1_i11,pct:99/97/.;
lcl|XM_013829814.2_cds_XP_013685268.1_1	149	0	TRINITY_DN11048_c0_g1_i4	type=CDS; aalen=246,64%,partial5; clen=1146; strand=-; offs=1145-405; evgclass=main,okay,match:TRINITY_DN11048_c0_g1_i2,pct:100/96/.;	100	TRINITY_DN138146_c0_g1_i1	type=CDS; aalen=249,93%,partial3; clen=803; strand=+; offs=55-801; evgclass=noclass,okay;	100	TRINITY_DN138146_c0_g1_i1	type=CDS; aalen=249,93%,partial3; clen=803; strand=+; offs=55-801; evgclass=noclass,okay;	1526	TRINITY_DN2166_c0_g1_i11	type=CDS; aalen=518,44%,complete-utrpoor; clen=3538; strand=+; offs=1217-2773; evgclass=main,okay,match:TRINITY_DN2166_c0_g1_i3,pct:100/84/.;	1016.58	TRINITY_DN11048_c0_g1_i4	type=CDS; aalen=246,64%,partial5; clen=1146; strand=-; offs=1145-405; evgclass=main,okay,match:TRINITY_DN11048_c0_g1_i2,pct:100/96/.;
lcl|LK033412.1_cds_CDY55546.1_1	95	0		type=CDS; aalen=246,64%,partial5; clen=1146; strand=-; offs=1145-405; evgclass=main,okay,match:TRINITY_DN11048_c0_g1_i2,pct:100/96/.;	100	TRINITY_DN21944_c0_g1_i2	type=CDS; aalen=122,91%,partial3; clen=402; strand=+; offs=36-401; evgclass=noclass,okay;	100	TRINITY_DN21944_c0_g1_i2	type=CDS; aalen=122,91%,partial3; clen=402; strand=+; offs=36-401; evgclass=noclass,okay;	890	TRINITY_DN2166_c0_g1_i11	type=CDS; aalen=518,44%,complete-utrpoor; clen=3538; strand=+; offs=1217-2773; evgclass=main,okay,match:TRINITY_DN2166_c0_g1_i3,pct:100/84/.;	946.252	TRINITY_DN11048_c0_g1_i4	type=CDS; aalen=246,64%,partial5; clen=1146; strand=-; offs=1145-405; evgclass=main,okay,match:TRINITY_DN11048_c0_g1_i2,pct:100/96/.;
lcl|XM_034370089.1_cds_XP_034225980.1_1	65	0.000293063	TRINITY_DN110605_c0_g1_i1	type=CDS; aalen=146,75%,partial3; clen=584; strand=-; offs=440-3; evgclass=main,okay,match:TRINITY_DN110605_c0_g1_i2,pct:99/100/.;	100	TRINITY_DN107054_c0_g1_i4	type=CDS; aalen=122,96%,partial3; clen=380; strand=+; offs=15-380; evgclass=main,okay,match:TRINITY_DN25752_c0_g4_i1,pct:100/43/.;	100	TRINITY_DN107054_c0_g1_i4	type=CDS; aalen=122,96%,partial3; clen=380; strand=+; offs=15-380; evgclass=main,okay,match:TRINITY_DN25752_c0_g4_i1,pct:100/43/.;	36	TRINITY_DN423_c0_g1_i11	type=CDS; aalen=348,63%,complete; clen=1648; strand=+; offs=124-1170; evgclass=main,okay,match:TRINITY_DN423_c0_g1_i6,pct:100/92/.;	46.3705	TRINITY_DN110605_c0_g1_i1	type=CDS; aalen=146,75%,partial3; clen=584; strand=-; offs=440-3; evgclass=main,okay,match:TRINITY_DN110605_c0_g1_i2,pct:99/100/.;
lcl|CABIKO010000626.1_cds_VVA38284.1_1	65	0.000293063		type=CDS; aalen=146,75%,partial3; clen=584; strand=-; offs=440-3; evgclass=main,okay,match:TRINITY_DN110605_c0_g1_i2,pct:99/100/.;	100	TRINITY_DN107054_c0_g1_i4	type=CDS; aalen=122,96%,partial3; clen=380; strand=+; offs=15-380; evgclass=main,okay,match:TRINITY_DN25752_c0_g4_i1,pct:100/43/.;	100	TRINITY_DN107054_c0_g1_i4	type=CDS; aalen=122,96%,partial3; clen=380; strand=+; offs=15-380; evgclass=main,okay,match:TRINITY_DN25752_c0_g4_i1,pct:100/43/.;	36	TRINITY_DN423_c0_g1_i11	type=CDS; aalen=348,63%,complete; clen=1648; strand=+; offs=124-1170; evgclass=main,okay,match:TRINITY_DN423_c0_g1_i6,pct:100/92/.;	46.3705	TRINITY_DN110605_c0_g1_i1	type=CDS; aalen=146,75%,partial3; clen=584; strand=-; offs=440-3; evgclass=main,okay,match:TRINITY_DN110605_c0_g1_i2,pct:99/100/.;
lcl|XM_022042566.1_cds_XP_021898258.1_1	160	0.141981	TRINITY_DN110706_c0_g1_i1	type=CDS; aalen=152,67%,partial5; clen=677; strand=+; offs=1-459; evgclass=noclass,okay;	100	TRINITY_DN8296_c0_g1_i10	type=CDS; aalen=758,57%,complete-utrpoor; clen=3931; strand=+; offs=1418-3694; evgclass=main,okay,match:TRINITY_DN8296_c0_g1_i5,pct:99/86/.;	100	TRINITY_DN8296_c0_g1_i10	type=CDS; aalen=758,57%,complete-utrpoor; clen=3931; strand=+; offs=1418-3694; evgclass=main,okay,match:TRINITY_DN8296_c0_g1_i5,pct:99/86/.;	51	TRINITY_DN140097_c0_g1_i1	type=CDS; aalen=32,25%,complete; clen=386; strand=-; offs=299-201; evgclass=noclass,okay;	38.2554	TRINITY_DN110706_c0_g1_i1	type=CDS; aalen=152,67%,partial5; clen=677; strand=+; offs=1-459; evgclass=noclass,okay;
lcl|XM_023666319.1_cds_XP_023522087.1_1	142	0.0390436	TRINITY_DN110723_c0_g1_i1	type=CDS; aalen=275,74%,complete; clen=1106; strand=-; offs=948-121; evgclass=noclass,okay;	100	TRINITY_DN640_c0_g1_i12	type=CDS; aalen=313,20%,complete-utrbad; clen=4505; strand=-; offs=2110-1169; evgclass=main,okay,match:TRINITY_DN640_c0_g1_i18,pct:99/53/.;	100	TRINITY_DN640_c0_g1_i12	type=CDS; aalen=313,20%,complete-utrbad; clen=4505; strand=-; offs=2110-1169; evgclass=main,okay,match:TRINITY_DN640_c0_g1_i18,pct:99/53/.;	46	TRINITY_DN64170_c0_g3_i2	type=CDS; aalen=217,95%,partial3; clen=679; strand=-; offs=651-1; evgclass=main,okay,match:TRINITY_DN64170_c0_g3_i1,pct:100/74/.;	40.9604	TRINITY_DN110723_c0_g1_i1	type=CDS; aalen=275,74%,complete; clen=1106; strand=-; offs=948-121; evgclass=noclass,okay;
lcl|XM_023665455.1_cds_XP_023521223.1_1	142	0.0390436		type=CDS; aalen=275,74%,complete; clen=1106; strand=-; offs=948-121; evgclass=noclass,okay;	100	TRINITY_DN640_c0_g1_i12	type=CDS; aalen=313,20%,complete-utrbad; clen=4505; strand=-; offs=2110-1169; evgclass=main,okay,match:TRINITY_DN640_c0_g1_i18,pct:99/53/.;	100	TRINITY_DN640_c0_g1_i12	type=CDS; aalen=313,20%,complete-utrbad; clen=4505; strand=-; offs=2110-1169; evgclass=main,okay,match:TRINITY_DN640_c0_g1_i18,pct:99/53/.;	46	TRINITY_DN64170_c0_g3_i2	type=CDS; aalen=217,95%,partial3; clen=679; strand=-; offs=651-1; evgclass=main,okay,match:TRINITY_DN64170_c0_g3_i1,pct:100/74/.;	40.9604	TRINITY_DN110723_c0_g1_i1	type=CDS; aalen=275,74%,complete; clen=1106; strand=-; offs=948-121; evgclass=noclass,okay;
lcl|XM_020322537.2_cds_XP_020178126.1_1	18	0.0607861	TRINITY_DN110736_c0_g1_i2	type=CDS; aalen=205,93%,complete; clen=662; strand=+; offs=33-650; evgclass=main,okay,match:TRINITY_DN110736_c0_g1_i4,pct:99/60/.;	100	TRINITY_DN78181_c0_g1_i2	type=CDS; aalen=195,99%,partial; clen=588; strand=-; offs=587-3; evgclass=main,okay,match:TRINITY_DN78181_c0_g1_i1,pct:100/49/-sense;	100	TRINITY_DN78181_c0_g1_i2	type=CDS; aalen=195,99%,partial; clen=588; strand=-; offs=587-3; evgclass=main,okay,match:TRINITY_DN78181_c0_g1_i1,pct:100/49/-sense;	37	TRINITY_DN122661_c0_g1_i1	type=CDS; aalen=178,99%,partial; clen=535; strand=-; offs=535-2; evgclass=noclass,okay;	39.157	TRINITY_DN110736_c0_g1_i2	type=CDS; aalen=205,93%,complete; clen=662; strand=+; offs=33-650; evgclass=main,okay,match:TRINITY_DN110736_c0_g1_i4,pct:99/60/.;
lcl|LT934120.1_cds_VAI32346.1_1	21	0.0607861		type=CDS; aalen=205,93%,complete; clen=662; strand=+; offs=33-650; evgclass=main,okay,match:TRINITY_DN110736_c0_g1_i4,pct:99/60/.;	100	TRINITY_DN39785_c1_g1_i1	type=CDS; aalen=33,48%,complete; clen=209; strand=+; offs=20-121; evgclass=noclass,okay;	100	TRINITY_DN39785_c1_g1_i1	type=CDS; aalen=33,48%,complete; clen=209; strand=+; offs=20-121; evgclass=noclass,okay;	35	TRINITY_DN3144_c2_g3_i1	type=CDS; aalen=298,70%,complete; clen=1275; strand=+; offs=75-971; evgclass=main,okay,match:TRINITY_DN3144_c2_g3_i2,pct:100/100/.;	40.0587	TRINITY_DN110736_c0_g1_i2	type=CDS; aalen=205,93%,complete; clen=662; strand=+; offs=33-650; evgclass=main,okay,match:TRINITY_DN110736_c0_g1_i4,pct:99/60/.;
lcl|AWUE01015558.1_cds_OMO96779.1_1	78	0.0854544	TRINITY_DN11088_c0_g3_i2	type=CDS; aalen=216,63%,complete; clen=1022; strand=+; offs=16-666; evgclass=main,okay,match:TRINITY_DN11088_c0_g3_i4,pct:98/27/.;	100	TRINITY_DN133669_c0_g1_i1	type=CDS; aalen=273,99%,partial; clen=820; strand=-; offs=819-1; evgclass=noclass,okay;	100	TRINITY_DN133669_c0_g1_i1	type=CDS; aalen=273,99%,partial; clen=820; strand=-; offs=819-1; evgclass=noclass,okay;	48	TRINITY_DN21620_c1_g1_i1	type=CDS; aalen=98,57%,complete; clen=517; strand=-; offs=488-192; evgclass=noclass,okay;	40.0587	TRINITY_DN11088_c0_g3_i2	type=CDS; aalen=216,63%,complete; clen=1022; strand=+; offs=16-666; evgclass=main,okay,match:TRINITY_DN11088_c0_g3_i4,pct:98/27/.;
lcl|KK786166.1_cds_KDO40013.1_1	46	0.0151508	TRINITY_DN110952_c0_g2_i4	type=CDS; aalen=145,95%,partial3; clen=455; strand=-; offs=437-3; evgclass=noclassa2,okay,match:TRINITY_DN110952_c0_g2_i5,pct:98/92/.;	100	TRINITY_DN94996_c0_g1_i7	type=CDS; aalen=128,85%,partial3; clen=451; strand=-; offs=384-1; evgclass=main,okay,match:TRINITY_DN94996_c0_g1_i1,pct:98/99/.;	100	TRINITY_DN94996_c0_g1_i7	type=CDS; aalen=128,85%,partial3; clen=451; strand=-; offs=384-1; evgclass=main,okay,match:TRINITY_DN94996_c0_g1_i1,pct:98/99/.;	35	TRINITY_DN99694_c0_g1_i1	type=CDS; aalen=225,96%,partial3; clen=698; strand=+; offs=23-697; evgclass=main,okay,match:TRINITY_DN99694_c0_g1_i4,pct:100/100/.;	41.8621	TRINITY_DN110952_c0_g2_i4	type=CDS; aalen=145,95%,partial3; clen=455; strand=-; offs=437-3; evgclass=noclassa2,okay,match:TRINITY_DN110952_c0_g2_i5,pct:98/92/.;
lcl|XM_030671814.1_cds_XP_030527674.1_1	115	4.38094e-05	TRINITY_DN111038_c1_g1_i2	type=CDS; aalen=122,97%,partial5; clen=379; strand=-; offs=379-11; evgclass=noclass,okay,match:TRINITY_DN111038_c1_g1_i1,pct:100/84/.;	100	TRINITY_DN32934_c0_g1_i3	type=CDS; aalen=125,98%,partial; clen=379; strand=+; offs=3-377; evgclass=noclass,okay,match:TRINITY_DN32934_c0_g1_i6,pct:99/83/.;	100	TRINITY_DN32934_c0_g1_i3	type=CDS; aalen=125,98%,partial; clen=379; strand=+; offs=3-377; evgclass=noclass,okay,match:TRINITY_DN32934_c0_g1_i6,pct:99/83/.;	46	TRINITY_DN43750_c0_g1_i2	type=CDS; aalen=121,99%,partial; clen=366; strand=-; offs=365-3; evgclass=main,okay,match:TRINITY_DN43750_c0_g1_i5,pct:99/100/.;	50.8789	TRINITY_DN111038_c1_g1_i2	type=CDS; aalen=122,97%,partial5; clen=379; strand=-; offs=379-11; evgclass=noclass,okay,match:TRINITY_DN111038_c1_g1_i1,pct:100/84/.;
lcl|AWWV01013888.1_cds_OMO59661.1_1	47	0.190036	TRINITY_DN111090_c0_g1_i1	type=CDS; aalen=136,99%,partial; clen=411; strand=+; offs=3-410; evgclass=noclass,okay;	100	TRINITY_DN108307_c0_g1_i1	type=CDS; aalen=287,90%,partial3; clen=955; strand=+; offs=94-954; evgclass=noclass,okay;	100	TRINITY_DN108307_c0_g1_i1	type=CDS; aalen=287,90%,partial3; clen=955; strand=+; offs=94-954; evgclass=noclass,okay;	38	TRINITY_DN6164_c0_g1_i2	type=CDS; aalen=135,59%,complete; clen=690; strand=+; offs=32-439; evgclass=main,okay,match:TRINITY_DN6164_c0_g1_i7,pct:100/53/.;	38.2554	TRINITY_DN111090_c0_g1_i1	type=CDS; aalen=136,99%,partial; clen=411; strand=+; offs=3-410; evgclass=noclass,okay;
lcl|XM_002453453.2_cds_XP_002453498.1_1	35	0.228512	TRINITY_DN111212_c0_g1_i1	type=CDS; aalen=167,99%,partial3; clen=504; strand=-; offs=502-2; evgclass=noclass,okay;	100	TRINITY_DN131990_c0_g1_i1	type=CDS; aalen=105,97%,partial5; clen=326; strand=+; offs=2-319; evgclass=noclass,okay;	100	TRINITY_DN131990_c0_g1_i1	type=CDS; aalen=105,97%,partial5; clen=326; strand=+; offs=2-319; evgclass=noclass,okay;	58	TRINITY_DN133717_c0_g1_i1	type=CDS; aalen=297,99%,partial; clen=892; strand=-; offs=891-1; evgclass=noclass,okay;	38.2554	TRINITY_DN111212_c0_g1_i1	type=CDS; aalen=167,99%,partial3; clen=504; strand=-; offs=502-2; evgclass=noclass,okay;
lcl|CM000763.3_cds_EES06474.1_1	35	0.228512		type=CDS; aalen=167,99%,partial3; clen=504; strand=-; offs=502-2; evgclass=noclass,okay;	100	TRINITY_DN131990_c0_g1_i1	type=CDS; aalen=105,97%,partial5; clen=326; strand=+; offs=2-319; evgclass=noclass,okay;	100	TRINITY_DN131990_c0_g1_i1	type=CDS; aalen=105,97%,partial5; clen=326; strand=+; offs=2-319; evgclass=noclass,okay;	58	TRINITY_DN133717_c0_g1_i1	type=CDS; aalen=297,99%,partial; clen=892; strand=-; offs=891-1; evgclass=noclass,okay;	38.2554	TRINITY_DN111212_c0_g1_i1	type=CDS; aalen=167,99%,partial3; clen=504; strand=-; offs=502-2; evgclass=noclass,okay;
lcl|XM_030587450.1_cds_XP_030443310.1_1	61	0.153994	TRINITY_DN11157_c0_g1_i10	type=CDS; aalen=246,52%,complete-utrpoor; clen=1405; strand=-; offs=1322-582; evgclass=noclassa2,okay,match:TRINITY_DN11157_c0_g1_i6utrorf,pct:99/29/.;	100	TRINITY_DN119531_c0_g1_i1	type=CDS; aalen=313,100%,partial; clen=939; strand=+; offs=1-939; evgclass=noclass,okay;	100	TRINITY_DN119531_c0_g1_i1	type=CDS; aalen=313,100%,partial; clen=939; strand=+; offs=1-939; evgclass=noclass,okay;	40	TRINITY_DN11084_c0_g3_i1	type=CDS; aalen=353,69%,complete; clen=1527; strand=-; offs=1460-399; evgclass=main,okay,match:TRINITY_DN53358_c0_g1_i1,pct:100/54/-sense;	38.2554	TRINITY_DN11157_c0_g1_i10	type=CDS; aalen=246,52%,complete-utrpoor; clen=1405; strand=-; offs=1322-582; evgclass=noclassa2,okay,match:TRINITY_DN11157_c0_g1_i6utrorf,pct:99/29/.;
lcl|XM_028239457.1_cds_XP_028095258.1_1	67	0.0488138	TRINITY_DN11158_c0_g1_i2	type=CDS; aalen=837,86%,complete; clen=2920; strand=-; offs=2724-211; evgclass=main,okay,match:TRINITY_DN11158_c0_g1_i8,pct:100/98/.;	100	TRINITY_DN11158_c0_g1_i2	type=CDS; aalen=837,86%,complete; clen=2920; strand=-; offs=2724-211; evgclass=main,okay,match:TRINITY_DN11158_c0_g1_i8,pct:100/98/.;	100	TRINITY_DN11158_c0_g1_i2	type=CDS; aalen=837,86%,complete; clen=2920; strand=-; offs=2724-211; evgclass=main,okay,match:TRINITY_DN11158_c0_g1_i8,pct:100/98/.;	51	TRINITY_DN65793_c0_g1_i2	type=CDS; aalen=143,57%,complete-utrpoor; clen=751; strand=-; offs=498-67; evgclass=main,okay,match:TRINITY_DN65793_c0_g1_i3,pct:99/47/.;	39.157	TRINITY_DN11158_c0_g1_i2	type=CDS; aalen=837,86%,complete; clen=2920; strand=-; offs=2724-211; evgclass=main,okay,match:TRINITY_DN11158_c0_g1_i8,pct:100/98/.;
lcl|XM_028234438.1_cds_XP_028090239.1_1	67	0.0685925		type=CDS; aalen=837,86%,complete; clen=2920; strand=-; offs=2724-211; evgclass=main,okay,match:TRINITY_DN11158_c0_g1_i8,pct:100/98/.;	100	TRINITY_DN11158_c0_g1_i2	type=CDS; aalen=837,86%,complete; clen=2920; strand=-; offs=2724-211; evgclass=main,okay,match:TRINITY_DN11158_c0_g1_i8,pct:100/98/.;	100	TRINITY_DN11158_c0_g1_i2	type=CDS; aalen=837,86%,complete; clen=2920; strand=-; offs=2724-211; evgclass=main,okay,match:TRINITY_DN11158_c0_g1_i8,pct:100/98/.;	37	TRINITY_DN3610_c0_g1_i1	type=CDS; aalen=231,59%,complete-utrpoor; clen=1173; strand=+; offs=236-931; evgclass=main,okay,match:TRINITY_DN3610_c0_g1_i12,pct:100/85/.;	39.157	TRINITY_DN11158_c0_g1_i2	type=CDS; aalen=837,86%,complete; clen=2920; strand=-; offs=2724-211; evgclass=main,okay,match:TRINITY_DN11158_c0_g1_i8,pct:100/98/.;
lcl|BDQV01000260.1_cds_GAY61170.1_1	47	0.000544227	TRINITY_DN11159_c0_g1_i1	type=CDS; aalen=104,39%,partial5-utrbad; clen=792; strand=-; offs=792-478; evgclass=noclass,okay;	100	TRINITY_DN28698_c0_g1_i3	type=CDS; aalen=282,69%,complete; clen=1229; strand=-; offs=943-95; evgclass=noclass,okay;	100	TRINITY_DN28698_c0_g1_i3	type=CDS; aalen=282,69%,complete; clen=1229; strand=-; offs=943-95; evgclass=noclass,okay;	42	TRINITY_DN28577_c0_g5_i1	type=CDS; aalen=214,99%,partial; clen=643; strand=+; offs=1-642; evgclass=noclass,okay;	47.2722	TRINITY_DN11159_c0_g1_i1	type=CDS; aalen=104,39%,partial5-utrbad; clen=792; strand=-; offs=792-478; evgclass=noclass,okay;
lcl|RWGY01000011.1_cds_TVU31171.1_1	24	0.220883	TRINITY_DN11177_c0_g1_i7	type=CDS; aalen=297,89%,partial3; clen=995; strand=+; offs=103-993; evgclass=main,okay,match:TRINITY_DN11177_c0_g1_i4,pct:100/26/.;	100	TRINITY_DN11177_c0_g1_i7	type=CDS; aalen=297,89%,partial3; clen=995; strand=+; offs=103-993; evgclass=main,okay,match:TRINITY_DN11177_c0_g1_i4,pct:100/26/.;	100	TRINITY_DN11177_c0_g1_i7	type=CDS; aalen=297,89%,partial3; clen=995; strand=+; offs=103-993; evgclass=main,okay,match:TRINITY_DN11177_c0_g1_i4,pct:100/26/.;	28	TRINITY_DN18784_c0_g1_i1	type=CDS; aalen=63,17%,complete-utrbad; clen=1117; strand=+; offs=609-800; evgclass=main,okay,match:TRINITY_DN18784_c0_g1_i2,pct:100/89/.;	37.3537	TRINITY_DN11177_c0_g1_i7	type=CDS; aalen=297,89%,partial3; clen=995; strand=+; offs=103-993; evgclass=main,okay,match:TRINITY_DN11177_c0_g1_i4,pct:100/26/.;
lcl|RWGY01000011.1_cds_TVU31161.1_1	24	0.220883		type=CDS; aalen=297,89%,partial3; clen=995; strand=+; offs=103-993; evgclass=main,okay,match:TRINITY_DN11177_c0_g1_i4,pct:100/26/.;	100	TRINITY_DN11177_c0_g1_i7	type=CDS; aalen=297,89%,partial3; clen=995; strand=+; offs=103-993; evgclass=main,okay,match:TRINITY_DN11177_c0_g1_i4,pct:100/26/.;	100	TRINITY_DN11177_c0_g1_i7	type=CDS; aalen=297,89%,partial3; clen=995; strand=+; offs=103-993; evgclass=main,okay,match:TRINITY_DN11177_c0_g1_i4,pct:100/26/.;	28	TRINITY_DN18784_c0_g1_i1	type=CDS; aalen=63,17%,complete-utrbad; clen=1117; strand=+; offs=609-800; evgclass=main,okay,match:TRINITY_DN18784_c0_g1_i2,pct:100/89/.;	37.3537	TRINITY_DN11177_c0_g1_i7	type=CDS; aalen=297,89%,partial3; clen=995; strand=+; offs=103-993; evgclass=main,okay,match:TRINITY_DN11177_c0_g1_i4,pct:100/26/.;
lcl|CM016560.1_cds_TKV94359.1_1	14	0.221973		type=CDS; aalen=297,89%,partial3; clen=995; strand=+; offs=103-993; evgclass=main,okay,match:TRINITY_DN11177_c0_g1_i4,pct:100/26/.;	100	TRINITY_DN11177_c0_g1_i7	type=CDS; aalen=297,89%,partial3; clen=995; strand=+; offs=103-993; evgclass=main,okay,match:TRINITY_DN11177_c0_g1_i4,pct:100/26/.;	100	TRINITY_DN11177_c0_g1_i7	type=CDS; aalen=297,89%,partial3; clen=995; strand=+; offs=103-993; evgclass=main,okay,match:TRINITY_DN11177_c0_g1_i4,pct:100/26/.;	31	TRINITY_DN40224_c0_g1_i1	type=CDS; aalen=527,56%,complete-utrpoor; clen=2783; strand=+; offs=69-1652; evgclass=noclass,okay;	37.3537	TRINITY_DN11177_c0_g1_i7	type=CDS; aalen=297,89%,partial3; clen=995; strand=+; offs=103-993; evgclass=main,okay,match:TRINITY_DN11177_c0_g1_i4,pct:100/26/.;
lcl|PQIB02000001.1_cds_RLN39795.1_1	21	0.226333		type=CDS; aalen=297,89%,partial3; clen=995; strand=+; offs=103-993; evgclass=main,okay,match:TRINITY_DN11177_c0_g1_i4,pct:100/26/.;	100	TRINITY_DN11177_c0_g1_i7	type=CDS; aalen=297,89%,partial3; clen=995; strand=+; offs=103-993; evgclass=main,okay,match:TRINITY_DN11177_c0_g1_i4,pct:100/26/.;	100	TRINITY_DN11177_c0_g1_i7	type=CDS; aalen=297,89%,partial3; clen=995; strand=+; offs=103-993; evgclass=main,okay,match:TRINITY_DN11177_c0_g1_i4,pct:100/26/.;	35	TRINITY_DN13404_c0_g1_i8	type=CDS; aalen=392,79%,complete; clen=1475; strand=+; offs=60-1238; evgclass=maina2,okay,match:TRINITY_DN13404_c0_g1_i2,pct:99/93/.;	37.3537	TRINITY_DN11177_c0_g1_i7	type=CDS; aalen=297,89%,partial3; clen=995; strand=+; offs=103-993; evgclass=main,okay,match:TRINITY_DN11177_c0_g1_i4,pct:100/26/.;
lcl|CM003536.1_cds_RCV43327.1_1	14	0.221973		type=CDS; aalen=297,89%,partial3; clen=995; strand=+; offs=103-993; evgclass=main,okay,match:TRINITY_DN11177_c0_g1_i4,pct:100/26/.;	100	TRINITY_DN11177_c0_g1_i7	type=CDS; aalen=297,89%,partial3; clen=995; strand=+; offs=103-993; evgclass=main,okay,match:TRINITY_DN11177_c0_g1_i4,pct:100/26/.;	100	TRINITY_DN11177_c0_g1_i7	type=CDS; aalen=297,89%,partial3; clen=995; strand=+; offs=103-993; evgclass=main,okay,match:TRINITY_DN11177_c0_g1_i4,pct:100/26/.;	31	TRINITY_DN40224_c0_g1_i1	type=CDS; aalen=527,56%,complete-utrpoor; clen=2783; strand=+; offs=69-1652; evgclass=noclass,okay;	37.3537	TRINITY_DN11177_c0_g1_i7	type=CDS; aalen=297,89%,partial3; clen=995; strand=+; offs=103-993; evgclass=main,okay,match:TRINITY_DN11177_c0_g1_i4,pct:100/26/.;
lcl|XM_004983307.2_cds_XP_004983364.1_1	14	0.221973		type=CDS; aalen=297,89%,partial3; clen=995; strand=+; offs=103-993; evgclass=main,okay,match:TRINITY_DN11177_c0_g1_i4,pct:100/26/.;	100	TRINITY_DN11177_c0_g1_i7	type=CDS; aalen=297,89%,partial3; clen=995; strand=+; offs=103-993; evgclass=main,okay,match:TRINITY_DN11177_c0_g1_i4,pct:100/26/.;	100	TRINITY_DN11177_c0_g1_i7	type=CDS; aalen=297,89%,partial3; clen=995; strand=+; offs=103-993; evgclass=main,okay,match:TRINITY_DN11177_c0_g1_i4,pct:100/26/.;	31	TRINITY_DN40224_c0_g1_i1	type=CDS; aalen=527,56%,complete-utrpoor; clen=2783; strand=+; offs=69-1652; evgclass=noclass,okay;	37.3537	TRINITY_DN11177_c0_g1_i7	type=CDS; aalen=297,89%,partial3; clen=995; strand=+; offs=103-993; evgclass=main,okay,match:TRINITY_DN11177_c0_g1_i4,pct:100/26/.;
lcl|XM_016016574.1_cds_XP_015872060.1_1	34	1.86273	TRINITY_DN11183_c0_g1_i2	type=CDS; aalen=712,45%,complete-utrbad; clen=4712; strand=-; offs=4521-2383; evgclass=main,okay,match:TRINITY_DN11183_c0_g1_i11utrorf,pct:100/100/.;	100	TRINITY_DN26617_c0_g1_i1	type=CDS; aalen=209,95%,complete; clen=662; strand=-; offs=652-23; evgclass=noclass,okay;	100	TRINITY_DN26617_c0_g1_i1	type=CDS; aalen=209,95%,complete; clen=662; strand=-; offs=652-23; evgclass=noclass,okay;	30	TRINITY_DN47521_c0_g4_i1	type=CDS; aalen=537,96%,complete; clen=1678; strand=+; offs=13-1626; evgclass=noclass,okay;	34.6486	TRINITY_DN11183_c0_g1_i2	type=CDS; aalen=712,45%,complete-utrbad; clen=4712; strand=-; offs=4521-2383; evgclass=main,okay,match:TRINITY_DN11183_c0_g1_i11utrorf,pct:100/100/.;
lcl|XM_024339570.2_cds_XP_024195338.1_1	168	0.00164986	TRINITY_DN111978_c0_g1_i1	type=CDS; aalen=104,100%,partial; clen=312; strand=-; offs=312-1; evgclass=noclass,okay,match:TRINITY_DN14329_c1_g1_i8,pct:98/54/.;	100	TRINITY_DN85962_c1_g1_i3	type=CDS; aalen=120,99%,partial; clen=362; strand=-; offs=362-3; evgclass=main,okay,match:TRINITY_DN110465_c0_g3_i1,pct:100/55/.;	100	TRINITY_DN85962_c1_g1_i3	type=CDS; aalen=120,99%,partial; clen=362; strand=-; offs=362-3; evgclass=main,okay,match:TRINITY_DN110465_c0_g3_i1,pct:100/55/.;	64	TRINITY_DN42953_c0_g1_i1	type=CDS; aalen=166,99%,partial; clen=500; strand=+; offs=2-499; evgclass=noclass,okay;	44.5672	TRINITY_DN111978_c0_g1_i1	type=CDS; aalen=104,100%,partial; clen=312; strand=-; offs=312-1; evgclass=noclass,okay,match:TRINITY_DN14329_c1_g1_i8,pct:98/54/.;
lcl|PDCK01000042.1_cds_PRQ40056.1_1	168	0.00164986		type=CDS; aalen=104,100%,partial; clen=312; strand=-; offs=312-1; evgclass=noclass,okay,match:TRINITY_DN14329_c1_g1_i8,pct:98/54/.;	100	TRINITY_DN85962_c1_g1_i3	type=CDS; aalen=120,99%,partial; clen=362; strand=-; offs=362-3; evgclass=main,okay,match:TRINITY_DN110465_c0_g3_i1,pct:100/55/.;	100	TRINITY_DN85962_c1_g1_i3	type=CDS; aalen=120,99%,partial; clen=362; strand=-; offs=362-3; evgclass=main,okay,match:TRINITY_DN110465_c0_g3_i1,pct:100/55/.;	64	TRINITY_DN42953_c0_g1_i1	type=CDS; aalen=166,99%,partial; clen=500; strand=+; offs=2-499; evgclass=noclass,okay;	44.5672	TRINITY_DN111978_c0_g1_i1	type=CDS; aalen=104,100%,partial; clen=312; strand=-; offs=312-1; evgclass=noclass,okay,match:TRINITY_DN14329_c1_g1_i8,pct:98/54/.;
lcl|XM_003600102.4_cds_XP_003600150.1_1	41	0.24704	TRINITY_DN1120_c0_g2_i4	type=CDS; aalen=569,86%,complete; clen=1979; strand=+; offs=50-1759; evgclass=main,okay,match:TRINITY_DN1120_c0_g2_i2,pct:100/74/.;	100	TRINITY_DN1644_c0_g1_i9	type=CDS; aalen=914,96%,partial3; clen=2848; strand=-; offs=2742-1; evgclass=maina2,okay,match:TRINITY_DN1644_c0_g1_i7,pct:100/98/.;	100	TRINITY_DN1644_c0_g1_i9	type=CDS; aalen=914,96%,partial3; clen=2848; strand=-; offs=2742-1; evgclass=maina2,okay,match:TRINITY_DN1644_c0_g1_i7,pct:100/98/.;	37	TRINITY_DN49473_c0_g1_i3	type=CDS; aalen=248,74%,partial5; clen=998; strand=-; offs=996-250; evgclass=noclass,okay;	37.3537	TRINITY_DN1120_c0_g2_i4	type=CDS; aalen=569,86%,complete; clen=1979; strand=+; offs=50-1759; evgclass=main,okay,match:TRINITY_DN1120_c0_g2_i2,pct:100/74/.;
lcl|PSQE01000003.1_cds_RHN67124.1_1	41	0.24704		type=CDS; aalen=569,86%,complete; clen=1979; strand=+; offs=50-1759; evgclass=main,okay,match:TRINITY_DN1120_c0_g2_i2,pct:100/74/.;	100	TRINITY_DN1644_c0_g1_i9	type=CDS; aalen=914,96%,partial3; clen=2848; strand=-; offs=2742-1; evgclass=maina2,okay,match:TRINITY_DN1644_c0_g1_i7,pct:100/98/.;	100	TRINITY_DN1644_c0_g1_i9	type=CDS; aalen=914,96%,partial3; clen=2848; strand=-; offs=2742-1; evgclass=maina2,okay,match:TRINITY_DN1644_c0_g1_i7,pct:100/98/.;	37	TRINITY_DN49473_c0_g1_i3	type=CDS; aalen=248,74%,partial5; clen=998; strand=-; offs=996-250; evgclass=noclass,okay;	37.3537	TRINITY_DN1120_c0_g2_i4	type=CDS; aalen=569,86%,complete; clen=1979; strand=+; offs=50-1759; evgclass=main,okay,match:TRINITY_DN1120_c0_g2_i2,pct:100/74/.;
lcl|CM001219.2_cds_AES70401.1_1	41	0.24704		type=CDS; aalen=569,86%,complete; clen=1979; strand=+; offs=50-1759; evgclass=main,okay,match:TRINITY_DN1120_c0_g2_i2,pct:100/74/.;	100	TRINITY_DN1644_c0_g1_i9	type=CDS; aalen=914,96%,partial3; clen=2848; strand=-; offs=2742-1; evgclass=maina2,okay,match:TRINITY_DN1644_c0_g1_i7,pct:100/98/.;	100	TRINITY_DN1644_c0_g1_i9	type=CDS; aalen=914,96%,partial3; clen=2848; strand=-; offs=2742-1; evgclass=maina2,okay,match:TRINITY_DN1644_c0_g1_i7,pct:100/98/.;	37	TRINITY_DN49473_c0_g1_i3	type=CDS; aalen=248,74%,partial5; clen=998; strand=-; offs=996-250; evgclass=noclass,okay;	37.3537	TRINITY_DN1120_c0_g2_i4	type=CDS; aalen=569,86%,complete; clen=1979; strand=+; offs=50-1759; evgclass=main,okay,match:TRINITY_DN1120_c0_g2_i2,pct:100/74/.;
lcl|XM_022859968.1_cds_XP_022715703.1_1	66	0.00136876	TRINITY_DN112103_c0_g1_i5	type=CDS; aalen=131,87%,partial5; clen=455; strand=-; offs=455-60; evgclass=main,okay,match:TRINITY_DN112103_c0_g1_i6,pct:100/100/.;	100	TRINITY_DN63136_c0_g1_i3	type=CDS; aalen=160,79%,partial3; clen=603; strand=+; offs=123-602; evgclass=main,okay,match:TRINITY_DN63136_c0_g1_i2,pct:100/59/.;	100	TRINITY_DN63136_c0_g1_i3	type=CDS; aalen=160,79%,partial3; clen=603; strand=+; offs=123-602; evgclass=main,okay,match:TRINITY_DN63136_c0_g1_i2,pct:100/59/.;	59	TRINITY_DN136496_c0_g1_i1	type=CDS; aalen=37,35%,complete; clen=319; strand=+; offs=197-310; evgclass=noclass,okay;	44.5672	TRINITY_DN112103_c0_g1_i5	type=CDS; aalen=131,87%,partial5; clen=455; strand=-; offs=455-60; evgclass=main,okay,match:TRINITY_DN112103_c0_g1_i6,pct:100/100/.;
lcl|NM_001174855.1_cds_NP_001168326.1_1	178	0.00855242	TRINITY_DN112109_c0_g1_i1	type=CDS; aalen=184,76%,complete; clen=730; strand=+; offs=21-575; evgclass=main,okay,match:TRINITY_DN66924_c0_g1_i3,pct:100/40/.;	100	TRINITY_DN119342_c0_g1_i1	type=CDS; aalen=335,89%,partial3; clen=1119; strand=-; offs=1007-3; evgclass=noclass,okay;	100	TRINITY_DN119342_c0_g1_i1	type=CDS; aalen=335,89%,partial3; clen=1119; strand=-; offs=1007-3; evgclass=noclass,okay;	44	TRINITY_DN123427_c0_g1_i1	type=CDS; aalen=175,99%,partial; clen=527; strand=+; offs=1-525; evgclass=noclass,okay;	42.7638	TRINITY_DN112109_c0_g1_i1	type=CDS; aalen=184,76%,complete; clen=730; strand=+; offs=21-575; evgclass=main,okay,match:TRINITY_DN66924_c0_g1_i3,pct:100/40/.;
lcl|CM000781.4_cds_AQK64066.1_1	170	0.00811668		type=CDS; aalen=184,76%,complete; clen=730; strand=+; offs=21-575; evgclass=main,okay,match:TRINITY_DN66924_c0_g1_i3,pct:100/40/.;	100	TRINITY_DN119342_c0_g1_i1	type=CDS; aalen=335,89%,partial3; clen=1119; strand=-; offs=1007-3; evgclass=noclass,okay;	100	TRINITY_DN119342_c0_g1_i1	type=CDS; aalen=335,89%,partial3; clen=1119; strand=-; offs=1007-3; evgclass=noclass,okay;	44	TRINITY_DN123427_c0_g1_i1	type=CDS; aalen=175,99%,partial; clen=527; strand=+; offs=1-525; evgclass=noclass,okay;	42.7638	TRINITY_DN112109_c0_g1_i1	type=CDS; aalen=184,76%,complete; clen=730; strand=+; offs=21-575; evgclass=main,okay,match:TRINITY_DN66924_c0_g1_i3,pct:100/40/.;
lcl|BT063124.1_cds_ACN27821.1_1	178	0.00855242		type=CDS; aalen=184,76%,complete; clen=730; strand=+; offs=21-575; evgclass=main,okay,match:TRINITY_DN66924_c0_g1_i3,pct:100/40/.;	100	TRINITY_DN119342_c0_g1_i1	type=CDS; aalen=335,89%,partial3; clen=1119; strand=-; offs=1007-3; evgclass=noclass,okay;	100	TRINITY_DN119342_c0_g1_i1	type=CDS; aalen=335,89%,partial3; clen=1119; strand=-; offs=1007-3; evgclass=noclass,okay;	44	TRINITY_DN123427_c0_g1_i1	type=CDS; aalen=175,99%,partial; clen=527; strand=+; offs=1-525; evgclass=noclass,okay;	42.7638	TRINITY_DN112109_c0_g1_i1	type=CDS; aalen=184,76%,complete; clen=730; strand=+; offs=21-575; evgclass=main,okay,match:TRINITY_DN66924_c0_g1_i3,pct:100/40/.;
lcl|LT934121.1_cds_VAI50288.1_1	267	0.00191324	TRINITY_DN11211_c2_g1_i1	type=CDS; aalen=526,58%,partial5-utrpoor; clen=2721; strand=+; offs=2-1582; evgclass=noclass,okay;	100	TRINITY_DN13459_c0_g1_i1utrorf	type=CDS; aalen=209,30%,complete-utrbad; clen=2082; strand=+; offs=159-788; evgclass=main,okay,match:TRINITY_DN13459_c0_g1_i5utrorf,pct:99/54/.;	100	TRINITY_DN13459_c0_g1_i1utrorf	type=CDS; aalen=209,30%,complete-utrbad; clen=2082; strand=+; offs=159-788; evgclass=main,okay,match:TRINITY_DN13459_c0_g1_i5utrorf,pct:99/54/.;	55	TRINITY_DN67651_c0_g1_i1	type=CDS; aalen=115,93%,partial5; clen=374; strand=-; offs=373-26; evgclass=noclass,okay;	42.7638	TRINITY_DN11211_c2_g1_i1	type=CDS; aalen=526,58%,partial5-utrpoor; clen=2721; strand=+; offs=2-1582; evgclass=noclass,okay;
lcl|LT934112.1_cds_VAH15888.1_1	26	0.724282	TRINITY_DN112257_c0_g1_i1	type=CDS; aalen=58,46%,complete; clen=379; strand=-; offs=362-186; evgclass=noclass,okay;	100	TRINITY_DN112257_c0_g1_i1	type=CDS; aalen=58,46%,complete; clen=379; strand=-; offs=362-186; evgclass=noclass,okay;	100	TRINITY_DN112257_c0_g1_i1	type=CDS; aalen=58,46%,complete; clen=379; strand=-; offs=362-186; evgclass=noclass,okay;	32	TRINITY_DN1986_c2_g1_i7	type=CDS; aalen=331,87%,complete; clen=1143; strand=-; offs=1090-95; evgclass=maina2,okay,match:TRINITY_DN1986_c2_g1_i3,pct:100/100/.;	35.5503	TRINITY_DN112257_c0_g1_i1	type=CDS; aalen=58,46%,complete; clen=379; strand=-; offs=362-186; evgclass=noclass,okay;
lcl|SZYD01000002.1_cds_KAD7117978.1_1	43	0.0157784	TRINITY_DN112328_c0_g3_i1	type=CDS; aalen=541,94%,complete; clen=1729; strand=-; offs=1655-30; evgclass=noclass,okay;	100	TRINITY_DN112328_c0_g3_i1	type=CDS; aalen=541,94%,complete; clen=1729; strand=-; offs=1655-30; evgclass=noclass,okay;	100	TRINITY_DN112328_c0_g3_i1	type=CDS; aalen=541,94%,complete; clen=1729; strand=-; offs=1655-30; evgclass=noclass,okay;	39	TRINITY_DN19523_c0_g1_i1	type=CDS; aalen=170,71%,complete; clen=714; strand=-; offs=589-77; evgclass=maina2,okay,match:TRINITY_DN15950_c0_g1_i2,pct:99/73/.;	40.9604	TRINITY_DN112328_c0_g3_i1	type=CDS; aalen=541,94%,complete; clen=1729; strand=-; offs=1655-30; evgclass=noclass,okay;
lcl|XM_026589904.1_cds_XP_026445689.1_1	269	0.00439216	TRINITY_DN112404_c0_g2_i1	type=CDS; aalen=111,90%,partial5; clen=372; strand=-; offs=371-36; evgclass=noclass,okay;	100	TRINITY_DN4267_c1_g1_i3	type=CDS; aalen=169,100%,partial; clen=507; strand=-; offs=507-1; evgclass=main,okay,match:TRINITY_DN64063_c1_g1_i3,pct:100/47/.;	100	TRINITY_DN4267_c1_g1_i3	type=CDS; aalen=169,100%,partial; clen=507; strand=-; offs=507-1; evgclass=main,okay,match:TRINITY_DN64063_c1_g1_i3,pct:100/47/.;	77	TRINITY_DN6960_c0_g1_i4	type=CDS; aalen=341,78%,partial5; clen=1300; strand=+; offs=3-1028; evgclass=main,okay,match:TRINITY_DN6960_c0_g1_i12,pct:99/95/.;	43.6655	TRINITY_DN112404_c0_g2_i1	type=CDS; aalen=111,90%,partial5; clen=372; strand=-; offs=371-36; evgclass=noclass,okay;
lcl|XM_022877876.1_cds_XP_022733611.1_1	149	0.00596363		type=CDS; aalen=111,90%,partial5; clen=372; strand=-; offs=371-36; evgclass=noclass,okay;	100	TRINITY_DN9290_c0_g1_i4	type=CDS; aalen=64,38%,complete-utrbad; clen=507; strand=-; offs=235-41; evgclass=noclass,okay;	100	TRINITY_DN9290_c0_g1_i4	type=CDS; aalen=64,38%,complete-utrbad; clen=507; strand=-; offs=235-41; evgclass=noclass,okay;	72	TRINITY_DN66275_c0_g1_i2	type=CDS; aalen=466,80%,complete; clen=1749; strand=+; offs=85-1485; evgclass=main,okay,match:TRINITY_DN66275_c0_g1_i1,pct:100/91/.;	42.7638	TRINITY_DN112404_c0_g2_i1	type=CDS; aalen=111,90%,partial5; clen=372; strand=-; offs=371-36; evgclass=noclass,okay;
lcl|NCVQ01000007.1_cds_PWZ16763.1_1	146	4.9854e-05	TRINITY_DN112423_c0_g1_i1	type=CDS; aalen=143,99%,partial; clen=430; strand=+; offs=1-429; evgclass=noclass,okay;	100	TRINITY_DN14420_c0_g2_i1	type=CDS; aalen=139,99%,partial; clen=419; strand=-; offs=418-2; evgclass=main,okay,match:TRINITY_DN138838_c0_g1_i1,pct:100/41/.;	100	TRINITY_DN14420_c0_g2_i1	type=CDS; aalen=139,99%,partial; clen=419; strand=-; offs=418-2; evgclass=main,okay,match:TRINITY_DN138838_c0_g1_i1,pct:100/41/.;	62	TRINITY_DN112423_c0_g1_i1	type=CDS; aalen=143,99%,partial; clen=430; strand=+; offs=1-429; evgclass=noclass,okay;	49.9773	TRINITY_DN112423_c0_g1_i1	type=CDS; aalen=143,99%,partial; clen=430; strand=+; offs=1-429; evgclass=noclass,okay;
lcl|EU968939.1_cds_ACG41057.1_1	146	4.9854e-05		type=CDS; aalen=143,99%,partial; clen=430; strand=+; offs=1-429; evgclass=noclass,okay;	100	TRINITY_DN14420_c0_g2_i1	type=CDS; aalen=139,99%,partial; clen=419; strand=-; offs=418-2; evgclass=main,okay,match:TRINITY_DN138838_c0_g1_i1,pct:100/41/.;	100	TRINITY_DN14420_c0_g2_i1	type=CDS; aalen=139,99%,partial; clen=419; strand=-; offs=418-2; evgclass=main,okay,match:TRINITY_DN138838_c0_g1_i1,pct:100/41/.;	62	TRINITY_DN112423_c0_g1_i1	type=CDS; aalen=143,99%,partial; clen=430; strand=+; offs=1-429; evgclass=noclass,okay;	49.9773	TRINITY_DN112423_c0_g1_i1	type=CDS; aalen=143,99%,partial; clen=430; strand=+; offs=1-429; evgclass=noclass,okay;
lcl|RWGY01000011.1_cds_TVU31305.1_1	23	0.693786	TRINITY_DN112470_c0_g2_i1	type=CDS; aalen=109,99%,partial; clen=329; strand=+; offs=3-329; evgclass=noclass,okay;	100	TRINITY_DN63492_c0_g1_i1	type=CDS; aalen=149,52%,partial3-utrpoor; clen=858; strand=+; offs=411-857; evgclass=main,okay,match:TRINITY_DN63492_c0_g1_i3,pct:99/98/.;	100	TRINITY_DN63492_c0_g1_i1	type=CDS; aalen=149,52%,partial3-utrpoor; clen=858; strand=+; offs=411-857; evgclass=main,okay,match:TRINITY_DN63492_c0_g1_i3,pct:99/98/.;	30	TRINITY_DN120559_c0_g1_i1	type=CDS; aalen=103,98%,partial; clen=313; strand=+; offs=3-311; evgclass=noclass,okay;	36.452	TRINITY_DN112470_c0_g2_i1	type=CDS; aalen=109,99%,partial; clen=329; strand=+; offs=3-329; evgclass=noclass,okay;
lcl|XM_012980425.1_cds_XP_012835879.1_1	25	0.202049	TRINITY_DN112566_c0_g1_i1	type=CDS; aalen=82,79%,complete; clen=314; strand=-; offs=282-34; evgclass=noclass,okay;	100	TRINITY_DN68346_c0_g1_i1	type=CDS; aalen=497,91%,complete; clen=1635; strand=+; offs=71-1564; evgclass=noclass,okay;	100	TRINITY_DN68346_c0_g1_i1	type=CDS; aalen=497,91%,complete; clen=1635; strand=+; offs=71-1564; evgclass=noclass,okay;	44	TRINITY_DN28809_c0_g2_i1	type=CDS; aalen=73,33%,complete-utrbad; clen=669; strand=+; offs=402-623; evgclass=noclass,okay;	38.2554	TRINITY_DN112566_c0_g1_i1	type=CDS; aalen=82,79%,complete; clen=314; strand=-; offs=282-34; evgclass=noclass,okay;
lcl|KI630480.1_cds_EYU38728.1_1	25	0.202049		type=CDS; aalen=82,79%,complete; clen=314; strand=-; offs=282-34; evgclass=noclass,okay;	100	TRINITY_DN68346_c0_g1_i1	type=CDS; aalen=497,91%,complete; clen=1635; strand=+; offs=71-1564; evgclass=noclass,okay;	100	TRINITY_DN68346_c0_g1_i1	type=CDS; aalen=497,91%,complete; clen=1635; strand=+; offs=71-1564; evgclass=noclass,okay;	44	TRINITY_DN28809_c0_g2_i1	type=CDS; aalen=73,33%,complete-utrbad; clen=669; strand=+; offs=402-623; evgclass=noclass,okay;	38.2554	TRINITY_DN112566_c0_g1_i1	type=CDS; aalen=82,79%,complete; clen=314; strand=-; offs=282-34; evgclass=noclass,okay;
lcl|XM_023014248.1_cds_XP_022870016.1_1	34	0.816607	TRINITY_DN112664_c0_g1_i1	type=CDS; aalen=101,65%,complete; clen=468; strand=-; offs=462-157; evgclass=noclass,okay;	100	TRINITY_DN16610_c1_g1_i1	type=CDS; aalen=406,84%,complete; clen=1453; strand=-; offs=1437-217; evgclass=main,okay,match:TRINITY_DN16610_c1_g1_i2,pct:99/100/.;	100	TRINITY_DN16610_c1_g1_i1	type=CDS; aalen=406,84%,complete; clen=1453; strand=-; offs=1437-217; evgclass=main,okay,match:TRINITY_DN16610_c1_g1_i2,pct:99/100/.;	37	TRINITY_DN138261_c0_g1_i1	type=CDS; aalen=105,99%,partial; clen=317; strand=+; offs=3-317; evgclass=noclass,okay;	35.5503	TRINITY_DN112664_c0_g1_i1	type=CDS; aalen=101,65%,complete; clen=468; strand=-; offs=462-157; evgclass=noclass,okay;
lcl|NM_001360308.1_cds_NP_001347237.1_1	43	0.00570731	TRINITY_DN112669_c0_g1_i1	type=CDS; aalen=230,94%,partial3; clen=728; strand=+; offs=38-727; evgclass=noclass,okay;	100	TRINITY_DN112669_c0_g1_i1	type=CDS; aalen=230,94%,partial3; clen=728; strand=+; offs=38-727; evgclass=noclass,okay;	100	TRINITY_DN112669_c0_g1_i1	type=CDS; aalen=230,94%,partial3; clen=728; strand=+; offs=38-727; evgclass=noclass,okay;	111	TRINITY_DN16266_c0_g1_i3	type=CDS; aalen=167,63%,partial5; clen=789; strand=+; offs=1-504; evgclass=noclass,okay;	42.7638	TRINITY_DN112669_c0_g1_i1	type=CDS; aalen=230,94%,partial3; clen=728; strand=+; offs=38-727; evgclass=noclass,okay;
lcl|X07188.1_cds_CAA30168.1_1	37	0.00444353		type=CDS; aalen=230,94%,partial3; clen=728; strand=+; offs=38-727; evgclass=noclass,okay;	100	TRINITY_DN112669_c0_g1_i1	type=CDS; aalen=230,94%,partial3; clen=728; strand=+; offs=38-727; evgclass=noclass,okay;	100	TRINITY_DN112669_c0_g1_i1	type=CDS; aalen=230,94%,partial3; clen=728; strand=+; offs=38-727; evgclass=noclass,okay;	111	TRINITY_DN16266_c0_g1_i3	type=CDS; aalen=167,63%,partial5; clen=789; strand=+; offs=1-504; evgclass=noclass,okay;	42.7638	TRINITY_DN112669_c0_g1_i1	type=CDS; aalen=230,94%,partial3; clen=728; strand=+; offs=38-727; evgclass=noclass,okay;
lcl|XM_022120043.2_cds_XP_021975735.1_1	51	0.461253	TRINITY_DN112715_c0_g1_i1	type=CDS; aalen=182,97%,partial5; clen=565; strand=+; offs=3-551; evgclass=noclass,okay;	100	TRINITY_DN113362_c0_g1_i1	type=CDS; aalen=65,36%,complete-utrbad; clen=546; strand=+; offs=246-443; evgclass=noclass,okay;	100	TRINITY_DN113362_c0_g1_i1	type=CDS; aalen=65,36%,complete-utrbad; clen=546; strand=+; offs=246-443; evgclass=noclass,okay;	44	TRINITY_DN59484_c0_g2_i2	type=CDS; aalen=109,98%,partial5; clen=336; strand=+; offs=1-330; evgclass=main,okay,match:TRINITY_DN71453_c0_g1_i2,pct:100/33/-sense;	36.452	TRINITY_DN112715_c0_g1_i1	type=CDS; aalen=182,97%,partial5; clen=565; strand=+; offs=3-551; evgclass=noclass,okay;
lcl|VXIU01000004.1_cds_KAA6428647.1_1	25	0.055649	TRINITY_DN112741_c0_g1_i1	type=CDS; aalen=146,99%,partial; clen=440; strand=+; offs=3-440; evgclass=noclass,okay;	100	TRINITY_DN123941_c0_g1_i1	type=CDS; aalen=104,75%,partial5; clen=416; strand=+; offs=2-316; evgclass=noclass,okay;	100	TRINITY_DN123941_c0_g1_i1	type=CDS; aalen=104,75%,partial5; clen=416; strand=+; offs=2-316; evgclass=noclass,okay;	57	TRINITY_DN3847_c0_g1_i3	type=CDS; aalen=541,66%,complete; clen=2440; strand=-; offs=2230-605; evgclass=main,okay,match:TRINITY_DN3847_c0_g1_i8,pct:100/100/.;	40.9604	TRINITY_DN112741_c0_g1_i1	type=CDS; aalen=146,99%,partial; clen=440; strand=+; offs=3-440; evgclass=noclass,okay;
lcl|AP014960.1_cds_BAS88265.1_1	26	0.00231166	TRINITY_DN112829_c0_g1_i2	type=CDS; aalen=270,97%,partial5; clen=831; strand=-; offs=831-19; evgclass=noclass,okay;	100	TRINITY_DN80942_c0_g1_i1	type=CDS; aalen=324,99%,partial; clen=975; strand=+; offs=2-973; evgclass=noclass,okay;	100	TRINITY_DN80942_c0_g1_i1	type=CDS; aalen=324,99%,partial; clen=975; strand=+; offs=2-973; evgclass=noclass,okay;	41	TRINITY_DN112829_c0_g1_i2	type=CDS; aalen=270,97%,partial5; clen=831; strand=-; offs=831-19; evgclass=noclass,okay;	43.6655	TRINITY_DN112829_c0_g1_i2	type=CDS; aalen=270,97%,partial5; clen=831; strand=-; offs=831-19; evgclass=noclass,okay;
lcl|GL378323.1_cds_EFJ53018.1_1	266	0.0135905	TRINITY_DN112969_c0_g1_i2	type=CDS; aalen=144,99%,partial; clen=434; strand=+; offs=2-433; evgclass=main,okay,match:TRINITY_DN112969_c0_g1_i1,pct:99/74/.;	100	TRINITY_DN12311_c1_g1_i1	type=CDS; aalen=309,99%,partial; clen=929; strand=+; offs=2-928; evgclass=noclass,okay;	100	TRINITY_DN12311_c1_g1_i1	type=CDS; aalen=309,99%,partial; clen=929; strand=+; offs=2-928; evgclass=noclass,okay;	83	TRINITY_DN90938_c0_g1_i1	type=CDS; aalen=95,42%,complete-utrbad; clen=670; strand=+; offs=355-642; evgclass=noclass,okay;	42.7638	TRINITY_DN112969_c0_g1_i2	type=CDS; aalen=144,99%,partial; clen=434; strand=+; offs=2-433; evgclass=main,okay,match:TRINITY_DN112969_c0_g1_i1,pct:99/74/.;
lcl|XM_002945977.1_cds_XP_002946023.1_1	266	0.0135905		type=CDS; aalen=144,99%,partial; clen=434; strand=+; offs=2-433; evgclass=main,okay,match:TRINITY_DN112969_c0_g1_i1,pct:99/74/.;	100	TRINITY_DN12311_c1_g1_i1	type=CDS; aalen=309,99%,partial; clen=929; strand=+; offs=2-928; evgclass=noclass,okay;	100	TRINITY_DN12311_c1_g1_i1	type=CDS; aalen=309,99%,partial; clen=929; strand=+; offs=2-928; evgclass=noclass,okay;	83	TRINITY_DN90938_c0_g1_i1	type=CDS; aalen=95,42%,complete-utrbad; clen=670; strand=+; offs=355-642; evgclass=noclass,okay;	42.7638	TRINITY_DN112969_c0_g1_i2	type=CDS; aalen=144,99%,partial; clen=434; strand=+; offs=2-433; evgclass=main,okay,match:TRINITY_DN112969_c0_g1_i1,pct:99/74/.;
lcl|EU311423.1_cds_ABY26951.1_1	261	9.84026e-58	TRINITY_DN113006_c0_g1_i1	type=CDS; aalen=64,89%,complete; clen=217; strand=+; offs=23-217; evgclass=noclass,okay;	100	TRINITY_DN47275_c0_g1_i5	type=CDS; aalen=322,86%,partial5; clen=1120; strand=+; offs=1-969; evgclass=main,okay,match:TRINITY_DN47275_c0_g1_i3,pct:99/23/.;	100	TRINITY_DN47275_c0_g1_i5	type=CDS; aalen=322,86%,partial5; clen=1120; strand=+; offs=1-969; evgclass=main,okay,match:TRINITY_DN47275_c0_g1_i3,pct:99/23/.;	241	TRINITY_DN115956_c0_g1_i1	type=CDS; aalen=248,77%,partial5; clen=967; strand=+; offs=1-747; evgclass=noclass,okay;	223.101	TRINITY_DN113006_c0_g1_i1	type=CDS; aalen=64,89%,complete; clen=217; strand=+; offs=23-217; evgclass=noclass,okay;
lcl|XM_015755840.2_cds_XP_015611326.1_1	45	0.731906	TRINITY_DN11304_c0_g5_i1	type=CDS; aalen=188,93%,partial5; clen=609; strand=-; offs=609-43; evgclass=noclass,okay;	100	TRINITY_DN122036_c0_g1_i1	type=CDS; aalen=384,76%,complete; clen=1502; strand=+; offs=77-1231; evgclass=noclass,okay;	100	TRINITY_DN122036_c0_g1_i1	type=CDS; aalen=384,76%,complete; clen=1502; strand=+; offs=77-1231; evgclass=noclass,okay;	49	TRINITY_DN2470_c0_g1_i5	type=CDS; aalen=332,76%,complete; clen=1310; strand=+; offs=33-1031; evgclass=noclass,okay;	36.452	TRINITY_DN11304_c0_g5_i1	type=CDS; aalen=188,93%,partial5; clen=609; strand=-; offs=609-43; evgclass=noclass,okay;
lcl|AP014965.1_cds_BAT07605.1_1	45	0.731906		type=CDS; aalen=188,93%,partial5; clen=609; strand=-; offs=609-43; evgclass=noclass,okay;	100	TRINITY_DN122036_c0_g1_i1	type=CDS; aalen=384,76%,complete; clen=1502; strand=+; offs=77-1231; evgclass=noclass,okay;	100	TRINITY_DN122036_c0_g1_i1	type=CDS; aalen=384,76%,complete; clen=1502; strand=+; offs=77-1231; evgclass=noclass,okay;	49	TRINITY_DN2470_c0_g1_i5	type=CDS; aalen=332,76%,complete; clen=1310; strand=+; offs=33-1031; evgclass=noclass,okay;	36.452	TRINITY_DN11304_c0_g5_i1	type=CDS; aalen=188,93%,partial5; clen=609; strand=-; offs=609-43; evgclass=noclass,okay;
lcl|KD244432.1_cds_EMS49350.1_1	82	0.00724521		type=CDS; aalen=188,93%,partial5; clen=609; strand=-; offs=609-43; evgclass=noclass,okay;	100	TRINITY_DN120929_c0_g1_i1	type=CDS; aalen=119,96%,partial3; clen=369; strand=-; offs=358-2; evgclass=noclass,okay;	100	TRINITY_DN120929_c0_g1_i1	type=CDS; aalen=119,96%,partial3; clen=369; strand=-; offs=358-2; evgclass=noclass,okay;	52	TRINITY_DN11304_c0_g5_i1	type=CDS; aalen=188,93%,partial5; clen=609; strand=-; offs=609-43; evgclass=noclass,okay;	43.6655	TRINITY_DN11304_c0_g5_i1	type=CDS; aalen=188,93%,partial5; clen=609; strand=-; offs=609-43; evgclass=noclass,okay;
lcl|CM000146.1_cds_EAZ44363.1_1	45	0.731906		type=CDS; aalen=188,93%,partial5; clen=609; strand=-; offs=609-43; evgclass=noclass,okay;	100	TRINITY_DN122036_c0_g1_i1	type=CDS; aalen=384,76%,complete; clen=1502; strand=+; offs=77-1231; evgclass=noclass,okay;	100	TRINITY_DN122036_c0_g1_i1	type=CDS; aalen=384,76%,complete; clen=1502; strand=+; offs=77-1231; evgclass=noclass,okay;	49	TRINITY_DN2470_c0_g1_i5	type=CDS; aalen=332,76%,complete; clen=1310; strand=+; offs=33-1031; evgclass=noclass,okay;	36.452	TRINITY_DN11304_c0_g5_i1	type=CDS; aalen=188,93%,partial5; clen=609; strand=-; offs=609-43; evgclass=noclass,okay;
lcl|CM000134.1_cds_EAZ08715.1_1	36	0.731906		type=CDS; aalen=188,93%,partial5; clen=609; strand=-; offs=609-43; evgclass=noclass,okay;	100	TRINITY_DN122036_c0_g1_i1	type=CDS; aalen=384,76%,complete; clen=1502; strand=+; offs=77-1231; evgclass=noclass,okay;	100	TRINITY_DN122036_c0_g1_i1	type=CDS; aalen=384,76%,complete; clen=1502; strand=+; offs=77-1231; evgclass=noclass,okay;	39	TRINITY_DN197_c0_g1_i3	type=CDS; aalen=783,59%,complete-utrpoor; clen=3954; strand=-; offs=3790-1439; evgclass=main,okay,match:TRINITY_DN197_c0_g1_i11,pct:100/81/.;	36.452	TRINITY_DN11304_c0_g5_i1	type=CDS; aalen=188,93%,partial5; clen=609; strand=-; offs=609-43; evgclass=noclass,okay;
lcl|AP008215.2_cds_BAH94518.1_1	45	0.731906		type=CDS; aalen=188,93%,partial5; clen=609; strand=-; offs=609-43; evgclass=noclass,okay;	100	TRINITY_DN122036_c0_g1_i1	type=CDS; aalen=384,76%,complete; clen=1502; strand=+; offs=77-1231; evgclass=noclass,okay;	100	TRINITY_DN122036_c0_g1_i1	type=CDS; aalen=384,76%,complete; clen=1502; strand=+; offs=77-1231; evgclass=noclass,okay;	49	TRINITY_DN2470_c0_g1_i5	type=CDS; aalen=332,76%,complete; clen=1310; strand=+; offs=33-1031; evgclass=noclass,okay;	36.452	TRINITY_DN11304_c0_g5_i1	type=CDS; aalen=188,93%,partial5; clen=609; strand=-; offs=609-43; evgclass=noclass,okay;
lcl|AP005700.3_cds_BAD29104.1_1	45	0.731906		type=CDS; aalen=188,93%,partial5; clen=609; strand=-; offs=609-43; evgclass=noclass,okay;	100	TRINITY_DN122036_c0_g1_i1	type=CDS; aalen=384,76%,complete; clen=1502; strand=+; offs=77-1231; evgclass=noclass,okay;	100	TRINITY_DN122036_c0_g1_i1	type=CDS; aalen=384,76%,complete; clen=1502; strand=+; offs=77-1231; evgclass=noclass,okay;	49	TRINITY_DN2470_c0_g1_i5	type=CDS; aalen=332,76%,complete; clen=1310; strand=+; offs=33-1031; evgclass=noclass,okay;	36.452	TRINITY_DN11304_c0_g5_i1	type=CDS; aalen=188,93%,partial5; clen=609; strand=-; offs=609-43; evgclass=noclass,okay;
lcl|AYRZ02000012.1_cds_PHT64613.1_1	37	0.888885	TRINITY_DN11305_c0_g1_i8	type=CDS; aalen=472,66%,complete; clen=2120; strand=-; offs=1857-439; evgclass=main,okay,match:TRINITY_DN11305_c0_g1_i1,pct:100/80/.;	100	TRINITY_DN63339_c0_g1_i1	type=CDS; aalen=34,29%,complete; clen=357; strand=+; offs=211-315; evgclass=noclass,okay;	100	TRINITY_DN63339_c0_g1_i1	type=CDS; aalen=34,29%,complete; clen=357; strand=+; offs=211-315; evgclass=noclass,okay;	28	TRINITY_DN34359_c0_g1_i3	type=CDS; aalen=221,89%,partial3; clen=739; strand=+; offs=77-739; evgclass=main,okay,match:TRINITY_DN34359_c0_g1_i9,pct:100/49/.;	36.452	TRINITY_DN11305_c0_g1_i8	type=CDS; aalen=472,66%,complete; clen=2120; strand=-; offs=1857-439; evgclass=main,okay,match:TRINITY_DN11305_c0_g1_i1,pct:100/80/.;
lcl|LSYV01000003.1_cds_KXZ56073.1_1	71	0.012282	TRINITY_DN113197_c0_g1_i1	type=CDS; aalen=216,88%,partial3; clen=733; strand=+; offs=85-732; evgclass=noclass,okay;	100	TRINITY_DN2840_c0_g1_i3	type=CDS; aalen=533,76%,complete; clen=2088; strand=+; offs=10-1611; evgclass=main,okay,match:TRINITY_DN2840_c0_g1_i2,pct:100/91/.;	100	TRINITY_DN2840_c0_g1_i3	type=CDS; aalen=533,76%,complete; clen=2088; strand=+; offs=10-1611; evgclass=main,okay,match:TRINITY_DN2840_c0_g1_i2,pct:100/91/.;	44	TRINITY_DN91107_c0_g2_i1	type=CDS; aalen=120,70%,complete; clen=517; strand=-; offs=516-154; evgclass=noclass,okay;	41.8621	TRINITY_DN113197_c0_g1_i1	type=CDS; aalen=216,88%,partial3; clen=733; strand=+; offs=85-732; evgclass=noclass,okay;
lcl|CM018050.1_cds_KAA8518371.1_1	141	3.80739e-59	TRINITY_DN11333_c0_g1_i3	type=CDS; aalen=152,46%,complete-utrpoor; clen=983; strand=+; offs=72-530; evgclass=maina2,okay,match:TRINITY_DN55337_c0_g1_i1,pct:100/51/.;	100	TRINITY_DN28986_c0_g2_i1	type=CDS; aalen=275,65%,complete; clen=1256; strand=-; offs=945-118; evgclass=main,okay,match:TRINITY_DN28986_c0_g2_i2,pct:100/56/.;	100	TRINITY_DN28986_c0_g2_i1	type=CDS; aalen=275,65%,complete; clen=1256; strand=-; offs=945-118; evgclass=main,okay,match:TRINITY_DN28986_c0_g2_i2,pct:100/56/.;	380	TRINITY_DN11333_c0_g1_i3	type=CDS; aalen=152,46%,complete-utrpoor; clen=983; strand=+; offs=72-530; evgclass=maina2,okay,match:TRINITY_DN55337_c0_g1_i1,pct:100/51/.;	228.511	TRINITY_DN11333_c0_g1_i3	type=CDS; aalen=152,46%,complete-utrpoor; clen=983; strand=+; offs=72-530; evgclass=maina2,okay,match:TRINITY_DN55337_c0_g1_i1,pct:100/51/.;
lcl|CM017661.1_cds_TYI46639.1_1	229	1.46064e-44		type=CDS; aalen=152,46%,complete-utrpoor; clen=983; strand=+; offs=72-530; evgclass=maina2,okay,match:TRINITY_DN55337_c0_g1_i1,pct:100/51/.;	100	TRINITY_DN23604_c0_g1_i3	type=CDS; aalen=321,99%,partial; clen=964; strand=+; offs=1-963; evgclass=main,okay,match:TRINITY_DN23604_c0_g1_i6,pct:99/86/.;	100	TRINITY_DN23604_c0_g1_i3	type=CDS; aalen=321,99%,partial; clen=964; strand=+; offs=1-963; evgclass=main,okay,match:TRINITY_DN23604_c0_g1_i6,pct:99/86/.;	312	TRINITY_DN11333_c0_g1_i3	type=CDS; aalen=152,46%,complete-utrpoor; clen=983; strand=+; offs=72-530; evgclass=maina2,okay,match:TRINITY_DN55337_c0_g1_i1,pct:100/51/.;	180.721	TRINITY_DN11333_c0_g1_i3	type=CDS; aalen=152,46%,complete-utrpoor; clen=983; strand=+; offs=72-530; evgclass=maina2,okay,match:TRINITY_DN55337_c0_g1_i1,pct:100/51/.;
lcl|CM017635.1_cds_TYH34377.1_1	230	3.4351e-46		type=CDS; aalen=152,46%,complete-utrpoor; clen=983; strand=+; offs=72-530; evgclass=maina2,okay,match:TRINITY_DN55337_c0_g1_i1,pct:100/51/.;	100	TRINITY_DN23604_c0_g1_i3	type=CDS; aalen=321,99%,partial; clen=964; strand=+; offs=1-963; evgclass=main,okay,match:TRINITY_DN23604_c0_g1_i6,pct:99/86/.;	100	TRINITY_DN23604_c0_g1_i3	type=CDS; aalen=321,99%,partial; clen=964; strand=+; offs=1-963; evgclass=main,okay,match:TRINITY_DN23604_c0_g1_i6,pct:99/86/.;	312	TRINITY_DN11333_c0_g1_i3	type=CDS; aalen=152,46%,complete-utrpoor; clen=983; strand=+; offs=72-530; evgclass=maina2,okay,match:TRINITY_DN55337_c0_g1_i1,pct:100/51/.;	185.23	TRINITY_DN11333_c0_g1_i3	type=CDS; aalen=152,46%,complete-utrpoor; clen=983; strand=+; offs=72-530; evgclass=maina2,okay,match:TRINITY_DN55337_c0_g1_i1,pct:100/51/.;
lcl|CM017635.1_cds_TYH34375.1_1	230	3.4351e-46		type=CDS; aalen=152,46%,complete-utrpoor; clen=983; strand=+; offs=72-530; evgclass=maina2,okay,match:TRINITY_DN55337_c0_g1_i1,pct:100/51/.;	100	TRINITY_DN23604_c0_g1_i3	type=CDS; aalen=321,99%,partial; clen=964; strand=+; offs=1-963; evgclass=main,okay,match:TRINITY_DN23604_c0_g1_i6,pct:99/86/.;	100	TRINITY_DN23604_c0_g1_i3	type=CDS; aalen=321,99%,partial; clen=964; strand=+; offs=1-963; evgclass=main,okay,match:TRINITY_DN23604_c0_g1_i6,pct:99/86/.;	312	TRINITY_DN11333_c0_g1_i3	type=CDS; aalen=152,46%,complete-utrpoor; clen=983; strand=+; offs=72-530; evgclass=maina2,okay,match:TRINITY_DN55337_c0_g1_i1,pct:100/51/.;	185.23	TRINITY_DN11333_c0_g1_i3	type=CDS; aalen=152,46%,complete-utrpoor; clen=983; strand=+; offs=72-530; evgclass=maina2,okay,match:TRINITY_DN55337_c0_g1_i1,pct:100/51/.;
lcl|CM017713.1_cds_TYG37207.1_1	229	1.46064e-44		type=CDS; aalen=152,46%,complete-utrpoor; clen=983; strand=+; offs=72-530; evgclass=maina2,okay,match:TRINITY_DN55337_c0_g1_i1,pct:100/51/.;	100	TRINITY_DN23604_c0_g1_i3	type=CDS; aalen=321,99%,partial; clen=964; strand=+; offs=1-963; evgclass=main,okay,match:TRINITY_DN23604_c0_g1_i6,pct:99/86/.;	100	TRINITY_DN23604_c0_g1_i3	type=CDS; aalen=321,99%,partial; clen=964; strand=+; offs=1-963; evgclass=main,okay,match:TRINITY_DN23604_c0_g1_i6,pct:99/86/.;	312	TRINITY_DN11333_c0_g1_i3	type=CDS; aalen=152,46%,complete-utrpoor; clen=983; strand=+; offs=72-530; evgclass=maina2,okay,match:TRINITY_DN55337_c0_g1_i1,pct:100/51/.;	180.721	TRINITY_DN11333_c0_g1_i3	type=CDS; aalen=152,46%,complete-utrpoor; clen=983; strand=+; offs=72-530; evgclass=maina2,okay,match:TRINITY_DN55337_c0_g1_i1,pct:100/51/.;
lcl|CM017713.1_cds_TYG37206.1_1	229	1.46064e-44		type=CDS; aalen=152,46%,complete-utrpoor; clen=983; strand=+; offs=72-530; evgclass=maina2,okay,match:TRINITY_DN55337_c0_g1_i1,pct:100/51/.;	100	TRINITY_DN23604_c0_g1_i3	type=CDS; aalen=321,99%,partial; clen=964; strand=+; offs=1-963; evgclass=main,okay,match:TRINITY_DN23604_c0_g1_i6,pct:99/86/.;	100	TRINITY_DN23604_c0_g1_i3	type=CDS; aalen=321,99%,partial; clen=964; strand=+; offs=1-963; evgclass=main,okay,match:TRINITY_DN23604_c0_g1_i6,pct:99/86/.;	312	TRINITY_DN11333_c0_g1_i3	type=CDS; aalen=152,46%,complete-utrpoor; clen=983; strand=+; offs=72-530; evgclass=maina2,okay,match:TRINITY_DN55337_c0_g1_i1,pct:100/51/.;	180.721	TRINITY_DN11333_c0_g1_i3	type=CDS; aalen=152,46%,complete-utrpoor; clen=983; strand=+; offs=72-530; evgclass=maina2,okay,match:TRINITY_DN55337_c0_g1_i1,pct:100/51/.;
lcl|XM_028069115.1_cds_XP_027924916.1_1	86	1.60387e-25		type=CDS; aalen=152,46%,complete-utrpoor; clen=983; strand=+; offs=72-530; evgclass=maina2,okay,match:TRINITY_DN55337_c0_g1_i1,pct:100/51/.;	100	TRINITY_DN13231_c1_g2_i6	type=CDS; aalen=360,77%,complete; clen=1393; strand=+; offs=29-1111; evgclass=main,okay,match:TRINITY_DN13231_c1_g2_i4,pct:100/96/.;	100	TRINITY_DN13231_c1_g2_i6	type=CDS; aalen=360,77%,complete; clen=1393; strand=+; offs=29-1111; evgclass=main,okay,match:TRINITY_DN13231_c1_g2_i4,pct:100/96/.;	139	TRINITY_DN11333_c0_g1_i3	type=CDS; aalen=152,46%,complete-utrpoor; clen=983; strand=+; offs=72-530; evgclass=maina2,okay,match:TRINITY_DN55337_c0_g1_i1,pct:100/51/.;	116.702	TRINITY_DN11333_c0_g1_i3	type=CDS; aalen=152,46%,complete-utrpoor; clen=983; strand=+; offs=72-530; evgclass=maina2,okay,match:TRINITY_DN55337_c0_g1_i1,pct:100/51/.;
lcl|ASHM01089911.1_cds_PNX63273.1_1	27	3.76674e-30		type=CDS; aalen=152,46%,complete-utrpoor; clen=983; strand=+; offs=72-530; evgclass=maina2,okay,match:TRINITY_DN55337_c0_g1_i1,pct:100/51/.;	100	TRINITY_DN1370_c1_g3_i2	type=CDS; aalen=337,81%,complete; clen=1240; strand=+; offs=112-1125; evgclass=main,okay,match:TRINITY_DN1370_c1_g3_i1,pct:99/100/.;	100	TRINITY_DN1370_c1_g3_i2	type=CDS; aalen=337,81%,complete; clen=1240; strand=+; offs=112-1125; evgclass=main,okay,match:TRINITY_DN1370_c1_g3_i1,pct:99/100/.;	128	TRINITY_DN31455_c0_g1_i2	type=CDS; aalen=180,85%,partial3; clen=632; strand=-; offs=541-2; evgclass=main,okay,match:TRINITY_DN31455_c0_g1_i1,pct:100/98/.;	132.031	TRINITY_DN11333_c0_g1_i3	type=CDS; aalen=152,46%,complete-utrpoor; clen=983; strand=+; offs=72-530; evgclass=maina2,okay,match:TRINITY_DN55337_c0_g1_i1,pct:100/51/.;
lcl|CM003380.1_cds_KOM56080.1_1	28	5.30283e-28		type=CDS; aalen=152,46%,complete-utrpoor; clen=983; strand=+; offs=72-530; evgclass=maina2,okay,match:TRINITY_DN55337_c0_g1_i1,pct:100/51/.;	100	TRINITY_DN18363_c0_g1_i11	type=CDS; aalen=1256,84%,complete; clen=4454; strand=+; offs=486-4256; evgclass=main,okay,match:TRINITY_DN18363_c0_g1_i8,pct:100/99/.;	100	TRINITY_DN18363_c0_g1_i11	type=CDS; aalen=1256,84%,complete; clen=4454; strand=+; offs=486-4256; evgclass=main,okay,match:TRINITY_DN18363_c0_g1_i8,pct:100/99/.;	129	TRINITY_DN67728_c0_g2_i3	type=CDS; aalen=138,63%,complete; clen=659; strand=-; offs=651-235; evgclass=main,okay,match:TRINITY_DN67728_c0_g2_i4,pct:100/88/.;	124.817	TRINITY_DN11333_c0_g1_i3	type=CDS; aalen=152,46%,complete-utrpoor; clen=983; strand=+; offs=72-530; evgclass=maina2,okay,match:TRINITY_DN55337_c0_g1_i1,pct:100/51/.;
lcl|CM001752.1_cds_KJB80745.1_1	251	3.4351e-46		type=CDS; aalen=152,46%,complete-utrpoor; clen=983; strand=+; offs=72-530; evgclass=maina2,okay,match:TRINITY_DN55337_c0_g1_i1,pct:100/51/.;	100	TRINITY_DN97058_c0_g1_i2	type=CDS; aalen=72,51%,complete; clen=428; strand=+; offs=12-230; evgclass=noclass,okay;	100	TRINITY_DN97058_c0_g1_i2	type=CDS; aalen=72,51%,complete; clen=428; strand=+; offs=12-230; evgclass=noclass,okay;	312	TRINITY_DN11333_c0_g1_i3	type=CDS; aalen=152,46%,complete-utrpoor; clen=983; strand=+; offs=72-530; evgclass=maina2,okay,match:TRINITY_DN55337_c0_g1_i1,pct:100/51/.;	185.23	TRINITY_DN11333_c0_g1_i3	type=CDS; aalen=152,46%,complete-utrpoor; clen=983; strand=+; offs=72-530; evgclass=maina2,okay,match:TRINITY_DN55337_c0_g1_i1,pct:100/51/.;
lcl|CM001752.1_cds_KJB80744.1_1	251	3.4351e-46		type=CDS; aalen=152,46%,complete-utrpoor; clen=983; strand=+; offs=72-530; evgclass=maina2,okay,match:TRINITY_DN55337_c0_g1_i1,pct:100/51/.;	100	TRINITY_DN97058_c0_g1_i2	type=CDS; aalen=72,51%,complete; clen=428; strand=+; offs=12-230; evgclass=noclass,okay;	100	TRINITY_DN97058_c0_g1_i2	type=CDS; aalen=72,51%,complete; clen=428; strand=+; offs=12-230; evgclass=noclass,okay;	312	TRINITY_DN11333_c0_g1_i3	type=CDS; aalen=152,46%,complete-utrpoor; clen=983; strand=+; offs=72-530; evgclass=maina2,okay,match:TRINITY_DN55337_c0_g1_i1,pct:100/51/.;	185.23	TRINITY_DN11333_c0_g1_i3	type=CDS; aalen=152,46%,complete-utrpoor; clen=983; strand=+; offs=72-530; evgclass=maina2,okay,match:TRINITY_DN55337_c0_g1_i1,pct:100/51/.;
lcl|XM_020307435.2_cds_XP_020163024.1_1	45	1.97294e-05	TRINITY_DN11333_c0_g1_i5	type=CDS; aalen=150,60%,complete; clen=746; strand=+; offs=14-466; evgclass=main,okay,match:TRINITY_DN11333_c0_g1_i2,pct:99/76/.;	100	TRINITY_DN23846_c0_g1_i7	type=CDS; aalen=514,89%,complete; clen=1719; strand=+; offs=2-1546; evgclass=main,okay,match:TRINITY_DN23846_c0_g1_i8,pct:100/98/.;	100	TRINITY_DN23846_c0_g1_i7	type=CDS; aalen=514,89%,complete; clen=1719; strand=+; offs=2-1546; evgclass=main,okay,match:TRINITY_DN23846_c0_g1_i8,pct:100/98/.;	127	TRINITY_DN11333_c0_g1_i5	type=CDS; aalen=150,60%,complete; clen=746; strand=+; offs=14-466; evgclass=main,okay,match:TRINITY_DN11333_c0_g1_i2,pct:99/76/.;	49.9773	TRINITY_DN11333_c0_g1_i5	type=CDS; aalen=150,60%,complete; clen=746; strand=+; offs=14-466; evgclass=main,okay,match:TRINITY_DN11333_c0_g1_i2,pct:99/76/.;
lcl|CM018214.1_cds_KAB2048436.1_1	257	5.70402e-37		type=CDS; aalen=150,60%,complete; clen=746; strand=+; offs=14-466; evgclass=main,okay,match:TRINITY_DN11333_c0_g1_i2,pct:99/76/.;	100	TRINITY_DN134079_c0_g1_i1	type=CDS; aalen=119,50%,complete-utrpoor; clen=713; strand=+; offs=38-397; evgclass=noclass,okay;	100	TRINITY_DN134079_c0_g1_i1	type=CDS; aalen=119,50%,complete-utrpoor; clen=713; strand=+; offs=38-397; evgclass=noclass,okay;	276	TRINITY_DN11333_c0_g1_i3	type=CDS; aalen=152,46%,complete-utrpoor; clen=983; strand=+; offs=72-530; evgclass=maina2,okay,match:TRINITY_DN55337_c0_g1_i1,pct:100/51/.;	155.474	TRINITY_DN11333_c0_g1_i5	type=CDS; aalen=150,60%,complete; clen=746; strand=+; offs=14-466; evgclass=main,okay,match:TRINITY_DN11333_c0_g1_i2,pct:99/76/.;
lcl|CM017648.1_cds_TYJ00886.1_1	257	2.31455e-48		type=CDS; aalen=150,60%,complete; clen=746; strand=+; offs=14-466; evgclass=main,okay,match:TRINITY_DN11333_c0_g1_i2,pct:99/76/.;	100	TRINITY_DN134079_c0_g1_i1	type=CDS; aalen=119,50%,complete-utrpoor; clen=713; strand=+; offs=38-397; evgclass=noclass,okay;	100	TRINITY_DN134079_c0_g1_i1	type=CDS; aalen=119,50%,complete-utrpoor; clen=713; strand=+; offs=38-397; evgclass=noclass,okay;	312	TRINITY_DN11333_c0_g1_i3	type=CDS; aalen=152,46%,complete-utrpoor; clen=983; strand=+; offs=72-530; evgclass=maina2,okay,match:TRINITY_DN55337_c0_g1_i1,pct:100/51/.;	193.345	TRINITY_DN11333_c0_g1_i5	type=CDS; aalen=150,60%,complete; clen=746; strand=+; offs=14-466; evgclass=main,okay,match:TRINITY_DN11333_c0_g1_i2,pct:99/76/.;
lcl|LR031874.1_cds_VDD26336.1_1	140	1.79128e-94		type=CDS; aalen=150,60%,complete; clen=746; strand=+; offs=14-466; evgclass=main,okay,match:TRINITY_DN11333_c0_g1_i2,pct:99/76/.;	100	TRINITY_DN11333_c0_g1_i3	type=CDS; aalen=152,46%,complete-utrpoor; clen=983; strand=+; offs=72-530; evgclass=maina2,okay,match:TRINITY_DN55337_c0_g1_i1,pct:100/51/.;	100	TRINITY_DN11333_c0_g1_i3	type=CDS; aalen=152,46%,complete-utrpoor; clen=983; strand=+; offs=72-530; evgclass=maina2,okay,match:TRINITY_DN55337_c0_g1_i1,pct:100/51/.;	201	TRINITY_DN11333_c0_g1_i5	type=CDS; aalen=150,60%,complete; clen=746; strand=+; offs=14-466; evgclass=main,okay,match:TRINITY_DN11333_c0_g1_i2,pct:99/76/.;	345.73	TRINITY_DN11333_c0_g1_i5	type=CDS; aalen=150,60%,complete; clen=746; strand=+; offs=14-466; evgclass=main,okay,match:TRINITY_DN11333_c0_g1_i2,pct:99/76/.;
lcl|LR031571.1_cds_VDC77922.1_1	176	1.17765e-110		type=CDS; aalen=150,60%,complete; clen=746; strand=+; offs=14-466; evgclass=main,okay,match:TRINITY_DN11333_c0_g1_i2,pct:99/76/.;	100	TRINITY_DN2990_c0_g1_i1	type=CDS; aalen=491,79%,complete; clen=1855; strand=-; offs=1794-319; evgclass=main,okay,match:TRINITY_DN2990_c0_g1_i6,pct:99/86/.;	100	TRINITY_DN2990_c0_g1_i1	type=CDS; aalen=491,79%,complete; clen=1855; strand=-; offs=1794-319; evgclass=main,okay,match:TRINITY_DN2990_c0_g1_i6,pct:99/86/.;	419	TRINITY_DN11333_c0_g1_i3	type=CDS; aalen=152,46%,complete-utrpoor; clen=983; strand=+; offs=72-530; evgclass=maina2,okay,match:TRINITY_DN55337_c0_g1_i1,pct:100/51/.;	400.732	TRINITY_DN11333_c0_g1_i5	type=CDS; aalen=150,60%,complete; clen=746; strand=+; offs=14-466; evgclass=main,okay,match:TRINITY_DN11333_c0_g1_i2,pct:99/76/.;
[truncated: 12,506 more rows]

## Sheet: CDSs IDs
CDSs IDs Homologous to Heat Shock Proteins (HSPs)
TRINITY_DN10009_c0_g1_i6
TRINITY_DN100177_c0_g1_i1
TRINITY_DN1003_c0_g3_i6utrorf
TRINITY_DN1003_c0_g3_i8
TRINITY_DN100395_c0_g3_i1
TRINITY_DN10066_c0_g1_i8
TRINITY_DN100747_c0_g1_i1
TRINITY_DN10076_c0_g1_i6
TRINITY_DN100789_c0_g1_i5
TRINITY_DN100862_c0_g1_i1
[truncated: 2,002 more rows]

## Sheet: HSPs
Name	Modified	Description	Size	Accession	Start of sequence	Latin name	Taxonomy	Common name	Linear
[truncated: 13,022 more rows]
