# Supplementary material for: Development of de-novo transcriptome assembly and SSRs in allohexaploid Brassica with functional annotations and identification of heat-shock proteins for thermotolerance
Source: Front Genet. 2022 Sep 16;13:958217. doi: 10.3389/fgene.2022.958217 (PMC9524822; doi:10.3389/fgene.2022.958217)
Supplement: Supplementary file 3 [file Table4.xlsx]

## Sheet: SSRs
SequenceID	MarkerID	PRIMER_LEFT_SEQUENCE	PRIMER_LEFT_TM	PRIMER_RIGHT_SEQUENCE	PRIMER_RIGHT_TM	LEFT_PRIMER_POS	RIGHT_PRIMER_POS	PRODUCT_SIZE
>TRINITY_DN18_c0_g1_i14|3055:3864|3455:3464	>MK1	ACAAACCCAACCCAAAACAA	60.103	TGGACCAAATGAATGGTGAG	59.343	83	447	365
>TRINITY_DN18_c0_g1_i14|14292:15112|14692:14712	>MK2	AAGTCTGCGCTTGCTCATCT	60.307	AGGCGAAACCTTTGGTTCTT	60.11	219	535	317
>TRINITY_DN18_c0_g1_i14|27735:28552|28135:28152	>MK3	ATCCCTTTGGATACGGGAAC	60.017	ATGAGATAGCGGCTCTGGAA	59.939	62	455	394
>TRINITY_DN18_c0_g1_i14|28142:28959|28542:28559	>MK4	AGTCCTGCGAGCTATGGAAA	59.978	TTGCTTGACGACTCCTCCTT	59.989	166	452	287
>TRINITY_DN18_c0_g1_i14|29643:30460|30043:30060	>MK5	CTCCGATCTCCTCCCTCTCT	59.906	CCAGCTGCTTTATCGTCCTC	59.978	328	603	276
>TRINITY_DN18_c0_g1_i14|29879:30693|30279:30293	>MK6	TGGGATACAGGTGGGAAGAG	59.92	ATGAACCAATCCCAATCCAA	59.991	328	713	386
>TRINITY_DN18_c0_g1_i14|36149:36963|36549:36563	>MK7	AGAACCCAACTGCGAATGAC	60.119	GTGGTAAGCCAAGCCATGTT	60	284	683	400
>TRINITY_DN18_c0_g1_i14|46004:46824|46404:46424	>MK8	GATATTCGGGACGGAGAACA	59.894	TTTCCGGCTATCTTCATTGG	60.031	167	552	386
>TRINITY_DN18_c0_g1_i14|61794:62608|62194:62208	>MK9	ACCATTCCAGACCTTTCACG	59.966	TTGCGGTCAATAAGGTAGGG	59.953	339	725	387
>TRINITY_DN18_c0_g1_i14|66489:67302|66889:66902	>MK10	GGGAAACTTCAATCGGTCAA	59.91	GGGCTTCTTGGCTTTCTTCT	59.962	199	447	249
>TRINITY_DN18_c0_g1_i14|66682:67496|67082:67096	>MK11	GGATCCATCCTTGGTCTTGA	59.862	CGTTGAATTCCGTTCTCTCC	59.67	166	558	393
>TRINITY_DN18_c0_g1_i14|67955:68778|68355:68378	>MK12	ATTGCACTTGCATCGACAAA	60.265	ATCAAGTCCGCCAACAAAAG	60.11	206	522	317
>TRINITY_DN18_c0_g1_i14|71248:72062|71648:71662	>MK13	AGGCATCACAGCTTCTTCGT	60.02	ACAACGATTCCAGCTTCCAC	60.119	367	547	181
>TRINITY_DN18_c0_g1_i14|81737:82554|82137:82154	>MK14	TCCGCATGGAGCTTCTTTAC	60.352	GCGAGCATGACACAGAACAT	59.87	148	510	363
>TRINITY_DN18_c0_g1_i14|84971:85782|85371:85382	>MK15	TCGCAAGATCACAGCAAAAC	59.995	GCCGGATCAGACATCAATCT	60.042	272	468	197
>TRINITY_DN18_c0_g1_i14|93005:93822|93405:93422	>MK16	TCATCCAGCAACAATCTCCA	60.201	TTGCATCATGTTTGCATCCT	60.08	377	721	345
>TRINITY_DN18_c0_g1_i14|94621:95438|95021:95038	>MK17	TCAGGCTTAGGAAGCAGGAC	59.574	GCATCTATCTCCCCACCAAA	59.894	316	596	281
>TRINITY_DN18_c0_g1_i14|94958:95775|95358:95375	>MK18	GAAGAAGAAGCGCAGGACAC	60.142	CGATATGGCCTCCAAGGTAA	59.916	329	655	327
>TRINITY_DN18_c0_g1_i14|98011:98825|98411:98425	>MK19	ACAACGTGAGCAACAGCAAC	59.953	CCCTCTTATGCCTTGCCTTA	59.315	164	511	348
>TRINITY_DN18_c0_g1_i14|103597:104408|103997:104008	>MK20	GCAATTATTCCCCATGAACG	60.153	TATCGTTCCGCTCTTCGTCT	59.978	86	434	349
>TRINITY_DN18_c0_g1_i14|103701:104510|104101:104110	>MK21	ACGAAGAGCGGAACGATAGA	59.978	AAACAAAGCCGCAAGAAAGA	59.996	313	658	346
>TRINITY_DN18_c0_g1_i14|104824:105633|105224:105233	>MK22	TGTCTCGGTTGTCCTTGTTG	59.72	GACGGACAGGAGGTACCAAA	59.966	368	643	276
>TRINITY_DN18_c0_g1_i14|113146:113960|113546:113560	>MK23	GCATCGGGTTGTGAAAGAGT	60.119	TGGCAATAGCTTTCCTTGCT	59.982	187	517	331
>TRINITY_DN18_c0_g1_i14|114145:114962|114545:114562	>MK24	ATTTTCCGTTTGCTGGTTTG	59.975	ATCAGCCCCAAACTTTCCTT	59.94	311	489	179
>TRINITY_DN18_c0_g1_i14|115792:116606|116192:116206	>MK25	CCTTGTTGCTCGAGTCTCCT	59.598	TGAATGGAGATGGTGGAGGT	60.326	132	520	389
>TRINITY_DN18_c0_g1_i14|125317:126131|125717:125731	>MK26	GGAGCCCTGTAAGATCAGCA	60.362	CTCCTCCCCTGAATTGGACT	60.447	42	441	400
>TRINITY_DN18_c0_g1_i14|125624:126438|126024:126038	>MK27	AATTCAGGGGAGGAGAAGGA	60.008	ATGGTGAACGGCTACGGATA	60.352	120	484	365
>TRINITY_DN18_c0_g1_i14|126182:126996|126582:126596	>MK28	GAGAGCTTTGGTTCGTCTGG	59.989	CCAGACCCTTCAGAGACAGC	59.986	353	537	185
>TRINITY_DN18_c0_g1_i14|135097:135911|135497:135511	>MK29	AAGCTCGAGGGAAAGGAAAG	59.955	TCAGTCCATCCAACAGACCA	60.088	306	441	136
>TRINITY_DN18_c0_g1_i14|148635:149446|149035:149046	>MK30	AAGAAAGAAGTGCCGTGAGC	59.621	TCAAGGGCAGCCTAACAAGT	59.875	302	642	341
>TRINITY_DN18_c0_g1_i14|154754:155568|155154:155168	>MK31	CTGGCCGAGATTTAATGACC	59.528	TCTTCTGCAAGGGCTGATTT	59.955	169	559	391
>TRINITY_DN18_c0_g1_i14|156144:156961|156544:156561	>MK32	CAGGAGGTGGTTCTGTTGGT	60.002	CTTGCCGTCCGTACTGATTT	60.132	115	474	360
>TRINITY_DN18_c0_g1_i14|156162:156976|156562:156576	>MK32	CAGGAGGTGGTTCTGTTGGT	60.002	CTTGCCGTCCGTACTGATTT	60.132	97	456	360
>TRINITY_DN18_c0_g1_i14|157810:158621|158210:158221	>MK33	CCTCCTCTGGTACACCTCCA	60.104	CTCGTGTTCTCCGTCTCCTC	59.986	129	496	368
>TRINITY_DN18_c0_g1_i14|158966:159775|159366:159375	>MK34	CACAAGATGTTCACGAGATGC	59.308	GGTTGGGAGAGGAGGTGAGT	60.504	210	593	384
>TRINITY_DN18_c0_g1_i14|166342:167162|166742:166762	>MK35	GGTGTTCAGCAAGCAAACAA	59.888	CAACCTCCACATCTCCCAAC	60.363	168	447	280
>TRINITY_DN18_c0_g1_i14|167833:168656|168233:168256	>MK36	TGGAGCTAAGGGGATTGATG	60.029	TCATCGCTCTTCCGAGTCTT	60.096	145	510	366
>TRINITY_DN18_c0_g1_i14|172408:173225|172808:172825	>MK37	TCTGTGGTTTGCATTTCTGG	59.691	GACTTCCAACCATCGGAAAA	59.91	301	652	352
>TRINITY_DN18_c0_g1_i14|174497:175311|174897:174911	>MK38	TCCTTCTCACCCCACAAAAC	59.943	GGAGACGTAGAGCACGAAGG	60.012	377	617	241
>TRINITY_DN18_c0_g1_i14|175308:176122|175708:175722	>MK39	AATGAAGCTGGGGAGAGGTT	60.074	CGACGGAGGAGTAGCGATAG	59.993	146	474	329
>TRINITY_DN18_c0_g1_i14|177557:178372|177957:177972	>MK40	CGAGTGCAAGACCATCAAGA	59.984	TACAGCCTTCGCAGTGTACG	60.073	167	544	378
>TRINITY_DN18_c0_g1_i14|177974:178791|178374:178391	>MK41	AGGAAACGTTGACCCAGCTA	59.734	TGCTGAGGAGTCAACTGCAT	59.577	213	452	240
>TRINITY_DN18_c0_g1_i14|186824:187633|187224:187233	>MK42	GTTCCACGGGATGAGAGCTA	60.218	TCGGTGACGTCTGAAGAAGA	59.545	71	470	400
>TRINITY_DN18_c0_g1_i14|187451:188268|187851:187868	>MK43	GCCATGGTTATTCTGCACCT	59.962	CGGTGTTGGAGAGTTTTGGT	60.005	150	485	336
>TRINITY_DN18_c0_g1_i14|191459:192273|191859:191873	>MK44	GTGAACGAGGTTGGAGCATT	60.119	GCGAAGAAAGTTCGTTTTGC	60.003	115	507	393
>TRINITY_DN18_c0_g1_i14|203091:203900|203491:203500	>MK45	CAGCAAAAGGCCCACACTAT	60.132	TGTGGCATAACCTCGGAAA	60.057	162	496	335
>TRINITY_DN18_c0_g1_i14|203648:204457|204048:204057	>MK46	CGTTCATCGGAGGAGTTGAT	60.073	AGCCCACATATCGTCGTAGC	60.125	320	650	331
>TRINITY_DN18_c0_g1_i14|219154:219971|219554:219571	>MK47	AACCAGCCCTCACATTGATT	59.41	CTGAGTCATCCACAGCGAGA	60.138	379	760	382
>TRINITY_DN18_c0_g1_i14|219627:220444|220027:220044	>MK48	GGTTCTCGCTGTGGATGACT	60.269	ATGGTTGCAGCGTCTTCTTC	60.406	265	564	300
>TRINITY_DN18_c0_g1_i14|220267:221078|220667:220678	>MK49	CCTCACATCACTCACCCAAT	58.349	GGGCAGGAAGGAGGTTTAAG	60.068	274	566	293
>TRINITY_DN18_c0_g1_i14|225429:226243|225829:225843	>MK50	AGCTCTCGGGTTTGTGCTAA	60.015	TGGTTGAGTTCCTCCTCCAT	59.505	224	602	379
>TRINITY_DN18_c0_g1_i14|225675:226484|226075:226084	>MK51	ACCGGAATCTGCAAAATGAA	60.448	GCTCGATGAATGGCTAGCTT	59.579	126	461	336
>TRINITY_DN18_c0_g1_i14|228303:229117|228703:228717	>MK52	AAGGGTGGTGAATGTGGAGA	60.363	ACGCACCAAGAAGCAGATTT	59.882	112	490	379
>TRINITY_DN18_c0_g1_i14|230779:231592|231179:231192	>MK53	TTCTCCGTCGTCTTGGATCT	59.803	CGGCATTCGTTTTCGTATTC	60.456	376	738	363
>TRINITY_DN18_c0_g1_i14|230827:231642|231227:231242	>MK53	TTCTCCGTCGTCTTGGATCT	59.803	CGGCATTCGTTTTCGTATTC	60.456	328	690	363
>TRINITY_DN18_c0_g1_i14|230855:231666|231255:231266	>MK53	TTCTCCGTCGTCTTGGATCT	59.803	CGGCATTCGTTTTCGTATTC	60.456	300	662	363
>TRINITY_DN18_c0_g1_i14|241293:242102|241693:241702	>MK54	ATGAGACCCGTGAAGGTTTG	59.966	TTCAGCCTCTCCTTCTCAGC	59.827	296	649	354
>TRINITY_DN18_c0_g1_i14|241710:242524|242110:242124	>MK55	AGGAGGGCTGAGAAGGAGAG	60.088	CTCTTTCATCACCTGCACGA	59.984	207	566	360
>TRINITY_DN18_c0_g1_i14|242454:243268|242854:242868	>MK56	TGGTTAAGGAGGTGGCTCTG	60.246	AGGATAGTGGGGCTGAGGAT	59.919	64	458	395
>TRINITY_DN18_c0_g1_i14|250292:251106|250692:250706	>MK57	AGCTCAGAAACGGCAAAAGA	60.132	CTCCGGACTTGACCAGAGAC	59.835	373	621	249
>TRINITY_DN18_c0_g1_i14|254895:255729|255295:255329	>MK58	CAGAGACCACAATGCTCCAA	59.831	CCGAGTTCCATAGCAAAAGC	59.845	295	479	185
>TRINITY_DN18_c0_g1_i14|257569:258383|257969:257983	>MK59	GACCAACATGCAGTGACCAA	60.58	CATCCACCATGTCCTCCTTT	59.779	381	669	289
>TRINITY_DN18_c0_g1_i14|274992:275801|275392:275401	>MK60	ACGCTCCCTTTAAACCCAGT	59.998	AGGATGTGGCCAATTACCAG	59.813	196	443	248
>TRINITY_DN18_c0_g1_i14|281525:282334|281925:281934	>MK61	TTCTTGGCACACCAAAATCA	60.088	TGGCAACTAGCTGGCCTATT	59.867	310	665	356
>TRINITY_DN18_c0_g1_i14|323609:324429|324009:324029	>MK62	CGCAAACTGCCTCCTCTTAC	60.015	GGAGTTGTTGCTGCTGTTGA	60.032	135	519	385
>TRINITY_DN18_c0_g1_i14|326115:326935|326515:326535	>MK63	ACTCTCACGGAAACGCATCT	59.874	TCTTTATGGCGCTCCTCACT	59.978	313	606	294
>TRINITY_DN18_c0_g1_i14|327975:328795|328375:328395	>MK63	ACTCTCACGGAAACGCATCT	59.874	TCTTTATGGCGCTCCTCACT	59.978	313	606	294
>TRINITY_DN18_c0_g1_i14|342566:343375|342966:342975	>MK64	CTCCCTGGATGACTCCTCTG	59.785	GGTCCATTTTCTTTCGGTGA	59.91	154	522	369
>TRINITY_DN18_c0_g1_i14|349166:349980|349566:349580	>MK65	CTCAACAAATGCCAGCTTCA	59.988	CTTCGTAGGCCAGAATCGAC	59.836	147	498	352
>TRINITY_DN18_c0_g1_i14|363605:364444|364005:364044	>MK66	GGACTTTCAGAGAGCGAACG	60.134	CGGTAGCATCAGGTCTGGTT	60.134	374	744	371
>TRINITY_DN18_c0_g1_i14|364994:365808|365394:365408	>MK67	AATGGAGGTGGAAGGGGTAG	60.183	GAAGGGATGATTGCGACTTC	59.635	324	702	379
>TRINITY_DN18_c0_g1_i14|367702:368519|368102:368119	>MK68	CGATGTATGCCTCGGAGTTT	60.096	GCTGGGGACAAACCTAACAA	59.971	172	476	305
>TRINITY_DN18_c0_g1_i14|369414:370225|369814:369825	>MK69	GCCACTCGACCTCTCATCTC	59.952	GCAGACTTTGCAGTCAACCA	60.032	152	535	384
>TRINITY_DN18_c0_g1_i14|383791:384600|384191:384200	>MK70	AAACAGAGGAGGTGGGTTCC	60.349	GGTTTATGTGCGTGGAGCTT	60.14	291	646	356
>TRINITY_DN18_c0_g1_i14|393254:394069|393654:393669	>MK71	GGTTGTGGTTCGTCTGCTTT	60.156	TGTGTGCTAAGTGTCGGTCAA	60.354	351	628	278
>TRINITY_DN18_c0_g1_i14|393375:394188|393775:393788	>MK71	GGTTGTGGTTCGTCTGCTTT	60.156	TGTGTGCTAAGTGTCGGTCAA	60.354	230	507	278
>TRINITY_DN18_c0_g1_i14|421588:422397|421988:421997	>MK72	AAACAACATCGAAGGGACGA	60.495	GCAAACAAGGCAAAGAACTTG	59.912	161	559	399
>TRINITY_DN18_c0_g1_i14|427327:428141|427727:427741	>MK73	AGTGGTGGACGTGGAGGTAG	60.026	AACACTCCAGCGTGTCTGTG	59.94	362	555	194
>TRINITY_DN18_c0_g1_i14|432454:433263|432854:432863	>MK74	CATCTTGAGCCCAGATTGGT	60.073	CTTCTGAATGGCCCACCTTA	60.066	234	539	306
>TRINITY_DN18_c0_g1_i14|434603:435422|435003:435022	>MK75	TTTTGGGCTTTCTCTGCACT	59.993	AAACCAAAACCACACGAACG	60.817	155	457	303
>TRINITY_DN18_c0_g1_i14|438513:439327|438913:438927	>MK76	AGCAGTGTGCCTGAACTCCT	60.057	CACGTTCGAAGAAGTGGACA	59.873	277	475	199
>TRINITY_DN18_c0_g1_i14|439734:440548|440134:440148	>MK77	GGTACCGAGCTGAAATGGAA	60.074	GAACCGCTTGAATCACCATC	60.47	265	442	178
>TRINITY_DN18_c0_g1_i14|447095:447909|447495:447509	>MK78	TACTGGGGATGCTTTCTTGG	60.066	TGTTGCAGAAAACCCATCAG	59.691	191	540	350
>TRINITY_DN18_c0_g1_i14|447137:447954|447537:447554	>MK78	TACTGGGGATGCTTTCTTGG	60.066	TGTTGCAGAAAACCCATCAG	59.691	149	498	350
>TRINITY_DN18_c0_g1_i14|448889:449710|449289:449310	>MK79	CCCATAGGCCCAAATCTGTA	59.778	GAAGAGCTTGACCTCGTTGG	59.989	341	528	188
>TRINITY_DN18_c0_g1_i14|450484:451293|450884:450893	>MK80	TCTCGTTGTGGGTAGTCGTG	59.745	TCGTTCGTACGTGTGCGTAT	60.203	113	485	373
>TRINITY_DN18_c0_g1_i14|454019:454833|454419:454433	>MK81	GTCAAGTGACCACTCGTTGC	59.315	TGCTCCATGTTGCAGAAAAC	59.847	297	547	251
>TRINITY_DN18_c0_g1_i14|454061:454878|454461:454478	>MK81	GTCAAGTGACCACTCGTTGC	59.315	TGCTCCATGTTGCAGAAAAC	59.847	255	505	251
>TRINITY_DN18_c0_g1_i14|467483:468296|467883:467896	>MK82	GATGGAGCCAGCTGAAACTC	59.957	CCCGTACTTCCCCATTCTTT	60.18	252	469	218
>TRINITY_DN18_c0_g1_i14|467930:468743|468330:468343	>MK83	GCGCGTCTCTATTACCATCC	59.696	CCCGTACTTCCCCATTCTTT	60.18	83	469	387
>TRINITY_DN18_c0_g1_i14|474153:474967|474553:474567	>MK84	CAACCTATGGGAGGTGATGG	60.187	CCGGCATGAGAAGTGGTAAT	59.955	149	504	356
>TRINITY_DN18_c0_g1_i14|478820:479629|479220:479229	>MK85	CCATGGCTTCCGATTGTAGT	59.955	CCCACCTGAAGCTAAGCAAG	60.008	287	673	387
>TRINITY_DN18_c0_g1_i14|479379:480188|479779:479788	>MK86	AAAGCAGCGGCATTATCATC	60.203	GAGACGGTGGTGGAGTTGTT	60.009	170	559	390
>TRINITY_DN18_c0_g1_i14|489600:490409|490000:490009	>MK87	GGTGTGTGTTGTGGAGTTGC	60.055	AGGCAAGATCGCAAAGTTGT	59.882	190	460	271
>TRINITY_DN18_c0_g1_i14|489628:490437|490028:490037	>MK87	GGTGTGTGTTGTGGAGTTGC	60.055	AGGCAAGATCGCAAAGTTGT	59.882	162	432	271
>TRINITY_DN18_c0_g1_i14|495618:496433|496018:496033	>MK88	AGATGCCGAGCTATGGAATG	60.199	ACCGAAGCCTGCAGTTTCTA	60.015	135	504	370
>TRINITY_DN18_c0_g1_i14|495802:496619|496202:496219	>MK89	CAGGCTTCGGTTGTGATCTT	60.255	AACATTGTCATACGCCGACA	59.995	310	604	295
>TRINITY_DN18_c0_g1_i14|496829:497643|497229:497243	>MK90	GAGATGTCGGCGTATGACAA	59.679	TGTTCGCTTCCTTGGCTAGT	60.015	211	538	328
>TRINITY_DN18_c0_g1_i14|501382:502196|501782:501796	>MK91	GTCCGAGGAATAGTTGTTTACCTT	59.041	GTTCCCAAGCAGAAGCTGAC	59.997	346	660	315
>TRINITY_DN18_c0_g1_i14|503371:504185|503771:503785	>MK92	CAGCAGCGTAGAGACGAGTG	59.946	CCACGTTGGTGTTCAGACAG	60.194	276	465	190
>TRINITY_DN18_c0_g1_i14|524445:525259|524845:524859	>MK93	GATGAGTGGCAACTGCTTGA	59.992	GGCTCATATCCCACATGCTT	59.923	166	558	393
>TRINITY_DN18_c0_g1_i14|534560:535377|534960:534977	>MK94	ACGGAGATGAGTGGTGGAAG	60.112	TTTCCAGTGCCCTTGTCTCT	59.844	366	688	323
>TRINITY_DN18_c0_g1_i14|535335:536144|535735:535744	>MK95	CCTGATGCGGAAGAGAAGAC	59.95	TGAGTCTGATTGCCGACTTG	59.984	359	631	273
>TRINITY_DN18_c0_g1_i14|544636:545445|545036:545045	>MK96	TGGAGTGGCAGCTTACTGTG	60.049	CCCAAGCAAACTTGTGGTCT	60.149	191	526	336
>TRINITY_DN18_c0_g1_i14|554729:555544|555129:555144	>MK97	GGATTACCACCGTCATGCTT	59.82	CTGCTACGCCTTCTTCAACC	60.015	305	690	386
>TRINITY_DN18_c0_g1_i14|563048:563865|563448:563465	>MK98	CCAGAAAGCTCCAAAGATGC	59.955	CGGTTCCATTGCTGAAAGAT	60.074	276	462	187
>TRINITY_DN18_c0_g1_i14|563741:564558|564141:564158	>MK99	CACCACCAACAGATGCAAAC	60.008	ACAATCTCCCAGGGCTTCTT	60.074	199	499	301
>TRINITY_DN18_c0_g1_i14|564215:565029|564615:564629	>MK100	GGTTGAAACACACGCAAGAA	59.74	GAGCTTCGGGAGTGAGACTG	60.135	102	458	357
>TRINITY_DN18_c0_g1_i14|565048:565862|565448:565462	>MK101	AGCATAAGAGCCACGGACAC	60.285	CCTCCGTTCTCCTCCTATCC	60.03	328	489	162
>TRINITY_DN18_c0_g1_i14|565525:566339|565925:565939	>MK102	CCTCCGTTCTCCTCCTATCC	60.03	TCCCGACGACATAGAAAACC	59.933	323	567	245
>TRINITY_DN18_c0_g1_i14|567150:567961|567550:567561	>MK103	AGCATTGGTGAAAGGAATGG	59.933	TCAGACTCTCCTCCCCAGAA	59.913	348	572	225
>TRINITY_DN18_c0_g1_i14|567942:568753|568342:568353	>MK104	GGTGATGGTCGCTGTCTCTT	60.269	TCAGACTCTCCTCCCCAGAA	59.913	325	572	248
>TRINITY_DN18_c0_g1_i14|577852:578666|578252:578266	>MK105	CCGTGTCTGGAAACGAGAAT	60.111	TTGAGAAGGCTCGCTGACTT	60.277	277	581	305
>TRINITY_DN18_c0_g1_i14|582933:583747|583333:583347	>MK106	TCGCTCTTCTCCTTTCTCCA	60.21	CATCCATGCTAGGACATCCA	59.476	368	753	386
>TRINITY_DN18_c0_g1_i14|587624:588438|588024:588038	>MK107	GCCATTCTCGAGCAGAAAAC	59.962	GAATCCACGAAACCTGCAAC	60.504	279	588	310
>TRINITY_DN18_c0_g1_i14|599219:600033|599619:599633	>MK108	GATCCTGGGTGCTCAAGAAA	60.195	AATGCAAAGGAGGAGGTGTG	60.111	265	516	252
>TRINITY_DN18_c0_g1_i14|647550:648359|647950:647959
>TRINITY_DN18_c0_g1_i14|668484:669301|668884:668901	>MK109	CAAGGGGTGATGAGACCAGT	59.962	AATGGAACGGCTGAGAATTG	60.074	282	481	200
>TRINITY_DN18_c0_g1_i14|668525:669339|668925:668939	>MK110	CAAAGGCTCAGCAACAACAA	60.027	TCAATTCGCTCATACCACCA	60.073	347	595	249
>TRINITY_DN18_c0_g1_i14|669661:670475|670061:670075	>MK111	CTCAGCTTCCAACCTCATCC	59.803	CTCCAGCAACAGATTCACCA	59.831	197	501	305
>TRINITY_DN18_c0_g1_i14|670576:671385|670976:670985	>MK112	TGCCAAGAGAAGATGCACAC	59.992	CGGCTGAGTCTGGGTAAGAG	60.005	321	655	335
>TRINITY_DN18_c0_g1_i14|671660:672474|672060:672074	>MK113	GATTCAGGATCCGCAGATGT	60.042	TTCCTTGCCAGTAACCAACC	59.971	185	468	284
>TRINITY_DN18_c0_g1_i14|672007:672824|672407:672424	>MK114	ACCGACACAAGGAAACCAAG	60.005	GCCGTGTTAACCACCACTTT	59.898	252	593	342
>TRINITY_DN18_c0_g1_i14|681695:682509|682095:682109	>MK115	GAGGACAAGCTGGCTTCTGT	59.604	CCACCGTTATCTCCATCACC	60.195	58	446	389
>TRINITY_DN18_c0_g1_i14|683286:684100|683686:683700	>MK116	TCCAACTCCATCCACACTCA	60.088	CACGAATCCCCAGAGAGGTA	60.065	69	460	392
>TRINITY_DN18_c0_g1_i14|716052:716869|716452:716469	>MK117	TGTCTAAGCCAAGGGCTGTT	59.875	TCCTCCTCCCTCTCCATCTT	60.149	108	446	339
>TRINITY_DN18_c0_g1_i14|717146:717963|717546:717563	>MK118	TCCTCCTCCCTCTCCATCTT	60.149	TCCTCATCATCGTCTTGCAC	59.794	370	756	387
>TRINITY_DN18_c0_g1_i14|721826:722643|722226:722243	>MK119	CCCAAGCCTACGATGAAGAA	60.206	ACCAAAACCAGTTTCCATGC	59.836	379	769	391
>TRINITY_DN18_c0_g1_i14|726199:727013|726599:726613	>MK120	ACTCCAGCTCTGAGGACGAA	60.135	AGGAAGAGGGAGACGAGAGG	59.945	150	470	321
>TRINITY_DN18_c0_g1_i14|730722:731539|731122:731139	>MK121	CGACTACGCCAGATCAGACA	60.008	ATTCGGTGGATAACGTCTCG	59.955	314	499	186
>TRINITY_DN18_c0_g1_i14|731447:732256|731847:731856	>MK122	GTGGGCAAATTGAGGTTTTC	59.41	TCGAAACCAGGCTTACCATC	60.074	352	718	367
>TRINITY_DN18_c0_g1_i14|734331:735145|734731:734745	>MK123	CCATTTCCCATCTTCAAAGC	59.505	GAGGAGGATGGTGATGAGGA	60.008	367	610	244
>TRINITY_DN18_c0_g1_i14|734488:735302|734888:734902	>MK124	ACGTCAGCCTATCCGTCAAC	60.142	GAGGATGGTGATGAGGAGGA	60.008	315	450	136
>TRINITY_DN18_c0_g1_i14|735420:736234|735820:735834	>MK125	TTCCCATCTTCAAAGCCATC	60.014	CCGATTGCGAGTAGAGAAGC	60.118	220	473	254
>TRINITY_DN18_c0_g1_i14|736201:737015|736601:736615	>MK126	TGGGGAAATTGAAAAGCAAG	60.046	GGAGGGGATTGGGTTTAGAG	59.761	100	467	368
>TRINITY_DN18_c0_g1_i14|736358:737172|736758:736772	>MK127	ACGTCAGCCTATCCGTCAAC	60.142	GTGAGATTGAAGCGGTGGAT	60.081	315	548	234
>TRINITY_DN18_c0_g1_i14|739640:740454|740040:740054	>MK128	GACCCTTCCCTTCTCTCCAC	60.05	TCCTTCAGAGAGAGCCTCCA	60.214	211	576	366
>TRINITY_DN18_c0_g1_i14|743367:744184|743767:743784	>MK129	TACAGCAGCCACATCTCGAC	60.016	ATGACGCATTGGATCTCCTC	60.042	312	482	171
>TRINITY_DN18_c0_g1_i14|744537:745354|744937:744954	>MK129	TACAGCAGCCACATCTCGAC	60.016	ATGACGCATTGGATCTCCTC	60.042	312	482	171
>TRINITY_DN18_c0_g1_i14|750217:751041|750617:750641	>MK130	TTCCAGTCCACTGCATTCTG	59.831	TGGAAAGGAATCGAAACGAA	60.555	225	589	365
>TRINITY_DN18_c0_g1_i14|761189:762003|761589:761603	>MK131	GCTCGAGTTTGAGGGTTTTG	59.853	CCCGCCACCATCTACACTAT	59.836	377	528	152
>TRINITY_DN18_c0_g1_i14|764770:765579|765170:765179	>MK132	TTAAGCCGAGGAAAGCAGAA	60.089	TGCAAGAAGATGAGCCAACA	60.539	114	496	383
>TRINITY_DN18_c0_g1_i14|765961:766778|766361:766378	>MK133	CCTCAAATTAGTCGCCATCG	60.597	GGGATGGATCGTCAAATGTT	59.611	79	474	396
>TRINITY_DN18_c0_g1_i14|770024:770833|770424:770433	>MK134	CTTGGCAGGGACTTTGTTGT	60.149	ATACGCTTCTGGGTGATTGC	60.103	305	457	153
>TRINITY_DN18_c0_g1_i14|772064:772878|772464:772478	>MK135	CAAAGATTCCCCACCACATT	59.647	CCGTCGGATCAAAATCAACT	59.933	99	477	379
>TRINITY_DN18_c0_g1_i14|784605:785425|785005:785025	>MK136	CGATGGGAGGAGACAGGTAA	60.065	TCGTAGGGATCACCGGAATA	60.288	277	623	347
>TRINITY_DN18_c0_g1_i14|790168:790982|790568:790582	>MK137	CGATCCAGACGAAGAAGGAG	59.943	TGACCCCGAAGAAAGAGAGA	59.92	375	707	333
>TRINITY_DN18_c0_g1_i14|790422:791235|790822:790835	>MK137	CGATCCAGACGAAGAAGGAG	59.943	TGACCCCGAAGAAAGAGAGA	59.92	121	453	333
>TRINITY_DN18_c0_g1_i14|792176:792993|792576:792593	>MK138	GAATCCTTCGAGAACGGTGA	60.195	ATTCCCCTCCACCACTATCC	60.015	216	553	338
>TRINITY_DN18_c0_g1_i14|792695:793530|793095:793130	>MK139	ATTTGGAACTTGGCCTGTTG	59.971	ATCTGAGACGGAGCGTGAGT	60.017	259	473	215
>TRINITY_DN18_c0_g1_i14|793989:794824|794389:794424	>MK140	GTTGATGAGCGATGTGGTTG	60.12	ACGGAGCGTGAGTGTTTTCT	59.914	73	466	394
>TRINITY_DN18_c0_g1_i14|795286:796121|795686:795721	>MK140	GTTGATGAGCGATGTGGTTG	60.12	ACGGAGCGTGAGTGTTTTCT	59.914	70	466	397
>TRINITY_DN18_c0_g1_i14|796514:797349|796914:796949	>MK141	GTTGATGAGCGATGTGGTTG	60.12	ATCTGAGACGGAGCGTGAGT	60.017	139	473	335
>TRINITY_DN18_c0_g1_i14|804633:805468|805033:805068	>MK142	CGTGAGGTCGCATCAGTCTA	60.008	ATCTGAGACGGAGCGTGAGT	60.017	185	473	289
>TRINITY_DN18_c0_g1_i14|810623:811443|811023:811043	>MK143	TGGAAGCAAAGGAAGAGGAA	59.926	AAAGCCCATGGCATTGATAG	59.923	377	522	146
>TRINITY_DN18_c0_g1_i14|816756:817570|817156:817170	>MK144	TTTGGCAACAGTTTCAGCAG	60.027	TCACATCGTCGAGTTTCAGC	59.992	324	606	283
>TRINITY_DN18_c0_g1_i14|822349:823160|822749:822760	>MK145	TGGCCGAACCATACTTCATT	60.331	CCGGAGCATTTTGATACCAG	60.46	183	539	357
>TRINITY_DN18_c0_g1_i14|822619:823433|823019:823033	>MK146	GGGGAAAGAGCAAAGGAAAA	60.534	CGGCGATGAGGTGTTGTTAT	60.914	195	538	344
>TRINITY_DN18_c0_g1_i14|822754:823568|823154:823168	>MK147	CACCTCCTCCTCCTCCTCTT	59.801	ATCTCCGTTGCTCTCCTCCT	60.358	262	509	248
>TRINITY_DN18_c0_g1_i14|823620:824434|824020:824034	>MK148	GGGTTTGGCTATTGGGGTAT	59.909	TTGAACCCAAAGCATCTTCC	60.051	290	451	162
>TRINITY_DN18_c0_g1_i14|832689:833503|833089:833103	>MK149	CGCCTTGATTTCTCCGATAC	59.668	CCACGATCGATTCTCTCCAT	60.034	340	653	314
>TRINITY_DN18_c0_g1_i14|860398:861212|860798:860812	>MK150	GAAGGAAGGAGAGGGACCAC	60.05	GGCTCAACGTAAGACGAAGC	60.022	313	676	364
>TRINITY_DN18_c0_g1_i14|860725:861539|861125:861139	>MK151	AGGGCTTCTCACGCTAATGA	59.978	ATCCCACAACTTGCCCACTA	60.375	376	517	142
>TRINITY_DN18_c0_g1_i14|863751:864565|864151:864165	>MK152	ACATCGATCAGGACACGTCA	60.121	GGCTGGTTACATCAGGCATT	59.962	86	472	387
>TRINITY_DN18_c0_g1_i14|872840:873654|873240:873254	>MK153	ACTGTCCCAACCAAAACCAA	60.246	CACCCATACAAGCTGCAAGA	59.864	242	603	362
>TRINITY_DN18_c0_g1_i14|875785:876602|876185:876202	>MK154	GCTCTGAGGAAGGGAATGGT	60.596	CTGACAAAACCGCTGCATAA	59.872	346	701	356
>TRINITY_DN18_c0_g1_i14|879069:879882|879469:879482	>MK155	CCACCCTTTGCAATCAAATC	60.309	GGCTCAACGTAAGACCAAGC	59.882	374	574	201
>TRINITY_DN18_c0_g1_i14|879279:880093|879679:879693	>MK156	GAAACCTCGTCGTCTCTTGC	59.997	AGCAAAACGGCTAAACCAGA	59.883	290	675	386
>TRINITY_DN18_c0_g1_i14|899058:899878|899458:899478	>MK157	GAAAGGGCCATAAGATGTCG	59.528	TGCTATGAGAGCCTCCTGCT	60.263	259	657	399
>TRINITY_DN18_c0_g1_i14|910136:910947|910536:910547	>MK158	GCCAACTGCTCTCTCCATTC	59.957	AGAGCTGCAAGAGGCAGAGT	59.504	60	439	380
>TRINITY_DN18_c0_g1_i14|911223:912032|911623:911632	>MK159	TCAAAGTCCATCATGCCAAA	60.049	CGCTTGTATCCCCGTCTTTA	60.089	309	635	327
>TRINITY_DN18_c0_g1_i14|912204:913013|912604:912613	>MK160	GGCTTTGATGAAGGAGCTTG	59.955	CAGCTCCGCTACTTCCTTTG	60.147	59	440	382
>TRINITY_DN18_c0_g1_i14|912979:913793|913379:913393	>MK161	TGCCCTCGAAACAACTCTCT	59.989	AACTCGTCGGGTAACCTGTG	60.028	217	522	306
>TRINITY_DN18_c0_g1_i14|915605:916431|916005:916031	>MK162	TAGCAGCGTCACAGAGCAGT	59.953	TTGTTGGAAGTGCGACAGAG	60.025	81	464	384
>TRINITY_DN18_c0_g1_i14|916314:917140|916714:916740	>MK163	TCATTGTTGTTGCTGCTGGT	60.31	TTGTTGGAAGTGCGACAGAG	60.025	203	464	262
>TRINITY_DN18_c0_g1_i14|921565:922376|921965:921976	>MK164	TCCATTAAAAGCGCCCTAGA	59.81	TCCTTGCTCCTCGTGTTCTT	59.989	141	517	377
>TRINITY_DN18_c0_g1_i14|921751:922568|922151:922168	>MK165	AAGAACACGAGGAGCAAGGA	59.989	ATGGGATCCAAAACAAATGG	59.481	312	497	186
>TRINITY_DN18_c0_g1_i14|922150:922967|922550:922567	>MK166	GTGGAAACGGCGAGAGTAGA	60.397	ATCGAGAGTTGCTTGCTTCC	59.579	369	637	269
>TRINITY_DN18_c0_g1_i14|927573:928382|927973:927982	>MK167	TACCATCACCCAAAGGAAGC	59.933	GACCAAAGTTTCTCCGTTCG	59.711	171	438	268
>TRINITY_DN18_c0_g1_i14|927654:928463|928054:928063	>MK168	GTCCAAAGATGGCAAAATGG	60.309	GACCAAAGTTTCTCCGTTCG	59.711	355	550	196
>TRINITY_DN18_c0_g1_i14|927766:928575|928166:928175	>MK168	GTCCAAAGATGGCAAAATGG	60.309	GACCAAAGTTTCTCCGTTCG	59.711	243	438	196
>TRINITY_DN18_c0_g1_i14|945959:946773|946359:946373	>MK169	CAAGGAAGTCGGTGACGTTT	60.149	TCCTTCTGGAAGCAAAGCAT	59.955	381	704	324
>TRINITY_DN18_c0_g1_i14|963002:963813|963402:963413	>MK170	TCTCTCCGATCATCATCAACC	60.026	TCCTGGAGCTGAGTGAACCT	59.986	328	698	371
>TRINITY_DN18_c0_g1_i14|963129:963943|963529:963543	>MK171	ATGGGACGTGGAGTTAGTGC	59.997	TCCTGGAGCTGAGTGAACCT	59.986	287	571	285
>TRINITY_DN18_c0_g1_i14|970376:971195|970776:970795	>MK172	GCTCCTCCGTAGCTGTTCAC	60.02	GTTGGAGAAGCCTGACGAAA	60.375	94	451	358
>TRINITY_DN18_c0_g1_i14|975129:975940|975529:975540	>MK173	CCAAGCTGAGGCTACTGAGG	60.149	TGTTTGATGGGAGAAGGTGA	59.059	160	450	291
>TRINITY_DN18_c0_g1_i14|984197:985011|984597:984611	>MK174	GAGAGGGCTCCTCCAAGATT	59.778	ATTGATTCCGTCGCCATTAG	59.923	205	451	247
>TRINITY_DN18_c0_g1_i14|988771:989585|989171:989185	>MK175	GTGGAGGTTCCTCATGCAGT	60.12	GCTTGACAGGCTCCAGTACC	59.874	108	487	380
>TRINITY_DN18_c0_g1_i14|989135:989948|989535:989548	>MK176	TTCATGCCAAAGCTCCTCTT	59.955	CTCTTCGCTTCTGCTTTGCT	60.037	189	476	288
>TRINITY_DN18_c0_g1_i14|989863:990677|990263:990277	>MK177	ACTCGCAGGAGGGAACTCTT	60.393	TGCAAAGCAGCAATCTCATC	60.104	239	622	384
>TRINITY_DN18_c0_g1_i14|991273:992087|991673:991687	>MK178	CCGGAGAAGCATCAAGTCTC	59.95	GGACTTGTCCCAGTGTCGTT	60.009	193	554	362
>TRINITY_DN18_c0_g1_i14|992585:993402|992985:993002	>MK179	CATCCGGGCATTTTCTACAT	59.784	CTACTGCCACCTCGGTCTCT	59.474	165	515	351
>TRINITY_DN18_c0_g1_i14|993999:994828|994399:994428	>MK180	CCTGTTGAAGCTGGTTTGGT	60.149	TTGGTCCTCCTGATCTTTCG	60.187	342	685	344
>TRINITY_DN18_c0_g1_i14|994835:995649|995235:995249	>MK181	TCGTTCATGTTGCTCTCTGC	60.144	TGAACCAAAGGAGGGTGAAG	60.081	71	454	384
>TRINITY_DN18_c0_g1_i14|1001790:1002607|1002190:1002207	>MK182	GGTGAGATTCTGTGGGGAGA	60.048	GGAAACAACCCAGAAAACGA	59.948	188	447	260
>TRINITY_DN18_c0_g1_i14|1026018:1026832|1026418:1026432	>MK183	ATCTGGCGTATCCGAAGATG	60.059	TTCCTGGTCTTGCTTCTCGT	59.989	160	536	377
>TRINITY_DN18_c0_g1_i14|1031368:1032177|1031768:1031777	>MK184	TGGCGATAACACTGAAGACG	59.864	GATTTGCAGGAGCCCAAGTA	60.214	160	444	285
>TRINITY_DN18_c0_g1_i14|1032537:1033346|1032937:1032946	>MK185	ATATTGGCGGATGCTCAAGT	59.556	TGTTCTTCCTCTTCGCCTTC	59.55	222	618	397
>TRINITY_DN18_c0_g1_i14|1039099:1039913|1039499:1039513	>MK186	GCAGCTTCCGTTTCTCTGTC	60.142	TTGGCGTAAGAGGAGTTGCT	60.015	272	522	251
>TRINITY_DN18_c0_g1_i14|1039501:1040315|1039901:1039915	>MK187	GCAGCTTCCGTTTCTCTGTC	60.142	TTGGCGTAAGAGGAGATGCT	59.978	272	522	251
>TRINITY_DN18_c0_g1_i14|1061945:1062759|1062345:1062359	>MK188	GCTCAGGTTGTCAGCATCAA	59.992	CCACCAAGACTCCGTCGTAT	59.989	377	643	267
>TRINITY_DN18_c0_g1_i14|1063354:1064163|1063754:1063763	>MK189	GGAACAAAACCTGCCACACT	60.012	TCTCCATTGTTCATCCCACA	59.893	153	549	397
>TRINITY_DN18_c0_g1_i14|1064918:1065732|1065318:1065332	>MK190	ATGGAACCGCCATTACAGAG	59.955	TAAGCAAGAAAGCAGCAACG	59.392	291	633	343
>TRINITY_DN18_c0_g1_i14|1082433:1083247|1082833:1082847	>MK191	TACGAGGAAGAGCCGTTTGT	59.875	GAATTCAAGCAATCCCTCCA	60.014	364	696	333
>TRINITY_DN18_c0_g1_i14|1096649:1097458|1097049:1097058	>MK192	GCAGCAGCAAACAGCTTGTA	60.346	CTTTGGTCTTGGTCACAGCA	59.873	201	494	294
>TRINITY_DN18_c0_g1_i14|1108243:1109052|1108643:1108652	>MK193	AGTGGCACAGGAGCTAGGAA	60.012	AAGTAAAGCCATCGGTGACG	60.132	136	439	304
>TRINITY_DN18_c0_g1_i14|1110796:1111605|1111196:1111205	>MK194	AAGGGGAAACTTGTTGCTCA	59.711	CCTTTTGATCTTCGCCTCTG	59.948	361	696	336
>TRINITY_DN18_c0_g1_i14|1117268:1118077|1117668:1117677	>MK195	CGTTGGGTTTCAGTCACCTT	60.005	GAGCTTGACGGTGGTGGTAT	59.997	244	584	341
>TRINITY_DN18_c0_g1_i14|1144325:1145142|1144725:1144742	>MK196	TGTTGGTTTCTTGGTTGCTG	59.734	TTTTGCCAAGATGACTGCTG	59.988	351	629	279
>TRINITY_DN18_c0_g1_i14|1145705:1146519|1146105:1146119	>MK197	AGCTCTGGCTCCCTACCTTC	59.979	CAGGCGAAGGAAAATGCTTA	60.335	128	441	314
>TRINITY_DN18_c0_g1_i14|1147466:1148275|1147866:1147875	>MK198	GAAGGACTTTGGAGGTGTCG	59.697	CGGTCTCAAGCGAGGTAAAC	59.875	359	504	146
>TRINITY_DN18_c0_g1_i14|1149442:1150269|1149842:1149869	>MK199	CGCCAACGGATCTAAGAGAG	59.971	AAAGATCGACACACCGAAAA	58.201	136	476	341
>TRINITY_DN18_c0_g1_i14|1157826:1158643|1158226:1158243	>MK200	ACTCATTCCACTGCCAAACC	59.973	TCCGCCTTCAAGAGCTAGAG	59.853	381	761	381
>TRINITY_DN18_c0_g1_i14|1160077:1160897|1160477:1160497	>MK201	CCATCTCCACACCTTCAACA	59.52	CGCTGGCCTTTAGAATTGAG	59.975	330	727	398
>TRINITY_DN18_c0_g1_i14|1164053:1164862|1164453:1164462	>MK202	TGCAGACAAGAAACCCATGA	60.24	TCCGTGTTCAGTTTCATCCA	60.088	334	655	322
>TRINITY_DN18_c0_g1_i14|1165560:1166374|1165960:1165974	>MK203	CAGCCACTCTTCTCGCTTCT	59.891	GCTGCTCCAGCTCCACTTTA	60.678	171	446	276
>TRINITY_DN18_c0_g1_i14|1165708:1166522|1166108:1166122	>MK204	CGCAATAGAACAGTCGCTGA	60.157	CGGCCCAATATATCCATCAC	60.001	378	608	231
>TRINITY_DN18_c0_g1_i14|1171859:1172673|1172259:1172273	>MK205	TGGGGTCTTACACAGCTCCT	59.721	GGACTTGGCTTCACATCCAT	59.934	187	583	397
>TRINITY_DN18_c0_g1_i14|1174743:1175563|1175143:1175163	>MK206	GATAAACGGGCGAGATTTGA	60.038	AACGGATCACTGTTGGAAGG	59.966	264	586	323
>TRINITY_DN18_c0_g1_i14|1184464:1185278|1184864:1184878	>MK207	GTGCAGATATTGCCCAAACA	59.548	TCTCCTGAGATGGCGTTTCT	59.95	283	548	266
>TRINITY_DN18_c0_g1_i14|1195434:1196248|1195834:1195848	>MK208	ATTTGAAGCCGGAAAACGTA	59.586	GGCGAAAGTCTTCTGTCTGG	59.989	283	617	335
>TRINITY_DN18_c0_g1_i14|1206679:1207512|1207079:1207112	>MK209	GACGCGATCTACGAGCTACC	60.007	ATCTGGGGAGAGTGATGACG	60.072	369	669	301
>TRINITY_DN18_c0_g1_i14|1207400:1208209|1207800:1207809	>MK210	GAGCATCGACCTCTTCCTTG	59.95	CCGTATACCTCGTGCTCCTC	59.717	139	469	331
>TRINITY_DN18_c0_g1_i14|1207424:1208237|1207824:1207837	>MK210	GAGCATCGACCTCTTCCTTG	59.95	CCGTATACCTCGTGCTCCTC	59.717	115	445	331
>TRINITY_DN18_c0_g1_i14|1225728:1226542|1226128:1226142	>MK211	TAGGGAAGTGGTGGGAAGTG	59.959	CACCGAGGGAGGTCTTACAA	60.103	200	483	284
>TRINITY_DN18_c0_g1_i14|1230996:1231813|1231396:1231413	>MK212	GGATTCGATCTGTTCGGCTA	60.177	AAGGGATCCTCAGGCAAAGT	60.074	173	529	357
>TRINITY_DN18_c0_g1_i14|1233130:1233947|1233530:1233547	>MK213	TAGCAAGCAATCCGCTTCTC	60.626	AAGGGATCCTCAGGCAAAGT	60.074	151	529	379
>TRINITY_DN18_c0_g1_i14|1240724:1241538|1241124:1241138	>MK214	GTCAGGTTTGCAACCGTTTT	60.015	GACCTCTCGCACTCCTTGTC	59.993	343	592	250
>TRINITY_DN18_c0_g1_i14|1242655:1243469|1243055:1243069	>MK215	TCCTCTCCCGTGCTCATTAC	60.218	CACATAGGCACCACCATCAG	59.984	273	440	168
>TRINITY_DN18_c0_g1_i14|1246256:1247070|1246656:1246670	>MK216	TGGTTGGTTCAAGACATTGC	59.547	AGGAGTTGCGGAGTGATCTG	60.408	181	533	353
>TRINITY_DN18_c0_g1_i14|1264013:1264822|1264413:1264422	>MK217	GTGGAAATGGCGAAAGATGT	59.939	GTGTCGTCCGCTTCTTCTTC	59.997	135	504	370
>TRINITY_DN18_c0_g1_i14|1269143:1269952|1269543:1269552	>MK218	CAATCTCGATTTGGTGGACA	59.496	GCGTTCGTACCATCTTCGTT	60.14	66	454	389
>TRINITY_DN18_c0_g1_i14|1276437:1277246|1276837:1276846	>MK219	CAGGACAGCAGGCATATTGA	59.823	ATCTGCCCGTGAAGACAAAC	60.119	375	515	141
>TRINITY_DN18_c0_g1_i14|1309296:1310105|1309696:1309705	>MK220	ACAGCTCAGGGGAAGTCTCA	59.986	GCGATGATGAGTCAGGGTTT	60.081	137	520	384
>TRINITY_DN18_c0_g1_i14|1314184:1314999|1314584:1314599	>MK221	CGGTCTCTCTGCTCCTGATT	59.555	GACAGGGAAAAGGTGCGTTA	60.11	378	738	361
>TRINITY_DN18_c0_g1_i14|1322284:1323104|1322684:1322704	>MK222	CTGACCTTGACCCGTTTGAT	59.966	ACTGCTTCCATGGCGTATTC	60.103	231	523	293
>TRINITY_DN18_c0_g1_i14|1323085:1323899|1323485:1323499	>MK223	CCAGAGGAAGAGGAAGGTGA	59.375	ACTGCTTCCATGGCGTATTC	60.103	351	685	335
>TRINITY_DN18_c0_g1_i14|1323247:1324067|1323647:1323667	>MK223	CCAGAGGAAGAGGAAGGTGA	59.375	ACTGCTTCCATGGCGTATTC	60.103	189	523	335
>TRINITY_DN18_c0_g1_i14|1324191:1325005|1324591:1324605	>MK224	TAGGAGTCGGTGAGGCATTC	60.218	GGACGCCTGCAAGTGATAA	59.814	277	572	296
>TRINITY_DN18_c0_g1_i14|1330888:1331697|1331288:1331297	>MK225	CCAGGCTGTGACAAGATTCA	59.831	CGCCTCGATTACTCTGCAA	60.104	200	597	398
>TRINITY_DN18_c0_g1_i14|1331491:1332305|1331891:1331905	>MK226	CGTGGAACTGATTGGGAAGT	59.966	TTGCCTTTCTCCTCTTGGAA	59.926	93	445	353
>TRINITY_DN18_c0_g1_i14|1331644:1332464|1332044:1332064	>MK227	TCCAAGAGGAGAAAGGCAAA	59.926	AGAACCACGACTCCCATCAC	59.969	274	556	283
>TRINITY_DN18_c0_g1_i14|1332210:1333027|1332610:1332627	>MK228	TCTTTCATACGGGCCAGTTC	60.074	GTGTTCTGCTGCGTCAACAT	59.912	133	498	366
>TRINITY_DN18_c0_g1_i14|1332620:1333437|1333020:1333037	>MK229	AAAAGGGAGAGGGAAAAGCA	60.18	TTGGATGGACATTGGCAGTA	59.924	343	688	346
>TRINITY_DN18_c0_g1_i14|1334475:1335289|1334875:1334889	>MK230	CATAGCTCACGAAGGGAAGC	59.978	CCAAAGATTGGAAAGCCTGA	60.184	318	691	374
>TRINITY_DN18_c0_g1_i14|1351831:1352640|1352231:1352240	>MK231	AGACCGTCAGCGATAAGGAA	59.836	CTTGAATTTGCACCCGAACT	60.11	238	525	288
>TRINITY_DN18_c0_g1_i14|1355456:1356267|1355856:1355867	>MK232	AACGGCAGAGAACAGCAACT	60.058	ACAAGGCGAAGATGGAGAGA	59.95	243	561	319
>TRINITY_DN18_c0_g1_i14|1356117:1356926|1356517:1356526	>MK233	ACGTCGTCTATGGCGTTCTT	59.763	ATGCTGAAAGCTCGAGTGGT	60.02	364	650	287
>TRINITY_DN18_c0_g1_i14|1359902:1360716|1360302:1360316	>MK234	AAGGGGATGGATGTATCGTG	59.629	TCTTGCCAACATCCTCATCA	60.201	300	559	260
>TRINITY_DN18_c0_g1_i14|1376506:1377315|1376906:1376915	>MK235	TTTGGCTTTGGAGGAAAATG	60.046	ATGAGCACCGGTAAGGTTTG	59.993	225	463	239
>TRINITY_DN18_c0_g1_i14|1383216:1384027|1383616:1383627
>TRINITY_DN18_c0_g1_i14|1394014:1394831|1394414:1394431	>MK236	TGGGTTGCAAACAGAGACAG	59.873	CCCTTTGGTTTCCATTTTGA	59.772	202	585	384
>TRINITY_DN18_c0_g1_i14|1404592:1405412|1404992:1405012	>MK237	TGTTCACGGTCTGGAGATTG	59.676	CCTCTGTTGCTGCATGTTGT	59.905	371	684	314
>TRINITY_DN18_c0_g1_i14|1404874:1405694|1405274:1405294	>MK238	AGAGAATGGGGACAATCACG	59.927	CCAACCTTCCTCACTTGCAT	60.111	338	644	307
>TRINITY_DN18_c0_g1_i14|1405493:1406316|1405893:1405916	>MK239	GGCAAATCCTTCAACCAGAA	60.051	GCGGCGATTAAAGCTAGAGA	59.726	94	485	392
>TRINITY_DN18_c0_g1_i14|1409969:1410783|1410369:1410383	>MK240	ATCAGCCTCATGGAAGATGG	60.034	AACGAATGGAACACGTAGCC	60	97	463	367
>TRINITY_DN18_c0_g1_i14|1442050:1442864|1442450:1442464	>MK241	GTGGAGCAGGAGGAGGATTT	60.596	CTCCACCACCGATACTTCCA	60.913	271	438	168
>TRINITY_DN18_c0_g1_i14|1442252:1443069|1442652:1442669	>MK242	CAGGTGGAAGTATCGGTGGT	59.844	ACCTGCTCCTCCTCCAAATC	60.596	213	578	366
>TRINITY_DN18_c0_g1_i14|1451270:1452084|1451670:1451684	>MK243	TCGCAGATTCTCCCATTCTC	60.303	CCTCCTGAGCGATAGTTTGC	59.978	300	609	310
>TRINITY_DN18_c0_g1_i14|1454129:1454946|1454529:1454546	>MK244	GGAGGGTCATTGTCCAACAC	60.223	GCCGGTTACCAAAATGTGAA	60.732	241	510	270
>TRINITY_DN18_c0_g1_i14|1455792:1456606|1456192:1456206	>MK245	ACGGAGTTGAGCCTGATGTT	59.727	CACACAGTTGTGATGATTCAGGT	59.945	177	440	264
>TRINITY_DN18_c0_g1_i14|1456927:1457753|1457327:1457353	>MK246	AAGGGCTTGGACACAACAAC	60.012	AACATCCCACTCCAGTATCCA	59.274	237	465	229
>TRINITY_DN18_c0_g1_i14|1491035:1491849|1491435:1491449	>MK247	TGAAAGAGATGTGCCATCCA	60.201	CTCCCCATGAAACCAAAGAA	59.903	343	508	166
>TRINITY_DN18_c0_g1_i14|1496904:1497718|1497304:1497318	>MK248	TCCTGCTTTGGATGCTCTTT	59.955	CCTCCTTTCCCGATAACACA	59.926	338	490	153
>TRINITY_DN18_c0_g1_i14|1504753:1505572|1505153:1505172	>MK249	CCATGTCAAAGAGCAAGCTG	59.591	GGCGAGGATTTGGTTTCTTT	60.431	156	539	384
>TRINITY_DN18_c0_g1_i14|1529256:1530073|1529656:1529673	>MK250	AGCATGACGCTGTTCCTTCT	60.02	ACACAGGGTGGTTCGCTTAC	60.035	159	532	374
>TRINITY_DN18_c0_g1_i14|1531236:1532050|1531636:1531650	>MK251	GCTAGCAACATGCCCTTCTC	59.985	ACGCTAGACTCCGAGGATGA	59.973	379	521	143
>TRINITY_DN18_c0_g1_i14|1537048:1537868|1537448:1537468	>MK252	TCCGCTGTAAACTTTGCTCA	59.609	CAGCAGCACAGATGGAAAGA	60.136	243	611	369
>TRINITY_DN18_c0_g1_i14|1544592:1545412|1544992:1545012	>MK253	CTTTATCCGTTAGGGCACCA	59.953	CCCCATTGAGAAACATCTCC	59.336	220	483	264
>TRINITY_DN18_c0_g1_i14|1552223:1553040|1552623:1552640	>MK254	CCTCCTCCATCATTCCTTCA	60.003	ACCCTAATGATCCGAGACGA	59.508	209	503	295
>TRINITY_DN18_c0_g1_i14|1552856:1553673|1553256:1553273	>MK255	CGACGACCACACTGAGACAC	60.368	AGCCGATTTAGACAGCGAGA	60.118	381	747	367
>TRINITY_DN18_c0_g1_i14|1553635:1554449|1554035:1554049	>MK256	ACGTCGTTGAACCATCATCA	59.967	TCCCATCCTTTGCTTTATCG	60.031	263	560	298
>TRINITY_DN18_c0_g1_i14|1561973:1562782|1562373:1562382	>MK257	CGAGCATATCGGAAAAGGAG	59.801	TCGGAAATGAAGTTTGTCGAG	60.234	256	604	349
>TRINITY_DN18_c0_g1_i14|1561993:1562808|1562393:1562408	>MK258	GACGCGAGAGAGAGAGGAGA	59.969	CGCACCTGCAGTAAGAAACA	60.05	374	759	386
>TRINITY_DN18_c0_g1_i14|1563192:1564006|1563592:1563606	>MK259	GGGAGTCAGGAGGAATCACA	60.048	CATCTTCTTCGTCGTCGTCA	59.984	381	690	310
>TRINITY_DN18_c0_g1_i14|1563725:1564545|1564125:1564145	>MK260	CAACGAGGTTCCAAGCTGAT	60.255	GCCTGTGTTTCCACTTCCTC	59.703	213	452	240
>TRINITY_DN18_c0_g1_i14|1573680:1574489|1574080:1574089	>MK261	TCCTTCGACTTGGTCTTCGT	59.844	CCTGCGAGAAACTCTCCATC	59.95	271	557	287
>TRINITY_DN18_c0_g1_i14|1573739:1574553|1574139:1574153	>MK261	TCCTTCGACTTGGTCTTCGT	59.844	CCTGCGAGAAACTCTCCATC	59.95	212	498	287
>TRINITY_DN18_c0_g1_i14|1608881:1609690|1609281:1609290	>MK262	ATCGCTCAAGGAATGACACC	60.081	AAGCGAGGAGACGCAAATTA	59.982	112	484	373
>TRINITY_DN18_c0_g1_i14|1610588:1611402|1610988:1611002	>MK263	AAAACGCAAGAAACGTGGAG	60.284	CAGCTCCATCAGCAATAGCA	60.119	374	567	194
>TRINITY_DN18_c0_g1_i14|1615538:1616347|1615938:1615947	>MK264	GGTAGACCCGTGAAGGTTGA	59.966	CGTAGCGTTTCTTGGACAGG	60.817	136	498	363
>TRINITY_DN18_c0_g1_i14|1621417:1622226|1621817:1621826	>MK265	CACAAGAGCCTCGCTAGCTT	59.92	TAACAACAATCCCCACAGCA	59.964	363	723	361
>TRINITY_DN18_c0_g1_i14|1622825:1623644|1623225:1623244	>MK266	ATTAGGCGCTTCGATTAGCA	59.971	TCAAGTGGCGGAATATAGCC	60.06	259	614	356
>TRINITY_DN18_c0_g1_i14|1626002:1626811|1626402:1626411	>MK267	TTGAACTTTGGCCGTAAACC	59.975	GCACACCTTTTGCTGATCCT	60.263	300	655	356
>TRINITY_DN18_c0_g1_i14|1631839:1632648|1632239:1632248	>MK268	CATGTCTGGATCGCTCTTCA	59.942	TTGACCCCAATCCCAAATAA	59.988	352	501	150
>TRINITY_DN18_c0_g1_i14|1641028:1641842|1641428:1641442	>MK269	GGAGAGGAAAGTGGGGTAGC	60.074	CATCAGAAGTATCCGCAGCA	59.972	250	583	334
>TRINITY_DN18_c0_g1_i14|1642195:1643004|1642595:1642604	>MK270	AAAGGCCAAAGGAAACCAGT	59.976	TGAAGGAGGAGACGGAGAGA	60.064	117	508	392
>TRINITY_DN18_c0_g1_i14|1643116:1643925|1643516:1643525	>MK271	ATGTTTCACCGGCTCTGTTC	60.119	AGACCGGAGGGTTTCTTGTT	59.972	379	576	198
>TRINITY_DN18_c0_g1_i14|1644046:1644855|1644446:1644455	>MK272	CGGAGAGTCAGGAGGAGTTG	59.978	GACGGAGGGATTGATGAAGA	60.011	110	481	372
>TRINITY_DN18_c0_g1_i14|1669622:1670435|1670022:1670035	>MK273	CTGCTGCTTCTGCTCCTTCT	60.035	ATCCCTCTCCCATCACTCCT	59.889	164	515	352
>TRINITY_DN18_c0_g1_i14|1675766:1676580|1676166:1676180	>MK274	CTATCTCGGCGTCAAAGGAC	59.836	CCCTTCTCACCGATCTCAAG	59.797	224	617	394
>TRINITY_DN18_c0_g1_i14|1679874:1680688|1680274:1680288	>MK275	GTGGTGACGAGGAGTTTGGT	60.009	TTTTGCAGCAGCATGGTTAG	60.014	380	597	218
>TRINITY_DN18_c0_g1_i14|1680899:1681713|1681299:1681313	>MK276	CAAGTAACCGATGGCAACCT	59.993	CTGGGCTTTTGTCTTCTCCA	60.366	336	643	308
>TRINITY_DN18_c0_g1_i14|1681152:1681966|1681552:1681566	>MK277	TCCACCACCTCCTCATTTTC	59.903	CCATGGAACTGAACCAACCT	59.82	129	526	398
>TRINITY_DN18_c0_g1_i14|1682208:1683022|1682608:1682622	>MK278	CTCCATTGTTGATCCCTCGT	59.927	CGTTTGCAACACTCATCACC	60.16	376	769	394
>TRINITY_DN18_c0_g1_i14|1687684:1688501|1688084:1688101	>MK279	CGAGCTGGAGAAGCTAAGGA	59.853	CCGCTTTGCTCTTCTCTCTG	60.41	147	522	376
>TRINITY_DN18_c0_g1_i14|1693152:1693969|1693552:1693569	>MK280	TCCCTCACTCTGCTTTTCGT	59.989	AACGGCAACACGTTGATACA	60.035	165	529	365
>TRINITY_DN18_c0_g1_i14|1705162:1705971|1705562:1705571	>MK281	ACCGGTTCTGAATTCGATTG	59.933	ACAACATCCGCCGTTAACTC	60	266	591	326
>TRINITY_DN18_c0_g1_i14|1707148:1707957|1707548:1707557	>MK282	GGATCTCGAAACAAGCCAAA	60.192	GCCGTTCTTCCACTTCCTAA	59.312	165	531	367
>TRINITY_DN18_c0_g1_i14|1713496:1714313|1713896:1713913	>MK283	GGCATGGACATGGGTATGA	60.153	GGGTACGATGCTGCTTGATT	60.103	375	655	281
>TRINITY_DN18_c0_g1_i14|1716198:1717012|1716598:1716612	>MK284	AAGCTCGAAGCTCAATCCAA	60.096	CCTCGATCTCTCCGTACTGC	59.973	356	710	355
>TRINITY_DN18_c0_g1_i14|1720010:1720848|1720410:1720448	>MK285	ACATCTCTCGACCTGGCAAC	60.269	CGGAGACTTGCGCTAGAAAA	60.648	311	702	392
>TRINITY_DN18_c0_g1_i14|1721702:1722516|1722102:1722116	>MK286	ACCAAGGCTGCTGAAACAAT	59.74	AATGAATCGGAGGGAGACCT	59.896	315	707	393
>TRINITY_DN18_c0_g1_i14|1744433:1745268|1744833:1744868	>MK287	CATCCTCATGCTCCCTTCAT	60.034	TGAGGCTCTTCTTCTGCTTCTT	59.907	224	608	385
>TRINITY_DN18_c0_g1_i14|1745559:1746368|1745959:1745968	>MK288	CCCAATTGCAGGAAGAGAGA	60.331	CTCACCGTTGGTGCAGTCTA	59.897	319	718	400
>TRINITY_DN18_c0_g1_i14|1745610:1746419|1746010:1746019	>MK288	CCCAATTGCAGGAAGAGAGA	60.331	CTCACCGTTGGTGCAGTCTA	59.897	268	667	400
>TRINITY_DN18_c0_g1_i14|1745947:1746756|1746347:1746356	>MK289	CGGTGAGCTTTGCTCTCTTT	59.757	TTCTCAAGCCCATTGCTTTT	59.823	324	443	120
>TRINITY_DN18_c0_g1_i14|1756580:1757400|1756980:1757000	>MK290	GAATCCGATGCTGGAAAAGA	60.155	CGAATATGGCTTCCCTGAAA	60.031	365	762	398
>TRINITY_DN18_c0_g1_i14|1786624:1787447|1787024:1787047	>MK291	ACCGAAGAGCCAGTTGAAGA	59.989	ACGGTGCCTGTTTTGAGTTT	59.639	303	697	395
>TRINITY_DN18_c0_g1_i14|1787533:1788356|1787933:1787956	>MK292	ACCGAAGAGCCAGTTGAAGA	59.989	TTGCGATGGTTTTAGCTTCC	60.209	303	605	303
>TRINITY_DN18_c0_g1_i14|1794560:1795374|1794960:1794974	>MK293	GCGGTTTGATTTGAGAGGAA	60.192	TTCTCTTCCGGTCTGCAACT	59.989	151	461	311
>TRINITY_DN18_c0_g1_i14|1833077:1833886|1833477:1833486	>MK294	TTCGATTCCCCAGTATCCAG	59.887	CCTCAACAATGGTAGCAGCA	59.864	349	714	366
>TRINITY_DN18_c0_g1_i14|1838660:1839477|1839060:1839077	>MK295	CGAGGCATTAAAGAGGACGA	60.344	TCACTGCCTCCGGATACTTT	59.694	353	720	368
>TRINITY_DN18_c0_g1_i14|1845662:1846479|1846062:1846079	>MK296	GGTGATGAGGGTGACGAAAT	59.786	ACAGCTTCTTTCTGGCGAAG	59.757	327	725	399
>TRINITY_DN18_c0_g1_i14|1856796:1857625|1857196:1857225	>MK297	CACTTTCAGACATCGCCTCA	59.984	TGGTTGGCACATACAGTGCT	60.183	190	489	300
>TRINITY_DN18_c0_g1_i14|1867850:1868659|1868250:1868259	>MK298	GCCCTCTGAACATGAAGAGC	59.957	TCTCTCGTTTCCTTGCTGGT	59.989	191	581	391
>TRINITY_DN18_c0_g1_i14|1884508:1885325|1884908:1884925	>MK299	AGGCCGGAATTGTTTGGTAT	60.562	GATTGGAGGATGTGGTTTGG	60.173	100	458	359
>TRINITY_DN18_c0_g1_i14|1889515:1890338|1889915:1889938	>MK300	CAAAGCAGAGGAAGGAAACG	59.986	GGAGAGGATGAGCGATTTTG	59.773	359	715	357
>TRINITY_DN18_c0_g1_i14|1897538:1898347|1897938:1897947	>MK301	CAGGGTTTGATTTCGCAAGT	60.11	TCGTCTAAGTCGTCGGTGTG	59.897	102	461	360
>TRINITY_DN18_c0_g1_i14|1897855:1898669|1898255:1898269	>MK302	CAAATGGCAAACGATCACAC	59.972	GTCCTGAGATCCAGCGAGAC	59.952	110	490	381
>TRINITY_DN18_c0_g1_i14|1900570:1901381|1900970:1900981	>MK303	ACTCTGGGACTTGGACATGG	59.962	TCTCGGGAAAACAGAGGAGA	59.92	314	465	152
>TRINITY_DN18_c0_g1_i14|1906093:1906902|1906493:1906502	>MK304	CGTGGGTATGTGAAGCGTAA	59.609	GCGTGGATATGTGAAGAGGAA	60.088	128	509	382
>TRINITY_DN18_c0_g1_i14|1926593:1927407|1926993:1927007	>MK305	GTCGAATGAACCCTTTGTGG	60.353	TCCTTCTCAGCCAAGTCTGC	60.678	95	481	387
>TRINITY_DN18_c0_g1_i14|1939962:1940776|1940362:1940376	>MK306	GAGTCCGTCGATTCTTCAGC	59.957	GATTCCTCCAATGCAGTCGT	60.081	163	527	365
>TRINITY_DN18_c0_g1_i14|1943829:1944638|1944229:1944238	>MK307	GGTTATGATGCTTGGCAGGT	59.962	GAAGCCATTGTTAGGGACGA	60.074	360	597	238
>TRINITY_DN18_c0_g1_i14|1945152:1945961|1945552:1945561	>MK308	GGTTATGATGCTTGGCAGGT	59.962	ACGGTTGCATTTTGGGATAG	59.823	360	619	260
>TRINITY_DN18_c0_g1_i14|1946728:1947537|1947128:1947137	>MK309	GCGAGGAGAGACAGAGAGGA	59.817	GCGAGGGAGTGAATAGATGC	59.803	381	696	316
>TRINITY_DN18_c0_g1_i14|1949272:1950095|1949672:1949695	>MK310	GATCCTGCCCTACATGGAAA	59.894	GGTCGTTCAATCTCCCACAT	59.786	327	718	392
>TRINITY_DN18_c0_g1_i14|1980238:1981052|1980638:1980652	>MK311	GGTGGCTCCAACTCTCATCT	59.258	GGGGCTCCAAATCATCTTTA	58.974	370	752	383
>TRINITY_DN18_c0_g1_i14|1980629:1981443|1981029:1981043	>MK312	TTGATCGACACAAACATGGA	58.457	TCACATCCCATTCTCCAAACT	59.396	209	608	400
>TRINITY_DN18_c0_g1_i14|1980955:1981772|1981355:1981372	>MK313	AGCATCAGCGGAAGGATTTA	59.807	AGTCCACAGCTGGAGATTGC	60.418	290	477	188
>TRINITY_DN18_c0_g1_i14|1982783:1983592|1983183:1983192	>MK314	GGGTATAACCCACGTCATCG	60.074	CCCATGACAACATCAACGAG	59.96	237	443	207
>TRINITY_DN18_c0_g1_i14|1986143:1986957|1986543:1986557	>MK315	TGATCGGTACGCTAACCACA	60.134	GGCCTTGGAACTCTGCTACA	60.397	169	515	347
>TRINITY_DN18_c0_g1_i14|1989283:1990092|1989683:1989692	>MK316	CTACCCGTTCACGTCCATCT	59.989	CCAGAACTGCTCGTTTCTCC	59.989	350	557	208
>TRINITY_DN18_c0_g1_i14|1990323:1991132|1990723:1990732	>MK316	CTACCCGTTCACGTCCATCT	59.989	CCAGAACTGCTCGTTTCTCC	59.989	350	557	208
>TRINITY_DN18_c0_g1_i14|1992927:1993741|1993327:1993341	>MK317	TTCCACCTGAGCCACCTACT	59.721	GTATCCTCGTCGGCTCTCAC	59.834	316	692	377
>TRINITY_DN18_c0_g1_i14|1995829:1996646|1996229:1996246	>MK318	AGAAGGTGGTGGAGGGAAGT	59.968	ACCAGAAACCTGCTGGCTAA	59.875	122	504	383
>TRINITY_DN18_c0_g1_i14|1997024:1997838|1997424:1997438	>MK319	TCATGGGTAATGGTGGAGGT	60.05	TAACTCGATTCCGCAGCTCT	60.118	73	451	379
>TRINITY_DN18_c0_g1_i14|2005758:2006577|2006158:2006177	>MK320	CCTTGGTGTTCAGTGGGAGT	60.002	AGACTTCGTTTGGGTCGTTG	60.149	351	727	377
>TRINITY_DN18_c0_g1_i14|2010400:2011214|2010800:2010814	>MK321	TGGTGAGGTCATCGGTATCA	59.918	TGCAATCAATCTCCTGCTTG	59.948	288	459	172
>TRINITY_DN18_c0_g1_i14|2015133:2015947|2015533:2015547	>MK322	AGCCATGGATGAAGGAGATG	60.034	CAAGCACACACAAGCAACTG	59.082	169	510	342
>TRINITY_DN18_c0_g1_i14|2018127:2018944|2018527:2018544	>MK323	GAGGCTGGAGAATGGAGAGA	59.486	CCAAGGGATTTGAGAGGTGA	60.042	98	483	386
>TRINITY_DN18_c0_g1_i14|2021189:2021998|2021589:2021598	>MK324	TCACGCGAATGATGAAGAAG	59.948	CCATTCTCCTCCCACAGAAA	60.042	337	566	230
>TRINITY_DN18_c0_g1_i14|2031688:2032505|2032088:2032105	>MK325	GCGATGTGGGAGATTCAGAT	60.042	CTAATGTTGCGCGACTCGTT	61.349	212	592	381
>TRINITY_DN18_c0_g1_i14|2032639:2033453|2033039:2033053	>MK326	GAGTAATGCCCGGTCTGGTA	59.955	TGATTCCGGATCCTCTCAAC	60.011	347	745	399
>TRINITY_DN18_c0_g1_i14|2047060:2047883|2047460:2047483	>MK327	CTTGCGTTTCTGAGCTTTCC	60.132	AACCATTCCACTCTCTCTTTCA	57.909	139	471	333
>TRINITY_DN18_c0_g1_i14|2047093:2047910|2047493:2047510
>TRINITY_DN18_c0_g1_i14|2047636:2048451|2048036:2048051	>MK328	ACGCCGTCTCCTCTTCTTCT	60.532	CGATAAAGCGGCTACCTTTG	59.868	348	596	249
>TRINITY_DN18_c0_g1_i14|2064620:2065437|2065020:2065037	>MK329	AATGGTGCGTTGGCTTACTC	60.14	GGAGTCCCACCGTTACTGAA	59.966	354	739	386
>TRINITY_DN18_c0_g1_i14|2065887:2066696|2066287:2066296	>MK330	GTGGGAGAAGTTTGGAAGCA	60.232	TTTTCCCCTTCGTCTCCATT	60.797	352	474	123
>TRINITY_DN18_c0_g1_i14|2065991:2066800|2066391:2066400	>MK331	AATGGAGACGAAGGGGAAAA	60.797	TGGCCTTTCTTCAAATGGAT	59.505	351	683	333
>TRINITY_DN18_c0_g1_i14|2066902:2067711|2067302:2067311	>MK332	GCTGTTGTTGTGAGGGAACA	59.726	GTAGAGAAGGCAGCGGAGTG	60.156	125	471	347
>TRINITY_DN18_c0_g1_i14|2073396:2074213|2073796:2073813	>MK333	TTCATCGTCTTTTCCGATCC	60.014	ATCTCCGCCTCTCCTCTCTC	60.058	298	627	330
>TRINITY_DN18_c0_g1_i14|2081115:2081929|2081515:2081529	>MK334	GGAGATCGATGTGACGGAGT	60.08	GTGAGGCAAGAACAACAGCA	60.032	149	504	356
>TRINITY_DN18_c0_g1_i14|2088012:2088826|2088412:2088426	>MK335	TGGGATTTCCTTACGCATTT	59.411	ACAGGCACAACATCACTGGA	60.162	346	596	251
>TRINITY_DN18_c0_g1_i14|2088216:2089036|2088616:2088636	>MK336	TCCAGTGATGTTGTGCCTGT	60.162	GAGTCACCACCCTCGTTTGT	60.009	373	665	293
>TRINITY_DN18_c0_g1_i14|2088370:2089187|2088770:2088787	>MK336	TCCAGTGATGTTGTGCCTGT	60.162	GAGTCACCACCCTCGTTTGT	60.009	219	511	293
>TRINITY_DN18_c0_g1_i14|2088906:2089720|2089306:2089320	>MK337	AGGTCTCTGCTTTGGGGAAT	60.074	CTCAGCACAACCTCCTCCTC	59.986	365	753	389
>TRINITY_DN18_c0_g1_i14|2089343:2090157|2089743:2089757	>MK338	GAGTGGCCGAAAGTGAAGAC	59.851	CATTCTCCTGCTCCTCCAAC	59.803	324	600	277
>TRINITY_DN18_c0_g1_i14|2091894:2092708|2092294:2092308	>MK339	GCAGCAGCAGTAGCAACAAC	59.818	AATGGGGTTGTCTTGTGTCC	59.679	380	499	120
>TRINITY_DN18_c0_g1_i14|2094515:2095341|2094915:2094941	>MK340	TCTGGCCGGTTTAGCTCTTA	59.975	CTGAGCCATGCAAAACTGAA	59.988	145	477	333
>TRINITY_DN18_c0_g1_i14|2103700:2104520|2104100:2104120	>MK341	ACCGGTCAAAGGAGGAAGAT	59.935	CCCTGCTTGGTTCGATAAAA	60.067	324	469	146
>TRINITY_DN18_c0_g1_i14|2110479:2111293|2110879:2110893	>MK342	GGGGATCAAAAGACCAACAA	59.767	ATCTGTGGCTCCTTCTCCAA	59.803	353	716	364
>TRINITY_DN18_c0_g1_i14|2110495:2111309|2110895:2110909	>MK343	GTCCTCCTCCGGAAGTTTCT	59.676	TCAGCTCGTCCACACTTTTG	60.025	367	558	192
>TRINITY_DN18_c0_g1_i14|2117396:2118210|2117796:2117810	>MK344	CTCTCTCGCATTGGAACACA	59.984	AGAAGAGAGCATGCGGTGAT	59.981	258	555	298
>TRINITY_DN18_c0_g1_i14|2129801:2130621|2130201:2130221	>MK345	GGAGAAACTGTGGCTGTCGT	60.307	TCGTCATCTTCATCGTCGTC	59.794	85	445	361
>TRINITY_DN18_c0_g1_i14|2142526:2143340|2142926:2142940	>MK346	GGGTGAGATTGCTTGGTGAT	59.934	GTGTACTGGAGCCGGAGAAG	59.867	163	540	378
>TRINITY_DN18_c0_g1_i14|2150073:2150886|2150473:2150486	>MK347	GCTGAAAGAGCGAGGAGAGA	59.973	CAAGCGGAGAGGATGAAGAG	60.088	136	474	339
>TRINITY_DN18_c0_g1_i14|2150656:2151467|2151056:2151067	>MK348	CGGAGTCAGAGGAGGGTTTT	60.619	CGCCGTCTCTGATATTCTCC	59.797	351	611	261
>TRINITY_DN18_c0_g1_i14|2153528:2154339|2153928:2153939	>MK349	GTCCACACGACCATCTTCCT	59.969	GTCCACACGACCATCTTCCT	59.969	144	492	349
>TRINITY_DN18_c0_g1_i14|2154301:2155110|2154701:2154710	>MK350	AAGCGATTTGAACGTCAACC	60.118	GAAAACAGTTGAGGCCTTCG	59.853	348	739	392
>TRINITY_DN18_c0_g1_i14|2158404:2159215|2158804:2158815	>MK351	TCTCCTTCGTCGCTGAGATT	60.096	CTTCTGCATCCACCTGAACA	59.831	259	600	342
>TRINITY_DN18_c0_g1_i14|2158420:2159229|2158820:2158829	>MK352	CGAAGAGGAAACTGGCAGAG	60.126	AGCGGTAATGAGAGCGTTGT	59.904	367	740	374
>TRINITY_DN18_c0_g1_i14|2159999:2160808|2160399:2160408	>MK353	TCTCCTTCGTCGCTGAGATT	60.096	CTGTTTCTGCATCCACCTGA	59.831	258	602	345
>TRINITY_DN18_c0_g1_i14|2161582:2162391|2161982:2161991	>MK353	TCTCCTTCGTCGCTGAGATT	60.096	CTGTTTCTGCATCCACCTGA	59.831	258	602	345
>TRINITY_DN18_c0_g1_i14|2172281:2173092|2172681:2172692	>MK354	CGAGATGATGACGCAGAGAA	60.096	ACCATCCTTGGCTGAACTTG	60.111	324	633	310
>TRINITY_DN18_c0_g1_i14|2179806:2180620|2180206:2180220	>MK355	TGATTTGATTGCTGCTCAGG	59.948	TGGCTGCAGAAGTAGCAAGA	59.888	135	502	368
>TRINITY_DN18_c0_g1_i14|2186472:2187283|2186872:2186883	>MK356	AACACCAGACGAATCCCAAG	59.966	CGACGACGAGTTTCTTCTCC	59.989	292	686	395
>TRINITY_DN18_c0_g1_i14|2199009:2199823|2199409:2199423	>MK357	AGTGGTGGCAGTGGAAGAAC	60.159	GCAGCTGGCTCTGTAGCTTT	59.927	329	574	246
>TRINITY_DN18_c0_g1_i14|2209973:2210786|2210373:2210386	>MK358	CGACCTCGTTTCAAGGTGTC	60.69	GACCCAACTCTCGGTCTTCA	60.238	381	653	273
>TRINITY_DN18_c0_g1_i14|2211524:2212338|2211924:2211938	>MK359	CCCGAAGCTTTACTCGTTGA	60.378	ACTTAGACCTCCCGCTTGGT	60.132	360	705	346
>TRINITY_DN18_c0_g1_i14|2212030:2212847|2212430:2212447	>MK360	ACCAAGCGGGAGGTCTAAGT	60.132	CTCTGATTTGCCCTCGGATA	60.17	180	472	293
>TRINITY_DN18_c0_g1_i14|2213696:2214537|2214096:2214137	>MK361	TGCTGTGAGTAGCACCCATC	59.862	ATGGCTGTAGAATCGGGTTG	59.955	311	522	212
>TRINITY_DN18_c0_g1_i14|2218900:2219709|2219300:2219309	>MK362	ACGAGGCACACTTGGATCTC	60.269	TGGTCATTCTCGAGCTTCCT	59.95	332	686	355
>TRINITY_DN18_c0_g1_i14|2219537:2220351|2219937:2219951	>MK363	ACAACAACTCCACGGTCTCC	60.009	CGGTGAATGAGATCAAGCAA	59.799	289	598	310
>TRINITY_DN18_c0_g1_i14|2222124:2222938|2222524:2222538	>MK364	GAAGGCACTCGGTGATGTTT	60.119	TGATGCTTGAGACGCTCTGT	59.733	157	505	349
>TRINITY_DN18_c0_g1_i14|2254436:2255250|2254836:2254850	>MK365	AACCTGAGCTGATCCCAGAA	59.803	GTTCCTCCCGAGTTCACAAA	60.088	102	495	394
>TRINITY_DN18_c0_g1_i14|2262067:2262890|2262467:2262490	>MK366	AATCCAAAAGAGCGCAACAC	60.257	CGGATCATCGCGTAAATCTT	60.06	375	723	349
>TRINITY_DN18_c0_g1_i14|2263251:2264071|2263651:2263671	>MK367	ATCCGGAGGAGGAAGAAGAA	60.147	GGCCTCTTTGAGCATCAGTC	59.957	364	561	198
>TRINITY_DN18_c0_g1_i14|2263856:2264679|2264256:2264279	>MK368	AATCCAAAAGAGCGCAACAC	60.257	GCTTGTCCCTCCAGTTACCA	60.111	375	725	351
>TRINITY_DN18_c0_g1_i14|2275401:2276215|2275801:2275815	>MK369	CGCTTCCAAGTCTCCAACTC	59.989	CTTGCACCACCACACTGTTC	60.203	105	483	379
>TRINITY_DN18_c0_g1_i14|2276632:2277443|2277032:2277043	>MK370	GAGGACAGAGACGGACAAGC	59.993	AAGGTGCTCTCACCAACCAC	60.159	82	478	397
>TRINITY_DN18_c0_g1_i14|2279030:2279839|2279430:2279439	>MK371	GGGGAAGTGGTGAAGGTTTT	60.204	TGGAACCGAGCTGAATCTCT	59.95	110	453	344
>TRINITY_DN18_c0_g1_i14|2317200:2318020|2317600:2317620	>MK372	ACAAATGTCCACGTCCCTGT	60.284	GGCCAAGCTATTGAATCCAG	59.668	79	454	376
>TRINITY_DN18_c0_g1_i14|2321834:2322643|2322234:2322243	>MK373	CAGTGGTTGGATCACACCTG	59.997	GCAGATAGGCCCCGATACTT	60.439	199	528	330
>TRINITY_DN18_c0_g1_i14|2329576:2330390|2329976:2329990	>MK374	GTCGCTGCCACAATTGAGTA	59.871	GTTGTTGCCGGAGAAAGCTA	60.386	357	536	180
>TRINITY_DN18_c0_g1_i14|2331954:2332771|2332354:2332371	>MK375	CTCCGCCTCCTATCTCCTCT	59.935	GCTGAACTTCGTCCTGAACC	59.851	280	473	194
>TRINITY_DN18_c0_g1_i14|2332506:2333315|2332906:2332915	>MK376	TCCTCCTCCTCGTTTCTCAA	59.92	TACTCCGGCTCCTGCTTCTA	60.11	210	495	286
>TRINITY_DN18_c0_g1_i14|2336798:2337612|2337198:2337212	>MK377	GCAGAGGGAGAAGACGAAAG	59.162	CTTGCTTGCCGCTTTAAGAT	59.63	356	700	345
>TRINITY_DN18_c0_g1_i14|2343722:2344533|2344122:2344133	>MK378	ATCGAAACTACGGCAGAGGA	59.836	CAACCAACATCGCAAACAAC	60.011	322	505	184
>TRINITY_DN18_c0_g1_i14|2347923:2348732|2348323:2348332	>MK379	GGTGTCATACGCACAAGCAC	60.192	TGCGTCGTTAGTTTCTGCAT	59.493	230	550	321
>TRINITY_DN18_c0_g1_i14|2359978:2360795|2360378:2360395	>MK380	CTCCACCACCTCCACAAAGT	60.002	GGGTTGCATCCACTGCTAAT	59.962	345	659	315
>TRINITY_DN18_c0_g1_i14|2362053:2362862|2362453:2362462	>MK381	TAACCCGGAGTGACAAGGAC	59.966	TCGATGCCCTAGAAATGAGG	60.17	183	528	346
>TRINITY_DN18_c0_g1_i14|2382871:2383700|2383271:2383300	>MK382	TCTGGCTTGAGCACATGAAC	59.992	TCGTCGGAGACTATGGCTTT	59.836	361	723	363
>TRINITY_DN18_c0_g1_i14|2382939:2383748|2383339:2383348	>MK382	TCTGGCTTGAGCACATGAAC	59.992	TCGTCGGAGACTATGGCTTT	59.836	293	655	363
>TRINITY_DN18_c0_g1_i14|2395656:2396470|2396056:2396070	>MK383	GGAATGGAACGCAAGACCTA	60.074	CCTTGCTGGAACCAGACTTC	59.844	251	458	208
>TRINITY_DN18_c0_g1_i14|2409801:2410615|2410201:2410215	>MK384	TTGAACACGTCGGTCTTGAG	59.873	TCCCCACCTTCCTCTTCTTT	60.045	64	445	382
>TRINITY_DN18_c0_g1_i14|2427734:2428549|2428134:2428149	>MK385	TGGTAAAGCGACCATTGTGA	60.111	AATTCAAGCGGAACAACCAC	59.978	218	597	380
>TRINITY_DN18_c0_g1_i14|2431451:2432265|2431851:2431865	>MK386	CATCAACACCACCCACACAT	60.138	GGATTTGGAATTGGACATGG	59.991	311	550	240
>TRINITY_DN18_c0_g1_i14|2432739:2433553|2433139:2433153	>MK387	TGCTCTGAGGAAGGGAACAT	59.803	CAATTGTAATGCCGACAACG	59.992	342	685	344
>TRINITY_DN18_c0_g1_i14|2445256:2446065|2445656:2445665	>MK388	CAGCATGGGAGTCAAACAAA	59.691	GAGACGACCGGAGTAGACCA	60.261	371	765	395
>TRINITY_DN18_c0_g1_i14|2454768:2455577|2455168:2455177	>MK389	TTCTTCTTCTCACCGCTTCC	59.55	CGTTCTTGTTGCATCCTTCA	59.84	308	598	291
>TRINITY_DN18_c0_g1_i14|2460571:2461380|2460971:2460980	>MK390	ACGGAGGCAGTTCAGAAGAA	59.989	TGAGGCATTACACCAAACGA	60.111	175	465	291
>TRINITY_DN18_c0_g1_i14|2465899:2466718|2466299:2466318	>MK391	CCCGATCAGAGATTCCTCAA	60.15	ATTCTTCATCGCCATTAGCC	59.142	68	450	383
>TRINITY_DN18_c0_g1_i14|2468071:2468882|2468471:2468482	>MK392	GGAATGCCTCGTGAGAGAAC	59.81	CCTGATGAGTTGGTTGCTGA	59.831	139	437	299
>TRINITY_DN18_c0_g1_i14|2483815:2484632|2484215:2484232	>MK393	GTGGAGGCTGAAGAGCAAAC	59.997	CCAGAAAGTTCTCGGCACTC	59.989	161	548	388
>TRINITY_DN18_c0_g1_i14|2489778:2490592|2490178:2490192	>MK394	GGAGAAGTTCGAGCAGAGGA	59.679	TGAAAAGATGGTGGCATGAA	60.049	296	686	391
>TRINITY_DN18_c0_g1_i14|2511696:2512510|2512096:2512110	>MK395	TCCAGCCTCAGAATTCCAAC	60.195	CTTGGAGGATTTGTCGTTCC	59.526	170	569	400
>TRINITY_DN18_c0_g1_i14|2515989:2516803|2516389:2516403	>MK396	GCTCAGATTCCGGTTTACGA	60.214	GATGTTGTTGCTCGTTGGTG	60.16	269	488	220
>TRINITY_DN18_c0_g1_i14|2516031:2516845|2516431:2516445	>MK397	GAGCAACAAAACCGTCACAA	59.74	ATGACCCGAAATGTCCCATA	60.014	341	737	397
>TRINITY_DN18_c0_g1_i14|2516191:2517008|2516591:2516608	>MK398	ACACGTGGAAGGTGGAAAAG	60.005	ATGACCCGAAATGTCCCATA	60.014	348	577	230
>TRINITY_DN18_c0_g1_i14|2517785:2518602|2518185:2518202	>MK399	GCTGTGTCTGATGCTCTGGA	60.146	TGGGTTTTGCTCTTTCCATC	60.051	360	601	242
>TRINITY_DN18_c0_g1_i14|2523239:2524053|2523639:2523653	>MK400	CAATGTTGTGCGTGTTTTGA	59.173	AGCTCTTCTGGGTGCATTGT	59.874	222	458	237
>TRINITY_DN18_c0_g1_i14|2529308:2530117|2529708:2529717	>MK401	TTATGCCCAAAGCATTCCTC	60.038	CACCCGACGATTCAGAAGAC	60.656	196	481	286
>TRINITY_DN18_c0_g1_i14|2535206:2536017|2535606:2535617	>MK402	TGGACGTTGTTCGTGTCTTC	59.726	CAACGGCTCTACCTTTTCCA	60.241	170	567	398
>TRINITY_DN18_c0_g1_i14|2535728:2536539|2536128:2536139	>MK403	CGGTTCCAAAGAGATTGACC	59.526	ACGAGCCATGTTTTCGAAGT	59.74	137	446	310
>TRINITY_DN18_c0_g1_i14|2536217:2537036|2536617:2536636	>MK404	GACGACTGGTGAAGGGGTTA	59.966	CGCGTCTGGTAGAACACAAA	59.904	365	735	371
>TRINITY_DN18_c0_g1_i14|2539099:2539919|2539499:2539519	>MK405	TGTAGTCCCGACGTTTCTCC	60.111	TCGTCTCCTTGATCTCCACA	59.34	290	672	383
>TRINITY_DN18_c0_g1_i14|2539385:2540196|2539785:2539796	>MK406	TGTGGAGATCAAGGAGACGA	59.34	CGATCAGCAACAACCATCAC	60.12	367	636	270
>TRINITY_DN18_c0_g1_i14|2543497:2544308|2543897:2543908	>MK407	TTGATTGCCGCCTTAAAGAT	59.682	TGCTTTTCAACACCAAACCA	60.127	359	560	202
>TRINITY_DN18_c0_g1_i14|2548928:2549742|2549328:2549342	>MK408	CTCTCCCTTTCGCTCCTTCT	60.088	CTTGGAAGAGGCTGACTTGG	59.982	360	708	349
>TRINITY_DN18_c0_g1_i14|2555738:2556555|2556138:2556155	>MK409	ATGGGAGCGCAACAATCTAC	60.103	GATCCCAGACCTTGATGGAA	59.862	336	591	256
>TRINITY_DN18_c0_g1_i14|2555946:2556763|2556346:2556363	>MK410	GACGATCACAGCAGATCGAA	59.95	CCGCTCTCTCCACAGCTATC	60.119	215	595	381
>TRINITY_DN18_c0_g1_i14|2556521:2557338|2556921:2556938	>MK411	GGCGATTTGCAAGAAGTGAT	60.221	GATCCCAGACCTTGATGGAA	59.862	225	609	385
>TRINITY_DN18_c0_g1_i14|2556747:2557564|2557147:2557164	>MK412	CCGCTTTCTCCACAGCTATC	59.978	AACGCAGCTTCAGCTCTCAT	60.307	317	651	335
>TRINITY_DN18_c0_g1_i14|2562993:2563816|2563393:2563416	>MK413	CTGGTGATGAAACGTTGGTG	60.001	TCCTCGGCATCCTCTCTTTA	59.91	337	498	162
>TRINITY_DN18_c0_g1_i14|2566242:2567051|2566642:2566651	>MK414	CACTCTCTTGCTCGCTGTTG	59.922	TTGCCATCATTCCTTTCCTC	60.014	189	443	255
>TRINITY_DN18_c0_g1_i14|2568686:2569495|2569086:2569095	>MK415	GCGAATCCACCAAAATCTCA	60.983	CACCGTCCAGTAGCTTCTCC	59.867	374	582	209
>TRINITY_DN18_c0_g1_i14|2581228:2582047|2581628:2581647	>MK416	GAGGGTGACTCAGCAGGAAC	59.841	CCGTGATAGAGATCGCAGGT	60.24	357	672	316
>TRINITY_DN18_c0_g1_i14|2581640:2582451|2582040:2582051	>MK417	ATCACGGTCCTTGGTGTCTC	59.969	GTGGAGACCGAAGTCGAAAA	60.232	254	628	375
>TRINITY_DN18_c0_g1_i14|2584702:2585511|2585102:2585111	>MK418	CATAGAAGTAGCCGGGACCA	60.088	TTCCTGACTCCGACGTCTCT	59.986	372	578	207
>TRINITY_DN18_c0_g1_i14|2584759:2585568|2585159:2585168	>MK418	CATAGAAGTAGCCGGGACCA	60.088	TTCCTGACTCCGACGTCTCT	59.986	315	521	207
>TRINITY_DN18_c0_g1_i14|2599024:2599841|2599424:2599441	>MK419	TCCTCCTCTCTTCTTCTGCTTC	59.346	TCAAGCCTCTTCCAACACAA	59.415	372	764	393
>TRINITY_DN18_c0_g1_i14|2600887:2601701|2601287:2601301	>MK420	CTCTCGGGGACAACAACATC	60.51	AATAGCCACGACCACCAAAC	59.859	231	588	358
>TRINITY_DN18_c0_g1_i14|2614512:2615326|2614912:2614926	>MK421	CGGATCTCGATATGCTTCGT	60.199	AGTCCAGCATGGCTCTGTTT	59.874	233	533	301
>TRINITY_DN18_c0_g1_i14|2619112:2619926|2619512:2619526	>MK422	AGAAGAAGATGGGCATGGTG	60.073	TGCAGTGAACGATGAGATCC	59.794	354	610	257
>TRINITY_DN18_c0_g1_i14|2621009:2621826|2621409:2621426	>MK423	AGAAGGATCTGGTCGGGTTT	59.935	CATCATCCACATCGCATTTC	59.89	215	439	225
>TRINITY_DN18_c0_g1_i14|2625252:2626066|2625652:2625666	>MK424	GCTGAAGAGGAAGAGCCAAA	59.694	CAACGTAACCGATGAAAGCA	59.729	275	649	375
>TRINITY_DN18_c0_g1_i14|2625395:2626262|2625795:2625862	>MK424	GCTGAAGAGGAAGAGCCAAA	59.694	CAACGTAACCGATGAAAGCA	59.729	132	506	375
>TRINITY_DN18_c0_g1_i14|2631312:2632121|2631712:2631721	>MK425	CAAGTTTTGGACCCAACGAT	59.83	TGGAGTCTCGGCTCTTCTCT	59.279	282	574	293
>TRINITY_DN18_c0_g1_i14|2651729:2652543|2652129:2652143	>MK426	GGCACCTCTTGTACCACCTG	60.567	CCGACAACGACGAGAAGAAT	60.255	93	472	380
>TRINITY_DN18_c0_g1_i14|2653102:2653916|2653502:2653516	>MK427	CAATCGAAACCAACGATTCC	60.309	ACGTTGACGGCTCTGTTCTT	59.914	329	663	335
>TRINITY_DN18_c0_g1_i14|2655937:2656746|2656337:2656346	>MK428	GAAGCTCTCATGGGGTTTCA	60.195	GGTGCAGGAGCAATAAGTCC	59.7	249	556	308
>TRINITY_DN18_c0_g1_i14|2669895:2670708|2670295:2670308	>MK429	CAAGGTAGGCTTGCTGATCC	59.836	TGACGGAGGCGTAGATAAGG	60.227	138	502	365
>TRINITY_DN18_c0_g1_i14|2669920:2670733|2670320:2670333	>MK429	CAAGGTAGGCTTGCTGATCC	59.836	TGACGGAGGCGTAGATAAGG	60.227	113	477	365
>TRINITY_DN18_c0_g1_i14|2669945:2670762|2670345:2670362	>MK429	CAAGGTAGGCTTGCTGATCC	59.836	TGACGGAGGCGTAGATAAGG	60.227	88	452	365
>TRINITY_DN18_c0_g1_i14|2684924:2685747|2685324:2685347	>MK430	GTCTTAGCCGCAGTTTCAGG	60.015	GGGAGTGATGGTGGAAGAGA	60.048	357	507	151
>TRINITY_DN18_c0_g1_i14|2703325:2704139|2703725:2703739	>MK431	AGCTGTGAGGGAGTCAAGGA	59.986	GCAACAGGGCTCTTCTCAAC	59.997	360	737	378
>TRINITY_DN18_c0_g1_i14|2706159:2706976|2706559:2706576	>MK432	GGGATCACTTGATGCTAGGC	59.658	CTCTTCTTTCTGCGGCTTTC	59.336	138	462	325
>TRINITY_DN18_c0_g1_i14|2716530:2717344|2716930:2716944	>MK433	GCTGCTATATTCGGGAGCTG	59.967	CAGGTTCAGGCACAATCTCA	59.831	329	515	187
>TRINITY_DN18_c0_g1_i14|2723679:2724502|2724079:2724102	>MK434	CTGGTCCCAGAAAAGACGAG	59.837	CCGGATTTGTAACCCATGTC	60.051	304	579	276
>TRINITY_DN18_c0_g1_i14|2724799:2725613|2725199:2725213	>MK435	CTATGGTCATCAACCGCAAA	59.542	GAGACGAACAGGGAATGGAA	60.05	63	456	394
>TRINITY_DN18_c0_g1_i14|2740294:2741103|2740694:2740703	>MK436	CTCGCTTACAACGCAATCAA	60.014	CGCCATCACTTTTCCAATCT	60.074	125	495	371
>TRINITY_DN18_c0_g1_i14|2751116:2751963|2751516:2751563	>MK437	GGAAGAAGCAGTGGTGAGGA	60.386	CCCACCAAAGATGCTGAGTT	60.111	140	538	399
>TRINITY_DN18_c0_g1_i14|2751170:2751984|2751570:2751584	>MK437	GGAAGAAGCAGTGGTGAGGA	60.386	CCCACCAAAGATGCTGAGTT	60.111	86	484	399
>TRINITY_DN18_c0_g1_i14|2751409:2752223|2751809:2751823	>MK438	CCGCCAGTAGCTTTTCACTC	60.015	CTCCCTGAGCCATCTCTACG	59.966	304	674	371
>TRINITY_DN18_c0_g1_i14|2751705:2752519|2752105:2752119	>MK439	GCTGAGGGAAGTACGTGGAG	59.867	TCAGCACCACATCCCACTAA	60.112	166	493	328
>TRINITY_DN18_c0_g1_i14|2752034:2752848|2752434:2752448	>MK440	TGCCAAGAGTTCTGGATGTG	59.831	GGAAACGAAGACTCCTGCTG	59.989	330	673	344
>TRINITY_DN18_c0_g1_i14|2752502:2753316|2752902:2752916	>MK441	CAGCAGGAGTCTTCGTTTCC	59.989	TGCCTTTCCCTTTCCTATCA	59.64	186	435	250
>TRINITY_DN18_c0_g1_i14|2763292:2764101|2763692:2763701	>MK442	TCACGGAAGCTCCTTCAACT	59.989	AAAGCCATGGAGTGTTTTGG	59.971	362	502	141
>TRINITY_DN18_c0_g1_i14|2780117:2780931|2780517:2780531	>MK443	ACGTCTTCCACTCCGATGAG	60.261	GGGGAGACGAAGGAAGTTTT	59.553	244	484	241
>TRINITY_DN18_c0_g1_i14|2819030:2819839|2819430:2819439	>MK444	AGGTGTCCGGGTTGTACTTG	59.884	CTCGGCTCTGCTTCTTCTGT	59.891	115	490	376
>TRINITY_DN18_c0_g1_i14|2828157:2828968|2828557:2828568	>MK445	TTCTTCAACCGTCGTCTCCT	59.844	AGCCTTATTTGCAGCCCTCT	60.36	187	545	359
>TRINITY_DN18_c0_g1_i14|2842091:2842905|2842491:2842505	>MK446	GAGGCATCAACCCACAAAGT	59.973	AGCTGGGACTCTCAAGGTCA	59.986	260	544	285
>TRINITY_DN18_c0_g1_i14|2842896:2843705|2843296:2843305	>MK447	CAATGTTCCGTTGCTGAATG	60.111	GCGCAGCTAATGCAACTACA	60.185	238	533	296
>TRINITY_DN18_c0_g1_i14|2847268:2848082|2847668:2847682	>MK448	GCCGGAGATCTTACAAACCA	60.074	TTGTCGTCCTCATCCTCCTC	60.199	197	594	398
>TRINITY_DN18_c0_g1_i14|2847555:2848369|2847955:2847969	>MK449	TTCGTCAGCTTCGAGGAAAT	59.955	TTGAGACGCCAACAACAGAG	60.025	365	543	179
>TRINITY_DN18_c0_g1_i14|2847756:2848570|2848156:2848170	>MK450	TGTTGTTGGCGTCTCAAAAG	59.881	TCTCGGTCACTGCTGATTTG	59.984	326	714	389
>TRINITY_DN18_c0_g1_i14|2848914:2849723|2849314:2849323	>MK451	TGGTTGTGTCCTTTCATTGC	59.547	GGCTTCTCATCGTCGTTTTC	59.82	351	615	265
>TRINITY_DN18_c0_g1_i14|2866100:2866917|2866500:2866517	>MK452	CCAACCAGAAGGGGATTCTT	60.298	TCAGCTTTCCTTTGGTGCAT	60.776	361	760	400
>TRINITY_DN18_c0_g1_i14|2867389:2868206|2867789:2867806	>MK453	GGAAGCTGAAAGCAATCCTG	59.955	AAGTCAAGGGGCGAAGAAAT	60.074	98	496	399
>TRINITY_DN18_c0_g1_i14|2882466:2883280|2882866:2882880	>MK454	TGCTGAAGAAACCAATGCAG	59.988	TTGGGTTTTCCTCTTCCTGA	59.641	258	445	188
>TRINITY_DN18_c0_g1_i14|2889691:2890505|2890091:2890105	>MK455	TCAAGAAGCCTTTGGTTTGG	60.22	TGTTGACACCATTTGAGGTGA	59.992	251	563	313
>TRINITY_DN18_c0_g1_i14|2895017:2895831|2895417:2895431	>MK456	ACCATTCATCATTCGGCACT	60.348	ACACCTCGTGAAGGGAGATG	60.112	354	736	383
>TRINITY_DN18_c0_g1_i14|2902515:2903324|2902915:2902924	>MK457	AGAGGGAGACGGAGATGGAT	60.035	GCGAACCGTTTGAAGAAGAA	60.365	299	668	370
>TRINITY_DN18_c0_g1_i14|2904477:2905291|2904877:2904891	>MK458	GCAGCAGCAGGAACTAAACC	60.022	GAGCAAGGCTGTGACATTGA	59.992	262	444	183
>TRINITY_DN18_c0_g1_i14|2920247:2921061|2920647:2920661	>MK459	CGCAGAACTACCATGAAGGA	58.874	CATCACGTCACCACTTTGCT	59.751	345	472	128
>TRINITY_DN18_c0_g1_i14|2921258:2922075|2921658:2921675	>MK460	AGCTCTCGGAAGACGTAGCA	60.299	CGGCTTTATCAACCCTTTCA	60.067	158	555	398
>TRINITY_DN18_c0_g1_i14|2925991:2926805|2926391:2926405	>MK461	GGCGTCGAGACGAGTAAGAC	60.02	TCAACCACCATGCCTGATAA	59.924	278	675	398
>TRINITY_DN18_c0_g1_i14|2926017:2926831|2926417:2926431	>MK461	GGCGTCGAGACGAGTAAGAC	60.02	TCAACCACCATGCCTGATAA	59.924	252	649	398
>TRINITY_DN18_c0_g1_i14|2942274:2943088|2942674:2942688	>MK462	AAGGGGTTGGACTGAGAGGT	59.968	AGCACTCGTTCTGGCGTAAT	59.904	192	545	354
>TRINITY_DN18_c0_g1_i14|2947783:2948603|2948183:2948203	>MK463	CTCCTCCTTCCGCTACTTCA	59.569	CACCTTCAGATTCCCTTCCA	60.042	363	556	194
>TRINITY_DN18_c0_g1_i14|2955582:2956396|2955982:2955996	>MK464	GCTTACCGCTTTACCCTCCT	59.747	TTCCCCAACTGCAAGAAATC	60.051	313	439	127
>TRINITY_DN18_c0_g1_i14|2965671:2966485|2966071:2966085	>MK465	TTGAAGACGCTGACTTGGTG	60.025	GGCGTGTCAAAGGAGAAAGA	60.375	231	477	247
>TRINITY_DN18_c0_g1_i14|2965865:2966682|2966265:2966282	>MK466	AGGCTTGTCATCGTCGTCTT	59.874	ACAGCGGTTTCCTTCTCTCA	59.989	308	620	313
>TRINITY_DN18_c0_g1_i14|2969699:2970513|2970099:2970113	>MK467	TTGCGACAATCCATGTAACC	59.4	CCGTCTCCATATCCTCCGTA	59.91	364	537	174
>TRINITY_DN18_c0_g1_i14|2970143:2970957|2970543:2970557	>MK468	CCAAATCCCATCGTTCCTTA	59.756	CCGTCTCCATATCCTCCGTA	59.91	152	537	386
>TRINITY_DN18_c0_g1_i14|2976017:2976826|2976417:2976426	>MK469	GCTTTCGAACTCCAGACGAC	59.997	GGAACTGAGAAACGCCAATC	59.676	124	489	366
>TRINITY_DN18_c0_g1_i14|2976402:2977216|2976802:2976816	>MK470	TTGACAACGAAGACGACGAG	60.025	CGGAGAGTTTGTCACCCATT	59.966	319	669	351
>TRINITY_DN18_c0_g1_i14|2979484:2980298|2979884:2979898	>MK471	CAGCGATGTCCTTCCTTCTC	59.95	GCGAAACCTCTGCTTCCTTA	59.592	360	591	232
>TRINITY_DN18_c0_g1_i14|2988130:2988939|2988530:2988539	>MK472	CTGCTTTGACGACGATGAGA	60.136	GAACCAGCTGCAGTCACAGA	60.187	301	598	298
>TRINITY_DN18_c0_g1_i14|2989370:2990179|2989770:2989779	>MK473	TTGGGTGAAGTGTTTGTGGA	59.976	CAGCAACCTCCTAGCTCGTC	60.156	155	461	307
>TRINITY_DN18_c0_g1_i14|2990608:2991417|2991008:2991017	>MK474	TTGGGTGAAGTGTTTGTGGA	59.976	TCAACCCAATAGCGTGACAA	60.111	156	430	275
>TRINITY_DN18_c0_g1_i14|2992032:2992852|2992432:2992452	>MK475	AGACCCATAAGCACGCAATC	60.103	CAGGTGAACCAACCTCGAGTA	60.156	344	510	167
>TRINITY_DN18_c0_g1_i14|3000220:3001033|3000620:3000633	>MK476	CCCCAAAGAATCAGACCTCA	60.042	GGGAGCTTCAAGTGCTTCTG	60.134	285	483	199
>TRINITY_DN18_c0_g1_i14|3000568:3001385|3000968:3000985	>MK477	TCCCTCAAGAGCAGAAGGAA	60.065	GCAATGCAATCAAAGCAAGA	59.96	250	503	254
>TRINITY_DN18_c0_g1_i14|3000675:3001489|3001075:3001089	>MK478	CTCTGCTTCCCCTGTTTTCA	60.366	AAGCCTCTTCTTGCTTCGTG	59.757	307	696	390
>TRINITY_DN18_c0_g1_i14|3009630:3010447|3010030:3010047	>MK479	TTTGATCTGGGGAGGAAATG	59.864	TGGCCAACAAGACAGAAGTG	59.873	128	478	351
>TRINITY_DN18_c0_g1_i14|3022460:3023269|3022860:3022869	>MK480	CTCCCTTGGAAAATGGTTCA	59.903	ATTCCATCGCAAATCGTCTC	60.043	202	437	236
>TRINITY_DN18_c0_g1_i14|3026397:3027211|3026797:3026811	>MK481	TGATGTTCCCACAACACCAT	59.656	CTGAGCACACTTGGTCCTGA	60.022	204	505	302
>TRINITY_DN18_c0_g1_i14|3028077:3028891|3028477:3028491	>MK482	GAAGGACACCTGGATTTGGA	59.903	CCGGTTGAAGAAGAACCGTA	60.103	117	508	392
>TRINITY_DN18_c0_g1_i14|3028507:3029321|3028907:3028921	>MK483	ACGATTCGCAGTACGAGGTT	59.763	GCATTGCTCCGTCTCTCTTC	60.104	234	552	319
>TRINITY_DN18_c0_g1_i14|3040439:3041253|3040839:3040853	>MK484	GCTTGGTTGCTTCCAAAATC	59.691	CTTGCAGCCACAAAATGCTA	60.014	141	471	331
>TRINITY_DN18_c0_g1_i14|3043980:3044789|3044380:3044389	>MK485	CGTTTTGCTCTCTGCCTCTT	59.757	ACTGAGTGCCTTCTGGTGCT	60.057	340	552	213
>TRINITY_DN18_c0_g1_i14|3044993:3045810|3045393:3045410	>MK486	ATGCACAACTACCACCACCA	59.88	GAGCGAAGAGAAACCCTCCT	59.957	280	589	310
>TRINITY_DN18_c0_g1_i14|3050839:3051653|3051239:3051253	>MK487	AAATCGGGTTTGCATGTGTT	60.235	ATGGTCTCCTGTAGGCGAAA	59.694	112	455	344
>TRINITY_DN18_c0_g1_i14|3067265:3068079|3067665:3067679	>MK488	ATCCCTGGAGACACGAAATG	59.927	TAGCTGGAAGCGATGAGGTT	59.978	189	567	379
>TRINITY_DN18_c0_g1_i14|3071071:3071885|3071471:3071485	>MK489	CCACAGAGAACCGACAATGA	59.676	GATCTGGAGGGATCGATGAA	59.971	249	534	286
>TRINITY_DN18_c0_g1_i14|3071837:3072646|3072237:3072246	>MK490	TGAAGCAACTACCGATGCTG	60.011	ACGCACTGCACCTACCAATA	59.224	46	439	394
>TRINITY_DN18_c0_g1_i14|3071876:3072689|3072276:3072289	>MK491	CTACTCGCACACGCTCTTGA	60.347	CAAGTGAAACCACCCTTGAAA	59.994	326	575	250
>TRINITY_DN18_c0_g1_i14|3072826:3073640|3073226:3073240	>MK492	GGCAACAACGGTCAAGATTT	59.978	GAGCAAGATCGGTGGGATTA	60.036	226	479	254
>TRINITY_DN18_c0_g1_i14|3073320:3074137|3073720:3073737	>MK493	CCTTTGATCCTCCTCCATCA	60.003	CCGTAATCGTCGAACAAGGT	59.993	235	550	316
>TRINITY_DN18_c0_g1_i14|3080036:3080850|3080436:3080450	>MK494	TCGACGGAGCTGAAGAGATT	60.096	AAAGCGAAGACGCAGAAGAG	59.898	88	442	355
>TRINITY_DN18_c0_g1_i14|3086250:3087059|3086650:3086659	>MK495	AGTCTCGGGTGTGTTCAAGG	60.151	ATTGTTCCCACATTCCTCCA	60.173	353	564	212
>TRINITY_DN18_c0_g1_i14|3094867:3095676|3095267:3095276	>MK496	GGAAACCCAATAGCGACAGA	60.074	GGAGATCACGAAGGAAACGA	60.195	176	574	399
>TRINITY_DN18_c0_g1_i14|3107499:3108308|3107899:3107908	>MK497	GCTGCTGAGAAGAAGGTTGG	60.134	ACGGGGAAGAGAGTGAGGAT	60.073	97	473	377
>TRINITY_DN18_c0_g1_i14|3119720:3120534|3120120:3120134	>MK498	CTTCAACGCATTCAAAGCAA	59.992	CAAAACCAACAGCTTGACCA	59.734	368	648	281
>TRINITY_DN18_c0_g1_i14|3121168:3121982|3121568:3121582	>MK499	CCTCTGCTTGAGGAAACGAC	59.989	GCAAATCCTCCAAATCGAAA	60.016	379	602	224
>TRINITY_DN18_c0_g1_i14|3122876:3123687|3123276:3123287	>MK500	GCTCTCGATGGAAACTCAGG	59.95	CAGGGAAAGAGCTGACGAAA	60.508	283	432	150
>TRINITY_DN18_c0_g1_i14|3145382:3146196|3145782:3145796	>MK501	TCTGGGCTGCGACTACTTTT	60.015	CAAGGTCTCTGCCTCACTCC	59.986	330	536	207
>TRINITY_DN18_c0_g1_i14|3150426:3151245|3150826:3150845	>MK502	CAGCAATCCTTCAAACAGCA	59.988	CTAAGGCACCGAAGATCCAA	60.206	143	454	312
>TRINITY_DN18_c0_g1_i14|3151588:3152397|3151988:3151997	>MK503	CCACGACACATGGTAGTTCG	60.025	TCACCAGGAATGTGACCAGA	60.088	168	513	346
>TRINITY_DN18_c0_g1_i14|3155165:3155978|3155565:3155578	>MK504	GGGCTTCAATGCAATACCTC	59.533	CATCTGGATGGAGAGCTGGT	60.223	360	629	270
>TRINITY_DN18_c0_g1_i14|3162842:3163662|3163242:3163262	>MK505	TAAGGAGATGTGGGCTTTGC	60.214	ACTTGGATCGCTGCAACTCT	60.02	259	616	358
>TRINITY_DN18_c0_g1_i14|3173575:3174388|3173975:3173988	>MK506	GCCTCGTGGTTTTGGTTTTA	59.975	GAGCTCGCATCTACCATTCC	59.803	48	443	396
>TRINITY_DN18_c0_g1_i14|3174175:3174988|3174575:3174588	>MK507	CGCATCTGGAATCATTGTTG	60.073	GTACGGCGAGATCCTTACCA	60.096	144	477	334
>TRINITY_DN18_c0_g1_i14|3214131:3214948|3214531:3214548	>MK508	GCGAGAAGATTCTGGTTTGC	59.962	TCATGGAGGAGAAGGAATCG	60.15	214	538	325
>TRINITY_DN18_c0_g1_i14|3216720:3217535|3217120:3217135	>MK509	GCGGTTTGTTTGATGTGATG	59.972	ATTCTGCTTTTCCCAACGTG	60.11	229	479	251
>TRINITY_DN18_c0_g1_i14|3219098:3219921|3219498:3219521	>MK510	AGTGGCGTTGCTTCTCTCAT	60.02	GCGAGACATGATTTCGTTGA	59.805	85	469	385
>TRINITY_DN18_c0_g1_i14|3221439:3222253|3221839:3221853	>MK511	CGACCGTTCAGTTCCATTCT	60.111	TACCCACACGATCTGCACTC	59.707	220	493	274
>TRINITY_DN18_c0_g1_i14|3235291:3236105|3235691:3235705	>MK512	CACCACTCTCCAAGACTCTGC	60.041	TTACCCATTTCCCTTTCGTG	59.795	358	497	140
>TRINITY_DN18_c0_g1_i14|3237794:3238611|3238194:3238211	>MK513	GAGCGCCATCCTTTGAGTAG	59.978	GTTGGAGGTGCTTGGTGTTT	60.012	215	608	394
>TRINITY_DN18_c0_g1_i14|3237914:3238728|3238314:3238328	>MK513	GAGCGCCATCCTTTGAGTAG	59.978	GTTGGAGGTGCTTGGTGTTT	60.012	95	488	394
>TRINITY_DN18_c0_g1_i14|3239106:3239920|3239506:3239520	>MK514	GCCAAACAAGAAGTGGAAGC	59.859	AACACCATCGCAACAATCAA	59.972	333	731	399
>TRINITY_DN18_c0_g1_i14|3239826:3240643|3240226:3240243	>MK515	CCTTCCACGAGCTACTCCAC	59.867	CAACAACACGTGCTCGAACT	59.946	307	578	272
>TRINITY_DN18_c0_g1_i14|3240040:3240857|3240440:3240457	>MK516	CCCAGCACAACAACAACAAC	60.049	AACTGCGTTGGCTTTAATGG	60.131	179	496	318
>TRINITY_DN18_c0_g1_i14|3261775:3262592|3262175:3262192	>MK517	GCAACGGAAGAGCAACCTAC	59.882	AAACACCGGTCTGTTCTTGG	60.005	312	581	270
>TRINITY_DN18_c0_g1_i14|3262358:3263177|3262758:3262777	>MK518	TCCAATTCAAAGTGCCTTCC	60.051	TGGCCATACCACATTCTCCT	60.34	376	594	219
>TRINITY_DN18_c0_g1_i14|3263341:3264158|3263741:3263758	>MK519	GAGGAAGGCAATGGAAACAA	60.051	TCCTCTTCTTTGGTGGCTGT	59.844	258	591	334
>TRINITY_DN18_c0_g1_i14|3263893:3264710|3264293:3264310	>MK520	GACTTCAAGCGTTGGAATGG	60.636	ATTAAACGAGCCACCACCAG	59.993	231	591	361
>TRINITY_DN18_c0_g1_i14|3264815:3265632|3265215:3265232	>MK521	AGATCTTGTGTGCAGCATCG	60.016	TGGTTTTCTCCTCCATCAGG	60.042	326	694	369
>TRINITY_DN18_c0_g1_i14|3267505:3268319|3267905:3267919	>MK522	GAAGGCGGATTCACCTAACA	60.074	GAGCAAGCGTCCGTTAAAGA	60.523	301	651	351
>TRINITY_DN18_c0_g1_i14|3275921:3276735|3276321:3276335	>MK523	GCAAGCTGGTGTGAACAGAA	60.032	CGCAACAAAGCTTCAACAAA	60.029	196	593	398
>TRINITY_DN18_c0_g1_i14|3295712:3296521|3296112:3296121	>MK524	AGCAGCAAGCTATCATGCAA	59.741	ACCGGGAATACAGTGAGACG	59.989	370	705	336
>TRINITY_DN18_c0_g1_i14|3301362:3302171|3301762:3301771	>MK525	GGATCTTGGTTTGCTTCCAA	60.051	TACCTTTCGCCACGAATCTC	60.214	353	740	388
>TRINITY_DN18_c0_g1_i14|3301372:3302187|3301772:3301787	>MK525	GGATCTTGGTTTGCTTCCAA	60.051	TACCTTTCGCCACGAATCTC	60.214	343	730	388
>TRINITY_DN18_c0_g1_i14|3303715:3304524|3304115:3304124	>MK526	CCAGACCACTGCTTCTCCTC	59.986	TCGTTGCTGATCTGTTTTCG	59.988	312	550	239
>TRINITY_DN18_c0_g1_i14|3311013:3311827|3311413:3311427	>MK527	CTCCTCATTCGCACCGTATT	60.096	CTGAACTTCCGACGACAACA	59.873	132	438	307
>TRINITY_DN18_c0_g1_i14|3312819:3313638|3313219:3313238	>MK528	TGCTGGAGCTAATTGGAAGAA	59.967	TCCACCTCTGCCTACCTGTC	60.261	375	763	389
>TRINITY_DN18_c0_g1_i14|3325825:3326654|3326225:3326254	>MK529	AAGGTTTGCTCGGAAGTGAA	59.853	TGACGCCATTTCTGACACTC	59.837	161	478	318
>TRINITY_DN18_c0_g1_i14|3334397:3335211|3334797:3334811	>MK530	TCCCTCCTCTCTCAATCTGC	59.486	AACGTCAGGGTTTTGGTGAG	60.005	269	664	396
>TRINITY_DN18_c0_g1_i14|3338145:3338965|3338545:3338565	>MK531	CTAGCGTGAACCCTCCTCAC	59.867	AAACCACCTCATCTGGCAAC	59.973	175	458	284
>TRINITY_DN18_c0_g1_i14|3342208:3343025|3342608:3342625	>MK532	CCGTTTGTTCCTTGGCTAAA	60.103	CGGAGAAGGTGAGATTGAGG	59.797	116	453	338
>TRINITY_DN18_c0_g1_i14|3362184:3362998|3362584:3362598	>MK533	CCTCGCTGGTTACGTTTCTT	59.378	TAACCTGCTCCACGACATGA	60.263	138	459	322
>TRINITY_DN18_c0_g1_i14|3378996:3379810|3379396:3379410	>MK534	TGCAAATGGTGGTTTAGCAA	60.111	CCTTCAAGATCGCATGAACA	59.799	215	583	369
>TRINITY_DN18_c0_g1_i14|3385954:3386765|3386354:3386365	>MK535	CAAATCCGTCCATGAAATCC	60.133	AACGTTTAGAGCCGAAAGCA	60.018	336	484	149
>TRINITY_DN18_c0_g1_i14|3385968:3386785|3386368:3386385	>MK535	CAAATCCGTCCATGAAATCC	60.133	AACGTTTAGAGCCGAAAGCA	60.018	322	470	149
>TRINITY_DN18_c0_g1_i14|3387037:3387851|3387437:3387451	>MK536	TCTCTATGCACGCAGACACC	60.016	ATAGCGCAGTGCATTCTCCT	60.007	291	570	280
>TRINITY_DN18_c0_g1_i14|3387682:3388496|3388082:3388096	>MK537	CACGCAGACACCATTTCAAG	60.301	ATAGCGCAGTGCATTCTCCT	60.007	299	570	272
>TRINITY_DN18_c0_g1_i14|3389262:3390071|3389662:3389671	>MK538	CCCTCCAGAGTGTTCCTCAA	60.229	CTTGACGCCAAAAGAAGGAG	59.986	198	585	388
>TRINITY_DN18_c0_g1_i14|3389396:3390210|3389796:3389810	>MK539	CGGAGTGATGTTGAGCTTGA	59.984	CTTGACGCCAAAAGAAGGAG	59.986	326	451	126
>TRINITY_DN18_c0_g1_i14|3392981:3393804|3393381:3393404	>MK540	TCACCACCCTTCCACTCTCT	59.682	TTGGGGACGACACTCATGTA	59.96	329	583	255
>TRINITY_DN18_c0_g1_i14|3410530:3411344|3410930:3410944	>MK541	GCTCAAACGGTCTCTTCAGG	59.989	CCGCCACGGTATCTGTTATT	59.845	93	441	349
>TRINITY_DN18_c0_g1_i14|3429939:3430758|3430339:3430358
>TRINITY_DN18_c0_g1_i14|3429960:3430777|3430360:3430377
>TRINITY_DN18_c0_g1_i14|3444257:3445071|3444657:3444671	>MK542	CCCTCGAAGAGTTTCCTTCC	60.183	AAGATGGTTGGTTTGGTTGC	59.836	218	609	392
>TRINITY_DN18_c0_g1_i14|3446581:3447395|3446981:3446995	>MK543	GCCCGTGACGATCTAAAGAA	60.214	CGCGGAGGTAATCGTAGAAG	59.861	161	479	319
>TRINITY_DN18_c0_g1_i14|3461890:3462701|3462290:3462301	>MK544	GCTCTGCCAACTACCTCTGC	60.164	CGACACCTCCTTTACCTCCA	60.103	158	510	353
>TRINITY_DN18_c0_g1_i14|3463594:3464403|3463994:3464003	>MK545	CGAAGATGCGATGAGAAACA	59.948	GTGTACGCCTCGATTCCACT	60.142	377	727	351
>TRINITY_DN18_c0_g1_i14|3485598:3486411|3485998:3486011	>MK546	GCTAGGCGGTAGTGAACGTG	60.847	ATGTGTTTCGCTTCGTTTCC	60.118	249	448	200
>TRINITY_DN18_c0_g1_i14|3487158:3487971|3487558:3487571	>MK547	TGGTGATCCCAAACACAAGA	59.935	TGGCTTCAGAGAGGAGTGTG	59.125	133	528	396
>TRINITY_DN18_c0_g1_i14|3517592:3518406|3517992:3518006	>MK548	CCGATGATCTGGTGGACATA	59.322	GTTGGCAGAAGAGGACGAAG	59.989	125	487	363
>TRINITY_DN18_c0_g1_i14|3521493:3522306|3521893:3521906	>MK549	CACATTATGGGTGCTTGTGC	59.995	TCAAGTGCTTCACTGCTGCT	59.929	370	740	371
>TRINITY_DN18_c0_g1_i14|3523835:3524644|3524235:3524244	>MK550	CGGACGCACTCTTACATCAA	59.864	TCTCTGACCAGACACGATGC	59.988	306	487	182
>TRINITY_DN18_c0_g1_i14|3524576:3525385|3524976:3524985	>MK550	CGGACGCACTCTTACATCAA	59.864	TCTCTGACCAGACACGATGC	59.988	306	487	182
>TRINITY_DN18_c0_g1_i14|3525344:3526153|3525744:3525753	>MK551	CGGACGCACTCTTACATCAA	59.864	CCTATGCCCCATCTCAAGAA	60.029	306	434	129
>TRINITY_DN18_c0_g1_i14|3525916:3526739|3526316:3526339	>MK552	AACCAAGGGGCTGTTTTACC	60.221	ATCAAGCAACGCATTCAACA	60.265	283	677	395
>TRINITY_DN18_c0_g1_i14|3527641:3528461|3528041:3528061	>MK553	CAGGCCAACACCTTTCATTT	59.971	TGGTTGGACAAAGACAGCAC	59.726	81	451	371
>TRINITY_DN18_c0_g1_i14|3527938:3528755|3528338:3528355	>MK554	ACCACCAACGGAAATTCAAG	59.83	TGGAGAGACTTTAGCGGGTTC	60.748	85	481	397
>TRINITY_DN18_c0_g1_i14|3557462:3558276|3557862:3557876	>MK555	GGACAGAGTCCTCCAACCAA	60.088	CAAGTCCCCTGTGACGAAGT	60.151	260	535	276
>TRINITY_DN18_c0_g1_i14|3562396:3563211|3562796:3562811	>MK556	GAAAGCCTCCGGTCACAATA	60.074	GTTTCCGGTGAGAGACATCG	60.656	324	698	375
>TRINITY_DN18_c0_g1_i14|3562816:3563625|3563216:3563225	>MK557	GGGATCATCAAGTCCTCGAA	60.011	TCATCGGTCTGGGAGAAGAC	60.199	337	462	126
>TRINITY_DN18_c0_g1_i14|3563060:3563874|3563460:3563474	>MK558	GTCTTCTCCCAGACCGATGA	60.199	AATCTCCAACGCGACTCACT	59.874	199	524	326
>TRINITY_DN18_c0_g1_i14|3564865:3565685|3565265:3565285	>MK559	AAGCAAGAAAAGGACGACGA	59.993	TGTTTGCAGTGCTCGATTTC	59.995	291	493	203
>TRINITY_DN18_c0_g1_i14|3565769:3566586|3566169:3566186	>MK560	CTGCTGCGTCTTCTTCCATT	60.538	TGTAAGGATTCTCCGGCTTG	60.206	368	616	249
>TRINITY_DN18_c0_g1_i14|3566232:3567041|3566632:3566641	>MK561	CAAGCCGGAGAATCCTTACA	60.206	GTGGCGAAGTGAAAGAGGAG	59.989	134	517	384
>TRINITY_DN18_c0_g1_i14|3582576:3583387|3582976:3582987	>MK562	CGATTCTATCCACCCTCCAC	59.361	CAACGGCACTTTCCTCTCTC	59.989	370	608	239
>TRINITY_DN18_c0_g1_i14|3589268:3590077|3589668:3589677	>MK563	ATTCGTTTGGCTCGTTCATC	60.081	TCTCTTGCAGCTGATTCCAA	59.673	229	568	340
>TRINITY_DN18_c0_g1_i14|3592936:3593745|3593336:3593345	>MK564	TGGACATTCGACTGCTCAAC	59.837	TCCAAGTAAGCAAGCCCAGT	59.875	240	563	324
>TRINITY_DN18_c0_g1_i14|3594181:3594994|3594581:3594594	>MK565	TCTCTTCATGCGTCACTGCT	59.733	GGGTGAGAAACTTCTTTGCTTG	60.275	217	612	396
>TRINITY_DN18_c0_g1_i14|3599259:3600070|3599659:3599670	>MK566	TCAAGAAGCTTGGCGCTATT	60.117	GCCAAAGGCAACTCAAGAAG	59.993	103	436	334
>TRINITY_DN18_c0_g1_i14|3599507:3600327|3599907:3599927	>MK567	GTAGCGGAACCTGGTGAAAG	59.734	TATGACCATTCGCACCGTAA	59.953	336	477	142
>TRINITY_DN18_c0_g1_i14|3603371:3604182|3603771:3603782	>MK568	GTTCGTGAGGGAAGAGCTTG	59.989	TCCAGCTTCAGTTTTGTTGC	59.05	115	480	366
>TRINITY_DN18_c0_g1_i14|3609997:3610808|3610397:3610408	>MK569	CTCGGCTTCTCTGGTTTACG	60.008	CCGGGATTCAGACAACACTT	59.966	47	446	400
>TRINITY_DN18_c0_g1_i14|3610167:3610981|3610567:3610581	>MK570	GAATTCGAGTCCAGCTCAGG	59.95	CGCAGCAGATGAAGACGATA	60.119	43	442	400
>TRINITY_DN18_c0_g1_i14|3622190:3623004|3622590:3622604	>MK571	TCCAAATCCTCCCTCACAAG	60.042	TGCCTTGGCTCTTTGTTTCT	59.993	293	454	162
>TRINITY_DN18_c0_g1_i14|3624587:3625401|3624987:3625001	>MK572	CCACTCACGGGTTTTCTGTT	60.005	TGATGCAAGCAATGTTGTGA	59.833	348	477	130
>TRINITY_DN18_c0_g1_i14|3636520:3637335|3636920:3636935	>MK573	AAGCCTTAAAACTGCCGTGA	59.883	AGTACATCGCCGGTAAATCG	59.982	247	606	360
>TRINITY_DN18_c0_g1_i14|3640476:3641285|3640876:3640885	>MK574	CCGTAGCAAACACAAACACG	60.209	CATGGCTTCGGAGAAGTAGG	59.83	368	600	233
>TRINITY_DN18_c0_g1_i14|3648790:3649599|3649190:3649199	>MK575	GAAGCAGAGGATTGGATGGA	60.158	CGATGGAGGAGATTTGTCGT	60.073	210	582	373
>TRINITY_DN18_c0_g1_i14|3662753:3663570|3663153:3663170	>MK576	AGAACCGGAGAACGAAACCT	60.11	CAGCTTACCCAATTCCTCCA	60.066	206	549	344
>TRINITY_DN18_c0_g1_i14|3663156:3663965|3663556:3663565	>MK577	ACTGTGCAACGTGGTTTTCA	60.199	ACAAATAACCCGGAGAAACG	58.949	194	577	384
>TRINITY_DN18_c0_g1_i14|3670548:3671362|3670948:3670962	>MK578	CTTTGTGGGAATGCCTTGAT	59.933	TGAGAAAGTGGGAACGGAAC	60.088	254	500	247
>TRINITY_DN18_c0_g1_i14|3684741:3685558|3685141:3685158	>MK579	TAAAGGCGGTGGAAGAGAGA	59.948	GAAGAGGGTTCGTTGGGTTT	60.34	342	539	198
>TRINITY_DN18_c0_g1_i14|3684921:3685735|3685321:3685335	>MK580	TAAAGGCGGTGGAAGAGAGA	59.948	TCTTGAGGAAGGTCGGAGTG	60.377	162	448	287
>TRINITY_DN18_c0_g1_i14|3696039:3696856|3696439:3696456	>MK581	ATCGGAGCTGCTGAGTAGGA	60.119	GCAGTAATTGGTGGGCTTGT	60	148	468	321
>TRINITY_DN18_c0_g1_i14|3720029:3720846|3720429:3720446	>MK582	CTGAATCTCGTGTCGCTTGA	60.136	AACCTCCTCCACAACCCTCT	59.968	237	467	231
>TRINITY_DN18_c0_g1_i14|3720572:3721386|3720972:3720986	>MK583	TGAAGGGGTTGATGAGGAAG	60.042	TCTCGCAACTCATTGGACTG	59.984	368	673	306
>TRINITY_DN18_c0_g1_i14|3721244:3722064|3721644:3721664	>MK584	GTGTGCAACATGGGAATGAG	59.967	TGAAACATCATCGCTTGCAT	60.228	310	620	311
>TRINITY_DN18_c0_g1_i14|3721265:3722079|3721665:3721679	>MK584	GTGTGCAACATGGGAATGAG	59.967	TGAAACATCATCGCTTGCAT	60.228	289	599	311
>TRINITY_DN18_c0_g1_i14|3733172:3733981|3733572:3733581	>MK585	TTGAACCACCAGTGACCGTA	60.001	CCATCATCCCCATACCTTTG	60.006	239	536	298
>TRINITY_DN18_c0_g1_i14|3773377:3774191|3773777:3773791	>MK586	TTGCGAGTTGTATCAGGTTCC	60.125	TTGACCCTCCTAATCACTAGCTC	58.927	125	449	325
>TRINITY_DN18_c0_g1_i14|3792559:3793373|3792959:3792973	>MK587	CAAAACAATCAGCGCCTACC	60.637	TTGGGATTAGGGTTTGAGGA	59.359	302	700	399
>TRINITY_DN18_c0_g1_i14|3792792:3793619|3793192:3793219	>MK588	AGCCTGCAATGTCAGAGGAT	59.834	GGAAACTGGATCAGGGGAAT	60.133	180	573	394
>TRINITY_DN18_c0_g1_i14|3794239:3795048|3794639:3794648	>MK589	TGCAGCTTTCACATCCTACG	60.011	CTTCCCAAAGTCAGGCACAT	60.111	192	432	241
>TRINITY_DN18_c0_g1_i14|3795322:3796131|3795722:3795731	>MK589	TGCAGCTTTCACATCCTACG	60.011	CTTCCCAAAGTCAGGCACAT	60.111	192	432	241
>TRINITY_DN18_c0_g1_i14|3807186:3808009|3807586:3807609	>MK590	TCTGGCTTGCTCCAAATACC	60.214	CACCGATCTTCTCCTTGCTC	59.95	349	655	307
>TRINITY_DN18_c0_g1_i14|3819440:3820254|3819840:3819854	>MK591	CTGCTTCAACCAACAGTCCA	59.873	TGCTGCTTTTGTTGCATACC	59.879	230	567	338
>TRINITY_DN18_c0_g1_i14|3823369:3824183|3823769:3823783	>MK592	AAACATGCCGAGGTTTATCG	59.96	GCCTGGTTCGAGAGATGAAG	59.95	306	652	347
>TRINITY_DN18_c0_g1_i14|3836038:3836852|3836438:3836452	>MK593	AACGAAGGGGAAGAAACGAT	59.94	TGATGAACAGGAACCGCATA	60.073	326	598	273
>TRINITY_DN18_c0_g1_i14|3845632:3846446|3846032:3846046	>MK594	GAGAAGTCGAAGCGGATCAC	59.957	AAACCTCTTGGTGACGTTGG	60.005	355	548	194
>TRINITY_DN18_c0_g1_i14|3849830:3850663|3850230:3850263	>MK595	GCTGCGATTGTTCTTCCTTC	59.962	GCCAGAGGTTTGTGAGCTTC	59.997	225	534	310
>TRINITY_DN18_c0_g1_i14|3855137:3855951|3855537:3855551	>MK596	GGTCCATAAGTCGCGTGTTT	60	AAGCGTTTGCGAATCTCAGT	60.022	231	506	276
>TRINITY_DN18_c0_g1_i14|3879577:3880386|3879977:3879986	>MK597	GGAGGTAGAGCTTGGGGAGT	59.699	CGCGATTTTCACTCATCCTC	60.744	51	442	392
>TRINITY_DN18_c0_g1_i14|3880694:3881503|3881094:3881103	>MK598	CTTCCTCCGTCGTTGGATT	60.058	TCAGCTTCAATAGGCGTGTG	60.011	358	725	368
>TRINITY_DN18_c0_g1_i14|3892872:3893686|3893272:3893286	>MK599	CCTTCAGACCCACCATCTGT	59.962	TGGCAGCTAAAAGGCCTAAA	59.979	380	541	162
>TRINITY_DN18_c0_g1_i14|3892914:3893728|3893314:3893328	>MK600	CTTCTTCGTCGTCATCGTCA	59.984	GCAGAGAGGGTCTCCAACAG	59.986	365	576	212
>TRINITY_DN18_c0_g1_i14|3906715:3907524|3907115:3907124	>MK601	CTCCTCCATCTTGCCTTGAG	59.943	ATGTCTCTGGTCTCGCCACT	59.866	184	560	377
>TRINITY_DN18_c0_g1_i14|3920105:3920919|3920505:3920519	>MK602	ACTCGAGGCAAGAGCAATGT	60.02	CGCTCACAGCATCTGAACTC	59.733	99	460	362
>TRINITY_DN18_c0_g1_i14|3920673:3921487|3921073:3921087	>MK603	AGGATGAAGAGACCGAAGCA	59.95	GGCAAGCTCTCTTGTTGGAC	59.997	362	753	392
>TRINITY_DN18_c0_g1_i14|3922977:3923791|3923377:3923391	>MK604	ACACCAAACTGCCAATCACA	60.008	AGATCTGCTGCTGCTTCTCC	59.857	136	519	384
>TRINITY_DN18_c0_g1_i14|3934144:3934953|3934544:3934553	>MK605	TTACTGCAATGGATCGTGGA	60.073	TTTGAAAGAACGGGGAGAGA	59.784	38	432	395
>TRINITY_DN18_c0_g1_i14|3946557:3947371|3946957:3946971	>MK606	TTGATTGTGGACGATTTGGA	59.9	GTTCAGCTCGCTTCCTGTTC	60.142	378	729	352
>TRINITY_DN18_c0_g1_i14|3947442:3948256|3947842:3947856	>MK607	TTGATTGTGGACGATTTGGA	59.9	CCCTGATTCGTCTGCATTTT	60.074	378	515	138
>TRINITY_DN18_c0_g1_i14|3954977:3955797|3955377:3955397	>MK608	TTGGGGTTAAGCTCGAAGAA	59.817	CCAAGAGAAGGAGCAACCAC	59.844	370	566	197
>TRINITY_DN18_c0_g1_i14|3957712:3958535|3958112:3958135	>MK609	CACCGTTGGCTCTTGTTCTT	60.291	ATGCCATGTTGAATGGTGAA	59.781	147	489	343
>TRINITY_DN18_c0_g1_i14|3957748:3958559|3958148:3958159	>MK609	CACCGTTGGCTCTTGTTCTT	60.291	ATGCCATGTTGAATGGTGAA	59.781	111	453	343
>TRINITY_DN18_c0_g1_i14|3962124:3962938|3962524:3962538	>MK610	TGGGTCCGGATTTAACAGAG	59.926	GGGAGAGCCGTTAGGAGAGT	59.84	98	449	352
>TRINITY_DN18_c0_g1_i14|3963873:3964682|3964273:3964282	>MK611	CAGCAACAAAGCAGGAAACA	60.027	ACCTCGTGATCGCAGTCTCT	60.017	351	474	124
>TRINITY_DN18_c0_g1_i14|3971434:3972248|3971834:3971848	>MK612	CTTTTCAGGTGCAGGAGGAG	59.982	GATGGAAGCTCGAGTGGGTA	60.218	222	526	305
>TRINITY_DN18_c0_g1_i14|3986770:3987581|3987170:3987181	>MK613	TATGCTCCTCCTCCATGTCC	60.034	CTGTTCCTCCTCCTCCTCCT	59.801	271	575	305
>TRINITY_DN18_c0_g1_i14|3986927:3987741|3987327:3987341	>MK614	TATGCTCCTCCTCCATGTCC	60.034	TACGCTCCTCCTCTCACCAC	60.408	114	491	378
>TRINITY_DN18_c0_g1_i14|3994158:3994975|3994558:3994575	>MK615	GCAATGTCCGATTCTCCTGT	60.081	CGCTACCTTCAGCAACACAA	60.05	378	690	313
>TRINITY_DN18_c0_g1_i14|3994242:3995051|3994642:3994651	>MK615	GCAATGTCCGATTCTCCTGT	60.081	CGCTACCTTCAGCAACACAA	60.05	294	606	313
>TRINITY_DN18_c0_g1_i14|3995862:3996671|3996262:3996271	>MK616	TCCATCCGTGAAAATGATGA	59.859	TTCAAACAGCCAACATGGAA	60.088	243	637	395
>TRINITY_DN18_c0_g1_i14|3997317:3998134|3997717:3997734	>MK617	CTCGAGGTTTGTGGCTTCTC	59.989	GGGATGAACAAAGGCACACT	59.973	320	575	256
>TRINITY_DN18_c0_g1_i14|4002519:4003339|4002919:4002939	>MK618	CCGTTTCTCTCCTCTTCACG	59.982	GTTGAGGGCCTTCTTGTTGA	60.232	255	564	310
>TRINITY_DN18_c0_g1_i14|4005227:4006042|4005627:4005642	>MK619	TGGTTTTCAACAAGGGAAGG	59.942	CGAGCACGAGACTTCAACAA	60.175	361	717	357
>TRINITY_DN18_c0_g1_i14|4005949:4006764|4006349:4006364	>MK620	ATGCCCTAACTGTCGGAATG	59.955	GCTTTGGAAAGAAGGGAAGC	60.32	112	474	363
>TRINITY_DN18_c0_g1_i14|4007473:4008290|4007873:4007890	>MK621	TCATTCGAGGAACTGGAACC	60.05	ACCGAAGAGAAATGGGTGTG	59.966	183	515	333
>TRINITY_DN18_c0_g1_i14|4007673:4008487|4008073:4008087	>MK622	CCAAGAACCTCACCAGCAAT	60.111	ATCGAGGGGATAGGGAAATG	60.11	328	650	323
>TRINITY_DN18_c0_g1_i14|4008696:4009510|4009096:4009110	>MK623	GTGAGCTCTCTCCAGCAGGT	59.738	CGCCATCGATTTTGAGATTT	60.038	125	475	351
>TRINITY_DN18_c0_g1_i14|4013271:4014085|4013671:4013685	>MK624	ATTCTTTGAATGGCCAGCAT	59.533	TGTGTCCAAAGCTGACGAAC	59.88	213	447	235
>TRINITY_DN18_c0_g1_i14|4019189:4019998|4019589:4019598	>MK625	ACGTCAGGGACGAGGATG	59.612	AGGTTCAACGATCCAACCAG	59.966	369	560	192
>TRINITY_DN18_c0_g1_i14|4019209:4020018|4019609:4019618	>MK626	GACGTGGAGGGAGAGAGAGA	59.508	AGGTTCAACGATCCAACCAG	59.966	369	540	172
>TRINITY_DN18_c0_g1_i14|4041067:4041887|4041467:4041487	>MK627	AGCAAGCGAGGAAAACAAAA	59.996	CCTCATCTGCCTCCTGATCT	59.359	85	444	360
>TRINITY_DN18_c0_g1_i14|4042279:4043088|4042679:4042688	>MK628	AAGAAGATGCTGCTGGGAAA	59.955	CGATGCTGAGGAAGGAGAAG	60.088	160	445	286
>TRINITY_DN18_c0_g1_i14|4058115:4058932|4058515:4058532	>MK629	GCCTAGTCCCACCAAAATGA	59.933	TCTTTGATGCCCAGCTTCTT	59.955	82	471	390
>TRINITY_DN18_c0_g1_i14|4094867:4095682|4095267:4095282	>MK630	CTCAAGCTTAGCACGGCTTT	59.791	CTGGGTGGGTTCATTCTTCT	58.989	259	586	328
>TRINITY_DN18_c0_g1_i14|4096463:4097278|4096863:4096878	>MK631	TTGGCTTGGTTCGGTCTTAC	60.11	AGTTGCGTTCTTGCAGGAGT	60.058	256	623	368
>TRINITY_DN18_c0_g1_i14|4107810:4108624|4108210:4108224	>MK632	TTGCTTGCATTGGTGCTTAC	59.879	TCTTACGCTTACGGCGAGAT	60.003	189	451	263
>TRINITY_DN18_c0_g1_i14|4112579:4113388|4112979:4112988	>MK633	TTCAGGAAGTGGAGGATTGG	60.042	GATCAGGCATTATACAGATCTTCAG	58.389	165	543	379
>TRINITY_DN18_c0_g1_i14|4115962:4116779|4116362:4116379	>MK634	ACTGCCCATCACTTCAGTCC	60.12	CCTAACGCTCCTCTCGTTTG	60.008	337	485	149
>TRINITY_DN18_c0_g1_i14|4117055:4117872|4117455:4117472	>MK635	ACTGCCCATCACTTCAGTCC	60.12	GCTTGCATTAGCGTTCACAA	60.021	337	569	233
>TRINITY_DN18_c0_g1_i14|4121227:4122041|4121627:4121641	>MK636	CATAGAGCAGCGAAGCAGAA	59.469	CCTTGCTAGGCGTGAGGTAG	60.03	292	618	327
>TRINITY_DN18_c0_g1_i14|4136401:4137215|4136801:4136815	>MK637	ATGGCCAGCTACAAGTACCG	60.154	CGACGCTTTGCTTTCCTAAC	60.018	298	614	317
>TRINITY_DN18_c0_g1_i14|4137934:4138757|4138334:4138357	>MK638	GGTACAAATGAAGCGGAGGA	60.074	GCCGTTCGTATGGGAAAGTA	59.96	326	455	130
>TRINITY_DN18_c0_g1_i14|4157005:4157819|4157405:4157419	>MK639	AACGGTGAATCAAGGAATGG	59.79	GGTGAGAGCCACGTTGAGTT	60.307	177	528	352
>TRINITY_DN18_c0_g1_i14|4161644:4162458|4162044:4162058	>MK640	ATAGGGTCCAAAACCGTTCC	60.053	TTGTCGTCGGGCTTAGGATA	60.597	130	501	372
>TRINITY_DN18_c0_g1_i14|4180607:4181421|4181007:4181021	>MK641	GCTGAGAAAGGTTGCAATGA	59.002	CTGATGTTGTTGCTGCTGGT	59.905	239	614	376
>TRINITY_DN18_c0_g1_i14|4194258:4195075|4194658:4194675	>MK642	CACCGGAATCAACCTCAAAT	59.79	GCTGGGAAGTAGACGGACAG	59.867	46	439	394
>TRINITY_DN18_c0_g1_i14|4197644:4198461|4198044:4198061	>MK643	AACGAGTCTCCGCTTAACGA	60.015	GCGTAGATGCCTAGCTCACC	60.007	335	718	384
>TRINITY_DN18_c0_g1_i14|4197719:4198533|4198119:4198133	>MK643	AACGAGTCTCCGCTTAACGA	60.015	GCGTAGATGCCTAGCTCACC	60.007	260	643	384
>TRINITY_DN18_c0_g1_i14|4211477:4212286|4211877:4211886	>MK644	TCTGTTTCAGGTCGTCGTTG	59.873	GTGGCTGGTCGAATCTTCTC	59.81	379	777	399
>TRINITY_DN18_c0_g1_i14|4211513:4212322|4211913:4211922	>MK644	TCTGTTTCAGGTCGTCGTTG	59.873	GTGGCTGGTCGAATCTTCTC	59.81	343	741	399
>TRINITY_DN18_c0_g1_i14|4212983:4213792|4213383:4213392	>MK645	AGGAGGCATCATAAGCACGA	60.765	CCACGAAAGACTCGATCACA	59.831	375	756	382
>TRINITY_DN18_c0_g1_i14|4223390:4224204|4223790:4223804	>MK646	TCTGAAGAGGACGAGGTGGT	59.835	GGGTGTGGTGTAGCTGTGTG	60.072	340	722	383
>TRINITY_DN18_c0_g1_i14|4242296:4243105|4242696:4242705	>MK647	CCTCTCTTTGCAGGTTTTGG	59.846	GCCGATTGTTTCTTCCACTT	59.174	334	726	393
>TRINITY_DN18_c0_g1_i14|4246898:4247709|4247298:4247309	>MK648	CACCGATACCGAATTGCTTT	59.96	TCACAGAAGTCGCTCAGTCC	59.129	225	432	208
>TRINITY_DN18_c0_g1_i14|4260869:4261678|4261269:4261278	>MK649	CGTCTACAGAGCCGATCTCC	59.973	TGATCGGAGGATCACAACAA	60.048	299	642	344
>TRINITY_DN18_c0_g1_i14|4261267:4262081|4261667:4261681	>MK650	GGGATCGAGTTTCTTCACCA	60.05	CCTCAAGAATCGACCCGTTA	60.066	205	448	244
>TRINITY_DN18_c0_g1_i14|4261760:4262577|4262160:4262177	>MK651	GGTGGAAACAGGACAGCAAT	59.973	CGCAAAACTCTTCCTTCCAC	59.853	241	453	213
>TRINITY_DN18_c0_g1_i14|4289150:4289975|4289550:4289575	>MK652	GTTGCGTTCGGATGAAGTTT	60.118	GCGATCAAGTCCCATCATCT	60.042	178	545	368
>TRINITY_DN18_c0_g1_i14|4289188:4289997|4289588:4289597	>MK652	GTTGCGTTCGGATGAAGTTT	60.118	GCGATCAAGTCCCATCATCT	60.042	140	507	368
>TRINITY_DN18_c0_g1_i14|4292717:4293531|4293117:4293131	>MK653	AAATCAACGGCTGCGATTAG	60.23	CCACCGTCAGAAGATGATGA	59.631	141	454	314
>TRINITY_DN18_c0_g1_i14|4293826:4294640|4294226:4294240	>MK654	GCTTCTTGTGTTGGGGAGAG	59.844	TGCTACTTCAAGCTCGGACA	59.74	55	441	387
>TRINITY_DN18_c0_g1_i14|4307461:4308275|4307861:4307875	>MK655	AAAAGGGAAGAAGGGCTCAC	59.691	GGTGGTGGTGGTGATAGAGG	60.238	344	705	362
>TRINITY_DN18_c0_g1_i14|4307494:4308303|4307894:4307903	>MK655	AAAAGGGAAGAAGGGCTCAC	59.691	GGTGGTGGTGGTGATAGAGG	60.238	311	672	362
>TRINITY_DN18_c0_g1_i14|4310450:4311264|4310850:4310864	>MK656	AAAATGCCAATGCGTAAAGG	59.964	GCCATTGGTTCCAGATTGTT	59.797	226	506	281
>TRINITY_DN18_c0_g1_i14|4315103:4315917|4315503:4315517	>MK657	CGAAGCAATCCAAATCCAAT	59.901	ACGGATGCGCTTCTTCTTTA	59.982	362	570	209
>TRINITY_DN18_c0_g1_i14|4315762:4316571|4316162:4316171	>MK658	ATGGATTTCGTGGGAAATTG	59.622	CGAGGATCTGCTAGGGTTTG	59.83	312	507	196
>TRINITY_DN18_c0_g1_i14|4315831:4316640|4316231:4316240	>MK658	ATGGATTTCGTGGGAAATTG	59.622	CGAGGATCTGCTAGGGTTTG	59.83	243	438	196
>TRINITY_DN18_c0_g1_i14|4317331:4318145|4317731:4317745	>MK659	ACTGAGCTCGAAATGGAGGA	59.95	TGGAGCCAGCTATGGCTATT	59.829	333	567	235
>TRINITY_DN18_c0_g1_i14|4319512:4320321|4319912:4319921	>MK660	GACACTTCCATCGGTGGTTT	59.827	ACGCACAATCAAATGTTCCA	59.972	372	743	372
>TRINITY_DN18_c0_g1_i14|4321944:4322753|4322344:4322353	>MK661	CTGCCATTGTTGTGGAGAGA	59.831	GCACGTCCAATTTCCTGAAC	60.504	339	685	347
>TRINITY_DN18_c0_g1_i14|4331389:4332206|4331789:4331806	>MK662	GCGAACTCGTCTGATGTTGA	59.992	CTGTTGTTGTTGCTGCTGGT	59.946	100	458	359
>TRINITY_DN18_c0_g1_i14|4352096:4352910|4352496:4352510	>MK663	TACTGCCCACAATGGTGCTA	60.134	CAGCCTCAAGCTTTCGTTCT	59.757	369	734	366
>TRINITY_DN18_c0_g1_i14|4369567:4370381|4369967:4369981	>MK664	CTCCTCCTCCTTCACCACAA	60.229	ACTCCGCCAATAGCATCATC	60.066	319	530	212
>TRINITY_DN18_c0_g1_i14|4386150:4386964|4386550:4386564	>MK665	TGTTTGTGAGGCTTGTGGAA	60.278	GTGTCGGCTTGACCTTTCAT	60.119	268	664	397
>TRINITY_DN18_c0_g1_i14|4401867:4402684|4402267:4402284	>MK666	AGAACACTCCAAGCCTACCG	59.353	CTCGAACACAACTCCACGAA	59.873	323	697	375
>TRINITY_DN18_c0_g1_i14|4406423:4407237|4406823:4406837	>MK667	CCCAAAACAGAAAACCTCCA	59.942	CTTTCCCACAAAGGAACAGC	59.711	251	440	190
>TRINITY_DN18_c0_g1_i14|4411550:4412370|4411950:4411970	>MK668	GACCGGTTCTGGAGATCAAA	60.05	CATCTTCACACTCGCCTTCA	59.984	138	512	375
>TRINITY_DN18_c0_g1_i14|4465185:4466002|4465585:4465602	>MK669	CAGGGAATGGAGTTGTCGTT	59.966	TAGGAGGAGAAGCCACAGGA	59.943	165	440	276
>TRINITY_DN18_c0_g1_i14|4474263:4475077|4474663:4474677	>MK670	GCCAAAGCCAATGAAAAGAA	60.188	TTGGTATTGTTGGCCTCTCC	59.933	341	460	120
>TRINITY_DN18_c0_g1_i14|4476834:4477651|4477234:4477251	>MK671	AAGTGAACGCAGCTTTGGAT	59.882	CTTGTGACCTTTCCCCTTGA	60.081	209	597	389
>TRINITY_DN18_c0_g1_i14|4480103:4480912|4480503:4480512	>MK672	CTTCATCTTGCCCCACCTTA	60.066	TGGGAGGAATTCATGGAGAG	60.003	138	482	345
>TRINITY_DN18_c0_g1_i14|4518007:4518824|4518407:4518424	>MK673	TCCTCGCAATACCAATCACA	60.073	ACCAGGATTTGAGCTGTTCG	60.255	341	481	141
>TRINITY_DN18_c0_g1_i14|4527152:4527965|4527552:4527565	>MK674	ACACATCCCTGGGTAGTCCA	60.238	TCCAACTCCCACAACAACAA	59.976	259	633	375
>TRINITY_DN18_c0_g1_i14|4527204:4528015|4527604:4527615	>MK674	ACACATCCCTGGGTAGTCCA	60.238	TCCAACTCCCACAACAACAA	59.976	207	581	375
>TRINITY_DN18_c0_g1_i14|4564338:4565152|4564738:4564752	>MK675	CGATTTTGTGGCTGTGTTTG	60.149	ACAAGCCAGACGAAAGCAGT	60.058	334	715	382
>TRINITY_DN18_c0_g1_i14|4571997:4572820|4572397:4572420	>MK676	CAAAGGGGACGACGACTAGA	60.246	GGAGACAAGGGTTTGGTGAA	59.943	343	603	261
>TRINITY_DN18_c0_g1_i14|4573530:4574347|4573930:4573947	>MK677	GTAAGGTTTGTGCCGTGTGA	59.615	CATTCGTCCTCCCAGACATC	60.475	328	712	385
>TRINITY_DN18_c0_g1_i14|4573758:4574572|4574158:4574172	>MK677	GTAAGGTTTGTGCCGTGTGA	59.615	CATTCGTCCTCCCAGACATC	60.475	100	484	385
>TRINITY_DN18_c0_g1_i14|4575136:4575953|4575536:4575553	>MK678	TGGGTTGAAAGAAACCCAAC	59.807	GAGGAGATGTTGCCGAAGAG	59.95	378	518	141
>TRINITY_DN18_c0_g1_i14|4575628:4576442|4576028:4576042	>MK679	TCTCCGCAAGACTCTCGTTT	60.134	TTGGCATAAGCAACATCAGG	59.688	181	578	398
>TRINITY_DN18_c0_g1_i14|4575914:4576740|4576314:4576340	>MK680	TGTTCAGTGGGTTTCAGCAG	59.873	AGCTTCAAGAACGCCTGGTA	60.015	340	652	313
>TRINITY_DN18_c0_g1_i14|4577821:4578635|4578221:4578235	>MK681	GTCCGACAGTGAGGAGGAAA	60.238	CACCCACTGTGATGGTTCAG	59.997	368	728	361
>TRINITY_DN18_c0_g1_i14|4585380:4586197|4585780:4585797	>MK682	GATGAGGGGAAAGTGGTCAA	59.903	CTCCGTTCCACCTCCAAATA	59.926	174	493	320
>TRINITY_DN18_c0_g1_i14|4596310:4597119|4596710:4596719	>MK683	GAAAAGGAAGAGCGCAAATG	59.96	CAGTGCGTATCCTACGAGCA	60.035	258	438	181
>TRINITY_DN18_c0_g1_i14|4600014:4600828|4600414:4600428	>MK684	AAGCTCAAGCTGTGGTGGAT	59.874	CTCCTCAACCTCCTTTGCAG	59.982	334	545	212
>TRINITY_DN18_c0_g1_i14|4601223:4602037|4601623:4601637	>MK685	AACGCAGAGGCTCAAGAAAA	60.132	AGCGGAATCATGACCAACTC	60.081	255	455	201
>TRINITY_DN18_c0_g1_i14|4604991:4605808|4605391:4605408	>MK686	GCTTGCTTCAACCGTTTGTT	60.292	TTCGCATCAAGAACACCAAG	59.84	213	449	237
>TRINITY_DN18_c0_g1_i14|4611784:4612604|4612184:4612204	>MK687	GTCCAGCGATTGAAGATGGT	60.081	TGTTTCCACGAGACGATGAG	59.831	359	708	350
>TRINITY_DN18_c0_g1_i14|4612566:4613380|4612966:4612980	>MK688	GCAGAATTCGGAAAATTGGA	60.016	AGAGCTTCCGCTATGGACAA	59.978	213	565	353
>TRINITY_DN18_c0_g1_i14|4614207:4615021|4614607:4614621	>MK689	TTCCATCCAAATGCCTCTTC	60.014	TCATCTTTCTCGAGGCTGGT	59.95	269	642	374
>TRINITY_DN18_c0_g1_i14|4630258:4631075|4630658:4630675	>MK690	TGCTTGAGAGAAAGGGAGTCA	60.119	TCCAATATCCTCCCACATCG	60.681	262	613	352
>TRINITY_DN18_c0_g1_i14|4630728:4631547|4631128:4631147	>MK691	TATGGCTTCCCGACTCTTTG	60.206	GTTTGGTTTGTCTGGGTGCT	60.012	339	638	300
>TRINITY_DN18_c0_g1_i14|4635538:4636359|4635938:4635959	>MK692	AGAGCAGCAGCAACCCTTT	60.149	GAGAGTTCGTGGTCGCTTTC	59.997	282	677	396
>TRINITY_DN18_c0_g1_i14|4652054:4652871|4652454:4652471	>MK693	TCGTTGCTGGTGTAGTACGG	59.781	GCGACTCTGCAATGTGTTGT	59.912	349	678	330
>TRINITY_DN18_c0_g1_i14|4652263:4653077|4652663:4652677	>MK693	TCGTTGCTGGTGTAGTACGG	59.781	GCGACTCTGCAATGTGTTGT	59.912	140	469	330
>TRINITY_DN18_c0_g1_i14|4652734:4653548|4653134:4653148	>MK694	TTCTTGGTTCTCGGGGTATG	59.926	TCATCATGTTGGTCCTTCTCC	59.918	159	474	316
>TRINITY_DN18_c0_g1_i14|4652758:4653572|4653158:4653172	>MK694	TTCTTGGTTCTCGGGGTATG	59.926	TCATCATGTTGGTCCTTCTCC	59.918	135	450	316
>TRINITY_DN18_c0_g1_i14|4652775:4653589|4653175:4653189	>MK695	GAAGGACAAGGACCAACATGA	59.958	GAAGCTTGAGAGATGCAATCC	59.023	326	645	320
>TRINITY_DN18_c0_g1_i14|4652818:4653632|4653218:4653232	>MK696	GAAGGAGAAGGACCAACATGA	59.126	TTTAGTCATGGCCCTTGTGG	60.883	367	566	200
>TRINITY_DN18_c0_g1_i14|4652842:4653656|4653242:4653256	>MK696	GAAGGAGAAGGACCAACATGA	59.126	TTTAGTCATGGCCCTTGTGG	60.883	343	542	200
>TRINITY_DN18_c0_g1_i14|4652859:4653676|4653259:4653276	>MK696	GAAGGAGAAGGACCAACATGA	59.126	TTTAGTCATGGCCCTTGTGG	60.883	326	525	200
>TRINITY_DN18_c0_g1_i14|4653667:4654487|4654067:4654087	>MK697	TGGATGATAAAACCGCTCAA	59.112	TTAACAGCCTGAGCGTCAAA	59.609	376	743	368
>TRINITY_DN18_c0_g1_i14|4660637:4661451|4661037:4661051	>MK698	TCTTCACTCATGGCCAGTTG	59.831	TTGGGGAGAGTAACGGTTTG	59.964	169	454	286
>TRINITY_DN18_c0_g1_i14|4661458:4662272|4661858:4661872	>MK699	AGTTTACGGGGAAGCTTGGT	59.998	TTGGGGAGAGTAACGGTTTG	59.964	75	454	380
>TRINITY_DN18_c0_g1_i14|4668099:4668913|4668499:4668513	>MK700	CGACGAACTGTGTGGTATGG	60.025	AGACATCTCGCCTTGCTGAT	59.981	321	501	181
>TRINITY_DN18_c0_g1_i14|4681821:4682635|4682221:4682235	>MK701	GCAAGTTCGAGGAGGTTCAG	59.989	CTTCTCCCGTCTCTGTTTCG	59.982	281	609	329
>TRINITY_DN18_c0_g1_i14|4684102:4684916|4684502:4684516	>MK702	GCAAGTTCGAGGAGGTTCAG	59.989	TCCACCTGGTAGCCTTTCAC	60.111	281	461	181
>TRINITY_DN18_c0_g1_i14|4687191:4688005|4687591:4687605	>MK703	TGAGGTTGGTTTGGGAGAAG	60.081	GGGAAGAGGAGGACGAGAAC	60.194	284	683	400
>TRINITY_DN18_c0_g1_i14|4713206:4714015|4713606:4713615	>MK704	TCGAAACGCTTCTTCATCCT	59.955	CCCGCAATCCAAACTGATAA	60.827	366	716	351
>TRINITY_DN18_c0_g1_i14|4727256:4728085|4727656:4727685	>MK705	GTTGACGCCTTCACACTTCA	59.88	AGAAGACGAGCGATGTGGAT	59.834	103	483	381
>TRINITY_DN18_c0_g1_i14|4727571:4728388|4727971:4727988	>MK706	ATCCGTTGTGTTTCGGAGAG	60.111	GAAGATGACGATTGGGGAGA	60.011	325	571	247
>TRINITY_DN18_c0_g1_i14|4729574:4730391|4729974:4729991	>MK707	GCCGGAAGACAAGACCTCTA	59.43	GAGCCAGGGGTTATGGATTT	60.152	156	521	366
>TRINITY_DN18_c0_g1_i14|4734474:4735289|4734874:4734889	>MK708	GGGGAAGATCTCGTAGAGCA	59.386	GGGGAAGATCTCGTAGAGCA	59.386	314	652	339
>TRINITY_DN18_c0_g1_i14|4734492:4735305|4734892:4734905	>MK708	GGGGAAGATCTCGTAGAGCA	59.386	GGGGAAGATCTCGTAGAGCA	59.386	296	634	339
>TRINITY_DN18_c0_g1_i14|4752235:4753049|4752635:4752649	>MK709	TGGCTATGGCTATGTTCGTG	59.712	GGCATTTTGAGTCCACCAGT	59.973	328	721	394
>TRINITY_DN18_c0_g1_i14|4755744:4756558|4756144:4756158	>MK710	CAAAACCCACTTCGGAAAGA	60.081	TTGTTCGTGGCTGTTTTGAG	59.881	288	466	179
>TRINITY_DN18_c0_g1_i14|4761467:4762276|4761867:4761876	>MK711	GTACTTCAACGGTCGCAACA	59.764	GAAGTCGCAAGTGAGGGAAG	59.989	163	539	377
>TRINITY_DN18_c0_g1_i14|4769518:4770337|4769918:4769937	>MK712	ACTGTCCTCCCCTTCCTCAT	59.929	GGCGTAGGTTCGAGAGTCAG	60.012	224	520	297
>TRINITY_DN18_c0_g1_i14|4788682:4789496|4789082:4789096	>MK713	TACGCAAATGCGCTTAACTG	60.038	TCCTCCTTCCTCCACCTTCT	60.186	122	444	323
>TRINITY_DN18_c0_g1_i14|4800131:4800940|4800531:4800540	>MK714	GGCGGAGTTAGATCCCAAGT	60.464	TGAGAGAGGGAAGGAGGTGA	59.913	130	486	357
>TRINITY_DN18_c0_g1_i14|4800604:4801421|4801004:4801021	>MK715	ATGAACCACTCGGATCTCCA	60.475	GTGTTGCCAGAAGCTCATCA	59.992	347	743	397
>TRINITY_DN18_c0_g1_i14|4803140:4803954|4803540:4803554	>MK716	CTCGAGTTGGGTTCCAATGT	59.966	GGGGCAAATTGTGCATGTAG	61.285	357	602	246
>TRINITY_DN18_c0_g1_i14|4822684:4823493|4823084:4823093	>MK717	TGAGGCCAAAGAGAGCCTTA	60.088	CGACGAGTCGCTCTGAGATT	60.7	263	653	391
>TRINITY_DN18_c0_g1_i14|4837084:4837895|4837484:4837495	>MK718	TGGCCTCTTTTCTTCACACC	60.232	TCGGGAGTTCTTCTCTGACG	60.523	378	514	137
>TRINITY_DN18_c0_g1_i14|4837992:4838806|4838392:4838406	>MK719	TGAAGGTTTCTGTGGGTTCC	59.943	AGAAGGAGCACGGTTCTTGA	59.989	61	455	395
>TRINITY_DN18_c0_g1_i14|4842591:4843402|4842991:4843002	>MK720	GTCATTGCACCTTTGGTTCC	60.362	AGGCGCTTGAGGATTCTGTA	59.978	377	769	393
>TRINITY_DN18_c0_g1_i14|4844989:4845806|4845389:4845406	>MK721	TCACTTTCTGTGCGGTTGAG	60.025	GCAAATGGCAGAGAAGAAGG	59.955	327	596	270
>TRINITY_DN18_c0_g1_i14|4863936:4864745|4864336:4864345	>MK722	TTACCTGCTGGCTGCTGTTT	60.964	GGGAGAGATCAGAGCGTCAG	60.096	268	436	169
>TRINITY_DN18_c0_g1_i14|4879620:4880437|4880020:4880037	>MK723	TACCACCGTCACAATCTCCA	59.96	TTCGTCTGCTTTTCGGAAGT	59.993	301	531	231
>TRINITY_DN18_c0_g1_i14|4880871:4881690|4881271:4881290	>MK724	CGTCACCTGCTTCAGTTTCA	60.025	CTCACAGACCAACGGACAGA	59.864	103	467	365
>TRINITY_DN18_c0_g1_i14|4884788:4885597|4885188:4885197	>MK725	TGATTCACGCCGTTTTCAT	60.065	TCTGTTTAGGGAGAGAGGGTTG	59.745	172	505	334
>TRINITY_DN18_c0_g1_i14|4889633:4890450|4890033:4890050	>MK726	TTGCAGTCATTGGCGTAGAC	59.871	TGGGACAATCCAAAGAGGAG	60.042	142	531	390
>TRINITY_DN18_c0_g1_i14|4894695:4895533|4895095:4895133	>MK727	TGCCACTTATGCTTTCTTGC	59.066	TCCTGAAAGCTTCTCCCAAA	59.926	222	481	260
>TRINITY_DN18_c0_g1_i14|4895899:4896716|4896299:4896316	>MK728	AGGTGGAGTCTAGCCCCAAT	59.957	ATCTCCGCAAAACCATCAAC	59.939	374	632	259
>TRINITY_DN18_c0_g1_i14|4909451:4910271|4909851:4909871	>MK729	TAGTTTCCCCAGCAATGTCC	59.933	TGTTGTTACCACGGTGCAAT	59.888	146	514	369
>TRINITY_DN18_c0_g1_i14|4909560:4910374|4909960:4909974	>MK730	GGTCTCAGGGACAGCAACAT	60.12	CGCGTCCTAATGTAGGGAGA	60.227	328	676	349
>TRINITY_DN18_c0_g1_i14|4912026:4912846|4912426:4912446	>MK731	AAATCGATGCAATCGGGTAG	59.923	GGTGAGACGATGACGAGGAT	60.08	261	494	234
>TRINITY_DN18_c0_g1_i14|4912582:4913399|4912982:4912999	>MK732	GAGGTAGCGGATCAGGAGTG	59.827	CAGACGGCATAACCCTAACG	60.514	264	632	369
>TRINITY_DN18_c0_g1_i14|4915457:4916266|4915857:4915866	>MK733	TGTGACCCAAAACCTGTTCA	59.976	CCGGTCTTTTCCTTTCTCCT	59.685	370	618	249
>TRINITY_DN18_c0_g1_i14|4917767:4918584|4918167:4918184	>MK734	GCACGTACATGGAGGATTCA	59.527	AAAGCGAAGAGAAGGGAAGC	60.096	316	645	330
>TRINITY_DN18_c0_g1_i14|4918672:4919486|4919072:4919086	>MK735	TCTGGGAACCAAACGAAATC	59.91	AAGTCTGCAAGGCTCTCTCG	59.891	232	600	369
>TRINITY_DN18_c0_g1_i14|4919816:4920630|4920216:4920230	>MK736	GTCTCCTCTCTCGCTCCTCA	59.817	ATGACCGTTTTGTTGCTTCC	59.978	376	602	227
>TRINITY_DN18_c0_g1_i14|4933413:4934230|4933813:4933830	>MK737	TAGTCAGCCGGTTCCAGAGT	59.867	GCGCTGGATCAAGATACGTT	60.243	115	497	383
>TRINITY_DN18_c0_g1_i14|4954322:4955136|4954722:4954736	>MK738	TCCTCAACAGTCGATGCAAG	59.984	GTACCCACCACCTTGTGGAC	60.135	287	521	235
>TRINITY_DN18_c0_g1_i14|4957965:4958779|4958365:4958379	>MK739	TTGCCTCACAGTTGCTTTTG	60.027	AACATAGCTCCCCATTGACG	59.955	189	551	363
>TRINITY_DN18_c0_g1_i14|4972479:4973293|4972879:4972893	>MK740	ACGGACGAAGAAGAAGACGA	59.989	GAAAACCGATGGACGAAGAA	60.051	96	462	367
>TRINITY_DN18_c0_g1_i14|4986239:4987048|4986639:4986648	>MK741	AACGATTGGAAGCGAAAGAA	59.823	ACCGGCCTCAGTGAAGAAAT	61.019	112	434	323
>TRINITY_DN18_c0_g1_i14|4988916:4989730|4989316:4989330	>MK742	CGTGTATTTCGCCATTGTTG	59.992	TGCTGCAGATGAGGCATTAG	60.119	130	520	391
>TRINITY_DN18_c0_g1_i14|4989032:4989852|4989432:4989452	>MK743	TTTGGGAAGATCCAACAAGC	60.051	AAGCTCTGCGAGCCACTAGA	60.44	260	463	204
>TRINITY_DN18_c0_g1_i14|4990226:4991046|4990626:4990646	>MK744	TGGCTATTTGTCAGGGCATT	60.469	GGATTACCGGAGGAGAGGAG	60.03	219	595	377
>TRINITY_DN18_c0_g1_i14|5046559:5047368|5046959:5046968	>MK745	CATGTGGTTGCTGTGAGGTC	60.162	CCCTTATCGCTGAAACCAAA	60.067	338	603	266
>TRINITY_DN18_c0_g1_i14|5065731:5066572|5066131:5066172	>MK746	TCATGACGGTAGAGGTGGTG	59.545	GAGCATCTCTTCTGCGCTTT	59.866	150	492	343
>TRINITY_DN18_c0_g1_i14|5066168:5066988|5066568:5066588	>MK747	GGTCCAACGTTCTGAGGAGA	60.238	AGGTGGTGGTGGAAGTAACG	59.884	222	441	220
>TRINITY_DN18_c0_g1_i14|5068568:5069382|5068968:5068982	>MK748	CACTTCACCTCCGCCTGTAT	60.134	AGGAACCGACAAGCTCTCAA	59.989	148	520	373
>TRINITY_DN18_c0_g1_i14|5072627:5073441|5073027:5073041	>MK749	ATGTTGCAGCTCGTTTGTTG	59.911	AAGTGGGCTACGGACATCAC	59.997	292	603	312
>TRINITY_DN18_c0_g1_i14|5073365:5074179|5073765:5073779	>MK750	CTGTGTTCCACCACCAGAGA	59.705	CAACAGACGAGCTGCAACAT	60.056	363	710	348
>TRINITY_DN18_c0_g1_i14|5078394:5079209|5078794:5078809	>MK751	TTTACGCCGGTACACATTCC	60.752	TCGACAAGAGGAACACGATG	59.831	190	552	363
>TRINITY_DN18_c0_g1_i14|5078412:5079221|5078812:5078821	>MK751	TTTACGCCGGTACACATTCC	60.752	TCGACAAGAGGAACACGATG	59.831	172	534	363
>TRINITY_DN18_c0_g1_i14|5078422:5079236|5078822:5078836	>MK751	TTTACGCCGGTACACATTCC	60.752	TCGACAAGAGGAACACGATG	59.831	162	524	363
>TRINITY_DN18_c0_g1_i14|5080307:5081121|5080707:5080721	>MK752	TATCGTTATCGGGCCTTTTG	59.922	TTGTGACACCCCGATTTACA	59.816	340	542	203
>TRINITY_DN18_c0_g1_i14|5101589:5102406|5101989:5102006	>MK753	GGATCCGCTCTCTCCTCTTT	59.919	GGGTAGAAACTCGGCATGAA	60.074	158	486	329
>TRINITY_DN18_c0_g1_i14|5106914:5107727|5107314:5107327	>MK754	CCGAACTCTCCTGCAAACTC	59.989	TTGACAAACATTGAACCTCCTC	59.077	84	478	395
>TRINITY_DN18_c0_g1_i14|5106953:5107774|5107353:5107374	>MK755	GGGAAGTATTGGTGGAATCAAA	60.055	ATGTTTCCGCTGAGAACGAC	60.263	373	631	259
>TRINITY_DN18_c0_g1_i14|5110886:5111712|5111286:5111312	>MK756	ATAACGCTGATGGGAACAGG	59.955	CACTGGAACAGCATTGGCTA	59.864	117	507	391
>TRINITY_DN18_c0_g1_i14|5115461:5116275|5115861:5115875	>MK757	CCGTTGGTGCTGGAGTTATT	59.993	TTGTTCCGATGTTGACGTGT	60.008	225	622	398
>TRINITY_DN18_c0_g1_i14|5121618:5122427|5122018:5122027	>MK758	GGCGTGGTTTATTGGAGCTA	60.096	CACAAGTCGGTTGATGGATG	59.96	244	557	314
>TRINITY_DN18_c0_g1_i14|5121967:5122784|5122367:5122384	>MK759	AGGGGTTTGTTTTGATGCAC	59.836	GTGGCATTACTTGCCAACCT	60	262	611	350
>TRINITY_DN18_c0_g1_i14|5130037:5130851|5130437:5130451	>MK760	CCAACACCGACTTCATTGTG	60.001	TTCACCGAGGAAAACGTCTC	60.232	159	446	288
>TRINITY_DN18_c0_g1_i14|5131863:5132677|5132263:5132277	>MK760	CCAACACCGACTTCATTGTG	60.001	TTCACCGAGGAAAACGTCTC	60.232	159	446	288
>TRINITY_DN18_c0_g1_i14|5133103:5133917|5133503:5133517	>MK761	GGTCATCAAGATGCTGTCCA	59.637	CTTTGTGACCGGTGAATGTG	60.001	224	573	350
>TRINITY_DN18_c0_g1_i14|5134938:5135758|5135338:5135358	>MK762	GAGTTTGGTCGGGATGAAGA	60.05	TGGATACAGCTTTGCGTGAG	60.011	152	441	290
>TRINITY_DN18_c0_g1_i14|5142913:5143722|5143313:5143322	>MK763	CGAGAAACGGATCCAGAAAC	59.67	TCTTCCTCCGCACCTTCTAA	59.948	316	583	268
>TRINITY_DN18_c0_g1_i14|5149089:5149903|5149489:5149503	>MK764	ACCACATACCGTGGGAGCTA	60.397	CCAGTGCTCGGATCTAAACC	59.694	148	537	390
>TRINITY_DN18_c0_g1_i14|5156016:5156845|5156416:5156445	>MK765	GAGGAGGAAGGAGAAGCAAAA	59.948	AACACAACCAGCCAACACAA	60.049	357	752	396
>TRINITY_DN18_c0_g1_i14|5156067:5156882|5156467:5156482	>MK765	GAGGAGGAAGGAGAAGCAAAA	59.948	AACACAACCAGCCAACACAA	60.049	306	701	396
>TRINITY_DN18_c0_g1_i14|5159257:5160066|5159657:5159666	>MK766	AGATTACCGCGACTTTCTGG	59.336	GGGGTGATTCTGATGACGAC	60.335	288	642	355
>TRINITY_DN18_c0_g1_i14|5165599:5166413|5165999:5166013	>MK767	TCTCTCCGTTCCGTCTCTGT	59.986	CATCCCACGTTGTGTTCAAG	60.001	303	630	328
>TRINITY_DN18_c0_g1_i14|5197133:5197947|5197533:5197547	>MK768	CACCTCCGCCTTCAAAATAA	60.067	ACTCCTTTACGCCCTTTGGT	59.998	297	528	232
>TRINITY_DN18_c0_g1_i14|5209581:5210429|5209981:5210029	>MK769	CTGGCCGATGTTTGCTTAGT	60.27	AAGGCTCCTCACAGATCGAA	59.95	266	492	227
>TRINITY_DN18_c0_g1_i14|5224695:5225510|5225095:5225110	>MK770	TTACCGGCAACGATGAATCT	60.469	TAGAGCCTTCGCTGCATTCT	60.257	187	517	331
>TRINITY_DN18_c0_g1_i14|5236294:5237108|5236694:5236708	>MK771	TCACAAAGGAAGAGCAGCAA	59.716	TAACTCCGCAGTGACAGCAA	60.596	235	624	390
>TRINITY_DN18_c0_g1_i14|5237435:5238249|5237835:5237849	>MK772	GGTTCCAGATGGAGAACGAA	60.05	ATGTCCCAGAACACCCATGT	60.096	304	692	389
>TRINITY_DN18_c0_g1_i14|5239241:5240067|5239641:5239667	>MK773	CGGAACATGAGATGGAGAGG	60.612	CAACGTCGATGAACACGAAC	60.16	305	704	400
>TRINITY_DN18_c0_g1_i14|5245511:5246325|5245911:5245925	>MK774	ACAGCAACGAGCTACCACCT	59.937	GAAGCCTAAAGCCAGCAAGA	59.73	189	486	298
>TRINITY_DN18_c0_g1_i14|5247108:5247922|5247508:5247522	>MK775	CGCACCTCAAAGGCTTCTAC	60.015	GTTGCAGATGTTGGTGTTGG	60.008	182	566	385
>TRINITY_DN18_c0_g1_i14|5259728:5260537|5260128:5260137	>MK776	TCGCTGATCAAGTTTTGTCG	59.988	AGACTCCAACGCTCCTTTCA	59.989	192	583	392
>TRINITY_DN18_c0_g1_i14|5264483:5265300|5264883:5264900	>MK777	GCAGCATAAAGAACGCTTCC	59.988	TCCTCGTCTTCACCCTCACT	59.835	301	474	174
>TRINITY_DN18_c0_g1_i14|5264746:5265560|5265146:5265160	>MK778	GGTTCATTTCCCCGTGACTA	59.79	GAACCTTCACCATCCGTCAT	59.786	336	702	367
>TRINITY_DN18_c0_g1_i14|5272168:5272985|5272568:5272585	>MK779	GATGGCTACGGTCGATGACT	60.104	TTCGGTTGTTGATGATGGTG	60.367	317	652	336
>TRINITY_DN18_c0_g1_i14|5283027:5283836|5283427:5283436	>MK780	CCCGAGATCCACGTTTCTTA	60.066	GAGCAGATAGCCCTGTCGTC	59.981	255	482	228
>TRINITY_DN18_c0_g1_i14|5287591:5288400|5287991:5288000	>MK781	TTACAAAGGGTACGGGTTCG	59.855	CGAGCGAATCATCAGACAAA	59.948	211	446	236
>TRINITY_DN18_c0_g1_i14|5288599:5289413|5288999:5289013	>MK782	CGACTCGTGGAGAGGCTAAA	60.529	TCGTCATCTGCATCGCTTAC	59.979	286	571	286
>TRINITY_DN18_c0_g1_i14|5291419:5292233|5291819:5291833	>MK783	TGCAGCTTTCAGTTCCTCCT	60.134	GGTAAACCCATCCCCACTTT	59.919	345	669	325
>TRINITY_DN18_c0_g1_i14|5291591:5292405|5291991:5292005	>MK783	TGCAGCTTTCAGTTCCTCCT	60.134	GGTAAACCCATCCCCACTTT	59.919	173	497	325
>TRINITY_DN18_c0_g1_i14|5291782:5292591|5292182:5292191	>MK784	TCAAAGTGGGGATGGGTTTA	60.162	AAGCTTCCTGGGCTCTTTTC	59.962	285	463	179
>TRINITY_DN18_c0_g1_i14|5294574:5295412|5294974:5295012	>MK785	AGGGGCAAGTGTCAAGAAGA	59.844	TTACGGCGAATAGCTTCGAT	59.838	209	508	300
>TRINITY_DN18_c0_g1_i14|5302052:5302861|5302452:5302461	>MK786	CTGCTTCTTCTGGCTCTGCT	60.035	CAAACCACGTGTGAGAATGG	60.001	183	469	287
>TRINITY_DN18_c0_g1_i14|5305101:5305915|5305501:5305515	>MK787	CTCTCCCTTCCCACAAATCA	60.042	TTCGATCCTCTTCCTCTCCA	59.879	341	644	304
>TRINITY_DN18_c0_g1_i14|5307669:5308483|5308069:5308083	>MK787	CTCTCCCTTCCCACAAATCA	60.042	TTCGATCCTCTTCCTCTCCA	59.879	341	644	304
>TRINITY_DN18_c0_g1_i14|5312408:5313222|5312808:5312822	>MK788	TTTCATCCTCTTCTCTGCTCCT	59.599	AACCGACGAACACACAAACA	60.049	333	711	379
>TRINITY_DN18_c0_g1_i14|5361241:5362058|5361641:5361658	>MK789	GTGGATTCGTGGGAAGAAGA	60.05	CCAGCCTACGGATTCTCTCA	60.353	165	531	367
>TRINITY_DN18_c0_g1_i14|5361714:5362534|5362114:5362134	>MK790	TCTGCAATTCCCTTTTGCTC	60.331	TGGCAAGAACTCTCCTTCGT	59.989	199	491	293
>TRINITY_DN18_c0_g1_i14|5367803:5368629|5368203:5368229	>MK791	CTTCCGACACTCGTCTCCTC	59.986	CACCAGTGATGTTCCAAACG	60.001	200	559	360
>TRINITY_DN18_c0_g1_i14|5369138:5369952|5369538:5369552	>MK792	CGAGGCATCGGATTATGTTT	59.923	TCAACAACCTCCACGTGTTC	59.571	189	494	306
>TRINITY_DN18_c0_g1_i14|5369487:5370301|5369887:5369901	>MK793	CATCCCCTCCTCCTCTCTCT	59.76	CACCTCATAGGCAGCACTGA	60.008	350	704	355
>TRINITY_DN18_c0_g1_i14|5388202:5389011|5388602:5388611	>MK794	CGGTGTTGGAGAGGTCCTAA	60.103	CCGCTTCCTAACAGAGCAAC	60.015	378	629	252
>TRINITY_DN18_c0_g1_i14|5390245:5391054|5390645:5390654	>MK795	TACATGGGTCGTGAAGTGGA	59.96	TTTGTTCGAGTCCGGTTTGT	60.529	72	460	389
>TRINITY_DN18_c0_g1_i14|5408875:5409686|5409275:5409286	>MK796	GCTGGATTGGGAGAAGATGA	60.158	TCGACATCGGAAGATTAGGG	60.029	160	485	326
>TRINITY_DN18_c0_g1_i14|5408889:5409700|5409289:5409300	>MK796	GCTGGATTGGGAGAAGATGA	60.158	TCGACATCGGAAGATTAGGG	60.029	146	471	326
>TRINITY_DN18_c0_g1_i14|5413724:5414538|5414124:5414138	>MK797	AGAAGACGCAGGAAACTGGA	59.989	ACGTCTGAATGATGGGGAAG	59.927	187	578	392
>TRINITY_DN18_c0_g1_i14|5415556:5416370|5415956:5415970	>MK798	TCAAGCCTTCTTCGGTGTTT	59.853	ATGAACCATGGAGCAGGAAG	60.073	223	462	240
>TRINITY_DN18_c0_g1_i14|5419225:5420042|5419625:5419642	>MK799	GGAATGGGAGTCCATGAAGA	59.862	TTTGCCTATGCGTGTAGTCG	59.895	228	530	303
>TRINITY_DN18_c0_g1_i14|5419905:5420722|5420305:5420322	>MK800	ACAGTGGCAAATCCACCTTC	59.973	CTGCACCTTTCGAACAAACA	59.881	198	508	311
>TRINITY_DN18_c0_g1_i14|5420325:5421134|5420725:5420734	>MK801	GCCTGTGTGCTCTTTGAGTG	59.622	TTGGTAACACGATTCCAGCA	60.111	231	541	311
>TRINITY_DN18_c0_g1_i14|5429288:5430102|5429688:5429702	>MK802	AGGTCAAGGGACCAGTGAGA	59.682	AGCCATTCCACTGCTTGGTA	60.657	284	663	380
>TRINITY_DN18_c0_g1_i14|5436999:5437813|5437399:5437413	>MK803	CACAGCCACTGCACAAATCT	59.905	GCGAGTGATGTTGTTCCTGA	59.837	89	472	384
>TRINITY_DN18_c0_g1_i14|5445729:5446543|5446129:5446143	>MK804	AGCAAAGAGAGCCAAACCAA	59.993	TTCCAAGGTCTTCCATTTCG	60.044	357	666	310
>TRINITY_DN18_c0_g1_i14|5462567:5463381|5462967:5462981	>MK805	ACCAAAAGGTGATGGTGCTC	59.973	CATGAACCGGGAAGTCAAGT	59.966	324	443	120
>TRINITY_DN18_c0_g1_i14|5471602:5472419|5472002:5472019	>MK806	TTAGCAGCGATGAGAATGGA	59.523	TGGGTTTTGGGGTCTATGAA	60.162	359	747	389
>TRINITY_DN18_c0_g1_i14|5480034:5480848|5480434:5480448	>MK807	AGCTGCCGCTATTGCTACAT	60.032	GAGGTTGCGATTCGGTTAAG	59.708	191	446	256
>TRINITY_DN18_c0_g1_i14|5482003:5482817|5482403:5482417	>MK808	ATGGAAGGGGAGAAGCATTT	59.903	CATCCAGAGCACTGTTTCCA	59.831	207	438	232
>TRINITY_DN18_c0_g1_i14|5484796:5485613|5485196:5485213	>MK809	ATCGACGAGGAAGTCGAAGA	59.95	CTCCACCTTCCGGATCTACA	60.065	73	449	377
>TRINITY_DN18_c0_g1_i14|5498181:5498995|5498581:5498595	>MK810	ACAGCAGCAGGTTTGGTTCT	59.914	CGGAGATGACGAAAGAGAGG	59.943	52	451	400
>TRINITY_DN18_c0_g1_i14|5501430:5502256|5501830:5501856	>MK811	AACCGATGAAAAGGTGCTTG	60.11	TTTCTTTTGGCAGGCTTGAT	59.823	289	542	254
>TRINITY_DN18_c0_g1_i14|5502476:5503290|5502876:5502890	>MK812	CAGAAAGCAGTGAGCTTGGA	59.314	ATCCTCAGCCGTCACATTTC	60.081	367	628	262
>TRINITY_DN18_c0_g1_i14|5512318:5513135|5512718:5512735	>MK813	GTCTCGAGGATGGTTGAGGA	60.199	CACGAGCAACAACCGTTAGA	59.904	381	685	305
>TRINITY_DN18_c0_g1_i14|5512804:5513621|5513204:5513221	>MK814	TCTAACGGTTGTTGCTCGTG	59.904	CTCTTCCTGTTTCCGTGGAG	59.837	180	546	367
>TRINITY_DN18_c0_g1_i14|5516904:5517718|5517304:5517318	>MK815	ATTCCGCCATGCTAAAACTG	60.096	ACCCTTGACCCACTCTCCTT	59.968	355	512	158
>TRINITY_DN18_c0_g1_i14|5536789:5537603|5537189:5537203	>MK816	GGCTATGGTGAAGGCAAAAG	59.708	CGATCGTCTCTCATCTCTTCG	60.104	165	439	275
>TRINITY_DN18_c0_g1_i14|5536861:5537672|5537261:5537272	>MK817	AAGAAGACGCCACGAAGAGA	60.134	TTTGGAGGAGAGAGGCTTGA	60.065	335	674	340
>TRINITY_DN18_c0_g1_i14|5542108:5542917|5542508:5542517	>MK818	AGAGCGGCTTCAGGAGAAAT	60.484	AAGCCTCGCTCTTCTCTTCC	60.233	234	442	209
>TRINITY_DN18_c0_g1_i14|5543732:5544541|5544132:5544141	>MK819	GCATGAGAACCTGACAGCAA	59.992	TGCTGCATTTGATTCGTCTC	59.955	294	516	223
>TRINITY_DN18_c0_g1_i14|5557861:5558670|5558261:5558270	>MK820	GTGGGTGTTGGCTCAACTTT	60.012	ATCAATTCAAAGGGCACTCC	58.984	290	442	153
>TRINITY_DN18_c0_g1_i14|5568041:5568860|5568441:5568460	>MK821	CAGAAAACCCAACAGGGATG	60.345	CTCCGCAGACACTTTCCTTG	60.964	326	601	276
>TRINITY_DN18_c0_g1_i14|5598468:5599282|5598868:5598882	>MK822	CGAAGCTAGACTGGCGAAAC	60.154	AGAAGCTCCAATCCGAGTCA	59.95	200	545	346
>TRINITY_DN18_c0_g1_i14|5620385:5621194|5620785:5620794	>MK823	ATGAAGCTCCGGCAAGATTA	59.807	ATGCAATTGTCGCATTGTGT	60.003	313	638	326
>TRINITY_DN18_c0_g1_i14|5621247:5622056|5621647:5621656	>MK824	TAAGGCCGAGAAGATGAAGC	59.551	ATGCAATTGTCGCATTGTGT	60.003	300	638	339
>TRINITY_DN18_c0_g1_i14|5626140:5626957|5626540:5626557	>MK825	GATGGGTTGAGCAACGAGAT	60.081	AGGATTGAAGGCGACAGAGA	59.95	127	515	389
>TRINITY_DN18_c0_g1_i14|5633287:5634101|5633687:5633701	>MK826	CGAGGAAACCTTCGTTCAAG	59.846	TTCACACTCCCGATCTCTCC	60.199	322	540	219
>TRINITY_DN18_c0_g1_i14|5633694:5634508|5634094:5634108	>MK827	CGGTCAACGAAGACCAAGAT	60.111	TATGTCGACGGGAGGAAAAG	60.066	250	599	350
>TRINITY_DN18_c0_g1_i14|5641946:5642760|5642346:5642360	>MK828	CCAGATCGAACCTTCCAAGA	60.187	TCAGCCACAAGCTCATCATC	59.95	248	640	393
>TRINITY_DN18_c0_g1_i14|5642275:5643095|5642675:5642695	>MK829	GCAAGTGATGCAGAGATGGA	59.95	TGGGTCTGTGGAAGTGAACA	60.129	313	654	342
>TRINITY_DN18_c0_g1_i14|5654069:5654882|5654469:5654482	>MK830	AGCATTAAACCAACGGCACT	59.637	AGCAACCTGTTTGGATGGAG	60.111	92	449	358
>TRINITY_DN18_c0_g1_i14|5678675:5679484|5679075:5679084	>MK831	TCGGTCAATGTCACCCAGTA	59.96	CCGAGAGAGACCATTTCCAG	59.797	126	521	396
>TRINITY_DN18_c0_g1_i14|5684165:5684974|5684565:5684574	>MK832	GGAGGGTTTATCGTGGTGAA	59.79	AAACAACTCAGACGCAAGCA	59.64	149	453	305
>TRINITY_DN18_c0_g1_i14|5684423:5685240|5684823:5684840	>MK833	GAGACGAAGCCATTGGTAGG	59.694	AGGACGCATCAACTTCTGCT	60.02	360	740	381
>TRINITY_DN18_c0_g1_i14|5684669:5685489|5685069:5685089	>MK834	CAGCAGCAGAACCCTAATCC	59.836	AGCGAATTGAAGCTCGATGT	59.985	345	521	177
>TRINITY_DN18_c0_g1_i14|5693844:5694661|5694244:5694261	>MK835	GCCACCTCTTATGGTTGAGG	59.55	CGAGTTTGAGCCTGAGCTTT	59.757	351	506	156
>TRINITY_DN18_c0_g1_i14|5694135:5694955|5694535:5694555	>MK836	AAAGCTCAGGCTCAAACTCG	59.757	CCATTCTTACACCAGCAGCA	59.864	196	508	313
>TRINITY_DN18_c0_g1_i14|5694682:5695520|5695082:5695120	>MK837	AGCTGGTTAGATGTGATGATGC	59.226	TGGTCTTCATCGACAGTTGC	59.837	172	496	325
>TRINITY_DN18_c0_g1_i14|5696471:5697291|5696871:5696891	>MK838	GCTCCAAATATCGAGGAGCA	60.318	ACTCTGACATCGGGTCCATC	59.928	288	646	359
>TRINITY_DN18_c0_g1_i14|5697641:5698455|5698041:5698055	>MK839	CGAAGAGGAAGAGCAAGGAA	59.688	ACTTCTTGTGCCCAGCTGAT	59.874	122	477	356
>TRINITY_DN18_c0_g1_i14|5710037:5710851|5710437:5710451	>MK840	AAGGCATCGAACATGGAAAC	59.939	TCCCAGTGAGAAGGGAGAGA	59.913	339	520	182
>TRINITY_DN18_c0_g1_i14|5710749:5711564|5711149:5711164	>MK841	CCTCATTCTGCCTCTCCTTG	59.943	CTGTTTCAACTCCGACGACA	59.873	191	495	305
>TRINITY_DN18_c0_g1_i14|5711202:5712021|5711602:5711621	>MK842	GGCATGTAACGTGTTTGCAC	60.042	CTTTGCTGGTTTCGATCCAT	60.074	327	710	384
>TRINITY_DN18_c0_g1_i14|5711629:5712443|5712029:5712043	>MK843	ATGGATCGAAACCAGCAAAG	60.074	AGAACGATGAAAGCGGAGAA	59.955	264	610	347
>TRINITY_DN18_c0_g1_i14|5712316:5713130|5712716:5712730	>MK844	GCGTTTGGTTCAGAGGAGAG	59.989	CACAGGAAGAGCCGGTAAAG	59.869	296	677	382
>TRINITY_DN18_c0_g1_i14|5713651:5714471|5714051:5714071	>MK845	AGCAGAGGAGGAGGAGGAAC	59.952	AGCAGCTCTTCCAACCAAAA	59.993	345	522	178
>TRINITY_DN18_c0_g1_i14|5716742:5717553|5717142:5717153	>MK846	CAGCGATGTTCGACAGAGAA	60.136	TTTCATGGATGGTGATGACG	60.33	372	683	312
>TRINITY_DN18_c0_g1_i14|5720531:5721340|5720931:5720940	>MK847	ACCACACGACGTTTCAATCC	60.823	CAGAGACTGCAGGTGGACAA	60.022	380	693	314
>TRINITY_DN18_c0_g1_i14|5733534:5734348|5733934:5733948	>MK848	CCACTCAACAACACCAATGC	60.008	ATCTCTGTCCCCATGCAAAC	59.934	98	448	351
>TRINITY_DN18_c0_g1_i14|5734091:5734905|5734491:5734505	>MK849	CGAGATGGGTGAGAATGGTT	59.927	TCTGTTGGCTTGATTGTCGT	59.293	108	455	348
>TRINITY_DN18_c0_g1_i14|5736232:5737046|5736632:5736646	>MK850	TTTTGAGGAGCTGCAGGAGT	60.134	GAATGATCGGAACGCGTAGT	60.103	379	499	121
>TRINITY_DN18_c0_g1_i14|5737295:5738108|5737695:5737708	>MK851	CATTGTGATTGGTGGTTGGA	60.216	TTGCACTTTTCTCGTGATGC	59.995	127	465	339
>TRINITY_DN18_c0_g1_i14|5745088:5745897|5745488:5745497	>MK852	CCTTCTCCTCCGACATCTCA	60.34	TAGGCTTGACGAGCTGCTTA	58.967	140	459	320
>TRINITY_DN18_c0_g1_i14|5754009:5754822|5754409:5754422	>MK853	AATCAATGCCGATTCAAAGC	60.045	TGGCCGTTATCCTCCACTAC	59.955	352	629	278
>TRINITY_DN18_c0_g1_i14|5760750:5761567|5761150:5761167	>MK854	GCCGCGACGACTATAAAGAG	60.003	GTAGATCTCGCTCGGAATCG	59.939	187	482	296
>TRINITY_DN18_c0_g1_i14|5761528:5762342|5761928:5761942	>MK855	TCTCCAACGTTAGCCGTTTC	60.249	CTGGTCGAAAACAGGGAAGA	60.224	66	454	389
>TRINITY_DN18_c0_g1_i14|5765659:5766472|5766059:5766072	>MK856	GTTCGAGGATCGCTGCTTAC	59.985	AACGGTCATCAACCAAGGAG	59.966	297	562	266
>TRINITY_DN18_c0_g1_i14|5772261:5773075|5772661:5772675	>MK857	GGAAAGCCCATGAAGATTGA	60.014	CTCCATATCTCCTGCGTGGT	60.096	237	506	270
>TRINITY_DN18_c0_g1_i14|5775751:5776568|5776151:5776168	>MK858	CGAGCAGCGTTTCATCTGTA	60.157	GGTTTAGCATCTTCGGCTTG	59.845	253	482	230
>TRINITY_DN18_c0_g1_i14|5777369:5778186|5777769:5777786	>MK859	GAAATGCGTGGAAAAGTGGT	59.978	TGGCTTTGTTGAGCTTGATG	59.988	171	508	338
>TRINITY_DN18_c0_g1_i14|5785948:5786765|5786348:5786365	>MK860	GGAAAGCCCATGAAGATTGA	60.014	CATGTCTCCTGCGTGGTACTT	60.186	263	523	261
>TRINITY_DN18_c0_g1_i14|5786214:5787045|5786614:5786645	>MK861	AAGGGTCCGACAGAGAAGGT	60.111	GATGCTTTTGCGCTCAATCT	60.499	186	548	363
>TRINITY_DN18_c0_g1_i14|5786521:5787338|5786921:5786938	>MK862	AGATTGAGCGCAAAAGCATC	60.499	TTCTCCCATCACCACATTCA	59.893	222	495	274
>TRINITY_DN18_c0_g1_i14|5794225:5795039|5794625:5794639	>MK863	AGGGTAACATGCCACAGGTC	59.851	TACGTTCGTTGGGTTTGGTT	60.262	322	602	281
>TRINITY_DN18_c0_g1_i14|5803050:5803867|5803450:5803467	>MK864	CAGCAAGATGGTTGGTGCTA	59.864	GCCTGAATACGAATCCTCCA	60.036	346	629	284
>TRINITY_DN18_c0_g1_i14|5821352:5822161|5821752:5821761	>MK865	AAGCGAGAGCTCGACAAGAG	60.035	CTTGCTCAGACTTCCCAAGC	60.134	354	702	349
>TRINITY_DN18_c0_g1_i14|5821454:5822271|5821854:5821871	>MK865	AAGCGAGAGCTCGACAAGAG	60.035	CTTGCTCAGACTTCCCAAGC	60.134	252	600	349
>TRINITY_DN18_c0_g1_i14|5826569:5827378|5826969:5826978	>MK866	CATCATGAGGGTTATGTTTTCG	59.338	GTACTTGGGACGGTCTGGTC	59.43	320	583	264
>TRINITY_DN18_c0_g1_i14|5826672:5827495|5827072:5827095	>MK867	TCCCATATTGCTTTTGAGGA	58.16	GTACTTGGGACGGTCTGGTC	59.43	321	480	160
>TRINITY_DN18_c0_g1_i14|5829156:5829969|5829556:5829569	>MK868	AACAACGGTGGTCTGGAAAG	60.005	CCTCCGAGCTCATCGTAGAC	59.973	115	469	355
>TRINITY_DN18_c0_g1_i14|5839883:5840696|5840283:5840296	>MK869	ATTGGAACCCTTCAAACACG	59.83	CCTCCGAGCTCATCGTAGAC	59.973	332	469	138
>TRINITY_DN18_c0_g1_i14|5840625:5841438|5841025:5841038	>MK869	ATTGGAACCCTTCAAACACG	59.83	CCTCCGAGCTCATCGTAGAC	59.973	332	469	138
>TRINITY_DN18_c0_g1_i14|5847878:5848692|5848278:5848292	>MK870	TGTTGAATCAGCGAAGGTTG	59.84	TTTGGTTGTGATGACGATGC	60.526	210	582	373
>TRINITY_DN18_c0_g1_i14|5848570:5849390|5848970:5848990	>MK871	CTTTTGAAAGGCAGCAAACG	60.904	TTGCTGATCTCGTGTCTTCG	60.136	183	568	386
>TRINITY_DN18_c0_g1_i14|5857087:5857904|5857487:5857504	>MK872	AACGCGAAGAAGACGAAGAA	60.132	GGAGGTGCTCAAGGAAAGTG	59.844	371	766	396
>TRINITY_DN18_c0_g1_i14|5860845:5861666|5861245:5861266	>MK873	GTTGAGACAACGGAGGGTGT	60.009	CCTAGGAGGATTGGGAGGAA	60.393	195	536	342
>TRINITY_DN18_c0_g1_i14|5861115:5861929|5861515:5861529	>MK874	GATGCTCCGGCTGAGTACAT	60.249	GATCTTGAATTCCGCCAAAA	60.016	318	682	365
>TRINITY_DN18_c0_g1_i14|5862014:5862837|5862414:5862437	>MK875	CAGAAGCTTTCCCTCCCTCT	59.95	CAGAGATTGCCGTCGGAGTA	61.336	255	457	203
>TRINITY_DN18_c0_g1_i14|5862543:5863362|5862943:5862962	>MK876	AGAGGACGGCGATGAAGTTT	61.153	CACGCAAGAAGACGTTGCTA	60.195	345	687	343
>TRINITY_DN18_c0_g1_i14|5865575:5866404|5865975:5866004	>MK877	TACCGGAGCTCGATGTAACC	60.096	ACTCCCATCGTCATCAAACC	59.786	183	565	383
>TRINITY_DN18_c0_g1_i14|5874881:5875695|5875281:5875295	>MK878	GTTTTCGTGGAGCATGGTTT	59.978	CCCAGACCAATAGCAATCGT	59.955	191	489	299
>TRINITY_DN18_c0_g1_i14|5891941:5892752|5892341:5892352	>MK879	GTATATGCGCCGGAGAAGAC	59.696	CAAATGGGAGGATGATGACC	60.135	369	715	347
>TRINITY_DN18_c0_g1_i14|5892012:5892827|5892412:5892427	>MK880	AGAGAATTGCGACGACCATC	60.226	GGAGAGTTACGCCAGCAAAG	60.015	351	728	378
>TRINITY_DN18_c0_g1_i14|5893750:5894567|5894150:5894167	>MK881	CAACACCCTTAGGCTTGCTC	59.875	AAGCAGAGAGAGTCGCATCA	58.857	379	580	202
>TRINITY_DN18_c0_g1_i14|5900701:5901510|5901101:5901110	>MK882	CAAACAAGCAGGAGGAAAGC	59.993	AGGCTGCAACAATGGTCTCT	59.874	51	443	393
>TRINITY_DN18_c0_g1_i14|5903584:5904398|5903984:5903998	>MK883	CCGGTTTGGGTTACTAGTCG	59.489	CCTCTTGTCCCACCACCTTA	59.959	351	549	199
>TRINITY_DN18_c0_g1_i14|5916498:5917307|5916898:5916907	>MK884	CACAACTTGGCTGTGTGTCC	60.203	CTTGCCGAGGAAGAGATGTT	59.43	263	604	342
>TRINITY_DN18_c0_g1_i14|5916536:5917353|5916936:5916953	>MK884	CACAACTTGGCTGTGTGTCC	60.203	CTTGCCGAGGAAGAGATGTT	59.43	225	566	342
>TRINITY_DN18_c0_g1_i14|5917570:5918387|5917970:5917987	>MK885	TTGCCCTAGATGGGATCAAC	59.894	TGAATCCACGTCCTGTCAAA	60.088	351	738	388
>TRINITY_DN18_c0_g1_i14|5919696:5920505|5920096:5920105	>MK886	CGGAGAGAAGCAGTGGAAAG	60.126	CGTTCCTACACCTCCAGCAT	60.134	340	592	253
>TRINITY_DN18_c0_g1_i14|5920840:5921649|5921240:5921249	>MK887	CGGAGAGAAGCAGTGGAAAG	60.126	TCATGTCCGTTCCTACACCA	59.96	340	599	260
>TRINITY_DN18_c0_g1_i14|5926220:5927029|5926620:5926629	>MK888	TGACTTCGGGGACTAGAACG	60.246	TGAAGGGCTTGGATTGTAGG	60.066	368	690	323
>TRINITY_DN18_c0_g1_i14|5934714:5935523|5935114:5935123	>MK889	AGGTTGAGGATCGGAAAACA	59.526	CGAGCGTACACAAGAATCCA	59.864	334	669	336
>TRINITY_DN18_c0_g1_i14|5938730:5939544|5939130:5939144	>MK890	TAACTACGCGGTGGGGTTAG	60.011	TCATCTTGGGGCTTATCTGG	60.029	154	503	350
>TRINITY_DN18_c0_g1_i14|5949264:5950075|5949664:5949675	>MK891	TTTCTCAATCACCACCACCA	59.935	GGATGAACCAGAGGGACTCA	60.048	333	637	305
>TRINITY_DN18_c0_g1_i14|5949556:5950369|5949956:5949969	>MK892	CCTCTGGTTCATCCCCTACA	59.92	GTGGGGAAGGTCTGTTGTGA	60.966	332	696	365
>TRINITY_DN18_c0_g1_i14|5949623:5950440|5950023:5950040	>MK892	CCTCTGGTTCATCCCCTACA	59.92	GTGGGGAAGGTCTGTTGTGA	60.966	265	629	365
>TRINITY_DN18_c0_g1_i14|5949642:5950465|5950042:5950065	>MK892	CCTCTGGTTCATCCCCTACA	59.92	GTGGGGAAGGTCTGTTGTGA	60.966	246	610	365
>TRINITY_DN18_c0_g1_i14|5949867:5950680|5950267:5950280	>MK893	CCCTCGAAGCTTTGTCATTC	59.813	TCGCCATCTCTGAAGGATCT	59.91	348	513	166
>TRINITY_DN18_c0_g1_i14|5949943:5950752|5950343:5950352	>MK893	CCCTCGAAGCTTTGTCATTC	59.813	TCGCCATCTCTGAAGGATCT	59.91	272	437	166
>TRINITY_DN18_c0_g1_i14|5951515:5952329|5951915:5951929	>MK894	ATTCAGGACGTTGGACTTGG	59.966	CAAACACGGTCTCTGCACAT	59.751	83	462	380
>TRINITY_DN18_c0_g1_i14|5951596:5952407|5951996:5952007	>MK895	GTCGAGAGCCAAAAGGTTCA	60.375	GAGGTTCCAAATCCCAACTG	59.381	141	527	387
>TRINITY_DN18_c0_g1_i14|5952579:5953388|5952979:5952988	>MK896	GGGAGGAGGAGGAAGATCAC	60.012	ATCACCGCCTACGTGAAAAG	60.132	82	462	381
>TRINITY_DN18_c0_g1_i14|5956371:5957180|5956771:5956780	>MK897	GGTCGAGAGAGCGAATGGTA	60.362	CCAAGGAGCTTCAACAATCTG	59.861	353	500	148
>TRINITY_DN18_c0_g1_i14|5961955:5962769|5962355:5962369	>MK898	TGGGTTCAGTTTGTTGCGTA	60.149	CTCTCTCAGACCCCAACGAC	59.835	331	579	249
>TRINITY_DN18_c0_g1_i14|5965100:5965913|5965500:5965513	>MK899	CCGCAAGAAACAGAGAAAGG	59.986	ACGCGAACTTTAGCTCTGGA	60.154	141	467	327
>TRINITY_DN18_c0_g1_i14|5967981:5968795|5968381:5968395	>MK900	GTCAGTTCCAGGAGCAGGAG	59.986	GCTGACCTCCCAACATCATT	59.934	233	514	282
>TRINITY_DN18_c0_g1_i14|5981295:5982104|5981695:5981704	>MK901	TCAACTGAAGGGGAAGGCTA	59.807	CTGCTGCTGCTGCTTGTACT	59.564	352	620	269
>TRINITY_DN18_c0_g1_i14|5981503:5982317|5981903:5981917	>MK902	GCTTCCAAAGGAACAACAGC	59.859	TAAGCTCCTCCGCTTCTTGA	60.227	320	627	308
>TRINITY_DN18_c0_g1_i14|5983113:5983922|5983513:5983522	>MK903	AACCAGATGAAAACGGCAAG	60.11	TCTTCAGCAAACTCGTGCTC	59.318	212	431	220
>TRINITY_DN18_c0_g1_i14|5983461:5984281|5983861:5983881	>MK904	CCTCCTCCTGTGTTGCTCAT	60.261	GCTGTCCGATCTTCTCGTTC	59.957	210	608	399
>TRINITY_DN18_c0_g1_i14|5984080:5984897|5984480:5984497	>MK905	CTGCCGAGTATGGGAGTAGG	59.711	GCTGTCCGATCTTCTCGTTC	59.957	372	605	234
>TRINITY_DN18_c0_g1_i14|5988489:5989304|5988889:5988904	>MK906	CAGTTGCGTCATCATCAACC	60.12	TTGCGGGATTTGGTAAGAAG	60.067	140	497	358
>TRINITY_DN18_c0_g1_i14|6006950:6007759|6007350:6007359	>MK907	TTACAAGGCATTCCCAGAGG	60.066	ACTGCTCTTTCGCTGCTCTC	60.043	226	596	371
>TRINITY_DN18_c0_g1_i14|6021303:6022117|6021703:6021717	>MK908	GCCATTTCTTATGGCTCTGC	59.813	TGCCTTGTGTGGTTTGGTTA	60.004	360	750	391
>TRINITY_DN18_c0_g1_i14|6022480:6023294|6022880:6022894	>MK909	GCCATTTCTTATGGCTCTGC	59.813	CCACTCCATTGAACCTTGCT	60.111	360	615	256
>TRINITY_DN18_c0_g1_i14|6034402:6035216|6034802:6034816	>MK910	CGCTCCACAAGACAGAAACA	60.025	GAGTGAGAGACCGCAAGGAC	59.993	360	559	200
>TRINITY_DN18_c0_g1_i14|6035372:6036189|6035772:6035789	>MK911	ATGTTCACCGGCAAAAGAAA	60.481	CTCCGAAAGCAATCCTCAAA	60.323	380	674	295
>TRINITY_DN18_c0_g1_i14|6035416:6036225|6035816:6035825	>MK912	CACCGGCAAAAGAAAGAGAG	59.986	CTCCGAAAGCAATCCTCAAA	60.323	341	630	290
>TRINITY_DN18_c0_g1_i14|6048236:6049050|6048636:6048650	>MK913	TGTATTGTTCCGTGGCTTGA	60.111	CACCAGACTGAGCTGATCCA	59.98	159	456	298
>TRINITY_DN18_c0_g1_i14|6049649:6050458|6050049:6050058	>MK914	CCAGACGCTTCAGAGTTCCT	59.598	CTTGCTGCGCTTCTTCTTCT	60.037	336	610	275
>TRINITY_DN18_c0_g1_i14|6049723:6050537|6050123:6050137	>MK914	CCAGACGCTTCAGAGTTCCT	59.598	CTTGCTGCGCTTCTTCTTCT	60.037	262	536	275
>TRINITY_DN18_c0_g1_i14|6050325:6051134|6050725:6050734	>MK914	CCAGACGCTTCAGAGTTCCT	59.598	CTTGCTGCGCTTCTTCTTCT	60.037	336	610	275
>TRINITY_DN18_c0_g1_i14|6050399:6051213|6050799:6050813	>MK914	CCAGACGCTTCAGAGTTCCT	59.598	CTTGCTGCGCTTCTTCTTCT	60.037	262	536	275
>TRINITY_DN18_c0_g1_i14|6051902:6052711|6052302:6052311	>MK915	TATGCAACTCTTGCGATTCC	58.872	GCCGGTTGATTTCTACGTTC	59.574	372	532	161
>TRINITY_DN18_c0_g1_i14|6058038:6058847|6058438:6058447	>MK916	CTCGAGACAAATCCGACGTT	60.255	TGGACTTGGGTTGGATTCAT	60.173	167	565	399
>TRINITY_DN18_c0_g1_i14|6059530:6060339|6059930:6059939	>MK917	ATTTGGCACTCGCTTTCTTG	60.386	CAGAGCTTGGGTTCTTTTCG	59.986	246	507	262
>TRINITY_DN18_c0_g1_i14|6067833:6068642|6068233:6068242	>MK918	GTTTTCTCGTTGCTCGATCC	59.82	ATGTACCTTCGCCCATCTTG	59.955	333	690	358
>TRINITY_DN18_c0_g1_i14|6093806:6094615|6094206:6094215	>MK919	ATTTTGCAACAACCAACACG	59.488	TCTTGGTGGGATTCTTGAGG	60.042	339	705	367
>TRINITY_DN18_c0_g1_i14|6100784:6101629|6101184:6101229	>MK920	AAGCAAGCAAGCAAGAAAGC	59.911	CCCTTCTCCATCCAAAACCT	60.298	290	534	245
>TRINITY_DN18_c0_g1_i14|6109712:6110529|6110112:6110129	>MK921	GCGAGTTTCCTTCCTTCTCC	60.328	ATTGCGACGAGTGAGCTTTT	60.022	346	567	222
>TRINITY_DN18_c0_g1_i14|6110273:6111093|6110673:6110693	>MK922	CCCAAGTTTAGCCCAATGAA	59.931	GCGACGAAGAGGAAACAATC	59.82	67	448	382
>TRINITY_DN18_c0_g1_i14|6143236:6144053|6143636:6143653	>MK923	TCAAGCGGTTCTTAGCTGGT	60.015	GAACTGGAAAGGCTCGTGTC	59.851	244	491	248
>TRINITY_DN18_c0_g1_i14|6145525:6146345|6145925:6145945	>MK924	ACCTTTCTGGGTTCCTCTCC	59.534	ACGGAGTTTTCAGGCAAAGA	59.853	149	486	338
>TRINITY_DN18_c0_g1_i14|6153639:6154453|6154039:6154053	>MK925	ATCGATGCGGATACTGAAGG	60.059	TAGTGAGAGGTGCGGAGGAT	59.827	343	699	357
>TRINITY_DN18_c0_g1_i14|6163358:6164167|6163758:6163767	>MK926	TGGGGAGTTCAAAGGAGATG	60.042	GGTGGCGAACAACCTAGAAA	60.11	176	443	268
>TRINITY_DN18_c0_g1_i14|6168925:6169739|6169325:6169339	>MK927	CCAAGGACAGAAGGAGACCA	60.229	TCTTCTTTAGGCGGTGGAGA	59.948	92	478	387
>TRINITY_DN18_c0_g1_i14|6170365:6171179|6170765:6170779	>MK928	GTTGCGATGCTTGTGAGAAA	59.995	GTATCAGGTTGGGCCAGAGA	60.073	129	475	347
>TRINITY_DN18_c0_g1_i14|6171460:6172274|6171860:6171874	>MK929	CATGCCATCAGGACAAACAC	59.967	GATTCCGGCTTGGATTATGA	59.862	213	506	294
>TRINITY_DN18_c0_g1_i14|6171510:6172324|6171910:6171924	>MK929	CATGCCATCAGGACAAACAC	59.967	GATTCCGGCTTGGATTATGA	59.862	163	456	294
>TRINITY_DN18_c0_g1_i14|6173224:6174038|6173624:6173638	>MK930	CCGACCAGAGACTCAAAACC	59.697	TTCTCCTCCAGCTTCTTCCA	60.065	371	720	350
>TRINITY_DN18_c0_g1_i14|6173760:6174574|6174160:6174174	>MK931	TGGAAGAAGCTGGAGGAGAA	60.065	TTGAACTCCCGTCGAAAATC	60.051	165	494	330
>TRINITY_DN18_c0_g1_i14|6175484:6176319|6175884:6175919	>MK932	TCTTCTCGAGCCAACGTTTC	60.517	ACCATTTCCTTTCCCCTCAC	60.169	159	479	321
>TRINITY_DN18_c0_g1_i14|6180612:6181426|6181012:6181026	>MK933	CTCAACCCCTGTTCACACAA	59.565	GGTTTTGATCATCCCCACAG	60.173	152	519	368
>TRINITY_DN18_c0_g1_i14|6205801:6206614|6206201:6206214	>MK934	GAAGCATGGGAAGTGTTTGG	60.495	TGTCAACGTTTCTCCTCTGG	58.852	137	477	341
>TRINITY_DN18_c0_g1_i14|6206291:6207104|6206691:6206704	>MK935	AGCTTGGCGGCTGATAAGTA	60.003	GCCCAAATGTGCTTGAAGAT	60.081	257	618	362
>TRINITY_DN18_c0_g1_i14|6207885:6208694|6208285:6208294	>MK936	ACAAAATTGCCAAAGCGAAC	60.117	CCTCCTCGAAGCTTTTGTTG	59.986	300	689	390
>TRINITY_DN18_c0_g1_i14|6212908:6213722|6213308:6213322	>MK937	TACAACATCATCCCCGTCAA	59.774	CGATCCGAGATCCAGATGTT	60.034	334	707	374
>TRINITY_DN18_c0_g1_i14|6221577:6222391|6221977:6221991	>MK938	TCCACCCGTTTACTCACCTC	59.966	CTGTCCCTGTCCCAACATCT	59.962	313	696	384
>TRINITY_DN18_c0_g1_i14|6226107:6226921|6226507:6226521	>MK939	TTTTGTTCGCCGGTTTACTC	60.11	ATACTTGGCGGGTGTGTCTC	59.997	361	533	173
>TRINITY_DN18_c0_g1_i14|6233379:6234188|6233779:6233788	>MK940	CGCAAAATGACCGCTTTATT	60.095	CGTGACGCGATGTCTCTTTA	60.011	118	451	334
>TRINITY_DN18_c0_g1_i14|6234289:6235103|6234689:6234703	>MK941	CGAGCAGACTCCAAAGGAAC	59.989	CGATCGCGTTAACCTCTCTC	59.978	200	448	249
>TRINITY_DN18_c0_g1_i14|6236697:6237514|6237097:6237114	>MK942	GGGAGAGCTGTGCGTTAGTC	60.02	AGGGAAGACGAGTTTGCTGA	59.989	365	712	348
>TRINITY_DN18_c0_g1_i14|6241146:6241955|6241546:6241555	>MK943	GCTGCAACTGCAAAAGATGA	60.142	GTGGTATCCGATTGGTGGAG	60.195	377	611	235
>TRINITY_DN18_c0_g1_i14|6241360:6242183|6241760:6241783	>MK944	GCCAAAGAAGTGACGGATGT	60.119	AAATTCGGGGAGGTGAATGT	60.558	202	541	340
>TRINITY_DN18_c0_g1_i14|6247742:6248556|6248142:6248156	>MK945	TGGGGAGAAAGGAGGAGAGT	60.186	GGTGGTTGGTGGAATGAAAA	60.594	113	473	361
>TRINITY_DN18_c0_g1_i14|6247817:6248631|6248217:6248231	>MK946	GGTTTTCATTCCACCAACCA	60.594	AGCATAACCGGAGGAAGGAT	59.925	377	674	298
>TRINITY_DN18_c0_g1_i14|6248275:6249092|6248675:6248692	>MK947	ATCCTTCCTCCGGTTATGCT	59.925	GCTGCTCCAAATCCTGCTAC	59.985	197	581	385
>TRINITY_DN18_c0_g1_i14|6250350:6251164|6250750:6250764	>MK948	ATTGTGACAGGCAATGCAAA	60.119	TCTTCTTTAGGCGGTGGAGA	59.948	357	478	122
>TRINITY_DN18_c0_g1_i14|6250909:6251723|6251309:6251323	>MK949	TCATCGCTCTCTCCACACAC	59.988	CCCAACCATTTTCGAGCTTA	60.067	310	525	216
>TRINITY_DN18_c0_g1_i14|6253954:6254763|6254354:6254363	>MK950	TGGCTAACGTTCCTGTAGCA	59.488	CTTTTGGGGAATAAGCGTTG	59.581	38	437	400
>TRINITY_DN18_c0_g1_i14|6271206:6272019|6271606:6271619	>MK951	TGGAGAAGCACAAGAAGCAA	59.716	AGCTCTTGCTACCCATCGAA	59.978	195	594	400
>TRINITY_DN18_c0_g1_i14|6298283:6299106|6298683:6298706	>MK952	TCTCTGCATTCCTTGGTTCC	60.195	AGCAATTCCCTTTCGATCCT	60.039	322	599	278
>TRINITY_DN18_c0_g1_i14|6298373:6299190|6298773:6298790	>MK952	TCTCTGCATTCCTTGGTTCC	60.195	AGCAATTCCCTTTCGATCCT	60.039	232	509	278
>TRINITY_DN18_c0_g1_i14|6303257:6304068|6303657:6303668	>MK953	GTTGACCATTTGGGCTCTGT	59.973	CGACTAAGCGAGCAATGTGA	60.157	296	603	308
>TRINITY_DN18_c0_g1_i14|6326415:6327230|6326815:6326830	>MK954	TCTCCTCCTCGTCTCACCAC	60.397	TCAGCGAGAGGTAATGCAAA	59.566	293	689	397
>TRINITY_DN18_c0_g1_i14|6364037:6364854|6364437:6364454	>MK955	CTTCGCTTCCGTCTGAAAAC	59.993	CAACAGAGCCATCGTCTGAA	59.984	340	699	360
>TRINITY_DN18_c0_g1_i14|6370888:6371701|6371288:6371301	>MK956	CTTGCCTTGACGCTATCTCC	59.978	ATGATGCTCGGTGGCTTTAT	59.556	374	507	134
>TRINITY_DN18_c0_g1_i14|6388022:6388839|6388422:6388439	>MK957	CTGTTTCCTCCAAGCTCCAC	59.844	ACATAGCATCGGCCAAGTTC	60.103	291	625	335
>TRINITY_DN18_c0_g1_i14|6407725:6408539|6408125:6408139	>MK958	AACCCTGCGTTTGTTCACTC	60.156	CTTGTTGTTGCTGTCGTCGT	59.946	252	605	354
>TRINITY_DN18_c0_g1_i14|6409228:6410045|6409628:6409645	>MK959	TATCCCGTTGTGAGGGAAAG	59.926	AGCGCTTTGATCTCGTTCAT	59.985	92	465	374
>TRINITY_DN18_c0_g1_i14|6409696:6410525|6410096:6410125	>MK960	AGTTTGCTCTCGCGCTATTC	59.758	GCGGCGTAGAAGAGAAATGA	60.49	120	471	352
>TRINITY_DN18_c0_g1_i14|6411321:6412135|6411721:6411735	>MK961	AGGTAGCAGCGGAAGAAGGT	60.403	CCGAGAGGTATGGTGGAAGA	60.065	102	448	347
>TRINITY_DN18_c0_g1_i14|6416273:6417090|6416673:6416690	>MK962	TTCAAACCATCGGAGAAAGC	60.192	TGAAACCACAACTCCAACGA	60.128	253	636	384
>TRINITY_DN18_c0_g1_i14|6417437:6418251|6417837:6417851	>MK963	AGGCTGAAGAGATGGCAAAG	59.574	GTAACGACGCATGGTTTCCT	60	326	673	348
>TRINITY_DN18_c0_g1_i14|6422705:6423516|6423105:6423116	>MK964	ACAGCAAAAGGGAACAAAGA	57.455	ACGTCAATGGCAAGGAAAAC	59.978	366	725	360
>TRINITY_DN18_c0_g1_i14|6429174:6429983|6429574:6429583	>MK965	GGAGGCAGAGGAGATTGATG	59.761	TGGAGAAGAAGAAGGCTGTGA	60.119	168	524	357
>TRINITY_DN18_c0_g1_i14|6429777:6430586|6430177:6430186	>MK966	ATCGGGAACGTGACAGAGAC	60.12	TCCAAGACGAGACGAGAGGT	59.986	352	735	384
>TRINITY_DN18_c0_g1_i14|6430002:6430816|6430402:6430416	>MK966	ATCGGGAACGTGACAGAGAC	60.12	TCCAAGACGAGACGAGAGGT	59.986	127	510	384
>TRINITY_DN18_c0_g1_i14|6430391:6431205|6430791:6430805	>MK967	TGCTCCTACGTCACCCTCTT	59.867	TGTGGTGGTGGAAGACTGAA	60.129	297	606	310
>TRINITY_DN18_c0_g1_i14|6436936:6437750|6437336:6437350	>MK968	GGGAAAACGAGTGGTCTGAA	60.088	ATGGTGGGATAAGGTTGCTG	59.813	210	478	269
>TRINITY_DN18_c0_g1_i14|6437582:6438433|6437982:6438033	>MK969	AGCAAGGCAAGGATACCAAA	59.708	CTAAAAGCCATCGTCGTCGT	60.27	181	558	378
>TRINITY_DN18_c0_g1_i14|6437842:6438651|6438242:6438251	>MK970	ACGACGACGATGGCTTTTAG	60.27	ACGAAAGTGGGAAGGTGTTG	60.005	279	660	382
>TRINITY_DN18_c0_g1_i14|6437854:6438667|6438254:6438267	>MK971	CACGGTTTGGCTTCTCTCTC	59.989	CACGAAAGTGGGAAGGTGTT	60.005	375	649	275
>TRINITY_DN18_c0_g1_i14|6441211:6442025|6441611:6441625	>MK972	GGGTATGGTTCGTCGTATGG	60.074	AAGGCCTGTGTGTTTTGGTC	60.012	334	662	329
>TRINITY_DN18_c0_g1_i14|6441250:6442064|6441650:6441664	>MK972	GGGTATGGTTCGTCGTATGG	60.074	AAGGCCTGTGTGTTTTGGTC	60.012	295	623	329
>TRINITY_DN18_c0_g1_i14|6441589:6442403|6441989:6442003	>MK973	TATGGGTATGGGGACAGGAA	60.006	CATGTGGCTGGTGAGGTAAA	59.566	108	457	350
>TRINITY_DN18_c0_g1_i14|6447885:6448699|6448285:6448299	>MK974	TTCTAACCCGAAAGCAGACG	60.378	CCTTCCCTGACTTCAGATCG	59.797	129	494	366
>TRINITY_DN18_c0_g1_i14|6448329:6449143|6448729:6448743	>MK975	GCACGCTTGACAAAGTGAAA	60.035	GGAAGAATCTGCAGGCAAAG	59.955	303	538	236
>TRINITY_DN18_c0_g1_i14|6449578:6450392|6449978:6449992	>MK976	GGTGGCGAAAGAATCCTCTA	59.269	CGGAGGGAAATTCAAATCCT	60.258	331	715	385
>TRINITY_DN18_c0_g1_i14|6449727:6450542|6450127:6450142	>MK977	AAGCAGAGGAGGAGGAGGAG	60.088	GTGGTGTCGTCGAAGAGGTT	60.159	245	622	378
>TRINITY_DN18_c0_g1_i14|6449854:6450668|6450254:6450268	>MK977	AAGCAGAGGAGGAGGAGGAG	60.088	GTGGTGTCGTCGAAGAGGTT	60.159	118	495	378
>TRINITY_DN18_c0_g1_i14|6450112:6450929|6450512:6450529	>MK978	ACGCTGGACAAGGTGAAATC	60.119	GGGCATCTCGGGTTATTCTT	60.286	320	504	185
>TRINITY_DN18_c0_g1_i14|6450517:6451326|6450917:6450926	>MK979	ATGCGATACCGTTGTTTCGT	60.395	CTTCGAGCTGCAAGATGCT	59.435	103	431	329
>TRINITY_DN18_c0_g1_i14|6455634:6456457|6456034:6456057	>MK980	GGTGAAGGAGCTCAAGAACG	59.989	TCTCTGCTCCATGTCACTGC	60.146	127	477	351
>TRINITY_DN18_c0_g1_i14|6456661:6457484|6457061:6457084	>MK981	CCAATTGTTGTCGTCAATGC	59.972	CCTTCGAAACCCAAACAAGA	60.081	253	568	316
>TRINITY_DN18_c0_g1_i14|6456717:6457536|6457117:6457136	>MK981	CCAATTGTTGTCGTCAATGC	59.972	CCTTCGAAACCCAAACAAGA	60.081	197	512	316
>TRINITY_DN18_c0_g1_i14|6456919:6457745|6457319:6457345	>MK982	CTTGTTTGGGTTTCGAAGGA	60.081	GTCCAGATGAATTGCCGTGT	60.935	292	639	348
>TRINITY_DN18_c0_g1_i14|6478890:6479699|6479290:6479299	>MK983	TCATGATGCTCGTTTCTTGG	59.799	CGCTCACTGACTTCCCTTTC	59.989	164	556	393
>TRINITY_DN18_c0_g1_i14|6482750:6483559|6483150:6483159	>MK984	TGTGAATGGGACTTGGATGA	59.893	GCGAATCTTTGAGGAACTGC	59.962	140	455	316
>TRINITY_DN18_c0_g1_i14|6495949:6496775|6496349:6496375	>MK985	TCCGATGGTGTTGATGGTAA	59.774	TGATTAGCTCCCCAGCTGTT	59.836	334	476	143
>TRINITY_DN18_c0_g1_i14|6527646:6528460|6528046:6528060	>MK986	GGATTTTCACACCCACCATC	60.034	CGGAGCACTTTCTTCTCCAC	59.989	162	471	310
>TRINITY_DN18_c0_g1_i14|6527939:6528753|6528339:6528353	>MK987	CTTGGCTTCACCATCATCCT	60.073	TCTCTAACCACCACCGGAAC	59.966	261	579	319
>TRINITY_DN18_c0_g1_i14|6533993:6534807|6534393:6534407	>MK988	AGCGGAAAGTCAAGCGATAA	59.982	GAGGCAGTGCGAAATAGAGG	59.978	376	683	308
>TRINITY_DN18_c0_g1_i14|6551163:6551980|6551563:6551580	>MK989	TCCAAATCCCACGAGCTTAT	59.528	GGCGAATCTTTCTGTTCTGC	59.962	363	741	379
>TRINITY_DN18_c0_g1_i14|6556053:6556867|6556453:6556467	>MK990	AGTCGTGGACTGGGTGGTAG	60.026	TCTCTTTCCCTTTCCTTTGC	58.503	369	547	179
>TRINITY_DN18_c0_g1_i14|6561288:6562102|6561688:6561702	>MK991	CCTCTTCGACTTCCTCCTCA	59.525	AGCAAGATCCGAAGCAACAC	60.406	329	675	347
>TRINITY_DN18_c0_g1_i14|6563940:6564754|6564340:6564354	>MK992	GGCTGCAGGGGAAGAGAT	60.312	TGTTGTGGGATAAGGCATGA	59.924	381	583	203
>TRINITY_DN18_c0_g1_i14|6564364:6565178|6564764:6564778	>MK993	ACGACGCTTCCTCAACAAGT	59.914	AGGTTAGCGCCTTCCTTCTC	59.983	275	639	365
>TRINITY_DN18_c0_g1_i14|6564993:6565807|6565393:6565407	>MK994	ACGACGCTTCCTCAACAAGT	59.914	CTTCGCCAGAGTTTCTCCAC	59.989	275	660	386
>TRINITY_DN18_c0_g1_i14|6565174:6565988|6565574:6565588	>MK994	ACGACGCTTCCTCAACAAGT	59.914	CTTCGCCAGAGTTTCTCCAC	59.989	94	479	386
>TRINITY_DN18_c0_g1_i14|6566122:6566939|6566522:6566539	>MK995	GCCTGTGAACATGGAGACAA	59.682	CCATCCACAAACCCATCTTC	60.173	356	610	255
>TRINITY_DN18_c0_g1_i14|6568541:6569358|6568941:6568958	>MK996	GAATTCGCCAGCTCCAAGTA	60.352	TTGGTTGTTCACATCGCTTG	60.699	364	739	376
>TRINITY_DN18_c0_g1_i14|6568579:6569388|6568979:6568988	>MK996	GAATTCGCCAGCTCCAAGTA	60.352	TTGGTTGTTCACATCGCTTG	60.699	326	701	376
>TRINITY_DN18_c0_g1_i14|6570141:6570955|6570541:6570555	>MK997	CCGAACGTATCAGCGATCTT	60.235	GAGGCCTGCAAAGAAAGAAA	59.569	309	524	216
>TRINITY_DN18_c0_g1_i14|6570806:6571620|6571206:6571220	>MK998	CTTTGCAACGGAAGAGGAAG	59.986	GCTTCAAAAGGGATTCCACA	60.051	170	520	351
>TRINITY_DN18_c0_g1_i14|6570959:6571773|6571359:6571373	>MK999	GTGGAATCCCTTTTGAAGCA	60.051	TCCTTGTTGATGATGCCTTG	59.648	349	742	394
>TRINITY_DN18_c0_g1_i14|6571591:6572405|6571991:6572005	>MK998	CTTTGCAACGGAAGAGGAAG	59.986	GCTTCAAAAGGGATTCCACA	60.051	167	520	354
>TRINITY_DN18_c0_g1_i14|6571744:6572558|6572144:6572158	>MK1000	GTGGAATCCCTTTTGAAGCA	60.051	CCAAAATAACCACACGGATTG	60.096	349	633	285
>TRINITY_DN18_c0_g1_i14|6581344:6582164|6581744:6581764	>MK1001	GGGTTGCGTTTACTCCAAAA	59.975	AGCTGCAAGACGGAACCTTA	60.015	301	587	287
>TRINITY_DN18_c0_g1_i14|6584892:6585706|6585292:6585306	>MK1002	CTACGGCATTTTCCATGCTT	60.096	CGCATTGGCTCTATTGTTGTT	60.145	139	476	338
>TRINITY_DN18_c0_g1_i14|6587688:6588502|6588088:6588102	>MK1003	AGTTGCAGTGGGAAGCTGAT	59.874	CTCGGGGTACGAGAAAAGGT	60.488	63	455	393
>TRINITY_DN18_c0_g1_i14|6589105:6589928|6589505:6589528	>MK1004	AAGGGCAAAAGCTCCTCTTC	59.962	TTGGAGGAATAAGCGTGGAG	60.206	381	698	318
>TRINITY_DN18_c0_g1_i14|6589978:6590792|6590378:6590392	>MK1005	TCATCCCATCATCCCATTTT	59.952	ATGCGTTGGTTTGAGGTTTC	59.978	216	505	290
>TRINITY_DN18_c0_g1_i14|6603723:6604540|6604123:6604140	>MK1006	ACATCGTCCTCGCCTTAGAA	59.836	CCGGTAGCCACAAAGGAATA	59.953	284	550	267
>TRINITY_DN18_c0_g1_i14|6604202:6605022|6604602:6604622	>MK1007	GTGTGGGGAGATATGGATGG	60.011	TTCCTCACGCAACGACATAG	59.864	245	529	285
>TRINITY_DN18_c0_g1_i14|6604585:6605399|6604985:6604999	>MK1008	TATGTCGTTGCGTGAGGAAG	59.864	TATCGCACACCATCTTCGAG	59.823	128	441	314
>TRINITY_DN18_c0_g1_i14|6619045:6619854|6619445:6619454	>MK1009	CTTGCTGGAATCATGTGTGG	60.112	CGCAGTTGCAGTCACAATCT	60.056	243	614	372
>TRINITY_DN18_c0_g1_i14|6626329:6627143|6626729:6626743	>MK1010	CCAGCTTTACAGCCTTGCTC	60.154	TGGTCATGATCGTCTTTCCA	60.048	306	600	295
>TRINITY_DN18_c0_g1_i14|6632857:6633671|6633257:6633271	>MK1011	ATACATTGGCATTGCGTGAA	59.96	ATTCGGAGTCGTCGTAATCG	60.096	176	498	323
>TRINITY_DN18_c0_g1_i14|6635611:6636425|6636011:6636025	>MK1012	CTTTGGTTTGCCCATAAGGA	59.931	GTGGTCAGGCATCCAGAAAT	59.934	188	452	265
>TRINITY_DN18_c0_g1_i14|6648947:6649756|6649347:6649356	>MK1013	CTCGTAGCCGTAATGGAAGC	59.867	AGTAGACTAAGCGCCCACCA	59.898	231	612	382
>TRINITY_DN18_c0_g1_i14|6653106:6653915|6653506:6653515	>MK1014	GATGATGTTGGTGAGCGTTG	60.12	GATCCTATGCCAGCGTTGTT	60.103	220	441	222
>TRINITY_DN18_c0_g1_i14|6656486:6657327|6656886:6656927	>MK1015	AGCGCAAGTTGAGGAAAGAA	60.132	GACGTTGTGACGCTTTGCTA	60.058	156	500	345
>TRINITY_DN18_c0_g1_i14|6669470:6670284|6669870:6669884	>MK1016	GGAAGGTTGTCCAAGAAGCA	60.232	TTTGATCGTTTCCGAGCTTT	59.823	234	631	398
>TRINITY_DN18_c0_g1_i14|6683076:6683905|6683476:6683505	>MK1017	GGTGGTATTGGGATCACTGG	60.05	CACAGACGCAAACGAAAGAA	60.027	293	487	195
>TRINITY_DN18_c0_g1_i14|6683115:6683926|6683515:6683526	>MK1017	GGTGGTATTGGGATCACTGG	60.05	CACAGACGCAAACGAAAGAA	60.027	254	448	195
>TRINITY_DN18_c0_g1_i14|6683296:6684110|6683696:6683710	>MK1018	CGATTCTTTCGTTTGCGTCT	60.386	TAGCATTCACACCAGCGAAC	59.871	245	435	191
>TRINITY_DN18_c0_g1_i14|6684187:6684996|6684587:6684596	>MK1019	TGACTGGAGAAATCCCACCT	59.505	CTGGTCATGTCACCGATCTC	59.05	188	587	400
>TRINITY_DN18_c0_g1_i14|6688620:6689440|6689020:6689040	>MK1020	GCCTGGTCGGGTTAGTGATA	59.955	TGATGTAGGGGCTTGAAAGG	60.066	149	465	317
>TRINITY_DN18_c0_g1_i14|6689796:6690610|6690196:6690210	>MK1021	GTAAGGCCCAGCAAGAAACA	60.249	CGAACATACGATCCCATGAA	59.35	169	526	358
>TRINITY_DN18_c0_g1_i14|6711090:6711899|6711490:6711499	>MK1022	GGAAGCGGATACAAGAGCAG	59.978	CCTGATAATTCCGCCATGTT	59.784	138	460	323
>TRINITY_DN18_c0_g1_i14|6719537:6720351|6719937:6719951	>MK1023	GGTGCTGGTTGCAGAGGTAT	60.142	ATTTAACGGAGCGTTGGAGA	59.708	128	469	342
>TRINITY_DN18_c0_g1_i14|6726643:6727452|6727043:6727052	>MK1024	GGAGAGTGTCCTTGGGTCAG	59.682	TGAGAGAACTCCGCTTCGAT	60.096	249	595	347
>TRINITY_DN18_c0_g1_i14|6729644:6730463|6730044:6730063	>MK1025	TGCTTAGGCTTGGCTTGACT	60.154	TCTTCCCTCTTCCAGGGACT	60.186	287	655	369
>TRINITY_DN18_c0_g1_i14|6730134:6730948|6730534:6730548	>MK1026	CCGCTTAGTCAGAAGGATGG	59.83	CATCCTCCACTGCCTCATTT	60.073	209	495	287
>TRINITY_DN18_c0_g1_i14|6737806:6738615|6738206:6738215	>MK1027	GCTGAGGCTTTGCTCTATGG	60.118	TTGGGGAGTAAACGATGCTC	60.074	91	481	391
>TRINITY_DN18_c0_g1_i14|6759934:6760751|6760334:6760351	>MK1028	GAACATAGCAGGGGAAACGA	60.074	TGTTGTAGCGATTTGCAAGC	60.021	196	443	248
>TRINITY_DN18_c0_g1_i14|6762955:6763800|6763355:6763400	>MK1029	GGATTTATCGGCGAACAGAA	60.038	ACAAGGGTTTGAGGGAGCTT	60.11	199	535	337
>TRINITY_DN18_c0_g1_i14|6768196:6769009|6768596:6768609	>MK1030	GAACGTGTGGGAAGGGTAAA	59.83	TCCGGTAATCAAAGGACGAG	60.066	257	644	388
>TRINITY_DN18_c0_g1_i14|6776861:6777678|6777261:6777278	>MK1031	CTGCGGTTTTCTCTCCTACG	60.008	ACCTCCACCTGAAAACAACG	60.005	346	500	155
>TRINITY_DN18_c0_g1_i14|6777056:6777873|6777456:6777473	>MK1032	CGGAATGTGGTTGAGCCTAT	59.955	CTCAACACCACCATCAAACG	60.001	321	605	285
>TRINITY_DN18_c0_g1_i14|6781277:6782086|6781677:6781686	>MK1033	CAATATTCCAGCTGCCCTGT	60.096	CTCTCAACATTCGCCGTCTC	60.945	224	439	216
>TRINITY_DN18_c0_g1_i14|6782209:6783018|6782609:6782618	>MK1034	GAGAAGGCACAGATCCCAAC	59.661	CCGTCAAAACGAACACTGAA	59.734	294	687	394
>TRINITY_DN18_c0_g1_i14|6796076:6796890|6796476:6796490	>MK1035	GAAGCCGGTTGATGAGGTAA	60.074	TCGCAGCATACGATTTCTTG	59.976	247	449	203
>TRINITY_DN18_c0_g1_i14|6802965:6803778|6803365:6803378	>MK1036	AAGCTCTGATAGCCCGGTTT	60.228	ATAAACAGCGGAGGGGAGAT	59.925	101	488	388
>TRINITY_DN18_c0_g1_i14|6803189:6804018|6803589:6803618	>MK1037	ATCTCCCCTCCGCTGTTTAT	59.925	AGGTTGCAGAGAAAGGACCA	59.844	245	513	269
>TRINITY_DN18_c0_g1_i14|6814547:6815361|6814947:6814961	>MK1038	TTTCACCAGTTGGTTCCACA	59.976	GATTGGCCTTGGTACTGCAT	59.962	256	499	244
>TRINITY_DN18_c0_g1_i14|6819779:6820593|6820179:6820193	>MK1039	GTTCAGGCCACTGGAGAGAG	59.986	ATGCGTGGTCTCAGGAAAAG	60.255	316	444	129
>TRINITY_DN18_c0_g1_i14|6831732:6832549|6832132:6832149	>MK1040	TGAGGTGGGTCCTAAAGCTG	60.246	TCCCGTCCAGAATCTTCATC	60.011	166	522	357
>TRINITY_DN18_c0_g1_i14|6832489:6833306|6832889:6832906	>MK1041	CCAAAGACACCGGAGAAAGT	59.183	TCCCGTCCAGAATCTTCATC	60.011	369	522	154
>TRINITY_DN18_c0_g1_i14|6835404:6836224|6835804:6835824	>MK1042	GCTTCCGTACGATGGTTAGC	59.736	GACTGTTCCACGTCACCAGA	59.712	232	609	378
>TRINITY_DN18_c0_g1_i14|6845060:6845880|6845460:6845480	>MK1043	TCATCGAAGGTCTCCTCTGG	60.34	ATCAAGAGCAGGAGGTGGTG	60.261	337	615	279
>TRINITY_DN18_c0_g1_i14|6849377:6850191|6849777:6849791	>MK1044	TGGAGCAACAAATGGTCGTA	60.111	TCCTTCTCGTCAGTGGACCT	59.835	329	582	254
>TRINITY_DN18_c0_g1_i14|6851095:6851918|6851495:6851518	>MK1045	ATATCCTTCGCCGCTTCTTT	60.191	GGAGGTTGGGACTGGACTTT	60.349	322	566	245
>TRINITY_DN18_c0_g1_i14|6851342:6852162|6851742:6851762	>MK1046	TCTTCATCCCTTGGATCGTC	60.011	GCTGAGGAGGCTCTTTGATG	60.096	259	501	243
>TRINITY_DN18_c0_g1_i14|6853583:6854392|6853983:6853992	>MK1047	GGTGATAGGCGCTCTGTTGT	60.285	GAGCCGGTCGATCAAAATTA	60.038	355	529	175
>TRINITY_DN18_c0_g1_i14|6873578:6874387|6873978:6873987	>MK1048	AGTGGATGCAAAGGAAGACG	60.255	GGTGAAAGCGAGAAAAGTGG	59.853	198	588	391
>TRINITY_DN18_c0_g1_i14|6875115:6875929|6875515:6875529	>MK1049	TGATTCGGAACCCTCTTTTG	60.044	TGCAGCAGGATTCAGATGTC	59.95	157	533	377
>TRINITY_DN18_c0_g1_i14|6875148:6875962|6875548:6875562	>MK1049	TGATTCGGAACCCTCTTTTG	60.044	TGCAGCAGGATTCAGATGTC	59.95	124	500	377
>TRINITY_DN18_c0_g1_i14|6876025:6876842|6876425:6876442	>MK1050	ATCCCAACCACCTCCTTTTC	60.169	GAAACTGACCTCCACCCTGA	60.088	344	660	317
>TRINITY_DN18_c0_g1_i14|6878263:6879077|6878663:6878677	>MK1051	CGTAGAGAACCACGTGACCA	59.745	ACGTTGTTGCCTTCTCTGCT	60.058	370	733	364
>TRINITY_DN18_c0_g1_i14|6880623:6881436|6881023:6881036	>MK1052	CTAGTTGGCTCGGTGGAAAG	59.869	ACCTCCTCCGGGTATTCTGT	59.817	283	523	241
>TRINITY_DN18_c0_g1_i14|6903199:6904012|6903599:6903612	>MK1053	TCTCTGCTTCTGGGTTGCTT	60.134	CGCCGCCATAGATTGTAGTT	60.117	288	641	354
>TRINITY_DN18_c0_g1_i14|6903326:6904143|6903726:6903743	>MK1053	TCTCTGCTTCTGGGTTGCTT	60.134	CGCCGCCATAGATTGTAGTT	60.117	161	514	354
>TRINITY_DN18_c0_g1_i14|6913361:6914178|6913761:6913778	>MK1054	CCGAAGAAGGGAACAGATGA	60.187	CAAGGAATTGCTCATCGACA	59.799	296	630	335
>TRINITY_DN18_c0_g1_i14|6918639:6919448|6919039:6919048	>MK1055	GAAGCGTGTGATCGCATCTA	59.979	AACCCTCCGTTCATCTCCTT	59.935	209	445	237
>TRINITY_DN18_c0_g1_i14|6923674:6924483|6924074:6924083	>MK1056	TGCACCAACTCAAAAGGTGA	60.278	TCGTGAGATGCCCCTAGAAC	60.218	142	480	339
>TRINITY_DN18_c0_g1_i14|6923723:6924536|6924123:6924136	>MK1057	GAGAAACGCGTCTTTTGCAT	60.395	CAGATGTGCTGGAATGGCTA	59.823	321	510	190
>TRINITY_DN18_c0_g1_i14|6939724:6940533|6940124:6940133	>MK1058	CCAACGGAAAAGAGATCAGC	59.813	GTGATGGAGTCGCCTGTCTT	60.269	340	688	349
>TRINITY_DN18_c0_g1_i14|6946023:6946840|6946423:6946440	>MK1059	AGGGCAAGAGGGAAAGGTTA	60.068	CGTGGAAGGAGATGGTGTTT	59.966	194	517	324
>TRINITY_DN18_c0_g1_i14|6958557:6959374|6958957:6958974	>MK1060	TGACGCTGAAACTGGATTTG	59.84	ACTATCCCTGGCTGATGACG	60.096	245	566	322
>TRINITY_DN18_c0_g1_i14|6958805:6959619|6959205:6959219	>MK1061	ACGTCATCAGCCAGGGATAG	60.096	GTGGTGGAGAGCTTGGGTAA	60.111	298	573	276
>TRINITY_DN18_c0_g1_i14|6959509:6960329|6959909:6959929	>MK1062	TCCATTTTCCTGCAATCTCC	60.014	CAACAAACTTCTCGCAACCA	59.881	333	712	380
>TRINITY_DN18_c0_g1_i14|6975669:6976478|6976069:6976078	>MK1063	ATGCAACTTCGGAACCAAAA	60.481	CTCGTCCTTGACTGAATCTCG	59.997	314	698	385
>TRINITY_DN18_c0_g1_i14|6986519:6987336|6986919:6986936	>MK1064	CTCCCTTGGTTACGGATCAA	59.926	TCGCATCTCACAGTCAAACC	59.837	104	462	359
>TRINITY_DN18_c0_g1_i14|6995611:6996425|6996011:6996025	>MK1065	TTCGGCAAAGAGGGTTTACA	60.608	CAGCGTCTGCAACCAATAGA	60.011	309	683	375
>TRINITY_DN18_c0_g1_i14|6998709:6999526|6999109:6999126	>MK1066	TAAGAGGGTGTCCTGCTCGT	59.867	GCCTGGGATTAGGGTTAAGG	59.793	90	482	393
>TRINITY_DN18_c0_g1_i14|7008362:7009179|7008762:7008779	>MK1067	GAGGTTCAAAGGAGCATCCA	60.195	TGGGATTAGGGTTGAGCTTG	60.066	103	479	377
>TRINITY_DN18_c0_g1_i14|7014921:7015735|7015321:7015335	>MK1068	CTGTACGTTCCTTGCCCAAT	59.993	ACCACCACAGACCTCCAAAG	60.002	169	492	324
>TRINITY_DN18_c0_g1_i14|7022228:7023042|7022628:7022642	>MK1069	GGATCGTGCAGTGAAGACAA	59.837	CCATCTCCCAGAGGACAGAA	60.191	303	479	177
>TRINITY_DN18_c0_g1_i14|7027872:7028686|7028272:7028286	>MK1070	AGACGCTGCAGAGGATAGGA	60.119	AATTTGAACCCGTTTTGCTG	59.975	342	608	267
>TRINITY_DN18_c0_g1_i14|7033167:7033976|7033567:7033576	>MK1071	GCCTTGCGAGAATGTTAAGC	59.988	CCATATCCCTCGCCAAAGTA	59.916	143	454	312
>TRINITY_DN18_c0_g1_i14|7044480:7045294|7044880:7044894	>MK1072	TGGAGATCGACGAATGTGAA	60.201	TTGGGTATGGAAACGGGTAA	60.046	324	506	183
>TRINITY_DN18_c0_g1_i14|7045170:7045984|7045570:7045584	>MK1073	ACGTGGTACATGCGGTGTAA	59.911	TGTAGTTGCGGTTGTGTGGT	60.072	60	447	388
>TRINITY_DN18_c0_g1_i14|7045838:7046653|7046238:7046253	>MK1074	CAAATTCGAACCCAAGAGGA	60.044	ATTTGATCCCTTCTGCAACG	60.074	280	442	163
>TRINITY_DN18_c0_g1_i14|7048520:7049329|7048920:7048929	>MK1075	GGCAGAGACGAGCCTAAGAA	59.717	CCCGAACGTTGTTTAGGAGA	60.103	342	616	275
>TRINITY_DN18_c0_g1_i14|7055645:7056459|7056045:7056059	>MK1076	CGATCCTAGGTCCAAGTCCA	60.065	ATGGTCTTGTTGCCCTTGTC	59.973	140	515	376
>TRINITY_DN18_c0_g1_i14|7058364:7059178|7058764:7058778	>MK1077	GGGCGAGTAGATGAGAATGC	59.803	CTTTCTGCTCCGGTTTCAAG	59.986	304	637	334
>TRINITY_DN18_c0_g1_i14|7060084:7060898|7060484:7060498	>MK1078	CGAGAATGGGAGGAGAACAA	60.187	CCATTGTTGTCTGGTTGGTG	59.848	371	557	187
>TRINITY_DN18_c0_g1_i14|7060693:7061502|7061093:7061102	>MK1079	AGACACGTGCTAACGTGGTG	59.819	AACCGTTTTGGTGATGTGGT	60.134	342	646	305
>TRINITY_DN18_c0_g1_i14|7062573:7063387|7062973:7062987	>MK1080	TCAGGATCTTCATCGCCTTC	60.303	TGTGGGAACAGCCATTGTTA	59.964	312	607	296
>TRINITY_DN18_c0_g1_i14|7063591:7064405|7063991:7064005	>MK1081	CGAGACACATTCTCGCTGAA	60.136	GTTATGGCTTGGCAGAGAGC	59.985	299	687	389
>TRINITY_DN18_c0_g1_i14|7081172:7081986|7081572:7081586	>MK1082	CCATCTTGTCACTCGCTTCA	59.984	CCAGCTTCCATCTCCGATAA	60.17	137	451	315
>TRINITY_DN18_c0_g1_i14|7082832:7083641|7083232:7083241	>MK1083	TTCTCCCCAACCACAATCTA	57.992	GGGGAGTATGAGAAGAGACAAG	57.017	221	558	338
>TRINITY_DN18_c0_g1_i14|7111398:7112212|7111798:7111812	>MK1084	ATGGATGTTGGAGCGAAAAC	59.939	TCTTACCACCAGCCTTGTCC	60.111	113	435	323
>TRINITY_DN18_c0_g1_i14|7112062:7112876|7112462:7112476	>MK1085	CCACATCATCATCACCTTCG	59.918	TTGTTTGCAGCTTTGGACAC	59.888	135	438	304
>TRINITY_DN18_c0_g1_i14|7125697:7126511|7126097:7126111	>MK1086	AACTCACGGCAACTCTGCTT	60.058	GCAGAGAGGAGGGACTTGTG	59.986	162	536	375
>TRINITY_DN18_c0_g1_i14|7127408:7128225|7127808:7127825	>MK1087	AACTCACGGCAACTCTGCTT	60.058	CCCAGAGATACGGAATGGAA	59.887	128	485	358
>TRINITY_DN18_c0_g1_i14|7130203:7131012|7130603:7130612	>MK1088	ACAGAGTGCGGAAAATGCTT	59.882	TTCCATGTCCACAAGCTTCA	60.24	147	520	374
>TRINITY_DN18_c0_g1_i14|7133679:7134493|7134079:7134093	>MK1089	CCGCCGATAGACATAGAGGA	60.192	TTCCGGTTCTTCTGCACTCT	59.989	348	730	383
>TRINITY_DN18_c0_g1_i14|7136877:7137686|7137277:7137286	>MK1090	TCTCAAATGTGGCTCGTGTC	59.837	GGCAATCCTGAGGTGGTTTA	59.933	188	492	305
>TRINITY_DN18_c0_g1_i14|7140573:7141382|7140973:7140982	>MK1091	AGCGCATTACTACCGAACCA	60.658	CGCAAACAGGATGCAAACTA	59.872	336	663	328
>TRINITY_DN18_c0_g1_i14|7145847:7146670|7146247:7146270	>MK1092	TGATGTTTGTTAGCGGGTTG	59.585	TCAAAAGGGTCCAAGCATTC	60.051	370	763	394
>TRINITY_DN18_c0_g1_i14|7152523:7153332|7152923:7152932	>MK1093	CAGCTTCTCCGTCACAACCT	60.444	CGAGACCCTCACCATTCAGT	60.112	381	663	283
>TRINITY_DN18_c0_g1_i14|7159837:7160646|7160237:7160246	>MK1094	TTTGCTGCTGCTGTAACCAC	60.058	CGACTTGGGAGAGAGAATCG	59.943	143	493	351
>TRINITY_DN18_c0_g1_i14|7169344:7170153|7169744:7169753	>MK1095	TGTTGCAGGGTGAAATCAAA	60.088	TTCCCTGGTTGTATGACGTG	59.415	151	545	395
>TRINITY_DN18_c0_g1_i14|7186764:7187573|7187164:7187173	>MK1096	CCGTTTCAATCCTCCACAAT	59.79	TAGGGAGAATCCGACGAAGA	59.767	338	730	393
>TRINITY_DN18_c0_g1_i14|7202040:7202854|7202440:7202454	>MK1097	TTCGCCACAGTAGAAGCTCA	59.74	CCCACTGTGATAGCCCAAAT	59.813	347	547	201
>TRINITY_DN18_c0_g1_i14|7224372:7225195|7224772:7224795	>MK1098	CAGCTGCTCAAGCAAGACAA	60.472	ATGTGATTGCTGCCTTCTCC	60.226	133	451	319
>TRINITY_DN18_c0_g1_i14|7225236:7226050|7225636:7225650	>MK1099	CCTCATGAATTGGCTGGTTT	59.933	CAACGGTACCCTCCGTAGAT	58.934	222	582	361
>TRINITY_DN18_c0_g1_i14|7228383:7229196|7228783:7228796	>MK1100	AATCCTGCGTGGATAATTCG	59.923	CCCTGGGCAAATACGTTCTA	59.953	262	481	220
>TRINITY_DN18_c0_g1_i14|7234728:7235537|7235128:7235137	>MK1101	TGCAGGACCCATCACAACTA	60.112	GGACAGCATGAAGAATGAGGA	60.211	142	449	308
>TRINITY_DN18_c0_g1_i14|7234749:7235558|7235149:7235158	>MK1102	TGCAGGACCCATCACAACTA	60.112	TCTGGACAGCATGAAGAATGA	59.384	121	431	311
>TRINITY_DN18_c0_g1_i14|7238104:7238918|7238504:7238518	>MK1103	TGGGGTTTCTTCATCAGGAG	60.042	GGTTCCAGAGACGAGCAAAG	59.989	156	502	347
>TRINITY_DN18_c0_g1_i14|7240697:7241526|7241097:7241126	>MK1104	TCAACCCCAGAAGGTGGTTA	60.345	GTGTCCAGTCCCACTTCCAT	59.817	373	564	192
>TRINITY_DN18_c0_g1_i14|7241286:7242115|7241686:7241715	>MK1105	TGGAGGAGGAGAGTCTGGAA	59.913	TCCTGAACCAGAACCAAACC	59.943	248	479	232
>TRINITY_DN18_c0_g1_i14|7241685:7242494|7242085:7242094	>MK1106	GAAAGGAGCCAACACCGTTA	60.11	CGTCGTGGTGAGAGCAATTA	59.864	207	492	286
>TRINITY_DN18_c0_g1_i14|7248657:7249470|7249057:7249070	>MK1107	CCACATATGGGAATGCTCGT	60.744	GGAGCCAATTGTGGCATTAC	60.339	260	618	359
>TRINITY_DN18_c0_g1_i14|7249179:7249992|7249579:7249592	>MK1108	GCAAGTCGTTTGTGTTCACG	60.347	AGTCGGAGGTGTCTCAGGAA	59.835	240	583	344
>TRINITY_DN18_c0_g1_i14|7252064:7252878|7252464:7252478	>MK1109	CGAAGCCTCTCTCCAGAATG	60.088	AGAACTTCAAGCGGAGCGTA	60.154	169	439	271
>TRINITY_DN18_c0_g1_i14|7270648:7271457|7271048:7271057	>MK1110	ATGGCGTTACCCAAGAACAG	59.993	ACCGAAGAGTGAGACGAGGA	59.986	325	528	204
>TRINITY_DN18_c0_g1_i14|7272209:7273023|7272609:7272623	>MK1111	ATCGGATTTCAACAGGATCG	59.894	GGGGAGAGAAGAAGGGATTG	60.008	269	622	354
>TRINITY_DN18_c0_g1_i14|7272391:7273200|7272791:7272800	>MK1110	ATGGCGTTACCCAAGAACAG	59.993	ACCGAAGAGTGAGACGAGGA	59.986	325	528	204
>TRINITY_DN18_c0_g1_i14|7273952:7274772|7274352:7274372	>MK1112	GCTGCCTGAGTCGGAGTTTA	60.538	ATCGTATCCTGGCATTCTCG	60.059	260	625	366
>TRINITY_DN18_c0_g1_i14|7287925:7288739|7288325:7288339	>MK1113	CGCATCGTATATGCAAACGTA	59.638	TGCTGTCTCCCTCGATCTTT	59.95	147	471	325
>TRINITY_DN18_c0_g1_i14|7288525:7289339|7288925:7288939	>MK1114	ACTTGAACCAGCCTGCTCTT	59.09	TGCTGTCTCCCTCGATCTTT	59.95	85	471	387
>TRINITY_DN18_c0_g1_i14|7292651:7293468|7293051:7293068	>MK1115	GGTGAGTTTGTTCCCCTTGA	59.943	TTGGCCTGTTCACACTCTTG	59.873	106	503	398
>TRINITY_DN18_c0_g1_i14|7294140:7294954|7294540:7294554	>MK1116	TGTGCAGATTCTTGGAGCAG	60.136	GTTTCACCAGCGCTTTCTTC	60	339	689	351
>TRINITY_DN18_c0_g1_i14|7300411:7301220|7300811:7300820	>MK1117	TACTTGGGATTCGCAGGAGT	59.694	GTTTCTGGGTGACGTTGGAT	59.827	145	495	351
>TRINITY_DN18_c0_g1_i14|7304488:7305302|7304888:7304902	>MK1118	GCAATCTCAGGATGTGGTCA	59.637	TCGAGATGAGGCTGTGAGTG	60.138	161	541	381
>TRINITY_DN18_c0_g1_i14|7306986:7307799|7307386:7307399	>MK1119	AGCTCAGGGACAGTGTTTGG	60.298	GGTAGTGGCGGATCTGTTGT	59.997	188	558	371
>TRINITY_DN18_c0_g1_i14|7312317:7313126|7312717:7312726	>MK1120	CTTCCGATGTGAAAGGGAAA	60.044	TCCTGATGAGCAAAGACACG	59.984	279	630	352
>TRINITY_DN18_c0_g1_i14|7313557:7314366|7313957:7313966	>MK1121	TCAGAGGTCAAAGCCCTGTT	59.844	TCCTGATGAGCAAAGACACG	59.984	371	630	260
>TRINITY_DN18_c0_g1_i14|7318175:7318989|7318575:7318589	>MK1122	CTGAGAGCTTGCTGTTGCAC	59.929	GAGGATCAAACTCGGGATCA	60.011	301	540	240
>TRINITY_DN18_c0_g1_i14|7359530:7360343|7359930:7359943	>MK1123	CAGGCACTTGACTTGGATGA	59.831	CCTTTGAAAACAACGAACGA	58.794	172	471	300
>TRINITY_DN18_c0_g1_i14|7365815:7366629|7366215:7366229	>MK1124	TGGTCTGGTAGTGGTGGTGA	59.997	CCATGGCTGCCTCTACATTT	60.096	206	581	376
>TRINITY_DN18_c0_g1_i14|7404041:7404855|7404441:7404455	>MK1125	TGGTGAGAACCGGGAAGTAG	60.103	TCCGGTATGGAAGAAGATCG	60.029	370	528	159
>TRINITY_DN18_c0_g1_i14|7418650:7419470|7419050:7419070	>MK1126	TGAGAAGGGAAGGAGGATCA	59.731	TGGATTCATGGGCAGTAACA	59.924	179	481	303
>TRINITY_DN18_c0_g1_i14|7418675:7419489|7419075:7419089	>MK1126	TGAGAAGGGAAGGAGGATCA	59.731	TGGATTCATGGGCAGTAACA	59.924	154	456	303
>TRINITY_DN18_c0_g1_i14|7423122:7423942|7423522:7423542	>MK1127	GTCTTCCGAGGTGGTTGTGT	60.009	CTTCCCATCAAGAGCAGGAG	59.943	310	686	377
>TRINITY_DN18_c0_g1_i14|7431790:7432604|7432190:7432204	>MK1128	CAGTGAGGCTTTGGAAGAGG	59.982	GTTCCTTCTTGTTGGCTTGC	59.859	335	496	162
>TRINITY_DN18_c0_g1_i14|7438515:7439329|7438915:7438929	>MK1129	CATTGAAGGACGTGAGGTGA	59.676	AATGGCAGCTTCGACATCTT	59.843	348	642	295
>TRINITY_DN18_c0_g1_i14|7439011:7439825|7439411:7439425	>MK1130	AGCTGCCATTTTGGCTCTTA	59.982	TCAGAGCCGTGGAGTAAGGT	59.867	137	497	361
>TRINITY_DN18_c0_g1_i14|7454727:7455538|7455127:7455138	>MK1131	TCGAGTACAGCACAGCCAAC	60.056	TGCAATCGACAAGAGAAACG	59.988	91	475	385
>TRINITY_DN18_c0_g1_i14|7461680:7462497|7462080:7462097	>MK1132	TGCTCAGTGACGAGAGGGTA	59.571	ACCTGAGCCTTGCTTCTTCA	60.134	226	530	305
>TRINITY_DN18_c0_g1_i14|7478849:7479663|7479249:7479263	>MK1133	TTCTCCATCACGATCATCCA	60.006	AACGTCGGAGACCAAACAAC	60.012	298	558	261
>TRINITY_DN18_c0_g1_i14|7492942:7493751|7493342:7493351	>MK1134	CTCAGCCACTGAATGCAAAA	59.988	AGAATCATGCCAAGGGACAC	59.934	177	435	259
>TRINITY_DN18_c0_g1_i14|7493878:7494692|7494278:7494292	>MK1135	AACGGTTCTTAGCAGGTGGA	59.734	TCCCTCCCTTTCTTCCCTTA	60.004	334	697	364
>TRINITY_DN18_c0_g1_i14|7511682:7512496|7512082:7512096	>MK1136	AGCAACAGCAGCAGCTACAA	59.958	GCAGAAGGACAAGGAGATGC	59.957	349	734	386
>TRINITY_DN18_c0_g1_i14|7517588:7518405|7517988:7518005	>MK1137	ATCCACTCGGCTAACCCTTT	59.962	CTTAACCGTCCGATTCTCCA	60.066	243	638	396
>TRINITY_DN18_c0_g1_i14|7537899:7538708|7538299:7538308	>MK1138	TGCTGCACCTACAGAAAACG	60.05	GTTGAGCCACTTGAAAACAAAG	58.927	332	722	391
>TRINITY_DN18_c0_g1_i14|7539790:7540604|7540190:7540204	>MK1139	AGAAAATGGCGATTCTTGGA	59.645	GACCTTGCTCCTTCGTCAAC	59.851	287	610	324
>TRINITY_DN18_c0_g1_i14|7547071:7547885|7547471:7547485	>MK1140	GGTATTGGCTCGTGGTCTGT	59.997	GCTGCTGTGACTGTTGCTGT	60.26	105	435	331
>TRINITY_DN18_c0_g1_i14|7560824:7561641|7561224:7561241	>MK1141	AGAAGCTCCACCAGCCAGTA	60.012	GTCAGCAGTGTGCGACTCAT	60.063	364	740	377
>TRINITY_DN18_c0_g1_i14|7561556:7562370|7561956:7561970	>MK1142	TCACCAAAAGGGTTGTCCTC	59.943	TCGATCCAAACATTGAACCA	59.9	268	597	330
>TRINITY_DN18_c0_g1_i14|7562644:7563458|7563044:7563058	>MK1143	TGCAGGACCAGTTGTTGAAG	59.873	GACTGTTACGTGGAGCGTGA	59.905	180	501	322
>TRINITY_DN18_c0_g1_i14|7578075:7578884|7578475:7578484	>MK1144	GGTGTGGGAGCACTTTCTGT	60.159	CAAGCTCCTCTTTGGATTCG	59.948	47	431	385
>TRINITY_DN18_c0_g1_i14|7581616:7582433|7582016:7582033	>MK1145	TTGGATGCCTACGATTCACA	60.073	GAACTGGGGTAGCTTGATGG	59.55	210	498	289
>TRINITY_DN18_c0_g1_i14|7600959:7601773|7601359:7601373	>MK1146	GATCTTGTCGGGATGAGGAA	60.011	TTTGCTGCACGAACCAATTA	60.251	199	445	247
>TRINITY_DN18_c0_g1_i14|7601069:7601886|7601469:7601486	>MK1147	TCATCATCATCAGGCCAAGA	60.161	GGCCCATGATTAGCTGAGAA	60.177	293	677	385
>TRINITY_DN18_c0_g1_i14|7601237:7602054|7601637:7601654	>MK1148	ACGCAACACCAACCACATTA	59.888	CGTCTACTTGGCCCATGATT	59.955	297	518	222
>TRINITY_DN18_c0_g1_i14|7613914:7614743|7614314:7614343	>MK1149	AGGTGGCTACGTTGTTGGAC	60.035	TCCATTCCGAGATCTTCCAC	60.011	286	630	345
>TRINITY_DN18_c0_g1_i14|7622697:7623511|7623097:7623111	>MK1150	GTATTGCCGCCGTAAGTGAT	59.988	TCATTTGCCTGCTTCTCAAA	59.542	300	636	337
>TRINITY_DN18_c0_g1_i14|7625428:7626245|7625828:7625845	>MK1151	ATGAGTCAAACGGTGCATCA	60.12	TATCCGTCCCAAAATCAGGA	60.266	203	515	313
>TRINITY_DN18_c0_g1_i14|7640568:7641382|7640968:7640982	>MK1152	AGCGTCTCTGCTCTCAGCTC	60.19	CCACCGTCACAAGATTTCCT	59.966	289	647	359
>TRINITY_DN18_c0_g1_i14|7642251:7643065|7642651:7642665	>MK1153	GAGGAGGAGGAGGAAGAGGA	59.883	TTGGCGTAGAGAGCTTCCAT	59.978	329	559	231
>TRINITY_DN18_c0_g1_i14|7653646:7654463|7654046:7654063	>MK1154	GCGGATTTGAAGGTTGAAGA	60.192	GCCGGTGAAGAAGAAGATGA	60.34	92	464	373
>TRINITY_DN18_c0_g1_i14|7658466:7659275|7658866:7658875	>MK1155	AGGAAGCAGAGCACCAAGAA	60.134	TTGGCTTAGCGTGTTGTACG	59.934	239	498	260
>TRINITY_DN18_c0_g1_i14|7671382:7672191|7671782:7671791	>MK1156	AGTGCCTGTCAATTGCTGAA	59.445	AGACGTTCCAGCTTCTTCCA	59.989	328	512	185
>TRINITY_DN18_c0_g1_i14|7676867:7677676|7677267:7677276	>MK1157	CGAAGATCACGGAGGTTGAT	60.073	AGGCTTTAGCATCAGCGGTA	60.003	371	745	375
>TRINITY_DN18_c0_g1_i14|7677642:7678451|7678042:7678051	>MK1158	AAGAACCTTTGCCAGCTTGA	59.993	TATTGGCCTAGCTTGCGTCT	60.003	211	437	227
>TRINITY_DN18_c0_g1_i14|7678425:7679234|7678825:7678834	>MK1158	AAGAACCTTTGCCAGCTTGA	59.993	TATTGGCCTAGCTTGCGTCT	60.003	203	437	235
>TRINITY_DN18_c0_g1_i14|7679012:7679829|7679412:7679429	>MK1159	ACCGCTGATGCTAAAGCCTA	60.003	CAAGCTGGCAAAGGTTCTTC	59.993	140	520	381
>TRINITY_DN18_c0_g1_i14|7685716:7686530|7686116:7686130	>MK1160	ACCAAACTCCGTTCAACACC	59.867	CGGATCGAGAGGAGATTCAG	59.903	97	458	362
>TRINITY_DN18_c0_g1_i14|7686909:7687722|7687309:7687322	>MK1161	CAGGTCCAGACAGATGCAGA	59.98	ACTTGGCGAAGCAGGTGTAG	60.453	175	495	321
>TRINITY_DN18_c0_g1_i14|7713913:7714727|7714313:7714327	>MK1162	ACCGAGGGTTTTCTCCCTTA	59.934	GCTGAGCAACACCAAGATGA	59.992	368	720	353
>TRINITY_DN18_c0_g1_i14|7718310:7719119|7718710:7718719	>MK1163	TGGTTCACGAGGTTCCTTTT	59.569	AAGTCATCATCTCCGGCAAG	60.218	354	558	205
>TRINITY_DN18_c0_g1_i14|7721085:7721902|7721485:7721502	>MK1164	TATCTCCGACGAAGGTGCAT	60.624	CGAGTGAGTCGTTCCCATTT	60.111	226	600	375
>TRINITY_DN18_c0_g1_i14|7723008:7723823|7723408:7723423	>MK1165	CACCACCATCCTCTCCACTT	59.962	CTGCGACTTCACTCTTGCTG	59.922	347	590	244
>TRINITY_DN18_c0_g1_i14|7723586:7724401|7723986:7724001	>MK1166	CACCACCATCCTCTCCACTT	59.962	TTGTTGTGCTCTGCCACTTC	60.032	347	597	251
>TRINITY_DN18_c0_g1_i14|7734764:7735575|7735164:7735175	>MK1167	GTCCCGCACAAGTAAACGAT	60	ATTCCCTCCCTCAAATCCAG	60.264	239	465	227
>TRINITY_DN18_c0_g1_i14|7739368:7740182|7739768:7739782	>MK1168	GGAGAGAGCAAGGACGTTTG	59.989	GCCTATGCTCGTTGTTAGGG	59.73	109	459	351
>TRINITY_DN18_c0_g1_i14|7742933:7743754|7743333:7743354	>MK1169	AGCTCTCGCTTCTCATCGTC	59.857	TTTCCTCTCCACCAAACCTG	60.081	329	649	321
>TRINITY_DN18_c0_g1_i14|7742967:7743781|7743367:7743381	>MK1169	AGCTCTCGCTTCTCATCGTC	59.857	TTTCCTCTCCACCAAACCTG	60.081	295	615	321
>TRINITY_DN18_c0_g1_i14|7747497:7748326|7747897:7747926	>MK1170	GCCAGGTCCCAGTATTCCTT	60.328	GATGTAGTGGCCGATTAGGG	59.41	113	511	399
>TRINITY_DN18_c0_g1_i14|7754549:7755366|7754949:7754966	>MK1171	ATTTGGGACGTGAAAAGTGG	59.83	TTCTTCCTGCAGCTTGACCT	60.134	185	497	313
>TRINITY_DN18_c0_g1_i14|7757605:7758419|7758005:7758019	>MK1172	TCGTCGTCTTCGTCTTACCG	61.362	TGTTGGTTCCTTCACCACAA	59.976	380	666	287
>TRINITY_DN18_c0_g1_i14|7758961:7759770|7759361:7759370	>MK1173	CTCGAGTGGCTCTTCCAAAC	59.989	GTCGTCTCGCAGGTTTCTTC	59.997	285	463	179
>TRINITY_DN18_c0_g1_i14|7766600:7767417|7767000:7767017	>MK1174	GTTGAGGGAGAAGCAGCAAC	59.997	TCCCACAGATCCTCCAGAAC	60.048	378	710	333
>TRINITY_DN18_c0_g1_i14|7768112:7768931|7768512:7768531	>MK1175	TAACATCCCACCACAAACGA	59.816	TAACCCTGATTTCCGCCTTT	60.792	244	626	383
>TRINITY_DN18_c0_g1_i14|7768419:7769240|7768819:7768840	>MK1176	GCCTTGATAAACCCGTATCG	59.433	GAACAGGCCTAGGAGGGACT	59.699	330	575	246
>TRINITY_DN18_c0_g1_i14|7769782:7770605|7770182:7770205	>MK1177	TTTGTTCCTTGCACCAATCA	60.088	CGGGTTCTACTGGGGTCAT	59.788	280	587	308
>TRINITY_DN18_c0_g1_i14|7784637:7785451|7785037:7785051	>MK1178	ATCTATCGCCAGGGAGCTGT	61.145	GATGCTGCTCAACACGCTAA	60.165	327	562	236
>TRINITY_DN18_c0_g1_i14|7792590:7793404|7792990:7793004	>MK1179	GTCCAACGAAACCGACAAGT	60.012	TCCTCTTGACGGAGTTGACC	60.238	146	526	381
>TRINITY_DN18_c0_g1_i14|7794555:7795369|7794955:7794969	>MK1180	CACCGGCACATTGTTCATAG	59.988	GTAGGAGCAGTGGGTTCAGC	59.874	122	466	345
>TRINITY_DN18_c0_g1_i14|7801132:7801946|7801532:7801546	>MK1181	GGCGGATTTGGAACTGTCTA	60.074	GCAACAACTGTTTCCCCACT	60.012	156	458	303
>TRINITY_DN18_c0_g1_i14|7815283:7816108|7815683:7815708	>MK1182	TCACTTCCTCGTCACCACAG	59.864	TCAAGCCATGAATCCAATGA	60.009	364	568	205
>TRINITY_DN18_c0_g1_i14|7815818:7816627|7816218:7816227	>MK1183	GAGACCTAGCCTTGCCTCCT	59.979	AACTGGCCATCTCCATCAAC	59.934	346	594	249
>TRINITY_DN18_c0_g1_i14|7815847:7816656|7816247:7816256	>MK1183	GAGACCTAGCCTTGCCTCCT	59.979	AACTGGCCATCTCCATCAAC	59.934	317	565	249
>TRINITY_DN18_c0_g1_i14|7815864:7816693|7816264:7816293	>MK1183	GAGACCTAGCCTTGCCTCCT	59.979	AACTGGCCATCTCCATCAAC	59.934	300	548	249
>TRINITY_DN18_c0_g1_i14|7816304:7817117|7816704:7816717	>MK1184	TGATGGAGATGGCCAGTTTA	59.075	AGCAACACCAACCTCTGCTT	59.914	91	472	382
>TRINITY_DN18_c0_g1_i14|7824893:7825702|7825293:7825302	>MK1185	CCAATCTTCACGGATTCCAA	60.832	TTGGGAGTGGATTCTTCTGG	60.042	380	510	131
>TRINITY_DN18_c0_g1_i14|7830110:7830924|7830510:7830524	>MK1186	TGTGGACATGGATCTCGGTA	59.918	TTCCTTGACGATGATGACGA	60.201	47	436	390
>TRINITY_DN18_c0_g1_i14|7852676:7853493|7853076:7853093	>MK1187	TGCCCAATTCTCATCATTCA	60.009	GCTGCTGCTCTTCTTCCACT	59.898	201	536	336
>TRINITY_DN18_c0_g1_i14|7886306:7887120|7886706:7886720	>MK1188	GAAAGCCCTACCACGATCAA	60.074	CTGAGGCACTCGAATCTTCC	59.95	298	598	301
>TRINITY_DN18_c0_g1_i14|7895633:7896447|7896033:7896047	>MK1189	CCTCTTTGCTTTGCTGCTCT	59.898	GGAAGACGGAGGAGTTAGGG	60.067	185	473	289
>TRINITY_DN18_c0_g1_i14|7895760:7896577|7896160:7896177	>MK1190	CCCTAACTCCTCCGTCTTCC	60.067	CCTTCCAGTGCTTCTGCTTC	60.134	327	566	240
>TRINITY_DN18_c0_g1_i14|7897678:7898495|7898078:7898095	>MK1191	GAGGAGCAAGCCTAGGATCA	59.532	AACCAATCAAACGGTCAAGC	59.978	379	731	353
>TRINITY_DN18_c0_g1_i14|7903594:7904408|7903994:7904008	>MK1192	CGATCTCATCGACCCGTACT	60.096	GAGAATCCGAAAGGGAAAGG	60.011	302	442	141
>TRINITY_DN18_c0_g1_i14|7904115:7904929|7904515:7904529	>MK1193	GTGGGAAGCTGAGTTTGAGG	59.844	CACGTGGCTTCTCCTTCTTC	59.989	231	568	338
>TRINITY_DN18_c0_g1_i14|7904305:7905119|7904705:7904719	>MK1194	GAATGGAGAGATGCAGCACA	59.95	TCACGAAGAGCACGTAATGC	60.019	263	595	333
>TRINITY_DN18_c0_g1_i14|7905058:7905875|7905458:7905475	>MK1195	GGCGGATCTCGTAAGAACAC	59.7	TGAATCTCGGATCTCCAACC	60.011	363	582	220
>TRINITY_DN18_c0_g1_i14|7906118:7906932|7906518:7906532	>MK1196	AAGGTGTCTGCGTTTTACCG	60.168	TCCTCCTCCTCTTCCTCCTC	59.883	308	621	314
>TRINITY_DN18_c0_g1_i14|7906931:7907751|7907331:7907351	>MK1197	ACGCTGGGATAAAGGAAGGT	59.962	TCAGGAAACCCTGAGCACTT	59.844	150	543	394
>TRINITY_DN18_c0_g1_i14|8010314:8011128|8010714:8010728	>MK1198	AAGTGGTGGCCAGAGTCAGT	59.756	ACAACACCGCCTTTATCAGG	59.993	149	487	339
>TRINITY_DN18_c0_g1_i14|8028794:8029611|8029194:8029211
>TRINITY_DN18_c0_g1_i14|8029669:8030483|8030069:8030083	>MK1199	TGTTCGGTCTTTGCATTTGA	60.234	ACCTGCTCCTTCCAGTTCCT	60.252	256	651	396
>TRINITY_DN18_c0_g1_i14|8037687:8038504|8038087:8038104	>MK1200	GGAAGGAAGAGGAGGACAGG	60.186	AGCGAGGAGGCCATCTTTAG	60.856	347	708	362
>TRINITY_DN18_c0_g1_i14|8058742:8059551|8059142:8059151	>MK1201	CAGACAACCTCCCCTACGAG	59.715	AAGATAGAGCGGCCAGATGA	59.939	126	521	396
>TRINITY_DN18_c0_g1_i14|8069087:8069896|8069487:8069496	>MK1202	TCCAACCGCAGGTTAAAGTC	60.11	ACTCAAACGCCTCCTTCCTT	60.247	71	431	361
>TRINITY_DN18_c0_g1_i14|8076392:8077206|8076792:8076806	>MK1203	GAGAGAGGACCTGGTGTGGA	60.243	GTGCGTGTGTGGATCAATTC	59.975	363	602	240
>TRINITY_DN18_c0_g1_i14|8078137:8078951|8078537:8078551	>MK1204	GAGAGAGGACCTGGTGTGGA	60.243	GGCATGACAAACTTCCCAGT	59.973	363	580	218
>TRINITY_DN18_c0_g1_i14|8080808:8081619|8081208:8081219	>MK1205	GAACCTGGGAAAGATGGTCA	59.903	ACTCGGTGATACCGTTGGAT	59.288	126	513	388
>TRINITY_DN18_c0_g1_i14|8086442:8087256|8086842:8086856	>MK1206	TGTCGACGTTGAGATCAGGA	60.402	CCTCCCACAATCACCACTTT	59.82	377	605	229
>TRINITY_DN18_c0_g1_i14|8094327:8095136|8094727:8094736	>MK1207	AGAGGGAGAGGAGAGGAACG	59.945	CGCCACTCTCACCAGTACAA	59.897	143	443	301
>TRINITY_DN18_c0_g1_i14|8104340:8105149|8104740:8104749	>MK1208	TGCTTGAAGGAAGCAAGGTT	59.993	AACGGAGGAGTTTGAGAGCA	59.989	334	654	321
>TRINITY_DN18_c0_g1_i14|8117006:8117823|8117406:8117423	>MK1209	AGGCCTCTGATCTGGAGAGA	59.079	GCACACAACAGCTTCATCGT	59.912	152	551	400
>TRINITY_DN18_c0_g1_i14|8123346:8124163|8123746:8123763	>MK1210	AACCGGTCTCTCACACAACC	60.009	TTTCGGAGAAGATGGCAGAT	59.773	134	438	305
>TRINITY_DN18_c0_g1_i14|8139058:8139872|8139458:8139472	>MK1211	GGAACATGCTTGCAGTGAGA	59.992	TTCCACCTGGGACTGAGTTT	59.549	206	470	265
>TRINITY_DN18_c0_g1_i14|8139413:8140222|8139813:8139822	>MK1212	TTTTCCTTTCGTGTCTGCAA	59.439	CCTCCATGAAAGCCCTGATA	60.029	378	528	151
>TRINITY_DN18_c0_g1_i14|8159757:8160566|8160157:8160166	>MK1213	GCATGTTGTGAAGGATGTGG	59.967	TGGCGATGATGGTGAAACTA	60.073	88	470	383
>TRINITY_DN18_c0_g1_i14|8170859:8171673|8171259:8171273	>MK1214	ACAAACAATGGCGACTGTGA	60.16	TGACCGTCCTTCTCCGTATC	60.073	361	666	306
>TRINITY_DN18_c0_g1_i14|8182495:8183312|8182895:8182912	>MK1215	CCCGAGAGAAACTCAGAACG	59.982	GGACTCAACCCAGGAGGAAT	60.314	119	498	380
>TRINITY_DN18_c0_g1_i14|8189289:8190098|8189689:8189698	>MK1216	GAGTCGCTGCTGCTTCTGTA	59.495	GAATCGGCGAAGCTAATGAC	59.813	164	490	327
>TRINITY_DN18_c0_g1_i14|8196334:8197145|8196734:8196745	>MK1217	CCTTTCAGCTCCTCACCAAC	59.844	AAGACGCAGACCCTCTTCTG	59.598	179	548	370
>TRINITY_DN18_c0_g1_i14|8198038:8198847|8198438:8198447	>MK1218	CATCGCCTCTCTTTGGTCTC	59.95	TGGTTGGTCCCATTAAATCC	59.481	276	639	364
>TRINITY_DN18_c0_g1_i14|8200809:8201618|8201209:8201218	>MK1219	TGCTCACCTTGAGGAAAACC	60.232	TGCATTTAGAACCGCTGATG	59.833	308	570	263
>TRINITY_DN18_c0_g1_i14|8217749:8218558|8218149:8218158	>MK1220	TCAGTTCCTCCGCTTCTTGT	59.989	TGAGACTTAATCGCGGCTCT	60.118	168	510	343
>TRINITY_DN18_c0_g1_i14|8219071:8219888|8219471:8219488	>MK1221	ACGAAGACGACGAAGAGGAA	59.989	TCAACAACTGCTTTGGATGC	59.847	370	715	346
>TRINITY_DN18_c0_g1_i14|8230614:8231428|8231014:8231028	>MK1222	CCACCACCAAACCCTCTCTA	59.959	GTGGGCCCGATAAGTTAGGT	60.208	243	529	287
>TRINITY_DN18_c0_g1_i14|8230877:8231691|8231277:8231291	>MK1223	CCCGGAGCGTATCTAACAAA	60.089	AGGTGGTGGAGAAAGTGGTG	60.002	179	494	316
>TRINITY_DN18_c0_g1_i14|8238465:8239278|8238865:8238878	>MK1224	ATGCATACGAGCGAGGAAGT	59.866	CAGACCCCGTTCCGTAGTTA	59.986	339	699	361
>TRINITY_DN18_c0_g1_i14|8239042:8239851|8239442:8239451	>MK1225	ATGCATACGAGCGAGGAAGT	59.866	TTTGGATCGAGGAAGGATTG	60.006	321	638	318
>TRINITY_DN18_c0_g1_i14|8239217:8240030|8239617:8239630	>MK1225	ATGCATACGAGCGAGGAAGT	59.866	TTTGGATCGAGGAAGGATTG	60.006	146	463	318
>TRINITY_DN18_c0_g1_i14|8240167:8240984|8240567:8240584	>MK1226	ATGCATACGAGCGAGGAAGT	59.866	CTTCGACGGAGTGAATCGTT	60.255	337	713	377
>TRINITY_DN18_c0_g1_i14|8253280:8254094|8253680:8253694	>MK1227	ACAAAATGGGCAAGCTAGGA	59.708	CCAAGGTGGAGACGAAAATG	60.486	353	708	356
>TRINITY_DN18_c0_g1_i14|8254370:8255179|8254770:8254779	>MK1228	CCTTAATGGACGGAGAACCA	59.926	GAAGAGGGAAGGGATCGAAG	60.147	207	450	244
>TRINITY_DN18_c0_g1_i14|8256011:8256820|8256411:8256420	>MK1229	AGGTCTCACCGGACTACACG	60.174	AAGCAGCCATACCTTTGTGG	60.132	260	610	351
>TRINITY_DN18_c0_g1_i14|8261706:8262529|8262106:8262129	>MK1230	TTGCCTTTTCATGAGCCTTT	59.823	TGGCCAAGAAGACAAGGAAG	60.366	248	609	362
>TRINITY_DN18_c0_g1_i14|8263491:8264308|8263891:8263908	>MK1231	TCAAGATCATGGGTTCGACA	60.048	GCTCCAAGGAACGATGGATA	60.036	346	639	294
>TRINITY_DN18_c0_g1_i14|8263735:8264555|8264135:8264155	>MK1232	CAATATGCCTCCTCCGTCAT	59.917	TGAAGGTTTCCAGCTCCATC	60.195	288	449	162
>TRINITY_DN18_c0_g1_i14|8265653:8266470|8266053:8266070	>MK1233	CGTTGCCCAAAACTGGTAAT	59.861	ATCGGAGACGAGAACGAGAA	59.95	369	728	360
>TRINITY_DN18_c0_g1_i14|8266037:8266851|8266437:8266451	>MK1234	CGTTCTCGTCTCCGATCTCT	59.555	GCTTCGATGATCTGGTGGAT	60.042	329	568	240
>TRINITY_DN18_c0_g1_i14|8266265:8267082|8266665:8266682	>MK1235	TCATCCACCAGATCATCGAA	60.006	CGGATTCCAAAGTCTCCAAA	60.044	319	647	329
>TRINITY_DN18_c0_g1_i14|8266834:8267648|8267234:8267248	>MK1234	CGTTCTCGTCTCCGATCTCT	59.555	GCTTCGATGATCTGGTGGAT	60.042	329	568	240
>TRINITY_DN18_c0_g1_i14|8267072:8267886|8267472:8267486	>MK1236	TCATCCACCAGATCATCGAA	60.006	TTTTCCGGTGATTTCACTCC	59.91	309	519	211
>TRINITY_DN18_c0_g1_i14|8267089:8267903|8267489:8267503	>MK1236	TCATCCACCAGATCATCGAA	60.006	TTTTCCGGTGATTTCACTCC	59.91	292	502	211
>TRINITY_DN18_c0_g1_i14|8267505:8268316|8267905:8267916	>MK1237	TCAACGCAGCATAGAAAACG	60.014	AATCGAAAACGGGAGTCCTT	59.94	349	731	383
>TRINITY_DN18_c0_g1_i14|8267517:8268326|8267917:8267926	>MK1237	TCAACGCAGCATAGAAAACG	60.014	AATCGAAAACGGGAGTCCTT	59.94	337	719	383
>TRINITY_DN18_c0_g1_i14|8272696:8273509|8273096:8273109	>MK1238	CTTTCTTGCTCGGCCTACAC	60.015	AGAACGCAAGAGGAACAAGC	59.621	356	728	373
>TRINITY_DN18_c0_g1_i14|8279150:8279967|8279550:8279567	>MK1239	TGGGTTCAGTTTGCTTTTCA	59.293	TGTTCCGTCCTTCTTTTGCT	59.853	374	683	310
>TRINITY_DN18_c0_g1_i14|8281036:8281850|8281436:8281450	>MK1240	GCCGATTTCAACAAAGTGGT	59.978	ACCCCAAAGTTCACAGCATC	59.973	218	477	260
>TRINITY_DN18_c0_g1_i14|8285269:8286083|8285669:8285683	>MK1241	GTGGAACGGAAAACCAAGAA	59.948	ACTCTCACCACACCCGTCTC	60.161	315	673	359
>TRINITY_DN18_c0_g1_i14|8294108:8294979|8294508:8294579	>MK1242	GCCAGGTGAGATTCAGGGTA	60.073	GGATCCATCGCTAAGCAAAA	60.175	322	708	387
>TRINITY_DN18_c0_g1_i14|8327387:8328201|8327787:8327801	>MK1243	CAAGTCCCCACCTCCATCTA	59.92	TCTGAACGGTGGACGACATA	60.112	317	711	395
>TRINITY_DN18_c0_g1_i14|8338743:8339560|8339143:8339160	>MK1244	TGGCGTTGAGAACATTAGCA	60.401	TGAATGCTGCTGAAACGAAG	60.134	262	448	187
>TRINITY_DN18_c0_g1_i14|8344104:8344918|8344504:8344518	>MK1245	TGATAGCAGCGAAGATGACG	60.119	GTCTCTGGTGGTCCATTGCT	60.12	368	655	288
>TRINITY_DN18_c0_g1_i14|8344298:8345115|8344698:8344715	>MK1246	CGGAAACAACAACAACAACG	60.043	AGTCTCTGGTGGTCCATTGC	60.12	201	462	262
>TRINITY_DN18_c0_g1_i14|8346605:8347414|8347005:8347014	>MK1247	TGGAGAAGGATTCGAGAGGA	59.879	AGGAAGCGTTCTTGGCTGTA	60.015	381	717	337
>TRINITY_DN18_c0_g1_i14|8347516:8348333|8347916:8347933	>MK1248	CTCTCGAAGCCGAAGAACAC	60.134	GAATCCACCTCCTCCTCTCC	60.012	364	743	380
>TRINITY_DN18_c0_g1_i14|8349022:8349839|8349422:8349439	>MK1249	CCTCCTGGTCCTGTAAACCA	59.959	GAGCAGAGGTTGTTGGAAGC	59.997	345	468	124
>TRINITY_DN18_c0_g1_i14|8352872:8353681|8353272:8353281	>MK1250	GAAGGCAGGACTGAAACGAG	59.989	TCCTCCCATCTTCACTGGAC	60.048	261	639	379
>TRINITY_DN18_c0_g1_i14|8355638:8356521|8356038:8356121	>MK1251	CCATCACGAACAAATCAAGC	59.127	CGCACGGATACATAAATAACG	58.15	162	551	390
>TRINITY_DN18_c0_g1_i14|8356859:8357672|8357259:8357272	>MK1252	TGGTGGGATGCTCACATCTA	60.072	TCAATGACTGGTCTCCCACA	60.088	310	646	337
>TRINITY_DN18_c0_g1_i14|8358546:8359355|8358946:8358955	>MK1253	ACGGATTCATCAAAGCTGGA	60.603	CTATCCACCGCAACAGACAA	59.716	186	562	377
>TRINITY_DN18_c0_g1_i14|8360410:8361219|8360810:8360819	>MK1254	GACAAGCCTCTGGATTCTGC	59.957	TAACCGCTCCCATCTTTGTC	60.074	79	458	380
>TRINITY_DN18_c0_g1_i14|8364548:8365365|8364948:8364965	>MK1255	CGGTAATGACGGGAATCAAC	60.192	AACACGCGACTTCTTGGAAC	60.299	275	546	272
>TRINITY_DN18_c0_g1_i14|8367243:8368057|8367643:8367657	>MK1256	GGTAACTCGGGGATGGGTAG	60.569	GAGACGTGGAGAGGAATGGA	60.199	224	554	331
>TRINITY_DN18_c0_g1_i14|8373172:8373985|8373572:8373585	>MK1257	TCAAGAAGGAAATGGTGGTTG	59.956	GTCGAGCCCCAGAAACAATA	60.074	164	552	389
>TRINITY_DN18_c0_g1_i14|8377544:8378361|8377944:8377961	>MK1258	TTCTCCGCAAGATGAGGTCT	59.95	TGTTCAAACCGACGAACAAA	60.127	380	602	223
>TRINITY_DN18_c0_g1_i14|8379450:8380264|8379850:8379864	>MK1259	GAAGCTCAAGTGGTCCAAGC	59.997	TCATCGACATTTGGTTGCAT	59.931	372	660	289
>TRINITY_DN18_c0_g1_i14|8393321:8394135|8393721:8393735	>MK1260	GTCAGGTACCCTTTGCAGGA	60.111	TGGCTTCGTCCTCAAACTTC	60.375	276	456	181
>TRINITY_DN18_c0_g1_i14|8397636:8398453|8398036:8398053	>MK1261	ATGGCTCTCAACCCAACAAC	59.973	TTGGGAAGCGAAATTCAAAC	60.053	233	540	308
>TRINITY_DN18_c0_g1_i14|8397907:8398724|8398307:8398324	>MK1262	TTGAATTTCGCTTCCCAAAC	60.053	TTTTGGATCTGTTCGGTGGT	60.353	252	485	234
>TRINITY_DN18_c0_g1_i14|8399675:8400492|8400075:8400092	>MK1263	CGAGGACTTCGTCTCTCTCG	60.275	TGACCACGAGTGCTGCTTTA	60.596	226	606	381
>TRINITY_DN18_c0_g1_i14|8400288:8401105|8400688:8400705	>MK1264	ATGATCCGGAGACGATGAAG	60.034	GCCAGTGTCCCTTGTACCAT	59.851	304	606	303
>TRINITY_DN18_c0_g1_i14|8402831:8403648|8403231:8403248	>MK1265	AGATGGAAAGTGGGAACGTG	59.966	GAACCATCGTCGGAAACATT	59.797	135	445	311
>TRINITY_DN18_c0_g1_i14|8403311:8404125|8403711:8403725	>MK1266	ACCTCGCTGCTATTGCTGAT	60.007	TCCATCTCCTCCATCTTGCT	59.761	119	513	395
>TRINITY_DN18_c0_g1_i14|8432638:8433447|8433038:8433047	>MK1267	AGAATCCTAACCCCGAGGAA	59.897	GAAACCAGATATCCCGCTGA	60.036	283	548	266
>TRINITY_DN18_c0_g1_i14|8433545:8434354|8433945:8433954	>MK1268	AGAATCCTAACCCCGAGGAA	59.897	TAGGCTTTGGCTGCAGTGAT	60.934	283	430	148
>TRINITY_DN18_c0_g1_i14|8433703:8434514|8434103:8434114	>MK1269	TTCCCAGATCTCTATCAACTCCA	60.082	AATCAGCAATTTTGGCCTCA	60.585	371	741	371
>TRINITY_DN18_c0_g1_i14|8447353:8448164|8447753:8447764	>MK1270	GCGTGTTGGTTTACCGTTTT	59.904	CGAAGGAAGGAGACGATGAG	59.943	210	436	227
>TRINITY_DN18_c0_g1_i14|8467374:8468183|8467774:8467783	>MK1271	GTGGATCTGTGTGGTCATGC	59.97	CTTCACAAGGGCATTTCGAT	60.074	187	547	361
>TRINITY_DN18_c0_g1_i14|8475282:8476096|8475682:8475696	>MK1272	GACCCTTGGAGTTGGTGAAA	59.943	CGACTCGGTGATTCCATGT	59.489	136	477	342
>TRINITY_DN18_c0_g1_i14|8485239:8486048|8485639:8485648	>MK1273	CATTTGCCTCTGCTTTCTCC	59.955	GTAAGTGGTGCCGTCTTCGT	60.179	286	673	388
>TRINITY_DN18_c0_g1_i14|8485356:8486165|8485756:8485765	>MK1273	CATTTGCCTCTGCTTTCTCC	59.955	GTAAGTGGTGCCGTCTTCGT	60.179	169	556	388
>TRINITY_DN18_c0_g1_i14|8486604:8487421|8487004:8487021	>MK1274	GGGAGGAAGAGTGTGGATGA	60.048	AGCAGCAGACTCACGGTTCT	60.205	262	621	360
>TRINITY_DN18_c0_g1_i14|8487891:8488711|8488291:8488311	>MK1275	GTATCGGGAGAAGGGAAAGG	59.897	AGCAGCAGACTCACGGTTCT	60.205	298	651	354
>TRINITY_DN18_c0_g1_i14|8491394:8492208|8491794:8491808	>MK1276	CTCCGTGAACGTCTCCTCTC	59.986	GGCTGTCACCATCATCTTCA	59.637	338	721	384
>TRINITY_DN18_c0_g1_i14|8503240:8504059|8503640:8503659	>MK1277	TGGCATGTGAGACCAATTTC	59.502	TGGACAACCCACTTTCCTTC	59.943	272	619	348
>TRINITY_DN18_c0_g1_i14|8538509:8539323|8538909:8538923	>MK1278	ACCTGCCAAGTCAACCAAAC	60.012	GTTTCCCCTGTTGCTGTTGT	60.012	154	520	367
>TRINITY_DN18_c0_g1_i14|8539742:8540559|8540142:8540159	>MK1279	TAAGGAGCTCGTGGAGAGGA	60.088	CCCATGACACATCTTGCATC	59.925	176	455	280
>TRINITY_DN18_c0_g1_i14|8558671:8559494|8559071:8559094	>MK1280	CGATTGATCCTGTTGGGTTT	59.79	ATCAGGGTTGGTGAAACAGC	59.973	326	702	377
>TRINITY_DN18_c0_g1_i14|8559875:8560695|8560275:8560295	>MK1281	CGATTGATCCTGTTGGGTTT	59.79	CTCGCTGAAAACAGCCTTCT	59.757	125	446	322
>TRINITY_DN18_c0_g1_i14|8563266:8564083|8563666:8563683	>MK1282	CGAAGAAACGCAACCCTTTA	60.236	GCGGAGACTTGTCCTTCTTG	59.989	353	622	270
>TRINITY_DN18_c0_g1_i14|8563302:8564116|8563702:8563716	>MK1282	CGAAGAAACGCAACCCTTTA	60.236	GCGGAGACTTGTCCTTCTTG	59.989	317	586	270
>TRINITY_DN18_c0_g1_i14|8563339:8564153|8563739:8563753	>MK1282	CGAAGAAACGCAACCCTTTA	60.236	GCGGAGACTTGTCCTTCTTG	59.989	280	549	270
>TRINITY_DN18_c0_g1_i14|8574736:8575545|8575136:8575145	>MK1283	CAGTGGAGTTGTACTCGGAAGA	59.396	TTTTCGGGAACTGAAAGTGG	60.081	208	588	381
>TRINITY_DN18_c0_g1_i14|8576974:8577783|8577374:8577383	>MK1284	TGGCAGCTCCGTCTCTTACT	60.156	GGATGCACCTGACCTCTAGC	59.834	363	693	331
>TRINITY_DN18_c0_g1_i14|8577464:8578273|8577864:8577873	>MK1285	TCGACGGTCATTGTACTGGA	60.112	GATTCGGATCTTGGGAGTGA	60.011	63	438	376
>TRINITY_DN18_c0_g1_i14|8578030:8578839|8578430:8578439	>MK1286	TGGCAGCTCCGTCTCTTACT	60.156	CGATCTACCTCCGCATCTTC	59.797	363	558	196
>TRINITY_DN18_c0_g1_i14|8578595:8579404|8578995:8579004	>MK1287	TGGCAGCTCCGTCTCTTACT	60.156	TACAACGAACGTCGATCTGC	59.871	363	564	202
>TRINITY_DN18_c0_g1_i14|8579054:8579863|8579454:8579463	>MK1288	ATATCCTACGGCGCATTGTC	59.951	TATGCCTGGGGAGATGAAAG	60.029	128	454	327
>TRINITY_DN18_c0_g1_i14|8584424:8585233|8584824:8584833	>MK1289	GGAGCAAACCTCTGTCAAGC	59.997	ATGGCGCACAGGAAAATTAG	60.096	319	672	354
>TRINITY_DN18_c0_g1_i14|8586710:8587524|8587110:8587124	>MK1290	GGAGCAAACCCATTGAAGAA	60.051	GTGATTGGAGAAGCCAGAGC	59.957	274	448	175
>TRINITY_DN18_c0_g1_i14|8591346:8592160|8591746:8591760	>MK1291	CCTCCTCTGCCTCTTCTTCA	59.673	TGTTGTCGGAGGAGTCTGTG	59.864	270	577	308
>TRINITY_DN18_c0_g1_i14|8602050:8602864|8602450:8602464	>MK1292	CCTTGCTCTCCCAACAAATC	59.67	TCGAGTCAAAGCCTCCACTT	59.989	367	543	177
>TRINITY_DN18_c0_g1_i14|8631371:8632185|8631771:8631785	>MK1293	GGCATCGTCAAATCATTCCT	59.9	GACACGCGATTCCATTTTCT	60.081	339	683	345
>TRINITY_DN18_c0_g1_i14|8646345:8647158|8646745:8646758	>MK1294	AACATTCTGTGTGGGAGGATG	59.835	ACATTGGCTGCTGCTTCTCT	60.164	315	609	295
>TRINITY_DN18_c0_g1_i14|8646556:8647370|8646956:8646970	>MK1295	AGAGAAGCAGCAGCCAATGT	60.164	TTGTAGCAAAGTGCGACCTG	60.05	379	706	328
>TRINITY_DN18_c0_g1_i14|8647050:8647870|8647450:8647470	>MK1296	CACGGCTTAGGCTGAGAAAC	60.015	ACTCATTGTGCAACCATCCA	59.967	268	599	332
>TRINITY_DN18_c0_g1_i14|8651958:8652775|8652358:8652375	>MK1297	GAAGATGGGGAAGCTTGTGA	60.195	CTCGGAAGAGAACGAACACC	59.844	196	460	265
>TRINITY_DN18_c0_g1_i14|8660102:8660919|8660502:8660519	>MK1298	CGGTGGATGATCAGAACAGA	59.631	CTCCGAGCTCTCCTCAAAGA	59.82	344	593	250
>TRINITY_DN18_c0_g1_i14|8665874:8666683|8666274:8666283	>MK1299	TGGGTGGATGCAGTTGTAAA	59.964	GGGTTCTCAGCTACCACGAA	60.255	190	582	393
>TRINITY_DN18_c0_g1_i14|8675067:8675886|8675467:8675486	>MK1300	TGTCGGGCCTTACATTTCAT	60.331	CACACGGTTGTGCCTGATAC	60.032	351	620	270
>TRINITY_DN18_c0_g1_i14|8678858:8679675|8679258:8679275	>MK1301	GGAGACGCTTGAGGAGTTTG	59.989	GAGCTTTGGTGAGGAAGACG	59.989	328	724	397
>TRINITY_DN18_c0_g1_i14|8680332:8681141|8680732:8680741	>MK1302	AGGAAGCCAAGGCTAAGGAG	59.976	CTCCACCACACCGTCTTTCT	60.151	109	446	338
>TRINITY_DN18_c0_g1_i14|8684747:8685690|8685147:8685290	>MK1303	GCTCACGTTCACGCTCTCTA	59.344	TTCTCCACCGTAGCCGTATC	60.096	308	668	361
>TRINITY_DN18_c0_g1_i14|8688258:8689078|8688658:8688678	>MK1304	CGGTTGCTTGATGCCTAAAT	60.096	TCAAAGGTGAAGGCTTTGCT	59.993	240	553	314
>TRINITY_DN18_c0_g1_i14|8697770:8698579|8698170:8698179	>MK1305	TTTTGGTTATCGCCTCCTTG	60.067	GACTGCCACCAGAGAAGACC	59.841	375	597	223
>TRINITY_DN18_c0_g1_i14|8698578:8699387|8698978:8698987	>MK1306	TCCATCAACGGGATGAGAAT	60.281	GATCGAGAAAGCGAGGACAC	59.957	313	664	352
>TRINITY_DN18_c0_g1_i14|8711347:8712161|8711747:8711761	>MK1307	GACAAAGATGGGGTTGCCTA	59.933	GAGACGGTGTCCCACTTGAT	59.969	210	489	280
>TRINITY_DN18_c0_g1_i14|8726663:8727477|8727063:8727077	>MK1308	GGCAGTGGTGAGAGAAGAGG	59.986	AAACGACTCCACCGACAAAC	60.012	299	641	343
>TRINITY_DN18_c0_g1_i14|8729434:8730251|8729834:8729851	>MK1309	GGAGGTGGACAGCTAAATGC	59.7	TGGGAATGTTCTCCTGAAGC	60.195	219	578	360
>TRINITY_DN18_c0_g1_i14|8734154:8734963|8734554:8734563	>MK1310	ACCGACACGATGAAGGGTTA	60.375	TAGAGCAAGACTGGGCGATT	59.978	292	690	399
>TRINITY_DN18_c0_g1_i14|8747901:8748715|8748301:8748315	>MK1311	GCTCTGTTCGTGTTGTTGGA	59.88	CGACACGCACTTGACAATCT	59.905	353	735	383
>TRINITY_DN18_c0_g1_i14|8752143:8752957|8752543:8752557	>MK1312	TCCACACAACCAACCTCAAA	59.976	TTCCTCGTCATGGTTTCTCC	60.05	377	542	166
>TRINITY_DN18_c0_g1_i14|8753790:8754601|8754190:8754201	>MK1313	ATGCAAGCTGGACACCTTTT	59.74	GACATTGCCGAGATTTGGAT	59.9	78	450	373
>TRINITY_DN18_c0_g1_i14|8758571:8759385|8758971:8758985	>MK1314	CCATCGTGTGTCCTTCTCCT	60.112	ACTCATCGATCACACCATCG	59.505	131	527	397
>TRINITY_DN18_c0_g1_i14|8771301:8772110|8771701:8771710	>MK1315	TCCTCCCGATGGGTTTTAGT	60.683	TTTGCGGAAAGAGTGGAGAT	59.813	238	446	209
>TRINITY_DN18_c0_g1_i14|8772578:8773393|8772978:8772993	>MK1316	GTCGAAACCAAAATGCGTCT	60.118	TACAATCCCCTTGCTCATCC	59.894	131	519	389
>TRINITY_DN18_c0_g1_i14|8773170:8773990|8773570:8773590	>MK1317	CGGAAGCTGAAGAGAACCAC	59.989	GAGAACCCATTACGGCAAAA	59.938	321	552	232
>TRINITY_DN18_c0_g1_i14|8773633:8774447|8774033:8774047	>MK1318	GCGTGAGTTACGTTTCCACA	59.764	GGGGATGGTAGAGACCAACA	59.779	317	577	261
>TRINITY_DN18_c0_g1_i14|8774190:8775013|8774590:8774613	>MK1319	AGCGGAGGAGGAGGAAGTAG	59.972	TTCATAGCCGTCCGAGTCAT	60.624	378	719	342
>TRINITY_DN18_c0_g1_i14|8774254:8775068|8774654:8774668	>MK1319	AGCGGAGGAGGAGGAAGTAG	59.972	TTCATAGCCGTCCGAGTCAT	60.624	314	655	342
>TRINITY_DN18_c0_g1_i14|8774409:8775223|8774809:8774823	>MK1319	AGCGGAGGAGGAGGAAGTAG	59.972	TTCATAGCCGTCCGAGTCAT	60.624	159	500	342
>TRINITY_DN18_c0_g1_i14|8774436:8775250|8774836:8774850	>MK1319	AGCGGAGGAGGAGGAAGTAG	59.972	TTCATAGCCGTCCGAGTCAT	60.624	132	473	342
>TRINITY_DN18_c0_g1_i14|8776416:8777239|8776816:8776839	>MK1320	TCCCGGAGGAACTGTATGAG	60.065	TCTACTGCGTCAGCAACCAC	60.056	168	459	292
>TRINITY_DN18_c0_g1_i14|8779254:8780068|8779654:8779668	>MK1321	TGACGACTCAATCACGCTTC	59.992	GGGATCAGCTTCTTGGAGTG	59.803	181	520	340
>TRINITY_DN18_c0_g1_i14|8801755:8802572|8802155:8802172	>MK1322	AAGCAGTTTGCCATGGATGT	60.526	CCTCTCCACAGAAGGATTCG	59.797	156	528	373
>TRINITY_DN18_c0_g1_i14|8807277:8808091|8807677:8807691	>MK1323	ACAGCAACAGCAGCAACAAC	60.104	GCCCAACATTGTCTCCAAAT	59.797	344	702	359
>TRINITY_DN18_c0_g1_i14|8807316:8808130|8807716:8807730	>MK1323	ACAGCAACAGCAGCAACAAC	60.104	GCCCAACATTGTCTCCAAAT	59.797	305	663	359
>TRINITY_DN18_c0_g1_i14|8809805:8810618|8810205:8810218	>MK1324	GTGGGGATGTGGGACTACTG	60.238	AACTCCTTTCAGATGGGAAGC	59.705	314	601	288
>TRINITY_DN18_c0_g1_i14|8809943:8810758|8810343:8810358	>MK1324	GTGGGGATGTGGGACTACTG	60.238	AACTCCTTTCAGATGGGAAGC	59.705	176	463	288
>TRINITY_DN18_c0_g1_i14|8810030:8810841|8810430:8810441	>MK1325	GCTTCCCATCTGAAAGGAGTT	59.705	ATTGGATCCGGTGATGGTAA	60.014	356	754	399
>TRINITY_DN18_c0_g1_i14|8812322:8813139|8812722:8812739	>MK1326	TCGTGGGACAGAATGCAGTA	60.263	AAGCAGAACGCCAGAACATT	59.882	195	450	256
>TRINITY_DN18_c0_g1_i14|8814863:8815677|8815263:8815277	>MK1327	GCCACGGTACAAGAAGCTGT	60.321	ATCTCATCGGCCTTCCTTTT	60.039	352	533	182
>TRINITY_DN18_c0_g1_i14|8825923:8826740|8826323:8826340	>MK1328	ACATCCACAAGTCCCTCGTC	59.969	CCAACTCTTCCATGTGCTGA	59.831	244	640	397
>TRINITY_DN18_c0_g1_i14|8840475:8841289|8840875:8840889	>MK1329	TACTACTGGATCCGCCTTGG	60.088	CTGTGCATGAGCAGACAGGT	60.055	242	519	278
>TRINITY_DN18_c0_g1_i14|8844611:8845428|8845011:8845028	>MK1330	TCACAACGTCCTGCTCTCTC	59.129	AACATAGCCACCGCCAATAG	59.982	380	766	387
>TRINITY_DN18_c0_g1_i14|8856280:8857089|8856680:8856689	>MK1331	AAGAAGCGCTGGTGTGAAGT	60.058	TCTTTCTCGCGGATTTGTCT	59.955	206	544	339
>TRINITY_DN18_c0_g1_i14|8859359:8860173|8859759:8859773	>MK1332	ACGTTCGGTCTCAGGTTTTG	60.149	TTCATCCGGGAAACTTCTTG	60.044	301	630	330
>TRINITY_DN18_c0_g1_i14|8860057:8860866|8860457:8860466	>MK1333	AAGAAGCGCTGGTGTGAAGT	60.058	CGGATTCTCCAACCACAATC	60.317	206	567	362
>TRINITY_DN18_c0_g1_i14|8871815:8872629|8872215:8872229	>MK1334	ATAGGTCGCATGCTTCTGCT	60.007	CCACCCCTTTTCCGTTTAAT	60.048	320	700	381
>TRINITY_DN18_c0_g1_i14|8873211:8874034|8873611:8873634	>MK1335	CCACTGAGGAAGATCGGGTA	60.065	ACAGGTTGGATGGCGTTTAG	59.993	160	517	358
>TRINITY_DN18_c0_g1_i14|8885741:8886558|8886141:8886158	>MK1336	TGGGGAACGTTTAGAGATGC	60.074	GGCGTTTCTGACTCTGGTTC	59.851	325	707	383
>TRINITY_DN18_c0_g1_i14|8898396:8899210|8898796:8898810	>MK1337	TTCAAGCTGTGATGGGTTCA	60.24	TTGACCAGCAGAACACAAGC	60.032	248	504	257
>TRINITY_DN18_c0_g1_i14|8898763:8899577|8899163:8899177	>MK1338	GAAACCGATGGTGGAAGAGA	60.05	CACTGTTTCCAGCGCTCATA	60.011	347	594	248
>TRINITY_DN18_c0_g1_i14|8911816:8912675|8912216:8912275	>MK1339	TTTGTGGTCTCTTGGGTGTG	59.565	CTTCGAACCCCGTCCTATTT	60.312	221	606	386
>TRINITY_DN18_c0_g1_i14|8913404:8914224|8913804:8913824	>MK1340	TCCAAACATCAAAAGCGTTG	59.706	GCCAAGACAAAAGAGGTGCT	59.478	183	493	311
>TRINITY_DN18_c0_g1_i14|8915414:8916228|8915814:8915828	>MK1341	CAAGAAGGCGAAGACCAAAG	59.986	CCTCGAGTTGTTCATGCAAT	58.724	340	690	351
>TRINITY_DN18_c0_g1_i14|8915794:8916611|8916194:8916211	>MK1342	GCTTCAGCGGAGAAGAGTGA	60.823	AGAGATGCTTCGGTCTTGGA	59.95	117	491	375
>TRINITY_DN18_c0_g1_i14|8918064:8918875|8918464:8918475	>MK1343	AGAAGGAGGCTTTGGGAGAG	59.95	CCTTGGTTCGAGGATTCAAA	60.044	344	604	261
>TRINITY_DN18_c0_g1_i14|8943320:8944134|8943720:8943734	>MK1344	TTGGACGGTTTAGGCTATGG	59.953	ATCCTCTCAGGCCTCCATCT	60.179	144	466	323
>TRINITY_DN18_c0_g1_i14|8950107:8950916|8950507:8950516	>MK1345	GGTCTTCTCTTTCCCCAACC	59.912	GTGACTTGTACCGCAAGCAA	59.911	343	668	326
>TRINITY_DN18_c0_g1_i14|8961133:8961942|8961533:8961542	>MK1346	CTGTTGCGACGAAATCTGAA	59.988	TTCTTCCTCCCTCGAATCCT	60.147	260	576	317
>TRINITY_DN18_c0_g1_i14|8962724:8963538|8963124:8963138	>MK1347	TATTCCAAAACCGGCTGAAC	59.938	TCTTCGCGACTTCCTTTTGT	59.993	269	495	227
>TRINITY_DN18_c0_g1_i14|8965022:8965831|8965422:8965431	>MK1348	AATCCACATCTGCTGGAAGG	60.073	ACAAACGGCACAAACTCTCC	60.156	190	535	346
>TRINITY_DN18_c0_g1_i14|8965033:8965844|8965433:8965444	>MK1348	AATCCACATCTGCTGGAAGG	60.073	ACAAACGGCACAAACTCTCC	60.156	179	524	346
>TRINITY_DN18_c0_g1_i14|8967937:8968751|8968337:8968351	>MK1349	GTGTTTCAAGAGGCGACGTT	60.299	GACAGGAGAACCTCGTGAGC	59.993	260	607	348
>TRINITY_DN18_c0_g1_i14|8967976:8968790|8968376:8968390	>MK1349	GTGTTTCAAGAGGCGACGTT	60.299	GACAGGAGAACCTCGTGAGC	59.993	221	568	348
>TRINITY_DN18_c0_g1_i14|8973953:8974767|8974353:8974367	>MK1350	CCAAAACCCATTCACAAACC	60.066	GCCACTTGGAGTGAGAGGAG	59.986	309	511	203
>TRINITY_DN18_c0_g1_i14|8992424:8993241|8992824:8992841	>MK1351	CGGATGGGGTAGTGAATCTG	60.331	AAAGGGTTTGGCATCAAGTG	59.971	377	704	328
>TRINITY_DN18_c0_g1_i14|9005549:9006360|9005949:9005960	>MK1352	GCTGTCCACATTTCAACACAA	59.606	ATCCCAAATCTTTGCACGAC	59.939	359	694	336
>TRINITY_DN18_c0_g1_i14|9009274:9010093|9009674:9009693	>MK1353	GAACAGATCCATCCTGATCCA	59.878	CTCTTTGGGCTTGGGGTAAT	60.312	164	503	340
>TRINITY_DN18_c0_g1_i14|9043587:9044400|9043987:9044000	>MK1354	CCCCAAAACCCCACTTATCT	60.046	GGTGTGACCCCTTGAATTTG	60.21	364	751	388
>TRINITY_DN18_c0_g1_i14|9045851:9046668|9046251:9046268	>MK1355	AGTGGCCGAGAAAGAGACAA	59.989	TTGACCTTTGCATGAGCATC	59.805	287	617	331
>TRINITY_DN18_c0_g1_i14|9057729:9058549|9058129:9058149	>MK1356	GAGTCCGATGACAGACACGA	59.827	TTCGGGCACTTCTTCACTCT	59.989	376	580	205
>TRINITY_DN18_c0_g1_i14|9057867:9058681|9058267:9058281	>MK1356	GAGTCCGATGACAGACACGA	59.827	TTCGGGCACTTCTTCACTCT	59.989	238	442	205
>TRINITY_DN18_c0_g1_i14|9065372:9066186|9065772:9065786	>MK1357	GCAACAGCAGAAACCAACAA	59.888	CTCCAAAAGTCCTCCCAACA	60.081	350	630	281
>TRINITY_DN18_c0_g1_i14|9084050:9084864|9084450:9084464	>MK1358	CGTGATGCTGCTAAGCGTAA	60.177	TGTTGTGGGAGACTGTTGGA	60.129	331	724	394
>TRINITY_DN18_c0_g1_i14|9084731:9085545|9085131:9085145	>MK1359	CAGGAATGCAAGAGGAGGAG	59.943	CATCTCCCAGTCCCAGTTGT	59.962	271	465	195
>TRINITY_DN18_c0_g1_i14|9085390:9086204|9085790:9085804	>MK1360	ACAGGAGTGCAAGAGGAGGA	59.986	GGAGATGCCTGATGGAGATG	60.588	270	669	400
>TRINITY_DN18_c0_g1_i14|9085699:9086513|9086099:9086113	>MK1361	GGAGATGCCTGATGGAGATG	60.588	ACAGGAGTGCAAGAGGAGGA	59.986	144	543	400
>TRINITY_DN18_c0_g1_i14|9103233:9104047|9103633:9103647	>MK1362	TAAACGGCGGAAGATATTGG	59.922	GTTGTTTCAGGGACGAGGAA	60.088	379	554	176
>TRINITY_DN18_c0_g1_i14|9109355:9110181|9109755:9109781	>MK1363	TTGTTGAGCAATGGGACAAA	60.088	ACCGCAAACATTAGCTGACC	60.14	350	696	347
>TRINITY_DN18_c0_g1_i14|9115468:9116289|9115868:9115889	>MK1364	CCATCTTCAAGGAGCTTTCG	59.948	TTGAAGGAGCTGGTTTCGTT	59.853	140	528	389
>TRINITY_DN18_c0_g1_i14|9120515:9121326|9120915:9120926	>MK1365	CTTCGCCGTCTTCTTGTCTC	60.134	TGAAGATGCTTGACCACTGC	59.992	206	481	276
>TRINITY_DN18_c0_g1_i14|9123491:9124305|9123891:9123905	>MK1366	ACGAAAGCGAAGAGGATTCA	59.955	TTCTTTCGGGAGCCTAGACA	59.948	299	530	232
>TRINITY_DN18_c0_g1_i14|9135413:9136227|9135813:9135827	>MK1367	GCACCAGCATCATCCTACAC	59.12	ATGCAGCGAGGGAAGAAGTA	59.978	278	463	186
>TRINITY_DN18_c0_g1_i14|9145998:9146809|9146398:9146409	>MK1368	CTTTGCCATCTCATTCAGCA	59.948	AAAGAGAAGCCCCGGTAGAC	59.713	262	522	261
>TRINITY_DN18_c0_g1_i14|9146046:9146857|9146446:9146457	>MK1368	CTTTGCCATCTCATTCAGCA	59.948	AAAGAGAAGCCCCGGTAGAC	59.713	214	474	261
>TRINITY_DN18_c0_g1_i14|9149431:9150246|9149831:9149846	>MK1369	TAAAACCCCATCGCACATTT	60.188	AGGACAGCTTCTTTGGTGGA	59.844	369	764	396
>TRINITY_DN18_c0_g1_i14|9150991:9151805|9151391:9151405	>MK1370	GTCAACTTCTCCGGCAACTC	59.851	TCTCCGACGGTGGATAAGAC	60.073	308	574	267
>TRINITY_DN18_c0_g1_i14|9152292:9153109|9152692:9152709	>MK1371	CCCTTGGTTGATTCCAGAGA	60.042	AATCCCGGGGTAGAGAGGTA	59.783	264	536	273
>TRINITY_DN18_c0_g1_i14|9159102:9159916|9159502:9159516	>MK1372	CACACGAGGAGCAAGATTCA	59.984	TGTTTGCTGCGAGAAGAAGA	59.864	303	460	158
>TRINITY_DN18_c0_g1_i14|9159362:9160179|9159762:9159779	>MK1373	GGGCCACACAAACGTCTATT	59.859	CATGTGGCTCCACTTTGTTG	60.152	224	469	246
>TRINITY_DN18_c0_g1_i14|9160704:9161518|9161104:9161118	>MK1374	TCCTTCTGCCTATGGGTTTG	60.066	TTGTTGCTGGTGTTGGTGAT	60.008	113	503	391
>TRINITY_DN18_c0_g1_i14|9166919:9167742|9167319:9167342	>MK1375	AAGCTCGTTGGCTCGTTTTA	60.018	GCCAACATGGATGGAGAGAC	60.484	280	467	188
>TRINITY_DN18_c0_g1_i14|9173878:9174692|9174278:9174292	>MK1376	TGAAGCTGTTTGCGAAAATG	59.992	AGTAACTCCCTCGCCTCCTC	59.84	376	604	229
>TRINITY_DN18_c0_g1_i14|9187566:9188375|9187966:9187975	>MK1377	CGGTTCGAGTCGTCTCTTTC	59.989	ACGTACCACCGAAGACCATC	59.851	305	447	143
>TRINITY_DN18_c0_g1_i14|9196088:9196897|9196488:9196497	>MK1378	CGAGGAGACTGAGGAGATCG	60.088	GGGTGGTCTTCTTGCATGTT	59.973	147	473	327
>TRINITY_DN18_c0_g1_i14|9211134:9211948|9211534:9211548	>MK1379	CGTAGAGCTCCGGATCAAAG	59.971	AGACGACGATTGAGAGCACA	59.577	244	589	346
>TRINITY_DN18_c0_g1_i14|9212461:9213287|9212861:9212887	>MK1380	CGCAGCTTCACAACTTCTTG	59.781	CAGAGGTGGTTGGTGGATTT	59.82	357	671	315
>TRINITY_DN18_c0_g1_i14|9213381:9214200|9213781:9213800	>MK1381	TCATTGACTCTGGAGGAGCA	59.499	TTCCTTGGGGAGAAGAAGGT	60.045	345	651	307
>TRINITY_DN18_c0_g1_i14|9245974:9246788|9246374:9246388	>MK1382	CGTACGCTCTCTTCCAGTCC	60.012	GCCTCTTAGCCACCTCTCCT	59.979	115	477	363
>TRINITY_DN18_c0_g1_i14|9249857:9250671|9250257:9250271	>MK1383	ACACAAGAAATGCGTCGTTG	59.764	GGGGAAGTTTGTTCTTGCAG	59.711	244	545	302
>TRINITY_DN18_c0_g1_i14|9250811:9251625|9251211:9251225	>MK1384	GGGAGATAACGGAGGAGGAG	60.03	CCCAAACAAACACCAGCTTT	60.008	131	484	354
>TRINITY_DN18_c0_g1_i14|9251531:9252351|9251931:9251951	>MK1385	TTCTTGCTGCTTCTCGGTTT	60.132	CCTGCCCCTTAGTTTTCTCC	60.068	258	633	376
>TRINITY_DN18_c0_g1_i14|9254793:9255604|9255193:9255204	>MK1386	GTTTCGAGTAGGAGCGTTGG	59.875	TGCACAGAAACACGAAGTCC	59.88	188	497	310
>TRINITY_DN18_c0_g1_i14|9259454:9260274|9259854:9259874	>MK1387	AAGGGTTTCTTGTCCCTGCT	60.11	AACGTCCTCTTCCGCACTAA	59.875	128	483	356
>TRINITY_DN18_c0_g1_i14|9260484:9261310|9260884:9260910	>MK1388	CAGTGCTACAAGGCGATGAA	60.011	ACAACGCAGTGAATGTCTCG	59.905	192	530	339
>TRINITY_DN18_c0_g1_i14|9263758:9264567|9264158:9264167	>MK1389	GCAGGCGAATCTCAAGCTAC	60.125	GCTCCTCAGGCATCTGGTTA	60.362	189	474	286
>TRINITY_DN18_c0_g1_i14|9268217:9269034|9268617:9268634	>MK1390	TCTGTAAACATGGGCGTGAA	60.111	GCGTCGGTATCAAACCATCT	59.962	169	556	388
>TRINITY_DN18_c0_g1_i14|9275786:9276599|9276186:9276199	>MK1391	GCCCACCAGATGGATTTATG	60.155	TGGAGAGAGGCTGAGAGAGG	59.81	124	477	354
>TRINITY_DN18_c0_g1_i14|9295548:9296357|9295948:9295957	>MK1392	AGACGAGAGAGCGGGTTGTA	60.012	CTGTCCCCGGAAAATTAACA	59.795	114	482	369
>TRINITY_DN18_c0_g1_i14|9296760:9297569|9297160:9297169	>MK1393	CTCTCAGCTTCCTCGCTTGT	59.891	CCTGTCCCCGGAAAATCTAT	60.145	92	483	392
>TRINITY_DN18_c0_g1_i14|9297368:9298177|9297768:9297777	>MK1394	GCTTCAGACGGATCTTTTCG	59.955	CTAGCAGGTGGGAATCCAGA	60.21	215	507	293
>TRINITY_DN18_c0_g1_i14|9298516:9299330|9298916:9298930	>MK1395	AGGCGAAGAGTCAGAAACCA	59.989	CTGTTCCCACTCATGCTGAA	59.831	309	504	196
>TRINITY_DN18_c0_g1_i14|9300223:9301037|9300623:9300637	>MK1396	AGGCGAAGAGTCAGAAACCA	59.989	ATTCATGCCCACAAGACACA	59.967	313	596	284
>TRINITY_DN18_c0_g1_i14|9303686:9304500|9304086:9304100	>MK1397	CACTCGAGGAAAAGGCTACG	60.008	GCTTTGTTCTCTTCCCACCA	60.232	215	610	396
>TRINITY_DN18_c0_g1_i14|9306393:9307222|9306793:9306822	>MK1398	GTCCAAGGTCCAGATGCTGT	60.12	CTGAATTCCCTCCCTGGTCT	60.447	170	460	291
>TRINITY_DN18_c0_g1_i14|9306453:9307267|9306853:9306867	>MK1399	TCGGAGGGAAATCAGAAGAA	59.744	CACCAACGAGAGATGAAGCA	59.984	326	644	319
>TRINITY_DN18_c0_g1_i14|9307213:9308030|9307613:9307630	>MK1400	GGTGGCTCTGTTAGCTTTGC	60.022	CTTCCTCCTCAACGGCATTA	60.206	124	445	322
>TRINITY_DN18_c0_g1_i14|9339191:9340005|9339591:9339605	>MK1401	GCCGAATCATCCTCTCTACG	59.797	GAAGATCACGGAGGGAAACA	60.05	284	536	253
>TRINITY_DN18_c0_g1_i14|9347824:9348639|9348224:9348239	>MK1402	CATCGCTCCAGATGTTCAAA	59.799	ATCTCTCGTCCATCCCCTCT	60.035	345	535	191
>TRINITY_DN18_c0_g1_i14|9347935:9348744|9348335:9348344	>MK1403	GCAAGTGGAGGTGAAGAAGG	59.844	TTGTAAAAGGTCCCCACACC	59.688	303	497	195
>TRINITY_DN18_c0_g1_i14|9348529:9349340|9348929:9348940	>MK1404	AGCCTTGTCCAATGGTTTTG	59.971	TCGCAAGCATCTAGCCAGTA	59.735	296	621	326
>TRINITY_DN18_c0_g1_i14|9366614:9367431|9367014:9367031	>MK1405	CTTTTCATGGCAGAAGCACA	59.988	ACCAAACGGCAAGATCAAAC	59.978	313	442	130
>TRINITY_DN18_c0_g1_i14|9367281:9368098|9367681:9367698	>MK1406	TTGTCGAACAGCTTCAGTGC	60.183	CAGCACAAAGAGACGCCATA	60.011	148	478	331
>TRINITY_DN18_c0_g1_i14|9383750:9384564|9384150:9384164	>MK1407	TGGGGAATTGATCTCTACGC	60.036	ACTTTCCTTTTGGGCTCCAT	59.94	201	454	254
>TRINITY_DN18_c0_g1_i14|9388400:9389214|9388800:9388814	>MK1408	GAAGGGTAGGCTTGACGTTG	59.734	TTGGAGGATGTACCCAGAGG	59.92	115	439	325
>TRINITY_DN18_c0_g1_i14|9388889:9389703|9389289:9389303	>MK1409	GGGCTTGGATTGTTACATGG	60.192	CAACAACGTGGTGGTCTTTG	60.041	362	585	224
>TRINITY_DN18_c0_g1_i14|9389466:9390280|9389866:9389880	>MK1410	TGTGTCTTGGTGTTGGCATT	60.008	TTGGAGGATGTACCCAGAGG	59.92	177	439	263
>TRINITY_DN18_c0_g1_i14|9390579:9391393|9390979:9390993	>MK1411	TGCAGGTGTCAGAGTTGGAG	60.022	TTGGAGGATGTACCCAGAGG	59.92	131	439	309
>TRINITY_DN18_c0_g1_i14|9391709:9392520|9392109:9392120	>MK1412	TGCAGGTGTCAGAGTTGGAG	60.022	ATCGCTGGTGTCCTTCTTGT	59.727	111	435	325
>TRINITY_DN18_c0_g1_i14|9398034:9398845|9398434:9398445	>MK1413	TGGCTCCTACACACTCACCA	60.309	CGTCCTCTGAAAGCCTCATC	59.95	379	594	216
>TRINITY_DN18_c0_g1_i14|9399057:9399871|9399457:9399471	>MK1414	ATGTCTCCCTCTCGCAACAT	59.685	GGGAGTGGAGGAAGAGGTTT	59.534	349	565	217
>TRINITY_DN18_c0_g1_i14|9413473:9414296|9413873:9413896	>MK1415	GTGGATGATTCCGAGGAGAA	60.011	GGCGAGTACAACCCCTATGA	59.955	330	579	250
>TRINITY_DN18_c0_g1_i14|9425666:9426483|9426066:9426083	>MK1416	CCATGGGTCAAGGAAGAAGA	60.042	TACGCTGTGGAGTGAGAACG	60.049	317	595	279
>TRINITY_DN18_c0_g1_i14|9429113:9429928|9429513:9429528	>MK1417	TCTGTCATGGTTTCAGGGTAAA	59.471	TGGTGTCAGCGAAGAAGAAG	59.161	228	590	363
>TRINITY_DN18_c0_g1_i14|9436932:9437746|9437332:9437346	>MK1418	AGCTCCTCTCGAACCATTCA	59.95	CATTGACCCTTCAGGTGCTT	60.111	350	747	398
>TRINITY_DN18_c0_g1_i14|9437643:9438457|9438043:9438057	>MK1419	AGCTCCTCCCAAACCAAACT	60.11	GGCTTAACACGAGCCAGAAG	60.015	362	750	389
>TRINITY_DN18_c0_g1_i14|9464159:9464970|9464559:9464570	>MK1420	GGAAAGATCCCGTTCTCCAT	60.272	TTCATCATCGCCAATAAGCA	60.179	126	491	366
>TRINITY_DN18_c0_g1_i14|9465084:9465898|9465484:9465498	>MK1421	CCTGACTTTGAAGCCCATGT	60.111	ACCGGGAGGACGAGAGTTAT	59.957	249	518	270
>TRINITY_DN18_c0_g1_i14|9470597:9471411|9470997:9471011	>MK1422	CTTCCCGTCAATGCTCTCTC	59.95	CTGTAGGGGCTGATGATGGT	59.95	152	446	295
>TRINITY_DN18_c0_g1_i14|9470648:9471462|9471048:9471062	>MK1423	ACCATCATCAGCCCCTACAG	59.95	CCACCAAGCTCCTGAACAAT	60.111	376	646	271
>TRINITY_DN18_c0_g1_i14|9471531:9472345|9471931:9471945	>MK1424	TCATGTCGCTGCTAAGGTTG	60.011	AAAACAAGCCAGCTCCTGAA	59.993	220	542	323
>TRINITY_DN18_c0_g1_i14|9474706:9475520|9475106:9475120	>MK1425	TGTTTCCTTTCATGGCACAA	60.088	CGATCCAACCCAAGAAGAAA	60.044	70	450	381
>TRINITY_DN18_c0_g1_i14|9490979:9491788|9491379:9491388	>MK1426	ATCGCGTTGAAAACGTCTCT	59.882	CAACATCAGAGTCGCGAAAA	59.988	293	617	325
>TRINITY_DN18_c0_g1_i14|9496463:9497280|9496863:9496880	>MK1427	AAAAGCAAAGGGAACAAGCA	59.861	TTCACGCAAGATGTTCAAGC	59.995	358	707	350
>TRINITY_DN18_c0_g1_i14|9503201:9504015|9503601:9503615	>MK1428	ATTTCAACCGCCACAGAAAC	59.978	GGAAGGCAACATCATCGACT	60.081	368	640	273
>TRINITY_DN18_c0_g1_i14|9521871:9522685|9522271:9522285	>MK1429	TCTCTGTCCGGAGTGCTCTT	60.135	GGATCACAGCCATGGAGAAT	59.893	155	489	335
>TRINITY_DN18_c0_g1_i14|9527818:9528627|9528218:9528227	>MK1430	GACAGAGAGAATCGGGCAAG	59.95	GGAGCTTCTCCAGTGTCCAG	59.986	367	673	307
>TRINITY_DN18_c0_g1_i14|9528006:9528823|9528406:9528423	>MK1430	GACAGAGAGAATCGGGCAAG	59.95	GGAGCTTCTCCAGTGTCCAG	59.986	179	485	307
>TRINITY_DN18_c0_g1_i14|9528594:9529408|9528994:9529008	>MK1431	CAAATGGTACCTCCGGAAAA	59.795	TCAGCAGGCTCGGTCTTAAT	59.978	315	592	278
>TRINITY_DN18_c0_g1_i14|9552229:9553043|9552629:9552643	>MK1432	GATCCTCCGGCACTAATCCT	60.431	TGGAAGCAAGTCACGATGTT	59.293	141	504	364
>TRINITY_DN18_c0_g1_i14|9565166:9565986|9565566:9565586	>MK1433	TGCACGAGGTTATTGACGAG	59.864	TCAGGATTGCAGGAGTGTTTC	60.248	112	444	333
>TRINITY_DN18_c0_g1_i14|9571091:9571905|9571491:9571505	>MK1434	TGAGGAGGAGGATTCGATTG	60.15	CGCTTTCGTCGTACTCATCA	60.011	281	441	161
>TRINITY_DN18_c0_g1_i14|9594501:9595310|9594901:9594910	>MK1435	ATTCTTTCGAGGTGCACGAG	60.397	CTTCCCCATTCTTGTGAGGA	60.042	154	454	301
>TRINITY_DN18_c0_g1_i14|9599568:9600388|9599968:9599988	>MK1436	CTTCAAAGCCTCCTCCTCCT	59.95	CGAGGAAACGGTAGAAGTCG	59.869	331	549	219
>TRINITY_DN18_c0_g1_i14|9603891:9604705|9604291:9604305	>MK1437	CTGATGCAAGAAGCAAACCA	59.988	GCTCCATATCCTCCACCGTA	59.917	235	557	323
>TRINITY_DN18_c0_g1_i14|9617851:9618668|9618251:9618268	>MK1438	AACGGAACACAAACGAAACC	59.875	GTGTCGTGATCGGAGGAGAT	60.08	82	450	369
>TRINITY_DN18_c0_g1_i14|9618306:9619123|9618706:9618723	>MK1439	CACCTTCTTCGATCCTCCTG	59.797	ATCGTCGGTGGAGAGTATGC	60.104	194	473	280
>TRINITY_DN18_c0_g1_i14|9622671:9623485|9623071:9623085	>MK1440	CTGTGCTTAGCCGTGTGAAA	60.05	GCAATGGTTTGCTTCTGTGA	59.847	160	493	334
>TRINITY_DN18_c0_g1_i14|9646862:9647671|9647262:9647271	>MK1441	GCTTCATCCACGAGCCAATA	61.141	GTTCCTGCTCCAGCTCATTC	59.957	351	619	269
>TRINITY_DN18_c0_g1_i14|9650740:9651555|9651140:9651155	>MK1442	CCGACAACAGTGAAGATGGA	59.676	ACAAGACCCTTTCGGATGTG	59.966	128	521	394
>TRINITY_DN18_c0_g1_i14|9674700:9675513|9675100:9675113	>MK1443	CACTACTCACGCGTCAAAGC	59.664	TGCATTAAGATCTGCGTTCG	59.976	90	474	385
>TRINITY_DN18_c0_g1_i14|9676334:9677149|9676734:9676749
>TRINITY_DN18_c0_g1_i14|9676828:9677642|9677228:9677242	>MK1444	ATCGACGTGAATTGGAGGAG	60.073	CGTTCATGCACACCTTTGAC	60.16	323	707	385
>TRINITY_DN18_c0_g1_i14|9676877:9677686|9677277:9677286	>MK1444	ATCGACGTGAATTGGAGGAG	60.073	CGTTCATGCACACCTTTGAC	60.16	274	658	385
>TRINITY_DN18_c0_g1_i14|9677627:9678441|9678027:9678041	>MK1445	GGAATGAGCATTGACGGAGT	60.081	TGTTGCCAAAGCCATATTCA	60.073	241	450	210
>TRINITY_DN18_c0_g1_i14|9685911:9686732|9686311:9686332	>MK1446	CCCTTTGTTGTTGTCACTTGG	60.429	GGTTTTGAGGACCAACCAGA	59.943	328	700	373
>TRINITY_DN18_c0_g1_i14|9689623:9690432|9690023:9690032	>MK1447	ATCAATCCCACCAGTTCAGC	59.934	GCCGTAAGAGCAGACTCAGG	60.156	78	467	390
>TRINITY_DN18_c0_g1_i14|9696682:9697502|9697082:9697102	>MK1448	AAGATCCACCACCCTCCTTC	60.314	GGATACCTTGGAGGTCGTGA	59.927	375	701	327
>TRINITY_DN18_c0_g1_i14|9703036:9703851|9703436:9703451	>MK1449	TCGCTTCATCCTCTTCGATT	59.917	TTGAGCTCCGGACATTTTCT	59.813	288	456	169
>TRINITY_DN18_c0_g1_i14|9712313:9713127|9712713:9712727	>MK1450	ATCGGAAACGAATCAACGAC	59.939	TTGACCACTCAACCCACAAA	59.976	260	522	263
>TRINITY_DN18_c0_g1_i14|9713782:9714596|9714182:9714196	>MK1451	CGACGATGACGCTACACAAC	60.333	CAAAACCATGAGATCCACGA	59.496	286	457	172
>TRINITY_DN18_c0_g1_i14|9713799:9714616|9714199:9714216	>MK1451	CGACGATGACGCTACACAAC	60.333	CAAAACCATGAGATCCACGA	59.496	269	440	172
>TRINITY_DN18_c0_g1_i14|9731046:9731860|9731446:9731460	>MK1452	CAGCGTCATCTCAAGTGCTC	59.733	TTAGATTCCACGGCTTCACC	60.074	105	477	373
>TRINITY_DN18_c0_g1_i14|9742403:9743217|9742803:9742817	>MK1453	GTCTGGATCGTGGTGGAACT	59.969	ACCGGTTTGTCCTCTTTCCT	59.972	61	443	383
>TRINITY_DN18_c0_g1_i14|9756155:9756964|9756555:9756564	>MK1454	TTGCAGTCACTCGGAACAAC	59.88	TAAGGAACCGGTGAGTGAGG	60.103	252	639	388
>TRINITY_DN18_c0_g1_i14|9756665:9757479|9757065:9757079	>MK1455	ATTGGCCTCTCTCCGGTTAT	59.925	GGTGTCAACTGCATTGGTTG	60.008	198	567	370
>TRINITY_DN18_c0_g1_i14|9756880:9757694|9757280:9757294	>MK1456	CCAATGCAGTTGACTCCTCA	59.831	CCATGTCCTCCCATTTCATC	60.135	255	589	335
>TRINITY_DN18_c0_g1_i14|9783569:9784378|9783969:9783978	>MK1457	TAGGGTTCCGATTCAACGTC	59.933	CATCGGAGTGAGGAGAGGAA	60.34	282	570	289
>TRINITY_DN18_c0_g1_i14|9784848:9785665|9785248:9785265	>MK1458	GGTCCATGCTTTTGTGGAGT	59.973	CTGCTACGCCCTTTTCTCTG	60.147	193	537	345
>TRINITY_DN18_c0_g1_i14|9798943:9799754|9799343:9799354	>MK1459	GGAAAGCCTATCACGGTTCA	60.074	GGGATGTGTAGTCGGAGTGG	60.386	329	656	328
>TRINITY_DN18_c0_g1_i14|9804954:9805768|9805354:9805368	>MK1460	AGCCGTCATTTGCTGTTTCT	59.882	ACACGTCCCACCAAACTTGT	60.321	259	557	299
>TRINITY_DN18_c0_g1_i14|9816883:9817697|9817283:9817297	>MK1461	GACGAGGAGATAAGCGAGGA	59.532	TCAGCGGCCAGATTCTTTAT	59.807	280	554	275
>TRINITY_DN18_c0_g1_i14|9816902:9817722|9817302:9817322	>MK1461	GACGAGGAGATAAGCGAGGA	59.532	TCAGCGGCCAGATTCTTTAT	59.807	261	535	275
>TRINITY_DN18_c0_g1_i14|9820101:9820915|9820501:9820515	>MK1462	ACGAGGACGAAGACGAAGAA	59.989	CTCAGGAACGCCTCAATAGC	59.978	311	605	295
>TRINITY_DN18_c0_g1_i14|9833029:9833846|9833429:9833446	>MK1463	GAGGTTTGGCGTTACAGGAG	59.734	GCATCCATTATAGCCGGAGA	60.023	99	463	365
>TRINITY_DN18_c0_g1_i14|9835429:9836238|9835829:9835838	>MK1464	TCCCGAGATCTACCAAATCG	60.029	TAGCAGCAGCCATCTTCCTT	60.118	226	595	370
>TRINITY_DN18_c0_g1_i14|9839098:9839907|9839498:9839507	>MK1465	TCAGCAAGATCACCAGAACG	59.984	CAGAACAAGCTCCCTTCGTC	59.989	117	515	399
>TRINITY_DN18_c0_g1_i14|9840364:9841173|9840764:9840773	>MK1466	ACCAGCCTGAGGACATTGAG	60.261	GGTGATGGTGAGGAAGGAGA	60.048	188	526	339
>TRINITY_DN18_c0_g1_i14|9858955:9859769|9859355:9859369	>MK1467	GTCTCAGTCTCCCGTTGAGC	59.993	TTCAAAACGGGTCCAAACTC	59.948	209	463	255
>TRINITY_DN18_c0_g1_i14|9860324:9861138|9860724:9860738	>MK1467	GTCTCAGTCTCCCGTTGAGC	59.993	TTCAAAACGGGTCCAAACTC	59.948	209	463	255
>TRINITY_DN18_c0_g1_i14|9880303:9881122|9880703:9880722	>MK1468	TGACGTGTTTCCCCTTCTTC	60.088	TTCTTGGCGGCTACATCTTT	59.845	326	669	344
>TRINITY_DN18_c0_g1_i14|9881579:9882393|9881979:9881993	>MK1469	CAAGTATGTGCAAGGCATGG	60.134	GGAGGACTCTGCTCACGTTC	59.993	243	636	394
>TRINITY_DN18_c0_g1_i14|9882924:9883741|9883324:9883341	>MK1470	TTTGAGGTTTGGTGGAGGAG	60.081	GTTGCTGTTGCTGTTGCTGT	60.104	134	533	400
>TRINITY_DN18_c0_g1_i14|9886570:9887384|9886970:9886984	>MK1471	CTGGAATCGTGCTTGACAGA	59.984	CCAGAACCACCACTGAGGAT	59.962	141	450	310
>TRINITY_DN18_c0_g1_i14|9893459:9894273|9893859:9893873	>MK1472	CGAGTACGGTTCCTCTCTGC	60.012	CTAGCATTGGTGGTGGAGGT	59.989	162	560	399
>TRINITY_DN18_c0_g1_i14|9893566:9894389|9893966:9893989	>MK1472	CGAGTACGGTTCCTCTCTGC	60.012	CTAGCATTGGTGGTGGAGGT	59.989	55	453	399
>TRINITY_DN18_c0_g1_i14|9902778:9903589|9903178:9903189	>MK1473	TGTGAAGGCTCATGGAATTG	59.648	GAAGTTGAGGGAAGCGTTTG	59.853	155	495	341
>TRINITY_DN18_c0_g1_i14|9904026:9904843|9904426:9904443	>MK1474	AACCCTAGCTCCGATTCGAT	60.06	GAGACTCCGTTCCAGTGAGC	59.993	364	494	131
>TRINITY_DN18_c0_g1_i14|9905451:9906268|9905851:9905868	>MK1475	ACGAGCGAGCGAGATACAAT	60.007	GGATCGGAGCTAGGGTTTTC	60.039	290	450	161
>TRINITY_DN18_c0_g1_i14|9912274:9913091|9912674:9912691	>MK1476	GCATCCACACCTTCTCCCTA	60.073	TGCTTCGTTTAGCTGGGAAT	59.845	336	718	383
>TRINITY_DN18_c0_g1_i14|9914662:9915473|9915062:9915073	>MK1477	CCCTCCACTCATCAACCTTC	59.505	ATTCACGGGAGGGTTCTTCT	59.935	367	738	372
>TRINITY_DN18_c0_g1_i14|9916973:9917790|9917373:9917390	>MK1478	CAATTACAGCGGCTCCTCTC	59.978	ACAAGCTTCTCCGACTTCCA	59.989	307	609	303
>TRINITY_DN18_c0_g1_i14|9917070:9917887|9917470:9917487	>MK1478	CAATTACAGCGGCTCCTCTC	59.978	ACAAGCTTCTCCGACTTCCA	59.989	210	512	303
>TRINITY_DN18_c0_g1_i14|9917251:9918065|9917651:9917665	>MK1479	AGCGTTGAGGAGGAAGATGA	59.95	GCTTTTCCGAGCTGTTTCAC	60	189	485	297
>TRINITY_DN18_c0_g1_i14|9954896:9955705|9955296:9955305	>MK1480	TCGGCCAGGATTTGTTCTAC	60.074	TTCTTGACGCCTCTTTCGTT	59.993	180	432	253
>TRINITY_DN18_c0_g1_i14|9955987:9956798|9956387:9956398	>MK1481	CAAGGGCTTCAACCTCTGTC	59.844	CCCTTTGATTCCGTCACACT	59.966	297	453	157
>TRINITY_DN18_c0_g1_i14|9956065:9956885|9956465:9956485	>MK1482	ATGACTGTGGTGGTGGTGAA	59.846	GCAATGGTTGGTCTCGAACT	60.119	335	479	145
>TRINITY_DN18_c0_g1_i14|9961701:9962524|9962101:9962124	>MK1483	CTACATGCGCACTGGTGTCT	59.929	CCCCAAATTTACAGGTTCCA	59.657	218	603	386
>TRINITY_DN18_c0_g1_i14|9982141:9982955|9982541:9982555	>MK1484	GATAGACGTGGCGGAGGTTA	60.096	CCTCGATCTCCCAGTCTCAC	59.792	324	716	393
>TRINITY_DN18_c0_g1_i14|9986288:9987102|9986688:9986702	>MK1485	GAGGGATGCCATTGAAGAGA	60.158	AACCACCTCCTTCACGTCTG	60.151	284	543	260
>TRINITY_DN18_c0_g1_i14|9987992:9988809|9988392:9988409	>MK1486	CAGATTGAAACCCCAACTTTGT	60.254	AAGTCGGTGAAAGTCGGATG	60.111	361	653	293
>TRINITY_DN18_c0_g1_i14|10010649:10011463|10011049:10011063	>MK1487	GAGAATGCGAAACTGCAACA	59.995	GTTAAGGCACGCACCTCTTT	59.383	63	449	387
>TRINITY_DN18_c0_g1_i14|10013166:10013975|10013566:10013575	>MK1488	TGAAAGATGAGGCGAAGAGG	60.474	TGGATAATTCATGGCGGTTT	60.153	249	544	296
>TRINITY_DN18_c0_g1_i14|10015380:10016191|10015780:10015791	>MK1489	ATGTTGTTGGTCGCTGGATT	60.384	GTGGTGGTGGTCAAGGTTTC	60.261	181	547	367
>TRINITY_DN18_c0_g1_i14|10022713:10023530|10023113:10023130	>MK1490	CAGCAAGGGTCCTCGTAGAA	60.388	CGGCTGAATCAACAGACAGA	59.984	284	612	329
>TRINITY_DN18_c0_g1_i14|10025586:10026403|10025986:10026003	>MK1491	TTGGCTCAAAGCTGTCAGAA	59.716	ACGGAACGAGCTAGAACCAG	59.496	124	447	324
>TRINITY_DN18_c0_g1_i14|10025794:10026603|10026194:10026203	>MK1492	GTGGTGGTGGTGATGATGAA	60.23	AGAGGCACGAGCCATAGAGA	60.119	199	431	233
>TRINITY_DN18_c0_g1_i14|10027534:10028343|10027934:10027943	>MK1493	ACAAACCTCACAAGGCCAAC	60.012	CGTATGCAAATCACCACCAG	59.988	172	518	347
>TRINITY_DN18_c0_g1_i14|10028685:10029502|10029085:10029102	>MK1494	GGATCCGAACCTGAAGAACA	60.05	GAGTTGAACGAGCCAGCTTC	60.142	282	650	369
>TRINITY_DN18_c0_g1_i14|10029153:10029970|10029553:10029570	>MK1495	GGCACAGATGACAAACATGG	59.967	TTGGATGGTGAGTTGTGACG	60.57	336	673	338
>TRINITY_DN18_c0_g1_i14|10029863:10030677|10030263:10030277	>MK1496	GATTCTTGAGAGGGCAATCG	59.773	TTTCGCGTCTTTCATGTCTG	59.988	257	509	253
>TRINITY_DN18_c0_g1_i14|10030152:10030961|10030552:10030561	>MK1497	CAGACATGAAAGACGCGAAA	59.988	CCAGAGTCCTCAGCTGTTCC	59.986	201	482	282
>TRINITY_DN18_c0_g1_i14|10031242:10032056|10031642:10031656	>MK1498	AGCATTCGTCATTTCCCTGA	60.603	CCATCGCCCTGCATAACTAA	60.98	322	681	360
>TRINITY_DN18_c0_g1_i14|10033710:10034519|10034110:10034119	>MK1499	TCGAGGAGGTCCAAGAGCTA	60.088	GACGATCTCGCTTGGCTAAC	59.985	233	520	288
>TRINITY_DN18_c0_g1_i14|10037531:10038340|10037931:10037940	>MK1500	GGAATTGTGGTTGCGTTTCT	59.978	CCCTCTGTCCCACTATAAGTGAA	59.53	136	461	326
>TRINITY_DN18_c0_g1_i14|10043786:10044595|10044186:10044195	>MK1501	AATTGCTCGTTGCAGGAGTT	59.882	GGCTTGGATCAGAGGTGAAG	59.803	167	548	382
>TRINITY_DN18_c0_g1_i14|10055087:10055904|10055487:10055504	>MK1502	CCCTTATCACCACCCTCTCA	59.92	AGAAGATCGCCATGACTGCT	59.981	301	453	153
>TRINITY_DN18_c0_g1_i14|10058885:10059694|10059285:10059294	>MK1503	CACGTGCTCAAGAAACCAAA	59.881	CCATCTTCTCTCCACGAACC	59.655	165	535	371
>TRINITY_DN18_c0_g1_i14|10059538:10060347|10059938:10059947	>MK1504	TCTTCCCCATCTTCTTTCCA	59.6	AGCAGTCATGGCGATCTTCT	59.981	266	613	348
>TRINITY_DN18_c0_g1_i14|10059770:10060587|10060170:10060187	>MK1505	AGAAGATCGCCATGACTGCT	59.981	CGTACTTCCTCCCTCCTTCC	60.067	362	535	174
>TRINITY_DN18_c0_g1_i14|10060277:10061094|10060677:10060694	>MK1506	AGAAGATCGCCATGACTGCT	59.981	AGGGATCATGACTTCGTTGG	59.927	362	708	347
>TRINITY_DN18_c0_g1_i14|10068623:10069437|10069023:10069037	>MK1507	TGTTCCAACAAAACCCCAAT	60.066	CAACAAACCCATCACCATCA	60.216	323	447	125
>TRINITY_DN18_c0_g1_i14|10069203:10070018|10069603:10069618	>MK1508	ATGGGTACCTCCCAAAGGAC	60.052	AAGAACCATGCTGCGAAAAT	59.713	199	531	333
>TRINITY_DN18_c0_g1_i14|10071782:10072599|10072182:10072199	>MK1509	TTACTGTCTGCGGTGTGTCTG	59.954	AGACGGAGGAGATTGGCTCT	60.358	265	583	319
>TRINITY_DN18_c0_g1_i14|10074853:10075670|10075253:10075270	>MK1510	GCGAAAGAGTTTGCACTTCC	60	TCCTCTCTTCCCTTGACTGC	59.53	187	576	390
>TRINITY_DN18_c0_g1_i14|10079762:10080571|10080162:10080171	>MK1511	GCAGGCAGATTGTGTGTTGT	59.758	TCTGTCATCCTCCGCTTCTT	59.95	170	481	312
>TRINITY_DN18_c0_g1_i14|10085877:10086690|10086277:10086290	>MK1512	TGGCCACCATCTCAGTTGTA	60.112	CATGAGACTGTCGACGGAAA	59.831	172	496	325
>TRINITY_DN18_c0_g1_i14|10088099:10088913|10088499:10088513	>MK1513	AACCAGTGATGGTGATGCAA	59.967	GTGGGCAAGTACCCGTTAGA	59.993	298	481	184
>TRINITY_DN18_c0_g1_i14|10089250:10090073|10089650:10089673	>MK1514	TGATGATGACGAGAGGCAAG	59.942	TCGATTCCAGACCTTTGTCC	60.05	290	630	341
>TRINITY_DN18_c0_g1_i14|10103536:10104355|10103936:10103955	>MK1515	CTTCTTCACTGCCCCTTCTG	59.982	CTTCTTCACTGCCCCTTCTG	59.982	328	616	289
>TRINITY_DN18_c0_g1_i14|10110214:10111031|10110614:10110631	>MK1516	GGCAGCAACAGAGACACAAA	60.032	GACGGAAGAGCAGAAAGTGG	59.989	180	471	292
>TRINITY_DN18_c0_g1_i14|10120084:10120898|10120484:10120498	>MK1517	ATGGCAAATGAAGTGGGAAC	59.797	CTCCAGGCTTCAAGGACATC	59.803	291	583	293
>TRINITY_DN18_c0_g1_i14|10121643:10122452|10122043:10122052	>MK1518	TCAATTCATTCGCAAGATGG	59.622	AAGAGGAAGCGACATCAACG	60.397	162	436	275
>TRINITY_DN18_c0_g1_i14|10125276:10126093|10125676:10125693	>MK1519	CGTGAGCAACAAGGAGTTCA	60.025	AAAACTTGCAGCCTCGAAAA	59.996	381	696	316
>TRINITY_DN18_c0_g1_i14|10145815:10146624|10146215:10146224	>MK1520	AAAAGGACCGCTCCAAAGTC	60.61	GAGAGCAAGCTGGTCAAAGG	60.134	260	598	339
>TRINITY_DN18_c0_g1_i14|10146839:10147653|10147239:10147253	>MK1521	GGAAGGCGGAGATAAAGACC	60.039	ATCAATACATTCCCGGCAGA	60.296	224	614	391
>TRINITY_DN18_c0_g1_i14|10146860:10147674|10147260:10147274	>MK1521	GGAAGGCGGAGATAAAGACC	60.039	ATCAATACATTCCCGGCAGA	60.296	203	593	391
>TRINITY_DN18_c0_g1_i14|10147488:10148302|10147888:10147902	>MK1522	GGCGGAGGAGGAAGAAGTAG	60.34	GGCACTCCATCACAGTCCTT	60.12	353	585	233
>TRINITY_DN18_c0_g1_i14|10147509:10148323|10147909:10147923	>MK1523	ACGAGGAGGAGGAGGAGAAA	60.328	GGCACTCCATCACAGTCCTT	60.12	376	564	189
>TRINITY_DN18_c0_g1_i14|10147985:10148799|10148385:10148399	>MK1524	AGGGAACAACGAATGTCCTG	59.966	TGCAGAGGAGGAGGAAGAAG	59.673	132	437	306
>TRINITY_DN18_c0_g1_i14|10148024:10148838|10148424:10148438	>MK1525	AGGGAACAACGAATGTCCTG	59.966	GGAGGAGGAGGAAGAAGACG	60.328	93	443	351
>TRINITY_DN18_c0_g1_i14|10148543:10149357|10148943:10148957	>MK1526	GGATTTCCGCTGGATCAATA	59.862	GGAAGGCGAAGGTAAAGACC	60.074	325	626	302
>TRINITY_DN18_c0_g1_i14|10148573:10149387|10148973:10148987	>MK1526	GGATTTCCGCTGGATCAATA	59.862	GGAAGGCGAAGGTAAAGACC	60.074	295	596	302
>TRINITY_DN18_c0_g1_i14|10148880:10149689|10149280:10149289	>MK1527	CTCGCCTCGTTGGTCTTTAC	59.875	GGATGGAGGGGAGAGAGAAG	60.149	259	618	360
>TRINITY_DN18_c0_g1_i14|10148893:10149702|10149293:10149302	>MK1527	CTCGCCTCGTTGGTCTTTAC	59.875	GGATGGAGGGGAGAGAGAAG	60.149	246	605	360
>TRINITY_DN18_c0_g1_i14|10156891:10157700|10157291:10157300	>MK1528	CCGTCTCTTGCCTTCTCTTG	60.126	CAAAGGGCCAATAGTCCAAA	59.931	350	696	347
>TRINITY_DN18_c0_g1_i14|10156931:10157745|10157331:10157345	>MK1529	CAAACGCAGGCTCTCTCTCT	59.891	CCCTCCTGTTGCCTGAAATA	60.066	349	717	369
>TRINITY_DN18_c0_g1_i14|10175454:10176268|10175854:10175868	>MK1530	GGGTTCGATGACGAGGATTA	59.894	GGAGATGGAAACAGGCAAAA	60.051	366	530	165
>TRINITY_DN18_c0_g1_i14|10176851:10177665|10177251:10177265	>MK1531	GGCCTTCAAGATCCACAAAA	60.051	GGAGATGGAAACAGGCAAAA	60.051	188	530	343
>TRINITY_DN18_c0_g1_i14|10187116:10187930|10187516:10187530	>MK1532	TCAAGAACGCTCCATGTCTG	59.984	TCGAGATTCGTCCTCAGCTT	60.096	204	551	348
>TRINITY_DN18_c0_g1_i14|10189214:10190027|10189614:10189627	>MK1533	CCGCCGAGATCTAGAAGAGA	59.67	ACGAGAGAAGTTGCGAGGAG	59.745	361	704	344
>TRINITY_DN18_c0_g1_i14|10211608:10212428|10212008:10212028	>MK1534	AGGACAAGAGGTGGAGAACG	59.3	CCGGAGCCTAGATCTGTTGA	60.353	153	505	353
>TRINITY_DN18_c0_g1_i14|10214373:10215182|10214773:10214782	>MK1535	TGGAAACTTCAACTGGCACA	60.278	GGTGGTTCCAGAGGTTCAAA	59.943	47	430	384
>TRINITY_DN18_c0_g1_i14|10226610:10227419|10227010:10227019	>MK1536	CACCGGCGCACAGATATAGT	61.071	TAGAATGTGGCGTGTGCATT	60.142	224	574	351
>TRINITY_DN18_c0_g1_i14|10232690:10233507|10233090:10233107	>MK1537	TTCGAGTTCGTGATCGACAG	59.984	CTCCGAGAACCCACCTACAA	60.103	179	442	264
>TRINITY_DN18_c0_g1_i14|10234791:10235605|10235191:10235205	>MK1538	AGTACCGCGAGTTCGTCAAG	60.453	CATCCGCAATCAAATCACAC	59.931	366	731	366
>TRINITY_DN18_c0_g1_i14|10247598:10248415|10247998:10248015	>MK1539	TTGCAGAGCTCACGAGAAGA	60.008	GAACTCGTGGTGGAGGATGT	59.969	224	622	399
>TRINITY_DN18_c0_g1_i14|10251500:10252314|10251900:10251914	>MK1540	CAGTCGTCTCCGTCTCCTTC	59.986	TGTTGATCGCGTTTCTCTTG	59.988	276	456	181
>TRINITY_DN18_c0_g1_i14|10273224:10274039|10273624:10273639	>MK1541	AGCTCTTCTCGGTCTGTTGG	59.598	AATGGCTGGAACAGTTTTGG	59.971	115	464	350
>TRINITY_DN18_c0_g1_i14|10274964:10275783|10275364:10275383	>MK1542	CCAACCCCATTCAGTCCTAA	59.784	ATTGCGACAAGCCCTTCTAA	59.845	338	457	120
>TRINITY_DN18_c0_g1_i14|10292631:10293445|10293031:10293045	>MK1543	AAGCTGCCGAGACAGTTGTT	60.058	CATCTCTTGCTGTGCCTTCA	60.136	373	624	252
>TRINITY_DN18_c0_g1_i14|10295070:10295884|10295470:10295484	>MK1544	GCGGAGCTGAGGAAGAAGAT	61.01	AAAGCGTGGGATAACACCAG	59.993	258	617	360
>TRINITY_DN18_c0_g1_i14|10296810:10297627|10297210:10297227	>MK1545	GTGGGATCAAGAGCAGGAAG	59.803	AAAGAGCGCCATGAGAAGAA	60.096	247	557	311
>TRINITY_DN18_c0_g1_i14|10312358:10313175|10312758:10312775	>MK1546	ACGATTTGCTGAGGGTGAAG	60.255	CATGTTTTCCGGTGAGGTCT	59.966	308	660	353
>TRINITY_DN18_c0_g1_i14|10340886:10341695|10341286:10341295	>MK1547	CCTAACGGCACAGCTAAAGG	59.898	TACGTGAGAGCATGGAAACG	59.864	351	676	326
>TRINITY_DN18_c0_g1_i14|10344557:10345366|10344957:10344966	>MK1548	CTCTGAGTGGATCAGGCACA	59.98	TCCTGGTGCTTCTCCTTCAC	60.386	266	530	265
>TRINITY_DN18_c0_g1_i14|10357828:10358642|10358228:10358242	>MK1549	CTTCCGTTGTTTCCAGGTGT	60.005	CGACAAAGAAGAGGCAGAGG	60.126	75	439	365
>TRINITY_DN18_c0_g1_i14|10358484:10359298|10358884:10358898	>MK1550	CTTCCGTTGTTTCCAGGTGT	60.005	CCGTTTTGGAAGTGTTACCG	60.391	75	449	375
>TRINITY_DN18_c0_g1_i14|10360496:10361309|10360896:10360909	>MK1551	GGAAGTTGACGCATGACGAT	61.078	AGCCTTTTGTTCCGTCTCCT	60.247	333	481	149
>TRINITY_DN18_c0_g1_i14|10361588:10362399|10361988:10361999	>MK1552	TTCAGGAAGCTTGGGAGAAA	59.926	AGACGTGGGAAAGCTTGAGA	59.989	144	500	357
>TRINITY_DN18_c0_g1_i14|10369944:10370761|10370344:10370361	>MK1553	GTGCCAACAGTGACATCCAC	60.013	GGAGGGAAAGATGAGATCTGG	60.022	120	518	399
>TRINITY_DN18_c0_g1_i14|10373713:10374527|10374113:10374127	>MK1554	AACAGCATGCGACACAAGAC	59.912	GAGAGGGAAGAGGAGGCAGT	59.952	228	512	285
>TRINITY_DN18_c0_g1_i14|10389336:10390150|10389736:10389750	>MK1555	CTGCTTACAACCCTGGCAAT	60.132	CCAGATGGGTCTGAGGCTAC	59.679	211	580	370
>TRINITY_DN18_c0_g1_i14|10392790:10393599|10393190:10393199	>MK1556	AGTTCTCAGCCATCGCAGTT	60.02	ATCTCCCTCTGTTCCTCGTG	59.254	84	430	347
>TRINITY_DN18_c0_g1_i14|10392882:10393695|10393282:10393295	>MK1557	GAGACCACGAGGAACAGAGG	59.835	TCGCTCCTTCAGGATTGATT	59.773	314	646	333
>TRINITY_DN18_c0_g1_i14|10392913:10393722|10393313:10393322	>MK1557	GAGACCACGAGGAACAGAGG	59.835	TCGCTCCTTCAGGATTGATT	59.773	283	615	333
>TRINITY_DN18_c0_g1_i14|10394877:10395686|10395277:10395286	>MK1558	ACAAACGACCTCCATGGTCT	59.43	CAGCCACCACTTCTCCATCT	60.261	184	574	391
>TRINITY_DN18_c0_g1_i14|10400024:10400833|10400424:10400433	>MK1559	TCATCAGTGTCGGAGTTTCG	59.831	AAGAGCGATAGGGAACGTCA	59.836	175	523	349
>TRINITY_DN18_c0_g1_i14|10416538:10417352|10416938:10416952	>MK1560	TTACAAGAAGGTGCCCATCC	59.933	ATTTCCATGGGTGGTGATGT	59.91	290	533	244
>TRINITY_DN18_c0_g1_i14|10417115:10417929|10417515:10417529	>MK1561	TCGGGTAAGGATATGGTGGA	60.148	TGCATGTGTCCTTGTTCTCG	60.873	188	564	377
>TRINITY_DN18_c0_g1_i14|10426514:10427328|10426914:10426928	>MK1562	ATGGAGAACAAGGTGGTTGC	59.973	TTGATGTTCATGAGCCCGTA	60.073	201	588	388
>TRINITY_DN18_c0_g1_i14|10433747:10434561|10434147:10434161	>MK1563	CTCCCTGAGACCCATGTTGT	59.962	CTCGTATTTGGCTGCTGTGA	60.011	115	512	398
>TRINITY_DN18_c0_g1_i14|10436664:10437481|10437064:10437081	>MK1564	GGCGATCGAGAAGAGTAACG	59.978	CAGCCAATTCAAGCAGATCA	59.948	257	477	221
>TRINITY_DN18_c0_g1_i14|10449125:10449945|10449525:10449545	>MK1565	ATCCGACCACCCTTGTTGT	60.23	ATCTAACCGGAGGAGGAGGA	60.03	77	444	368
>TRINITY_DN18_c0_g1_i14|10449545:10450359|10449945:10449959	>MK1566	CTGCTTCCTCCTGCTCAGAT	59.703	GCCTATGCTGTTGCTGTTGA	60.019	327	726	400
>TRINITY_DN18_c0_g1_i14|10449731:10450551|10450131:10450151	>MK1566	CTGCTTCCTCCTGCTCAGAT	59.703	GCCTATGCTGTTGCTGTTGA	60.019	141	540	400
>TRINITY_DN18_c0_g1_i14|10450435:10451246|10450835:10450846	>MK1567	GGCGTGAGAAGCTTAACCAG	60.015	GGTTCCAAGCAGATGAGAGG	59.803	260	452	193
>TRINITY_DN18_c0_g1_i14|10462460:10463269|10462860:10462869	>MK1568	CTCAGGGGCTGTCCATGTAT	59.95	AAGGAAAACGGAGAGGAAGG	59.685	147	526	380
>TRINITY_DN18_c0_g1_i14|10462478:10463287|10462878:10462887	>MK1568	CTCAGGGGCTGTCCATGTAT	59.95	AAGGAAAACGGAGAGGAAGG	59.685	129	508	380
>TRINITY_DN18_c0_g1_i14|10483539:10484356|10483939:10483956	>MK1569	CCATGGAATCTGAGGAAAGG	59.478	ATGAGGAGGAAGTGCCAAGA	59.803	256	461	206
>TRINITY_DN18_c0_g1_i14|10485569:10486392|10485969:10485992	>MK1570	CTGCTGCTTCAGATGCTCAC	59.887	CAAAAGCATACCCCTTTCCA	59.931	238	633	396
>TRINITY_DN18_c0_g1_i14|10488924:10489738|10489324:10489338	>MK1571	GGTGGTTTTACCAGCAGCAT	60	TCCTCTCACCACGGTAATCC	59.927	217	471	255
>TRINITY_DN18_c0_g1_i14|10528634:10529448|10529034:10529048	>MK1572	CGAGGGAGGCGAGTTTCTAT	60.723	CAGGTAATGGAATCCGGAGA	59.887	339	735	397
>TRINITY_DN18_c0_g1_i14|10532805:10533619|10533205:10533219	>MK1573	TGAAGGGCCAAAGAAAATTG	60.046	TGGGTACTCGGAGGTGAAAG	60.103	266	436	171
>TRINITY_DN18_c0_g1_i14|10543183:10543992|10543583:10543592	>MK1574	GGGAGGAGAGTCTTCCGATT	59.636	ATCCGGTTTCGTAGGGACTT	59.827	121	475	355
>TRINITY_DN18_c0_g1_i14|10552260:10553074|10552660:10552674	>MK1575	CTGGAGGTGAAGGAAATGGA	60.042	CATCTGTGCACGTTTCTGCT	60.056	211	608	398
>TRINITY_DN18_c0_g1_i14|10563071:10563880|10563471:10563480	>MK1576	TCTGTGTGGACAGTCGAGGA	60.454	TTCTGCGGCATTTACTTGTG	59.872	255	467	213
>TRINITY_DN18_c0_g1_i14|10564683:10565502|10565083:10565102	>MK1577	CGACATCATCATCATCCATCA	60.308	CCCGATTGAATGAACAGCTT	60.074	309	702	394
>TRINITY_DN18_c0_g1_i14|10578993:10579810|10579393:10579410	>MK1578	TGACCATTGTCTCTCCCAAA	59.059	GAGTGAGCGTAAGAGCAGCA	59.495	183	474	292
>TRINITY_DN18_c0_g1_i14|10579595:10580415|10579995:10580015	>MK1579	TCCAGTTCCCCATTGATAGC	59.894	GCATCAGACTCGTGTTTCCTC	59.866	159	460	302
>TRINITY_DN18_c0_g1_i14|10580306:10581126|10580706:10580726	>MK1580	CTTCTCATCCCCTTTTGCTG	59.807	GCCCTTTTCATGATCTTCCTC	60.032	161	529	369
>TRINITY_DN18_c0_g1_i14|10582080:10582889|10582480:10582489	>MK1581	CAAGCTTCGTTGCTTCCTCT	59.757	GAGCCACGGAGAGACTTGAG	60.135	336	537	202
>TRINITY_DN18_c0_g1_i14|10590008:10590817|10590408:10590417	>MK1582	CGTGCAATTCAGCCTAGTCA	60.011	AGCATTTAGCAGCGACGATT	60.01	256	549	294
>TRINITY_DN18_c0_g1_i14|10607206:10608020|10607606:10607620	>MK1583	TACATCTCCAACGGGTCCAT	60.195	ACTCCTCTTGTCTGGCCTCA	59.986	350	578	229
>TRINITY_DN18_c0_g1_i14|10613551:10614365|10613951:10613965	>MK1584	CTTGAGACGCACCACTTCAG	59.616	GCTTCTTTTGCGAGAGCTTG	60.407	154	496	343
>TRINITY_DN18_c0_g1_i14|10616174:10616988|10616574:10616588	>MK1585	AAGAAGAAGCCATGGTGGTG	60.111	TGCAAGCATCCAACTTAACG	59.872	369	491	123
>TRINITY_DN18_c0_g1_i14|10616894:10617703|10617294:10617303	>MK1586	AGGATGCTCATTGCTGCTTT	59.985	CTTCCACAATCCCATCTGCT	60.073	189	442	254
>TRINITY_DN18_c0_g1_i14|10620753:10621562|10621153:10621162	>MK1587	GAAGGTTTCGGTTCTGGTCA	60.088	GGGCTGAGAGAAAGGTGAGA	59.53	290	687	398
>TRINITY_DN18_c0_g1_i14|10620803:10621612|10621203:10621212	>MK1587	GAAGGTTTCGGTTCTGGTCA	60.088	GGGCTGAGAGAAAGGTGAGA	59.53	240	637	398
>TRINITY_DN18_c0_g1_i14|10621597:10622406|10621997:10622006	>MK1588	GCTCAAGAGCGTTGAGAAGG	60.277	GAAACCTGCTTACCCGATGA	60.074	255	627	373
>TRINITY_DN18_c0_g1_i14|10638427:10639256|10638827:10638856	>MK1589	TGAAAAGGATGCGAATGTGA	60.197	TTCCTCTCCCTCTCCCTCTC	59.883	260	633	374
>TRINITY_DN18_c0_g1_i14|10639129:10639958|10639529:10639558	>MK1589	TGAAAAGGATGCGAATGTGA	60.197	TTCCTCTCCCTCTCCCTCTC	59.883	257	633	377
>TRINITY_DN18_c0_g1_i14|10640790:10641599|10641190:10641199	>MK1590	CACCAGCAAACAAAAGAGCA	60.027	AAGCAAGCAAAGAGCAGAGC	60.044	373	735	363
>TRINITY_DN18_c0_g1_i14|10648397:10649217|10648797:10648817	>MK1591	CCACTTCACCGTCTGTTTGA	59.72	CGTCGACTTCGGATTTTCTC	59.813	367	651	285
>TRINITY_DN18_c0_g1_i14|10670802:10671611|10671202:10671211	>MK1592	TAAGCTCACCCCTGAGCAAG	60.529	AGTTGCCCAAATCTGTTGGT	59.454	93	492	400
>TRINITY_DN18_c0_g1_i14|10679582:10680401|10679982:10680001	>MK1593	AGTTATGCCCGTTCTGATGG	59.955	TGAAGCACAAGGTAGCAGCA	60.742	200	584	385
>TRINITY_DN18_c0_g1_i14|10686500:10687309|10686900:10686909	>MK1594	GATTAACCCGGAAAGGGAAA	60.123	GGTTGTTGTTCCTGCTGGTT	60.012	307	447	141
>TRINITY_DN18_c0_g1_i14|10691445:10692262|10691845:10691862	>MK1595	ACATTATCCGGCAAGACCAG	59.955	TTGAGAAGCTGCGGTACTGA	59.74	275	533	259
>TRINITY_DN18_c0_g1_i14|10691718:10692532|10692118:10692132	>MK1596	CCAGACGTGAAGAAACCACA	59.72	ATGGAACTTGAGGCTCTGCT	59.043	370	711	342
>TRINITY_DN18_c0_g1_i14|10692914:10693723|10693314:10693323	>MK1597	TGGTCCAACAGCTCAACAAC	59.726	TTCTTGGGGTCTGCGTAATC	60.074	194	439	246
>TRINITY_DN18_c0_g1_i14|10699549:10700366|10699949:10699966	>MK1598	TCCTTGAGGAAGACGATGCT	59.95	GCGGAAGTGAGATTGTGGAT	60.081	205	484	280
>TRINITY_DN18_c0_g1_i14|10730882:10731696|10731282:10731296	>MK1599	CCAGAAGCCTCCTTCCTCTT	59.95	CTCCTCTCTCCCTCACATCG	59.937	201	454	254
>TRINITY_DN18_c0_g1_i14|10740720:10741529|10741120:10741129	>MK1600	ATGGAGAAGAGGTCGGAGGA	61.132	ATCCACCAAGCCACCAATTA	60.192	381	776	396
>TRINITY_DN18_c0_g1_i14|10754896:10755710|10755296:10755310	>MK1601	CAAACGAGAACCGAGAGGTC	59.844	TGCTATCTGCTTCTGCATCG	60.265	353	474	122
>TRINITY_DN18_c0_g1_i14|10757928:10758737|10758328:10758337	>MK1602	ATCAAGAGCAAACGCCAAGT	59.882	AGGAGGTGGTGATGGAAGTG	59.962	352	663	312
>TRINITY_DN18_c0_g1_i14|10782360:10783174|10782760:10782774	>MK1603	GCCTGGATTTAGCAAGCATC	59.813	TGTGGAAAACCGGTCTAAGG	59.964	375	749	375
>TRINITY_DN18_c0_g1_i14|10784549:10785363|10784949:10784963	>MK1604	CTCTCTCCCGTGGTCTCTTG	59.978	ACGGTGTCCTGAGTGCTTCT	59.907	318	664	347
>TRINITY_DN18_c0_g1_i14|10786989:10787803|10787389:10787403	>MK1605	GGCAGGGATTTGTGCATAGT	59.962	GCTCATGAACCCCTCTTTGA	60.195	248	642	395
>TRINITY_DN18_c0_g1_i14|10788729:10789543|10789129:10789143	>MK1606	ATCCTCAAGCCCAGATTCCT	60.037	TGTTCAGACAGAAGCGGTTG	60.025	133	436	304
>TRINITY_DN18_c0_g1_i14|10788933:10789750|10789333:10789350	>MK1607	GATCCGAATCCTGTCTCCAA	60.011	GTTGTTGTTGCCATTGTTGC	60.019	267	456	190
>TRINITY_DN18_c0_g1_i14|10800879:10801688|10801279:10801288	>MK1608	TGCGAACACTCGCTCTCTAA	59.888	TGTAACCCATGTTTGCCTGA	59.964	82	440	359
>TRINITY_DN18_c0_g1_i14|10803096:10803913|10803496:10803513	>MK1609	GACTCCCTACCATCCCATGA	59.737	GCCAGGAAGAAGAGTGTGGA	60.386	376	697	322
>TRINITY_DN18_c0_g1_i14|10803697:10804514|10804097:10804114	>MK1610	TTTAGGACCCAGTTGCTCTCA	59.861	TGACACAGGTCTTTGCTTCG	60.025	345	741	397
>TRINITY_DN18_c0_g1_i14|10810435:10811255|10810835:10810855	>MK1611	GGTGGAAGGAGGAGAAAACC	59.912	GCGAGAAAACTCGACTTGGA	60.517	153	483	331
>TRINITY_DN18_c0_g1_i14|10816636:10817450|10817036:10817050	>MK1612	AAGCACGGAAACGAAGAAGA	59.993	AGCGAAGAGAAGGGTGATGA	59.95	181	579	399
>TRINITY_DN18_c0_g1_i14|10818018:10818832|10818418:10818432	>MK1613	TCCAGTTTCCGACAAGTTCC	60.088	ATCAGGGGAAACAGTCAACG	59.966	183	443	261
>TRINITY_DN18_c0_g1_i14|10818858:10819672|10819258:10819272	>MK1614	AAGAAGGTGCGGAGGATTTT	60.074	TCTCCGGTGAGTTGACGAG	59.963	256	648	393
>TRINITY_DN18_c0_g1_i14|10819026:10819840|10819426:10819440	>MK1614	AAGAAGGTGCGGAGGATTTT	60.074	TCTCCGGTGAGTTGACGAG	59.963	88	480	393
>TRINITY_DN18_c0_g1_i14|10831752:10832569|10832152:10832169	>MK1615	ATTGGGTCCAAGAACACAGC	59.973	CGTGACAATCGCAATCAAAC	60.119	214	593	380
>TRINITY_DN18_c0_g1_i14|10832736:10833559|10833136:10833159	>MK1616	CGGTTGTTGCTCCTTACCAG	60.679	GGTCCAACACATTGGCTCTT	59.973	313	687	375
>TRINITY_DN18_c0_g1_i14|10832937:10833754|10833337:10833354	>MK1616	CGGTTGTTGCTCCTTACCAG	60.679	GGTCCAACACATTGGCTCTT	59.973	112	486	375
>TRINITY_DN18_c0_g1_i14|10869764:10870575|10870164:10870175	>MK1617	CCCGAAAATTGGGATTGAGT	61.042	CGTTGTTCCGTTATCGAGGT	59.993	368	686	319
>TRINITY_DN18_c0_g1_i14|10873229:10874038|10873629:10873638	>MK1618	AGATGGAAAATCGGTGCTTG	60.074	GGGTCCTCGTCCGTAATCTT	60.328	285	491	207
>TRINITY_DN18_c0_g1_i14|10882243:10883052|10882643:10882652	>MK1619	AGACAATGCATGCCTGATGA	60.233	AACTTGGGAGAGGGACGAAT	59.935	86	436	351
>TRINITY_DN18_c0_g1_i14|10885621:10886438|10886021:10886038	>MK1620	AATCACAGCCACACCAATCA	59.967	CCTTCTTTCCCCTCCTCATC	60.008	164	439	276
>TRINITY_DN18_c0_g1_i14|10898376:10899190|10898776:10898790	>MK1621	AAGCAGACGACGACGAGATT	60.02	CTTGGTCTCCCTTTGACGAG	59.837	339	658	320
>TRINITY_DN18_c0_g1_i14|10902051:10902865|10902451:10902465	>MK1622	CGGGAGATTGGAAGAAGAAA	59.24	CAGTGCCATCAGCGAGTCTA	60.16	324	626	303
>TRINITY_DN18_c0_g1_i14|10909812:10910629|10910212:10910229	>MK1623	GGAGCAACTGAGGAAAGTGG	59.844	CAAGCGATCACGAAGTGAGA	60.136	297	693	397
>TRINITY_DN18_c0_g1_i14|10916337:10917169|10916737:10916769	>MK1624	TCTGCTTCGTCACCATCATC	59.794	TGTTTTGGTGCTGCTTCACT	59.49	344	606	263
>TRINITY_DN18_c0_g1_i14|10916865:10917679|10917265:10917279	>MK1625	AGAAGAGCGGACAGATTCCA	59.95	GTCTGGAAGGATGGAGGTGA	60.048	250	474	225
>TRINITY_DN18_c0_g1_i14|10917377:10918194|10917777:10917794	>MK1626	AGATTGGGAAGACGCAAATG	60.074	GATCCTCATCAACGGGCTTA	60.036	273	625	353
>TRINITY_DN18_c0_g1_i14|10922030:10922844|10922430:10922444	>MK1627	ATGGCTCACGAGTTCCTCAC	60.269	GAAACTTGCCGGAGAATCAG	59.813	289	666	378
>TRINITY_DN18_c0_g1_i14|10926230:10927047|10926630:10926647	>MK1628	GCCACAGCCTCATTTCTCAT	60.226	GTCCACCACCACTCTGAACC	60.421	373	533	161
>TRINITY_DN18_c0_g1_i14|10928302:10929122|10928702:10928722	>MK1629	AGGAGGGGAAGAGAGAGCAG	60.088	ACGGTAGGTGGCGTATGGTA	60.27	342	679	338
>TRINITY_DN18_c0_g1_i14|10934227:10935044|10934627:10934644	>MK1630	AGGACTTCGACTCCAGACCA	59.835	ATCAAACGGCCTGAACTGTC	60.119	225	503	279
>TRINITY_DN18_c0_g1_i14|10934619:10935448|10935019:10935048	>MK1631	ACCGGTTTTGGACTCTCCTC	60.489	CATTCCCATTGAGGTGCTCT	60.073	377	692	316
>TRINITY_DN18_c0_g1_i14|10938786:10939597|10939186:10939197	>MK1632	CGTCACGTTTCTCCACTTCA	59.873	GAAAGATCGTGGTGGGACAG	60.51	321	602	282
>TRINITY_DN18_c0_g1_i14|10939002:10939811|10939402:10939411	>MK1633	CTGTCCCACCACGATCTTTC	60.51	GTCACGCTTCACCATCTTCA	59.837	367	558	192
>TRINITY_DN18_c0_g1_i14|10950390:10951199|10950790:10950799	>MK1634	GGATGTTGCAGATGACGATG	60.08	AACCGGAGACGACATGGTAG	59.989	194	589	396
>TRINITY_DN18_c0_g1_i14|10950424:10951235|10950824:10950835	>MK1634	GGATGTTGCAGATGACGATG	60.08	AACCGGAGACGACATGGTAG	59.989	160	555	396
>TRINITY_DN18_c0_g1_i14|10960824:10961650|10961224:10961250	>MK1635	CTTGTATTCATGGGCGGTTT	59.823	GTGGTGGCCAGAGTTAGAGC	59.874	217	582	366
>TRINITY_DN18_c0_g1_i14|10981601:10982418|10982001:10982018	>MK1636	AGCAGAATCCCAAGCAGAGA	60.096	TATTCTTTGCCGGCGTAAAC	60.095	350	718	369
>TRINITY_DN18_c0_g1_i14|10988264:10989073|10988664:10988673	>MK1637	TTCACAGTTTCACGGCTCTG	60.025	TTCTTCGCTGAGAACGGAGT	60.134	147	508	362
>TRINITY_DN18_c0_g1_i14|10990229:10991043|10990629:10990643	>MK1638	TGCCTAGAGGAGGAGGAGGT	60.349	TCCACAATTGAAGCAAGCAC	59.847	264	529	266
>TRINITY_DN18_c0_g1_i14|10993124:10993933|10993524:10993533	>MK1639	TTATTTCCCTGGGTCGACTG	59.926	GACACAGCATACGGACGAGA	59.862	165	510	346
>TRINITY_DN18_c0_g1_i14|10994431:10995240|10994831:10994840	>MK1640	AGGAGTTCTCGGACCAACG	60.245	CCCACCAAACAACCCATTAC	59.948	378	727	350
>TRINITY_DN18_c0_g1_i14|11009971:11010780|11010371:11010380	>MK1641	TTGGGGTCATGGTTTATTGG	60.418	TTTCTGATGCCTTCCCATTC	60.014	298	665	368
>TRINITY_DN18_c0_g1_i14|11028894:11029707|11029294:11029307	>MK1642	TCCATCCATCATCCTCCATT	60.096	GAGCAATCGACGAGAACACA	59.992	307	468	162
>TRINITY_DN18_c0_g1_i14|11113347:11114156|11113747:11113756	>MK1643	TTCGTATCATCTCCCGAAGG	60.029	CGTCCGTCCTAGCAACTCTC	60.012	275	517	243
>TRINITY_DN18_c0_g1_i14|11114818:11115627|11115218:11115227	>MK1644	CCTGGCCTATACCTGTCCAA	59.948	TTACGAGCAAACGGAGCTTT	60.018	95	459	365
>TRINITY_DN18_c0_g1_i14|11118977:11119791|11119377:11119391	>MK1645	CTTCTCCAAACCGACGACAT	60.111	GCACGACTTTCTCCGAGTTC	59.997	292	473	182
>TRINITY_DN18_c0_g1_i14|11124028:11124842|11124428:11124442	>MK1646	CGTAAGCACGAGAGTGTTGC	59.664	AGTTTTGCATTTTGGGATGG	59.801	82	449	368
>TRINITY_DN18_c0_g1_i14|11125013:11125827|11125413:11125427	>MK1647	ATCGTAAGCGCGAGAGTGTT	60.044	AGTTTTGCATTTTGGGATGG	59.801	77	449	373
>TRINITY_DN18_c0_g1_i14|11132174:11132988|11132574:11132588	>MK1648	GCTGAAGAACCGATCCATGT	60.081	CTCGAAACTCCTTGGTCGAG	59.982	71	451	381
>TRINITY_DN18_c0_g1_i14|11136560:11137377|11136960:11136977	>MK1649	GGAGCCAATACCAACGTGAT	59.82	AGAATCACCGTCTGCATCCT	59.685	295	649	355
>TRINITY_DN18_c0_g1_i14|11137959:11138773|11138359:11138373	>MK1650	TGTGCTTTGTCCTCTCGTTG	60.025	AGCTTCCTTCCCTTTCTTGG	59.821	91	454	364
>TRINITY_DN18_c0_g1_i14|11143780:11144589|11144180:11144189	>MK1651	ACATCGCGTTGATGGGTTAT	60.221	GGCTCCAAACTTCTTCCTGA	59.405	289	482	194
>TRINITY_DN18_c0_g1_i14|11143997:11144811|11144397:11144411	>MK1652	TGGAGAGAGAGAGCGTGGTT	60.135	GCCACATTCTGTCGGAGAAG	60.801	180	528	349
>TRINITY_DN18_c0_g1_i14|11150094:11150917|11150494:11150517	>MK1653	ACCCGAACCATCTCCCTAAC	60.19	CCAAGTGAAGAACCCCAAGA	60.081	252	608	357
>TRINITY_DN18_c0_g1_i14|11151633:11152450|11152033:11152050	>MK1654	AACCAACAGAGCCAAGAACG	60.291	CAGAATCGGAGGTGGAAGAA	60.187	140	525	386
>TRINITY_DN18_c0_g1_i14|11153447:11154261|11153847:11153861	>MK1655	CGAGGTGTTTGAGACGACAA	59.873	ATGCGATGTTGCTGCTTATG	59.862	180	562	383
>TRINITY_DN18_c0_g1_i14|11153572:11154386|11153972:11153986	>MK1655	CGAGGTGTTTGAGACGACAA	59.873	ATGCGATGTTGCTGCTTATG	59.862	55	437	383
>TRINITY_DN18_c0_g1_i14|11153857:11154668|11154257:11154268	>MK1656	CCTCCGTGGCTCTTGTCTAC	59.867	CGAGGCCAAGTATTGAAAGG	59.702	170	436	267
>TRINITY_DN18_c0_g1_i14|11160610:11161423|11161010:11161023	>MK1657	AGCCGAGCAGGAGTACAGAC	59.628	TGGGAAGAACCCATAAACCA	60.162	215	579	365
>TRINITY_DN18_c0_g1_i14|11163576:11164390|11163976:11163990	>MK1658	TAATCTCACGCAAGCCCTCT	59.978	AGGGAGCTCGGAAGCTAGTC	60.117	329	695	367
>TRINITY_DN18_c0_g1_i14|11164130:11164944|11164530:11164544	>MK1659	TCACAGCACCTAACCTCACG	59.897	ACACTGCTGAACCGTCCTTC	60.307	319	715	397
>TRINITY_DN18_c0_g1_i14|11182746:11183560|11183146:11183160	>MK1660	AATGACTTCGACGCTTTCGT	59.882	TGTACACGAGAAGCCAGCAC	60.056	214	605	392
>TRINITY_DN18_c0_g1_i14|11193378:11194189|11193778:11193789	>MK1661	TTTTGGCGGTGGTTATTAGG	59.826	GGGTACGAAATGAAGCGAAA	60.074	356	671	316
>TRINITY_DN18_c0_g1_i14|11193654:11194465|11194054:11194065	>MK1662	TTTCGCTTCATTTCGTACCC	60.074	TTGGATTCGCATAGCTCTCA	59.523	376	773	398
>TRINITY_DN18_c0_g1_i14|11196521:11197335|11196921:11196935	>MK1663	CGCCGGAGAAGAGTGATAAG	59.971	GTGATGTCACGCGCTAAGAA	60.019	326	545	220
>TRINITY_DN18_c0_g1_i14|11202750:11203564|11203150:11203164	>MK1664	ATGTCAACGCATGTCCAAAA	59.972	TTGCTGGGTTCTTTGTCCTC	60.232	306	536	231
>TRINITY_DN18_c0_g1_i14|11203719:11204540|11204119:11204140	>MK1665	TGGGTCTCCGATATCCTCTG	60.027	TTCTTCCACCAACACCATCA	59.935	250	573	324
>TRINITY_DN18_c0_g1_i14|11205462:11206271|11205862:11205871	>MK1666	GAAAGGCAACGTGGATGATT	59.939	TCCAAGGTAAAAGCGTCTGG	60.241	323	676	354
>TRINITY_DN18_c0_g1_i14|11209041:11209864|11209441:11209464	>MK1667	GGTGGGCTGTTGTTCAAGAT	59.973	CGACGTCACCAGCTTCTTTC	60.975	252	506	255
>TRINITY_DN18_c0_g1_i14|11211755:11212572|11212155:11212172	>MK1668	CTAGCACCACTCCCAACCAT	59.989	ACTATCGGCGTGAAGAATCG	60.235	378	686	309
>TRINITY_DN18_c0_g1_i14|11214809:11215626|11215209:11215226	>MK1669	ATGGCCTGGAAGCATTAGAC	59.154	GCGTTAGAGTCAGAAGATGATGA	58.617	140	464	325
>TRINITY_DN18_c0_g1_i14|11215602:11216422|11216002:11216022	>MK1670	GGGAAGAATTACGTGGAGGA	58.981	TCTTCGCAAACCTCGCTATT	59.982	177	526	350
>TRINITY_DN18_c0_g1_i14|11220452:11221261|11220852:11220861	>MK1671	TTCTGAAACGGCTCGGTTAT	59.708	CCATTTGTTGGGTTGCTTCT	59.971	263	546	284
>TRINITY_DN18_c0_g1_i14|11221642:11222451|11222042:11222051	>MK1672	TCGCCATGATCCTGATTACA	60.033	CCATTTGTTGGGTTGCTTCT	59.971	184	545	362
>TRINITY_DN18_c0_g1_i14|11227805:11228622|11228205:11228222	>MK1673	CGCTGGCGTAAGAGAAGAAC	60.154	TGTTTTGGACCCCTGGTTTA	60.198	356	524	169
>TRINITY_DN18_c0_g1_i14|11229948:11230765|11230348:11230365	>MK1674	GGCAGCTTATGTCCAAGCAT	60.243	TGTTTTGGACCCCTGGTTTA	60.198	288	524	237
>TRINITY_DN18_c0_g1_i14|11232647:11233467|11233047:11233067	>MK1675	CGGGTTGGAGCTTAATCGTA	60.089	CAGCACAAACCACAACCATC	60.008	344	717	374
>TRINITY_DN18_c0_g1_i14|11249121:11249930|11249521:11249530	>MK1676	GTCAAAACAGGCTCCATCGT	60.119	CAGCCTTGTGGGAGAAACAT	60.111	362	752	391
>TRINITY_DN18_c0_g1_i14|11266521:11267335|11266921:11266935	>MK1677	GATCGATACGTTGCCTGGTT	59.962	AATCTGAGGGACCCAAATCC	60.133	263	464	202
>TRINITY_DN18_c0_g1_i14|11282660:11283469|11283060:11283069	>MK1678	GATGATTAAGGCGGAGGTGA	60.036	TGAGAAGACGAGCAATCGTG	60.136	63	454	392
>TRINITY_DN18_c0_g1_i14|11295238:11296055|11295638:11295655	>MK1679	TCAGAAAGCGAAGGAGAGGA	60.21	GAGAGGGTCTCGATGCCTATT	59.688	375	662	288
>TRINITY_DN18_c0_g1_i14|11295256:11296070|11295656:11295670	>MK1679	TCAGAAAGCGAAGGAGAGGA	60.21	GAGAGGGTCTCGATGCCTATT	59.688	357	644	288
>TRINITY_DN18_c0_g1_i14|11299339:11300153|11299739:11299753	>MK1680	AATGGTGTTCGTGGCCTTAC	59.859	CGGGCTTTCGATTAGAGACA	60.344	156	447	292
>TRINITY_DN18_c0_g1_i14|11302380:11303194|11302780:11302794	>MK1681	AGGCCCTCAGGTTCAGAAAG	60.756	TCTGGGCAATCCTGAAAATC	60.014	342	513	172
>TRINITY_DN18_c0_g1_i14|11312612:11313426|11313012:11313026	>MK1682	CAGCAGCAGCAACAACAAAT	60.058	GGATGGTTTGCCAGTAAGGA	59.933	378	636	259
>TRINITY_DN18_c0_g1_i14|11312642:11313456|11313042:11313056	>MK1682	CAGCAGCAGCAACAACAAAT	60.058	GGATGGTTTGCCAGTAAGGA	59.933	348	606	259
>TRINITY_DN18_c0_g1_i14|11318268:11319085|11318668:11318685	>MK1683	AAACATTGATCGGGAAGCAG	60.074	CGACCCAACATCATCCATTT	60.582	159	532	374
>TRINITY_DN18_c0_g1_i14|11318310:11319124|11318710:11318724	>MK1683	AAACATTGATCGGGAAGCAG	60.074	CGACCCAACATCATCCATTT	60.582	117	490	374
>TRINITY_DN18_c0_g1_i14|11321863:11322672|11322263:11322272	>MK1684	GTAGCGGGGATAGGCTTAGG	60.075	GAGCGGTGAAGAGGAGAATG	59.95	206	544	339
>TRINITY_DN18_c0_g1_i14|11333798:11334612|11334198:11334212	>MK1685	TGCAGAAAGAGGCAGAGGTT	60.134	GATCCAACCGATTTGACCAG	60.317	134	519	386
>TRINITY_DN18_c0_g1_i14|11334149:11334963|11334549:11334563	>MK1686	TTTGGAGCCGAGTGAATACC	60.074	GTTGTTGATCTGGCCAACCT	59.973	335	684	350
>TRINITY_DN18_c0_g1_i14|11336404:11337218|11336804:11336818	>MK1687	CCGAGTCTTGTCTGAACGAA	59.007	TTTTGGTGGGTTTGTCATCA	59.792	370	558	189
>TRINITY_DN18_c0_g1_i14|11338347:11339161|11338747:11338761	>MK1688	TGGTTATGGTTATGGCAGCA	59.953	CACCTCCTTGACCCATCACT	59.962	225	463	239
>TRINITY_DN18_c0_g1_i14|11347670:11348487|11348070:11348087	>MK1689	CGGTGGAGAGTTCTTCGAGT	59.45	GAAGACTCGGGTCGAAGTTG	59.844	362	699	338
>TRINITY_DN18_c0_g1_i14|11351947:11352760|11352347:11352360	>MK1690	CAGCACCTCTTTCAGTTCTGAGT	60.103	GTTCCCACCGACAAATTCAT	59.653	352	719	368
>TRINITY_DN18_c0_g1_i14|11352128:11352942|11352528:11352542	>MK1690	CAGCACCTCTTTCAGTTCTGAGT	60.103	GTTCCCACCGACAAATTCAT	59.653	171	538	368
>TRINITY_DN18_c0_g1_i14|11354296:11355110|11354696:11354710	>MK1691	AAGGAGTGGGATGGGTTCTT	59.795	CCCACCTTCCTTCAACACAT	59.82	147	455	309
>TRINITY_DN18_c0_g1_i14|11356220:11357043|11356620:11356643	>MK1692	AACAGCAAGTGCAAGAGCAA	59.788	CTCCGGAAGCTCACTAAACG	60.008	324	476	153
>TRINITY_DN18_c0_g1_i14|11365509:11366323|11365909:11365923	>MK1693	TCGCGTACCTCCGTTTAGTC	60.27	GTTTTGGGGATCTTGGGAAT	59.996	366	632	267
>TRINITY_DN18_c0_g1_i14|11386832:11387652|11387232:11387252	>MK1694	GGATGAACAACCACCGTCTC	60.372	TCTGCTCCGGTAACGAAACT	59.875	192	502	311
>TRINITY_DN18_c0_g1_i14|11388969:11389792|11389369:11389392	>MK1695	AAGGATGCCAAGAAGCAGAA	59.955	ACATGTGCGATTCCCTTAGC	60.103	339	610	272
>TRINITY_DN18_c0_g1_i14|11388996:11389810|11389396:11389410	>MK1695	AAGGATGCCAAGAAGCAGAA	59.955	ACATGTGCGATTCCCTTAGC	60.103	312	583	272
>TRINITY_DN18_c0_g1_i14|11389464:11390278|11389864:11389878	>MK1696	AAGGCATTGGAACTGAATGG	59.933	GTTGCTGCTGGTGATGTTGT	59.758	144	523	380
>TRINITY_DN18_c0_g1_i14|11393580:11394394|11393980:11393994	>MK1697	GGAAGCAGAGGATGATGAGG	59.761	CACATCGCTCTCCGATAACA	59.823	380	774	395
>TRINITY_DN18_c0_g1_i14|11406059:11406873|11406459:11406473	>MK1698	GGGGAGGAGGTTTGGTATGT	60.052	TTGCTCAATGGAGTCTGTGC	59.992	247	479	233
>TRINITY_DN18_c0_g1_i14|11412520:11413334|11412920:11412934	>MK1699	AGCGACCGGTTTAGCTTACA	59.904	CCTCGACCTCCATAACCAGA	60.065	234	515	282
>TRINITY_DN18_c0_g1_i14|11419453:11420270|11419853:11419870	>MK1700	CCTCCTGCCTTCTTCCTTCT	59.95	CAGACGCCAACTTCTCCTTC	59.989	367	545	179
>TRINITY_DN18_c0_g1_i14|11430914:11431723|11431314:11431323	>MK1701	ATCACCACGTACCTGCAACA	60.032	AGGGCAAAAGGAAAAGGAGA	60.18	184	510	327
>TRINITY_DN18_c0_g1_i14|11431812:11432621|11432212:11432221	>MK1702	TACATATCGCCACAGCTTGC	59.862	GCCTTCGTGGTTCGTAACAT	60	267	518	252
>TRINITY_DN18_c0_g1_i14|11434584:11435398|11434984:11434998	>MK1703	CTTGCCTTCCCTCCTCTTCT	59.95	AAGTTCTGCCGTGATCTGCT	60.02	374	609	236
>TRINITY_DN18_c0_g1_i14|11435166:11435980|11435566:11435580	>MK1704	CTTGCCTTCCCTCCTCTTCT	59.95	AGTCGGAACAAGCAAACACC	60.156	374	772	399
>TRINITY_DN18_c0_g1_i14|11436177:11436986|11436577:11436586	>MK1705	AGTATGTTCCACACGCTCACA	59.228	CTTCTCCTTCGACGACCTTG	59.982	367	731	365
>TRINITY_DN18_c0_g1_i14|11447762:11448576|11448162:11448176	>MK1706	TCAGCAGAAGGCAAGTGAAA	59.716	ATCATCATCGAAGGCAGAGG	60.181	297	694	398
>TRINITY_DN18_c0_g1_i14|11448023:11448837|11448423:11448437	>MK1707	TGTGCAGAAGACGACAGCTC	60.343	CAGGGTCCTGGAGAGTGAAA	60.229	159	491	333
>TRINITY_DN18_c0_g1_i14|11448049:11448863|11448449:11448463	>MK1708	TTCTTCTTCCTCTGCCTTCG	59.688	AGCTGCTCTCCTCCTCCTCT	59.854	380	714	335
>TRINITY_DN18_c0_g1_i14|11452868:11453682|11453268:11453282	>MK1709	GGGTCAATACTGGCGGTAGA	59.955	AACCAGAGCCGTTGATGAAG	60.255	130	516	387
>TRINITY_DN18_c0_g1_i14|11453424:11454241|11453824:11453841	>MK1710	ACCCGGATCAAGGAGAGAAT	59.896	GCCAGATTTCGTAGGCAGAG	59.978	225	535	311
>TRINITY_DN18_c0_g1_i14|11459899:11460708|11460299:11460308	>MK1711	CCCCTCCCTCTACCTGAAAC	59.928	CCTCCGAGCTCATCGTAGAC	59.973	319	473	155
>TRINITY_DN18_c0_g1_i14|11470628:11471445|11471028:11471045	>MK1712	TGAGGAGCTCTCTGGGCTAA	60.232	AAGAGCCATGGGAGATGTTG	60.073	251	647	397
>TRINITY_DN18_c0_g1_i14|11472826:11473643|11473226:11473243	>MK1713	CTTCCGGATCGTACTGGTGT	59.989	TGCTTCTTGTTCTGGTGACG	60.025	226	483	258
>TRINITY_DN18_c0_g1_i14|11472865:11473685|11473265:11473285	>MK1713	CTTCCGGATCGTACTGGTGT	59.989	TGCTTCTTGTTCTGGTGACG	60.025	187	444	258
>TRINITY_DN18_c0_g1_i14|11474130:11474944|11474530:11474544	>MK1714	ACCATCCTGACTGCATCCTC	60.08	CCAACCTGGTCTCTCTCTGC	59.986	281	609	329
>TRINITY_DN18_c0_g1_i14|11477578:11478392|11477978:11477992	>MK1715	GAGGGATGGTGGTGAGATTG	60.326	TCGACCTCCTGCTTCTCTTC	59.679	302	576	275
>TRINITY_DN18_c0_g1_i14|11484209:11485023|11484609:11484623	>MK1716	ATCAAAGGGTTTGCTGGTTG	59.971	AGTAGCGAGAGGGGACGTTT	60.268	168	510	343
>TRINITY_DN18_c0_g1_i14|11489619:11490448|11490019:11490048	>MK1717	CGTTAGACACAGCACCTCCA	59.897	CATCTCTGTCTTGCGAACCA	59.984	379	585	207
>TRINITY_DN18_c0_g1_i14|11492262:11493071|11492662:11492671	>MK1718	AACAGCTTCTTCTGCGTTTGA	60.183	AACAGGAGAGACACGCAAGC	60.599	249	567	319
>TRINITY_DN18_c0_g1_i14|11493500:11494309|11493900:11493909	>MK1719	CGATGAACCGTCCCTTCTAA	60.066	ACTGAGCAGGAGGACCAAGA	59.986	380	555	176
>TRINITY_DN18_c0_g1_i14|11495300:11496109|11495700:11495709	>MK1720	CGATGAACCGTCCCTTCTAA	60.066	TTCATCACCTCGTCTTGCAG	59.984	380	509	130
>TRINITY_DN18_c0_g1_i14|11495830:11496639|11496230:11496239	>MK1721	CTCCAACACCGTCATCCTCT	60.112	CCCTCACCTTCTCCAAAACA	60.081	271	611	341
>TRINITY_DN18_c0_g1_i14|11496998:11497807|11497398:11497407	>MK1722	GCAGCTTCTTCACCAACCA	59.976	CCTAACCTCCGGATCCTCAT	60.285	249	520	272
>TRINITY_DN18_c0_g1_i14|11502274:11503087|11502674:11502687	>MK1723	GGCATTGGGATTACAACTCG	60.331	TCATCGTCTCCTTGGCTTTC	60.34	147	538	392
>TRINITY_DN18_c0_g1_i14|11502307:11503116|11502707:11502716	>MK1723	GGCATTGGGATTACAACTCG	60.331	TCATCGTCTCCTTGGCTTTC	60.34	114	505	392
>TRINITY_DN18_c0_g1_i14|11509920:11510734|11510320:11510334	>MK1724	GAAGGAGAAAGCAGGAGCAA	59.694	TGAAAAGGTGGAATGCATGA	60.049	157	469	313
>TRINITY_DN18_c0_g1_i14|11511421:11512235|11511821:11511835	>MK1724	GAAGGAGAAAGCAGGAGCAA	59.694	TGAAAAGGTGGAATGCATGA	60.049	157	469	313
>TRINITY_DN18_c0_g1_i14|11513392:11514201|11513792:11513801	>MK1725	TCGGAACCATTCATTTCTCC	59.871	GGTTGGTGACTTGGTGTGTG	59.89	181	465	285
>TRINITY_DN18_c0_g1_i14|11527013:11527826|11527413:11527426	>MK1726	GTGGCGACGAAGAAGAAGAC	59.997	AGCGTCAGGAACAGGCTTTA	60.015	140	480	341
>TRINITY_DN18_c0_g1_i14|11527191:11528005|11527591:11527605	>MK1727	TCACTGCAAGTGTGGATGGT	60.162	GGGGAAATGATGAAGGGAAT	59.959	355	706	352
>TRINITY_DN18_c0_g1_i14|11541194:11542008|11541594:11541608	>MK1728	ATGGTGGTGGTGGTAAGGAA	60.088	TGACTGGAGGTCGCTCTTTT	59.989	376	707	332
>TRINITY_DN18_c0_g1_i14|11541257:11542066|11541657:11541666	>MK1728	ATGGTGGTGGTGGTAAGGAA	60.088	TGACTGGAGGTCGCTCTTTT	59.989	313	644	332
>TRINITY_DN18_c0_g1_i14|11541639:11542456|11542039:11542056	>MK1729	GTCTCGTCAGGCCTCTTTTG	59.989	ATCTGAGAAGCGATGGTGGT	59.685	267	656	390
>TRINITY_DN18_c0_g1_i14|11541808:11542622|11542208:11542222	>MK1729	GTCTCGTCAGGCCTCTTTTG	59.989	ATCTGAGAAGCGATGGTGGT	59.685	98	487	390
>TRINITY_DN18_c0_g1_i14|11550636:11551450|11551036:11551050	>MK1730	ATTTGCGGTCTCAGCTCACT	60.02	TCTTGCGTTTTGTACGATGC	59.879	318	655	338
>TRINITY_DN18_c0_g1_i14|11559230:11560044|11559630:11559644	>MK1730	ATTTGCGGTCTCAGCTCACT	60.02	TCTTGCGTTTTGTACGATGC	59.879	318	655	338
>TRINITY_DN18_c0_g1_i14|11560568:11561382|11560968:11560982	>MK1731	AAAGGGTTGAGGAAGCTGGT	60.11	ACGAAGATCCCAAGAAACGA	59.67	157	446	290
>TRINITY_DN18_c0_g1_i14|11564254:11565071|11564654:11564671	>MK1732	CCTCGGCTTCCTCTCTACCT	59.972	TGTTAGCCAGCCGGTTTTAG	60.257	269	605	337
>TRINITY_DN18_c0_g1_i14|11572373:11573182|11572773:11572782	>MK1733	AGCCAAAGTCTGCTGATGCT	60.164	CCTTGTTACAGCCTCCTTGC	59.875	71	456	386
>TRINITY_DN18_c0_g1_i14|11573658:11574467|11574058:11574067	>MK1734	ACAACTCCAAGTGGGCATTC	59.973	GCAACTTCACCTCCCTTGTT	59.187	119	469	351
>TRINITY_DN18_c0_g1_i14|11580572:11581386|11580972:11580986	>MK1735	GGCAGTACCAGGAAGTCACC	59.579	CAACAAATCTGCCTTGCTCA	59.988	230	561	332
>TRINITY_DN18_c0_g1_i14|11580960:11581774|11581360:11581374	>MK1736	TGAGCAAGGCAGATTTGTTG	59.988	CTGATTGTGGCTGCTGGTAA	59.864	154	500	347
>TRINITY_DN18_c0_g1_i14|11581414:11582223|11581814:11581823	>MK1737	CAAGAGCCAAGAGGCTCAAC	60.134	CAAGTACCTTCAACGCAGCA	60.05	303	619	317
>TRINITY_DN18_c0_g1_i14|11581516:11582327|11581916:11581927	>MK1737	CAAGAGCCAAGAGGCTCAAC	60.134	CAAGTACCTTCAACGCAGCA	60.05	201	517	317
>TRINITY_DN18_c0_g1_i14|11590853:11591670|11591253:11591270	>MK1738	CCATGATCAAAATGGGGAAC	59.991	CCTTCATCGTCTTCCTCTGC	59.95	85	442	358
>TRINITY_DN18_c0_g1_i14|11593367:11594181|11593767:11593781	>MK1739	GCGCAAGGAAATCTTGTGAT	60.221	GCTTGTCACATGGCTCTTCA	59.992	282	565	284
>TRINITY_DN18_c0_g1_i14|11594232:11595046|11594632:11594646	>MK1740	GGTTTGCTGGTTTTGCATCT	60.118	GCTTCCACCTCCGTATACCA	59.955	377	705	329
>TRINITY_DN18_c0_g1_i14|11616059:11616873|11616459:11616473	>MK1741	CCTCTGGCTTGGGCTATTTT	60.573	GTCGAGATTGGGGATGGTT	59.728	134	487	354
>TRINITY_DN18_c0_g1_i14|11616271:11617080|11616671:11616680	>MK1742	CGATGTGAACAACGGAAACA	60.552	ATCGATCTCGTCGGAAACAC	60.081	322	636	315
>TRINITY_DN18_c0_g1_i14|11621083:11621900|11621483:11621500	>MK1743	TTGTCGTCGTTTGCCTACAG	59.904	CCCAAGCTTTCCTTCCTTCT	59.821	293	635	343
>TRINITY_DN18_c0_g1_i14|11629253:11630062|11629653:11629662	>MK1744	AAGAAGCCATTGCGCTAAAA	59.985	AGAATGTCAGCCGAACCATC	60.081	302	644	343
>TRINITY_DN18_c0_g1_i14|11634755:11635569|11635155:11635169	>MK1745	CGCCCAGCTTACCTACAAAG	59.898	GCGGTTGCATATTTACAAGGA	59.978	125	457	333
>TRINITY_DN18_c0_g1_i14|11641992:11642801|11642392:11642401	>MK1746	AAGAAGCCATTGCGCTAAAA	59.985	GTCGCCTTTTCTTCCTTCCT	59.827	302	488	187
>TRINITY_DN18_c0_g1_i14|11645189:11646004|11645589:11645604	>MK1747	TCATCATGGAGGGAAGACAA	59.009	TCATCAAACCCAATCCCTGT	60.173	380	720	341
>TRINITY_DN18_c0_g1_i14|11658712:11659529|11659112:11659129	>MK1748	TGTCTATGAGCGGTTTGCTG	60.011	AGAGCATCATCCCCTTTCCT	60.037	319	532	214
>TRINITY_DN18_c0_g1_i14|11669610:11670433|11670010:11670033	>MK1749	AGACCAGGCAGGATGATTTG	60.073	GCAGGAGATTACGGGGTGTA	59.955	255	484	230
>TRINITY_DN18_c0_g1_i14|11669714:11670528|11670114:11670128	>MK1750	CTGCTTCTCTCCCGCTTCTA	59.853	ACACCGAAAGTCCACCAGTC	60.009	377	688	312
>TRINITY_DN18_c0_g1_i14|11672458:11673272|11672858:11672872	>MK1751	TGTGCCTCACACAAAAGCAT	60.31	ATGATGATGATTCCGGCTCT	59.469	262	648	387
>TRINITY_DN18_c0_g1_i14|11672697:11673514|11673097:11673114	>MK1752	AAAGAGCCGGAGTCATCATC	59.243	AAGCGAAAACGTTCTGTTCA	58.554	148	455	308
>TRINITY_DN18_c0_g1_i14|11690776:11691590|11691176:11691190	>MK1753	CCACCAACTGAGCCAAAACT	60.149	CCCATAACCCCAACCTTCTT	60.046	137	480	344
>TRINITY_DN18_c0_g1_i14|11695656:11696473|11696056:11696073	>MK1754	CCGTTATCTCTCGCGTTCTC	59.978	GTTCATCATGGAGGCGATCT	60.042	337	537	201
>TRINITY_DN18_c0_g1_i14|11703920:11704729|11704320:11704329	>MK1755	CGGTGTCTCCTTGTGGTTTT	60.005	AACCGAGGAAAAGGGAGAGA	60.183	136	521	386
>TRINITY_DN18_c0_g1_i14|11704019:11704828|11704419:11704428	>MK1756	GATTATGTGGTGGCGAGCTT	60.103	CGGAGAGCATATCGGTAGGA	60.192	91	473	383
>TRINITY_DN18_c0_g1_i14|11704278:11705092|11704678:11704692	>MK1757	TCGGTTTGCTCTTTGCTCTT	60.132	AGGAACCACCAGTGAAGTCG	60.151	158	516	359
>TRINITY_DN18_c0_g1_i14|11710517:11711331|11710917:11710931	>MK1758	TCTGATCTTGAGCGAGACGA	59.812	GAGAAGATGGCAAACGCTTC	59.962	348	669	322
>TRINITY_DN18_c0_g1_i14|11726880:11727697|11727280:11727297	>MK1759	ACACACAGGCCATGCTTGAT	61.56	AGAACTCGCCACAAACTCGT	59.914	274	673	400
>TRINITY_DN18_c0_g1_i14|11747566:11748380|11747966:11747980	>MK1760	AATCCGTAGCAGCAGAGCAT	60.007	CAGTAGCGGATCCAGGAGAG	59.966	309	605	297
>TRINITY_DN18_c0_g1_i14|11752018:11752835|11752418:11752435	>MK1761	AGGAACCTCCCCATCTTCTG	60.447	TTAGCTTTCCTCCTCCACGA	59.948	338	673	336
>TRINITY_DN18_c0_g1_i14|11753944:11754755|11754344:11754355	>MK1762	GGCGTTGTTTCTTCGGTTTA	60.11	AACCACCGGACATGAAGTTT	59.308	356	745	390
>TRINITY_DN18_c0_g1_i14|11754508:11755317|11754908:11754917	>MK1763	CCACCGACTTTTGTTTTCGT	60.008	TCCTCTCCAAGGTTTCTTGC	59.405	205	553	349
>TRINITY_DN18_c0_g1_i14|11768373:11769182|11768773:11768782	>MK1764	CTCCTGCAAAACCAGAGGAG	59.982	GGGAACCCACGATCAAGTAA	59.79	170	490	321
>TRINITY_DN18_c0_g1_i14|11786669:11787478|11787069:11787078	>MK1765	CTCCTTGCTCACAAGCTTCA	59.314	TTCCTCCGTTGGTGTTAAGG	59.964	270	661	392
>TRINITY_DN18_c0_g1_i14|11788645:11789462|11789045:11789062	>MK1766	CCCCTAGCGTCTTCTTCTCC	60.34	ACTGTCCGTTGGACCCATTA	60.232	361	759	399
>TRINITY_DN18_c0_g1_i14|11815018:11815832|11815418:11815432	>MK1767	GCGGTAACCCTTTCAAAACA	59.975	CGCCCAAATCTCATCATTTT	59.901	334	683	350
>TRINITY_DN18_c0_g1_i14|11816517:11817331|11816917:11816931	>MK1767	GCGGTAACCCTTTCAAAACA	59.975	CGCCCAAATCTCATCATTTT	59.901	334	683	350
>TRINITY_DN18_c0_g1_i14|11835026:11835835|11835426:11835435	>MK1768	CGAGTACAGGAGGAGCAAGG	60.005	TTGCGCCACAATACTCTCTG	60.011	288	471	184
>TRINITY_DN18_c0_g1_i14|11840677:11841486|11841077:11841086	>MK1769	TGTGATGTGAAGAGAGGTTGG	58.71	TTTGAATTGCCTACTACGTACGAC	59.637	275	580	306
>TRINITY_DN18_c0_g1_i14|11853966:11854775|11854366:11854375	>MK1770	TGGCGGCTTTATCATCTTCT	59.807	ACGGGTGAAGGGAGTTTTCT	59.972	278	648	371
>TRINITY_DN18_c0_g1_i14|11864322:11865131|11864722:11864731	>MK1771	CAGCATACGGTGTGGAAATG	59.988	CTCCTCTCTCTTGGCAGTGG	60.127	365	738	374
>TRINITY_DN18_c0_g1_i14|11865473:11866287|11865873:11865887	>MK1772	TTCTCGCTCTCTGCCTTCTC	59.973	TCGTCGCTAACACATCCATC	59.679	277	621	345
>TRINITY_DN18_c0_g1_i14|11868221:11869036|11868621:11868636	>MK1773	GAGTTGTTGTGGAGGAACCAA	59.997	AGAGCCGTGGTGTAGAGGTG	60.321	223	621	399
>TRINITY_DN18_c0_g1_i14|11868927:11869736|11869327:11869336	>MK1774	TCGATCAACTTGGTGCAGAG	59.984	GGTTCGGGTCGAGTTACAGA	60.111	100	458	359
>TRINITY_DN18_c0_g1_i14|11873948:11874762|11874348:11874362	>MK1775	TGGGCTAAACCATACCTTGC	59.96	CGTATTACCCACAGCGGTCT	60.015	192	521	330
>TRINITY_DN18_c0_g1_i14|11876446:11877260|11876846:11876860	>MK1776	GCTGATACCGTCGGGAAGTA	60.096	GGCCATGATGTTCCTTCTGT	59.934	126	473	348
>TRINITY_DN18_c0_g1_i14|11876564:11877373|11876964:11876973	>MK1777	GTCCCTCGCCTTCTCTCTTT	59.957	AGAAATGGGGAAACAGCTCA	59.67	373	627	255
>TRINITY_DN18_c0_g1_i14|11879900:11880714|11880300:11880314	>MK1778	GTTCGGATTGGTCAGCTGTT	60.119	CCCATGTCTTCGGTTTGTTT	59.83	126	523	398
>TRINITY_DN18_c0_g1_i14|11881953:11882770|11882353:11882370	>MK1779	CTTTCCCAAGCGAGTTCAAG	59.986	TGGCTTTGACTTTGACAGGTT	59.766	239	472	234
>TRINITY_DN18_c0_g1_i14|11886982:11887796|11887382:11887396	>MK1780	ATGCGAGGTTACTGCCATTC	60.103	CCTGAACCCGTCTCCATAAA	59.926	193	541	349
>TRINITY_DN18_c0_g1_i14|11886997:11887811|11887397:11887411	>MK1780	ATGCGAGGTTACTGCCATTC	60.103	CCTGAACCCGTCTCCATAAA	59.926	178	526	349
>TRINITY_DN18_c0_g1_i14|11903718:11904527|11904118:11904127	>MK1781	GAACAGACCGAAGGATGGAA	60.05	GGTAGGGATCGAGAGGAAGC	60.176	142	447	306
>TRINITY_DN18_c0_g1_i14|11906757:11907570|11907157:11907170	>MK1782	GACGACGGATTTGGAGAGAG	59.803	TTTGCCCACCCTACTGAGAC	60.111	61	460	400
>TRINITY_DN18_c0_g1_i14|11909156:11909977|11909556:11909577	>MK1783	CCTGACCAGCCACTACATCA	59.701	GAGCAATGGGATCAGTCTCC	59.617	253	597	345
>TRINITY_DN18_c0_g1_i14|11913969:11914783|11914369:11914383	>MK1784	GCTTCAGTCCAAAGCAGTCC	59.997	CTCTTGCCTATCACGCTTCC	59.978	154	537	384
>TRINITY_DN18_c0_g1_i14|11914027:11914841|11914427:11914441	>MK1784	GCTTCAGTCCAAAGCAGTCC	59.997	CTCTTGCCTATCACGCTTCC	59.978	96	479	384
>TRINITY_DN18_c0_g1_i14|11923269:11924086|11923669:11923686	>MK1785	CGGCTCCTTCAGACTTCACT	59.598	CGAATCAACCTTCTCCAACA	58.695	175	511	337
>TRINITY_DN18_c0_g1_i14|11931843:11932660|11932243:11932260	>MK1786	GGATTTGAGCTGGGATCTTG	59.629	TGCTACACTGACCCGTCTTG	59.897	381	651	271
>TRINITY_DN18_c0_g1_i14|11941560:11942373|11941960:11941973	>MK1787	CTCAACGATCGCAAGTGAAA	59.988	AAAGGCAACGCTTGTTTGAT	59.752	242	507	266
>TRINITY_DN18_c0_g1_i14|11945817:11946631|11946217:11946231	>MK1788	CCTTCTCGACTTCTCCAACG	59.982	CGATCGACGGTTTCTTGATT	60.074	369	666	298
>TRINITY_DN18_c0_g1_i14|11945888:11946702|11946288:11946302	>MK1788	CCTTCTCGACTTCTCCAACG	59.982	CGATCGACGGTTTCTTGATT	60.074	298	595	298
>TRINITY_DN18_c0_g1_i14|11946650:11947464|11947050:11947064	>MK1789	AAGACATGGGAGCTCGAGAA	59.95	AAGTAGTTGGGGTCGGAGGT	59.856	348	493	146
>TRINITY_DN18_c0_g1_i14|11958533:11959347|11958933:11958947	>MK1790	GCGATTTCAAGTGAGGAAGC	59.962	CTTCGACCTTTGCAGACACA	60.025	318	705	388
>TRINITY_DN18_c0_g1_i14|11964658:11965472|11965058:11965072	>MK1791	GATGGTGTGGCAGGAGAACT	60.12	TATGCGTTTCCATTCCTTCC	59.901	327	633	307
>TRINITY_DN18_c0_g1_i14|11968233:11969050|11968633:11968650	>MK1792	TCCGTCAATCCATAGCGTTT	60.469	AGGAGTCACCCACAACATCC	59.817	354	734	381
>TRINITY_DN18_c0_g1_i14|11968535:11969349|11968935:11968949	>MK1793	GAAGCATCTGGCTCTTCGTC	60.104	TTCGGACCAAACTCATCTCC	60.05	351	712	362
>TRINITY_DN18_c0_g1_i14|11969372:11970181|11969772:11969781	>MK1794	AGGTTTGTGGATGGGTAACG	59.711	GCTTGTCCTTTCAAGCCAAC	59.859	194	593	400
>TRINITY_DN18_c0_g1_i14|11974217:11975031|11974617:11974631	>MK1795	GCAAGCTCACTCCGGTCTAC	60.02	ACAACCATGGGAGCTTCAAC	59.973	353	547	195
>TRINITY_DN18_c0_g1_i14|12002098:12002907|12002498:12002507	>MK1796	CCACGACGAGAGATCATTCA	59.787	CTTCTTTGCCCTTCCCATCT	60.569	114	472	359
>TRINITY_DN18_c0_g1_i14|12020173:12020982|12020573:12020582	>MK1797	ACAGGATCTGTCCGTTGACC	59.969	GCCACGTCTCTCTGCCTATC	59.981	289	484	196
>TRINITY_DN18_c0_g1_i14|12026354:12027168|12026754:12026768	>MK1798	GAGAGGGAATCGTTGATGGA	60.011	AACAATCATCACGTGGCAAA	59.972	315	641	327
>TRINITY_DN18_c0_g1_i14|12028701:12029521|12029101:12029121	>MK1799	GGATACACCCGAATCCTTTG	59.244	CGCCTCCAGTTTTGCTACTC	60.015	240	607	368
>TRINITY_DN18_c0_g1_i14|12049726:12050535|12050126:12050135	>MK1800	AATGGTGGAGGAGCATTCAG	60.073	GTTTCATCTCCAGCCTCTCG	59.95	260	537	278
>TRINITY_DN18_c0_g1_i14|12052609:12053423|12053009:12053023	>MK1801	TCTTCTTCCCTGACCACACC	60.088	TCGATATGAGCGACGATGAG	59.931	369	726	358
>TRINITY_DN18_c0_g1_i14|12053378:12054187|12053778:12053787	>MK1802	TAACGACACCGAGTTGACGA	60.301	CTCTCGCTCCTCCGATCATA	60.461	327	655	329
>TRINITY_DN18_c0_g1_i14|12053687:12054504|12054087:12054104	>MK1803	CTGAGGAGATGGGCCTGTTA	60.21	CACCTCACTCTGACCAACCA	59.705	127	516	390
>TRINITY_DN18_c0_g1_i14|12069540:12070354|12069940:12069954	>MK1804	CCGGCAGCATATATTTCCAT	59.779	CATGCTTCCCTTCTTGGGTA	60.066	367	763	397
>TRINITY_DN18_c0_g1_i14|12096326:12097135|12096726:12096735	>MK1805	CCTCCTGGCTTCTCTCCTTT	59.95	AGACCCACTAACCGCTTCCT	60.132	135	509	375
>TRINITY_DN18_c0_g1_i14|12099911:12100725|12100311:12100325	>MK1806	CGATGGCCTCACTAACAACC	60.517	ATAGTGGCAGATGGGAAACG	59.955	379	535	157
>TRINITY_DN18_c0_g1_i14|12101402:12102216|12101802:12101816	>MK1807	GTGCCACAGTTTGGTGATTG	60.008	GTTTAGCGGTTGGTGCTGAT	60.14	370	553	184
>TRINITY_DN18_c0_g1_i14|12107089:12107906|12107489:12107506	>MK1808	AAAAGCTGGTGCCTTACCAA	59.747	CTCGATTTCGACTTGGCACT	60.397	70	466	397
>TRINITY_DN18_c0_g1_i14|12119010:12119824|12119410:12119424	>MK1809	GAGGAGGTGGTGACACTGGT	60.006	TCGTAACAGCTTGCACCTTG	60.05	373	541	169
>TRINITY_DN18_c0_g1_i14|12120261:12121072|12120661:12120672	>MK1810	GCGTTTGATCAGGGTTCAGT	60.119	TTGGTGTGAATTGCGATAGG	59.542	131	477	347
>TRINITY_DN18_c0_g1_i14|12134518:12135335|12134918:12134935	>MK1811	CAGGATTTCGAGAGGAGACG	59.943	GCTCATCAAAACCACCACCT	59.973	73	446	374
>TRINITY_DN18_c0_g1_i14|12140335:12141149|12140735:12140749	>MK1812	CGATCGTCGAACTTGGGTAT	59.955	GAAGAGCGTCGGAATGGTAG	59.836	160	435	276
>TRINITY_DN18_c0_g1_i14|12165774:12166585|12166174:12166185	>MK1813	CTTGATGGAAGGGAAGTCCA	60.042	GAACCTGCGCAAGAAGAAAC	60	370	509	140
>TRINITY_DN18_c0_g1_i14|12169258:12170067|12169658:12169667	>MK1814	GTCGAAGACCTTGCGTTCTC	59.997	GGGATTTTGGGTTTGGAAGT	60.032	109	441	333
>TRINITY_DN18_c0_g1_i14|12169756:12170565|12170156:12170165	>MK1815	CCATCCACTATCCACGAAGC	60.483	GGGATTTTGGGTTTGGAAGT	60.032	134	441	308
>TRINITY_DN18_c0_g1_i14|12174700:12175515|12175100:12175115	>MK1816	CAGGATCGAGAACAACGTGA	59.831	GGGTTGATGAAGGGACAAGA	59.903	322	681	360
>TRINITY_DN18_c0_g1_i14|12186798:12187609|12187198:12187209	>MK1817	CTCCCATGCTTCTCACATCA	59.787	TTCGATTTCGATCAACACCA	60.049	251	642	392
>TRINITY_DN18_c0_g1_i14|12186821:12187630|12187221:12187230	>MK1817	CTCCCATGCTTCTCACATCA	59.787	TTCGATTTCGATCAACACCA	60.049	228	619	392
>TRINITY_DN18_c0_g1_i14|12193594:12194408|12193994:12194008	>MK1818	ACTCTTCGGTTTGGTCAACG	60.149	GAAGACTCCGGGAAGAATCC	60.015	293	482	190
>TRINITY_DN18_c0_g1_i14|12194676:12195490|12195076:12195090	>MK1819	AATGATGATGACGACGATGG	59.327	GGTCGTCTCTTGCGATGAAT	60.226	146	500	355
>TRINITY_DN18_c0_g1_i14|12216713:12217534|12217113:12217134	>MK1820	ACCATGTGCCATGTTTTCAG	59.42	ATTTGCGCAGGTTGTTGTTT	60.543	164	490	327
>TRINITY_DN18_c0_g1_i14|12222160:12222977|12222560:12222577	>MK1821	GGATAAGCCGCTCTGTTCTG	59.978	CGGAATCAAGTTGTCCTCGT	60.111	264	602	339
>TRINITY_DN18_c0_g1_i14|12236842:12237651|12237242:12237251	>MK1822	TTGACGGGACTCTTGCTTTT	59.853	TTGCCAAGTTTGAGGCTTTT	59.861	298	662	365
>TRINITY_DN18_c0_g1_i14|12240826:12241635|12241226:12241235	>MK1823	CGAGTTTGCCTCTGGTCTTC	59.989	TGGCGTGAGGACAGTTGTAG	59.897	321	582	262
>TRINITY_DN18_c0_g1_i14|12240951:12241765|12241351:12241365	>MK1824	CCGCATTGTTGGTCCTACTT	59.993	TGGCGTGAGGACAGTTGTAG	59.897	283	457	175
>TRINITY_DN18_c0_g1_i14|12241623:12242436|12242023:12242036	>MK1825	TCATCGAGCTTCACCATTTG	59.799	CTCTGGCCGAGAATGAGAAC	59.95	344	690	347
>TRINITY_DN18_c0_g1_i14|12257585:12258394|12257985:12257994	>MK1826	CAACGCCGAGAAAGATGAAT	60.214	CCACTCGTCCCAACTTTTGT	60.005	345	624	280
>TRINITY_DN18_c0_g1_i14|12257634:12258451|12258034:12258051	>MK1826	CAACGCCGAGAAAGATGAAT	60.214	CCACTCGTCCCAACTTTTGT	60.005	296	575	280
>TRINITY_DN18_c0_g1_i14|12260892:12261709|12261292:12261309	>MK1827	GATGCAAAAGCATTGCAAGA	59.96	GACGATTGCTAACGGAGGAG	59.836	333	603	271
>TRINITY_DN18_c0_g1_i14|12280327:12281147|12280727:12280747	>MK1828	GATGTCGTCCTCCTCAGCTC	59.952	TGGCTCATCATCATGTTCGT	60.08	160	483	324
>TRINITY_DN18_c0_g1_i14|12307675:12308492|12308075:12308092	>MK1829	GGAAGGAGGTGAAGGAGAGG	60.186	CTTCTCCGCTTCTGGATGAC	59.95	379	550	172
>TRINITY_DN18_c0_g1_i14|12307890:12308704|12308290:12308304	>MK1830	GGAAGGAGGTGAAGGAGAGG	60.186	CCTCCTCAGACTTGGAGTGG	59.828	164	552	389
>TRINITY_DN18_c0_g1_i14|12323640:12324449|12324040:12324049	>MK1831	CAGTTCATCGTCGTGCAGTT	59.905	CTCCGTTTCAGCCCTAGATG	59.83	295	626	332
>TRINITY_DN18_c0_g1_i14|12326606:12327415|12327006:12327015	>MK1832	AGCACTTCTCGGTGGTGTTT	59.769	AGACGGAGTGGTGCATAACC	59.997	300	648	349
>TRINITY_DN18_c0_g1_i14|12336409:12337223|12336809:12336823	>MK1833	TTCTCAGCCACAGCAACATC	59.992	TGCGCTTCCTTTTCTTGTTT	59.996	300	466	167
>TRINITY_DN18_c0_g1_i14|12338433:12339247|12338833:12338847	>MK1834	AACCGCAACATCAACAACAA	60.011	AACCCATTTGCTGAACCAAG	59.971	368	568	201
>TRINITY_DN18_c0_g1_i14|12347888:12348697|12348288:12348297	>MK1835	GCCATAACATCTTGCGGTTT	59.967	GAGCTGGCCGTAGTTCACTC	60.02	215	469	255
>TRINITY_DN18_c0_g1_i14|12379983:12380792|12380383:12380392	>MK1836	TGATGCCTCCTCTTCCTCTG	60.488	TGGTCTTTTGTCCTCCGACT	59.697	365	665	301
>TRINITY_DN18_c0_g1_i14|12380000:12380813|12380400:12380413	>MK1836	TGATGCCTCCTCTTCCTCTG	60.488	TGGTCTTTTGTCCTCCGACT	59.697	348	648	301
>TRINITY_DN18_c0_g1_i14|12385953:12386764|12386353:12386364	>MK1837	CTTTCCTGCACCATCCAAAC	60.495	TACAGCCAGTTCCTGCATCC	61.208	194	591	398
>TRINITY_DN18_c0_g1_i14|12403678:12404487|12404078:12404087	>MK1838	AAGCAGACGAAGAAGCTCCA	60.277	GCCAGAAGTCTTGCTCCTTG	60.134	362	608	247
>TRINITY_DN18_c0_g1_i14|12416636:12417445|12417036:12417045	>MK1839	CAACGCTGACATAGCTCGAA	60.157	TCTTTCTTTGCGTTCCCACT	59.853	213	480	268
>TRINITY_DN18_c0_g1_i14|12430047:12430861|12430447:12430461	>MK1840	GGGATTGGAGCTGGTATCAA	59.894	CGCAATGAAGAGAAGCACAA	60.134	241	563	323
>TRINITY_DN18_c0_g1_i14|12434053:12434867|12434453:12434467	>MK1841	TTTAGTCGATGAGGGGCAAC	60.074	CCACCAGGAAGAGAATCGAA	60.187	338	577	240
>TRINITY_DN18_c0_g1_i14|12439819:12440639|12440219:12440239	>MK1842	GCTCCAGAATGTGTGAAGCA	59.992	GGAAACGAGAGGTTGAAGCA	60.375	180	510	331
>TRINITY_DN18_c0_g1_i14|12440849:12441658|12441249:12441258	>MK1843	GAATGTGCGAACCAAAACAA	59.566	GAAGCAAATCGGAATCAAGC	59.791	83	473	391
>TRINITY_DN18_c0_g1_i14|12460158:12460975|12460558:12460575	>MK1844	ACTCCCTCCTCCAACGATTT	59.935	GAAAGAGAGAGCTGGCCTGA	59.827	379	753	375
>TRINITY_DN18_c0_g1_i14|12460269:12461083|12460669:12460683	>MK1845	CAACGCTGCTATGTTCTCCA	60.011	GCGGCTAATCTCGTTGTAGG	59.867	357	591	235
>TRINITY_DN18_c0_g1_i14|12466822:12467633|12467222:12467233	>MK1846	ATGAACAGCATTGGATCAGC	58.674	TGGAGGCGAAGAAGAAGAGA	60.21	332	680	349
>TRINITY_DN18_c0_g1_i14|12472623:12473437|12473023:12473037	>MK1847	GTTGCCTCGAACTTGTCTCC	59.851	TCTCGTTTGTGAGCGTTTTG	60.027	327	589	263
>TRINITY_DN18_c0_g1_i14|12473507:12474321|12473907:12473921	>MK1848	GTTGCCTCGAACTTGTCTCC	59.851	AATTGGCAGCGTCAAAGAAG	60.386	327	449	123
>TRINITY_DN18_c0_g1_i14|12490616:12491425|12491016:12491025	>MK1849	TGGAGAGAGTTTCCCGAAGA	59.92	AGCCTCTGCAGCGAGTTTAG	59.92	327	647	321
>TRINITY_DN18_c0_g1_i14|12491114:12491928|12491514:12491528	>MK1850	TGGAGAACAAGGAAGGGATG	60.042	GGCAGTATCGACCTTGGAAA	60.074	331	473	143
>TRINITY_DN18_c0_g1_i14|12497961:12498770|12498361:12498370	>MK1851	CGTGAAGCAAACGCTATTCA	60.014	ATCTGACGCGGCAACTCTAT	59.866	214	569	356
>TRINITY_DN18_c0_g1_i14|12509156:12509967|12509556:12509567	>MK1852	GAGCAGCTTCACGCCTATTC	60.125	TGTTCGGTCTTCCTCTTTCC	59.259	154	467	314
>TRINITY_DN18_c0_g1_i14|12512530:12513339|12512930:12512939	>MK1853	GGCTGAATCGAAAGAAGGTG	59.813	ACCATGCAAAGCCAGAAAAC	60.118	267	643	377
>TRINITY_DN18_c0_g1_i14|12515272:12516086|12515672:12515686	>MK1854	CGTTGTAACCGTCGATGATG	59.988	TCGGACGACCTGATCTCTCT	59.945	338	492	155
>TRINITY_DN18_c0_g1_i14|12515676:12516487|12516076:12516087	>MK1855	TTCACTCCCTCGTCTCCTTC	59.38	CACGTTGAGCTCTTGCACAT	60.056	366	661	296
>TRINITY_DN18_c0_g1_i14|12516848:12517662|12517248:12517262	>MK1856	TTCACGAACCATGAAGGACA	60.088	AGTAGTTCCCAATCCCAACG	58.909	221	531	311
>TRINITY_DN18_c0_g1_i14|12523942:12524759|12524342:12524359	>MK1857	ATGGGTAGCAACGATGAAGG	59.955	TGGAGCAGCATGACCATTAG	59.823	341	532	192
>TRINITY_DN18_c0_g1_i14|12525319:12526136|12525719:12525736	>MK1858	GCAGCTCCGACTCTGAAGAC	60.292	CTCCACCAGCGTTAAAGAGC	60.015	363	714	352
[truncated: 9,454 more rows]
