# Supplementary material for: Development of de-novo transcriptome assembly and SSRs in allohexaploid Brassica with functional annotations and identification of heat-shock proteins for thermotolerance
Source: Front Genet. 2022 Sep 16;13:958217. doi: 10.3389/fgene.2022.958217 (PMC9524822; doi:10.3389/fgene.2022.958217)
Supplement: Supplementary file 4 [file Table1.xlsx]

## Sheet: refseq
	Tags	SeqName	Description	Length	#Hits	e-Value	sim mean
TRUE	[NO-BLAST]	TRINITY_DN8_c0_g1_i11	---NA---	267
TRUE	[NO-BLAST]	TRINITY_DN8_c0_g1_i14	---NA---	249
TRUE	[NO-BLAST]	TRINITY_DN8_c5_g1_i1	---NA---	225
TRUE	[NO-BLAST]	TRINITY_DN18_c2_g1_i3	---NA---	93
TRUE	[NO-BLAST]	TRINITY_DN56_c0_g1_i1utrorf	---NA---	411
TRUE	[NO-BLAST]	TRINITY_DN56_c0_g1_i3	---NA---	237
TRUE	[NO-BLAST]	TRINITY_DN56_c0_g1_i4	---NA---	294
TRUE	[NO-BLAST]	TRINITY_DN56_c0_g2_i1	---NA---	414
TRUE	[NO-BLAST]	TRINITY_DN56_c1_g1_i2	---NA---	147
TRUE	[NO-BLAST]	TRINITY_DN20_c0_g1_i10	---NA---	303
TRUE	[NO-BLAST]	TRINITY_DN56_c8_g1_i1	---NA---	219
TRUE	[NO-BLAST]	TRINITY_DN91_c0_g1_i3	---NA---	345
TRUE	[NO-BLAST]	TRINITY_DN91_c0_g2_i1	---NA---	228
TRUE	[NO-BLAST]	TRINITY_DN20_c0_g1_i12	---NA---	195
TRUE	[NO-BLAST]	TRINITY_DN20_c0_g1_i7	---NA---	315
TRUE	[NO-BLAST]	TRINITY_DN20_c2_g1_i1	---NA---	165
TRUE	[NO-BLAST]	TRINITY_DN85_c0_g1_i13	---NA---	351
TRUE	[NO-BLAST]	TRINITY_DN85_c0_g1_i2	---NA---	264
TRUE	[NO-BLAST]	TRINITY_DN85_c0_g3_i2	---NA---	237
TRUE	[NO-BLAST]	TRINITY_DN15_c3_g1_i1	---NA---	153
TRUE	[NO-BLAST]	TRINITY_DN30_c1_g1_i1	---NA---	324
TRUE	[NO-BLAST]	TRINITY_DN30_c1_g2_i1	---NA---	327
TRUE	[NO-BLAST]	TRINITY_DN42_c0_g1_i9	---NA---	252
TRUE	[NO-BLAST]	TRINITY_DN69_c0_g2_i4	---NA---	291
TRUE	[NO-BLAST]	TRINITY_DN69_c6_g1_i1	---NA---	156
TRUE	[NO-BLAST]	TRINITY_DN39_c0_g1_i1	---NA---	474
TRUE	[NO-BLAST]	TRINITY_DN42_c0_g1_i11	---NA---	255
TRUE	[NO-BLAST]	TRINITY_DN42_c0_g1_i15	---NA---	261
TRUE	[NO-BLAST]	TRINITY_DN42_c0_g1_i8	---NA---	249
TRUE	[NO-BLAST]	TRINITY_DN42_c0_g2_i2	---NA---	195
TRUE	[NO-BLAST]	TRINITY_DN42_c0_g3_i2	---NA---	243
TRUE	[NO-BLAST]	TRINITY_DN88_c1_g1_i4	---NA---	315
TRUE	[NO-BLAST]	TRINITY_DN39_c0_g3_i2	---NA---	282
TRUE	[NO-BLAST]	TRINITY_DN39_c3_g1_i1	---NA---	387
TRUE	[NO-BLAST]	TRINITY_DN67_c1_g1_i15	---NA---	192
TRUE	[NO-BLAST]	TRINITY_DN24_c0_g1_i1utrorf	---NA---	309
TRUE	[NO-BLAST]	TRINITY_DN24_c0_g1_i11	---NA---	453
TRUE	[NO-BLAST]	TRINITY_DN24_c0_g1_i9	---NA---	273
TRUE	[NO-BLAST]	TRINITY_DN24_c0_g2_i1	---NA---	195
TRUE	[NO-BLAST]	TRINITY_DN24_c0_g2_i6	---NA---	279
TRUE	[NO-BLAST]	TRINITY_DN32_c1_g1_i9	---NA---	306
TRUE	[NO-BLAST]	TRINITY_DN4_c0_g2_i2	---NA---	351
TRUE	[NO-BLAST]	TRINITY_DN86_c1_g1_i2	---NA---	324
TRUE	[NO-BLAST]	TRINITY_DN99_c0_g1_i5	---NA---	240
TRUE	[NO-BLAST]	TRINITY_DN12_c0_g1_i1	---NA---	327
TRUE	[NO-BLAST]	TRINITY_DN12_c0_g2_i1	---NA---	234
TRUE	[NO-BLAST]	TRINITY_DN12_c0_g2_i2	---NA---	261
TRUE	[NO-BLAST]	TRINITY_DN12_c0_g3_i1	---NA---	474
TRUE	[NO-BLAST]	TRINITY_DN2_c0_g1_i1	---NA---	294
TRUE	[NO-BLAST]	TRINITY_DN2_c0_g1_i10utrorf	---NA---	465
TRUE	[NO-BLAST]	TRINITY_DN2_c0_g1_i12	---NA---	423
TRUE	[NO-BLAST]	TRINITY_DN2_c0_g1_i16	---NA---	519
TRUE	[NO-BLAST]	TRINITY_DN2_c0_g1_i19	---NA---	183
TRUE	[NO-BLAST]	TRINITY_DN2_c19_g1_i1	---NA---	246
TRUE	[NO-BLAST]	TRINITY_DN2_c1_g1_i7	---NA---	582
TRUE	[NO-BLAST]	TRINITY_DN2_c1_g1_i8	---NA---	330
TRUE	[NO-BLAST]	TRINITY_DN2_c2_g1_i1	---NA---	285
TRUE	[NO-BLAST]	TRINITY_DN2_c2_g1_i3	---NA---	105
TRUE	[NO-BLAST]	TRINITY_DN43_c1_g1_i2	---NA---	192
TRUE	[NO-BLAST]	TRINITY_DN68_c1_g2_i1	---NA---	306
TRUE	[NO-BLAST]	TRINITY_DN68_c1_g3_i1	---NA---	261
TRUE	[NO-BLAST]	TRINITY_DN68_c1_g6_i1	---NA---	312
TRUE	[NO-BLAST]	TRINITY_DN94_c1_g1_i1	---NA---	318
TRUE	[NO-BLAST]	TRINITY_DN94_c1_g1_i3	---NA---	567
TRUE	[NO-BLAST]	TRINITY_DN94_c1_g2_i1	---NA---	375
TRUE	[NO-BLAST]	TRINITY_DN60_c2_g1_i1	---NA---	258
TRUE	[NO-BLAST]	TRINITY_DN34_c2_g2_i1	---NA---	108
TRUE	[NO-BLAST]	TRINITY_DN79_c0_g1_i5	---NA---	435
TRUE	[NO-BLAST]	TRINITY_DN80_c0_g4_i1	---NA---	153
TRUE	[NO-BLAST]	TRINITY_DN80_c0_g5_i1	---NA---	198
TRUE	[NO-BLAST]	TRINITY_DN80_c0_g7_i1	---NA---	231
TRUE	[NO-BLAST]	TRINITY_DN93_c0_g1_i1	---NA---	270
TRUE	[NO-BLAST]	TRINITY_DN17_c0_g1_i14	---NA---	273
TRUE	[NO-BLAST]	TRINITY_DN62_c0_g1_i10	---NA---	222
TRUE	[NO-BLAST]	TRINITY_DN62_c0_g1_i2	---NA---	198
TRUE	[NO-BLAST]	TRINITY_DN46_c0_g1_i6	---NA---	369
TRUE	[NO-BLAST]	TRINITY_DN51_c1_g1_i10utrorf	---NA---	303
TRUE	[NO-BLAST]	TRINITY_DN95_c1_g1_i1	---NA---	138
TRUE	[NO-BLAST]	TRINITY_DN95_c1_g1_i2	---NA---	195
TRUE	[NO-BLAST]	TRINITY_DN41_c2_g1_i5	---NA---	270
TRUE	[NO-BLAST]	TRINITY_DN45_c3_g1_i1	---NA---	189
TRUE	[NO-BLAST]	TRINITY_DN45_c3_g2_i1	---NA---	99
TRUE	[NO-BLAST]	TRINITY_DN45_c4_g1_i2	---NA---	327
TRUE	[NO-BLAST]	TRINITY_DN95_c1_g2_i3	---NA---	204
TRUE	[NO-BLAST]	TRINITY_DN95_c2_g1_i2	---NA---	345
TRUE	[NO-BLAST]	TRINITY_DN41_c12_g1_i1	---NA---	132
TRUE	[NO-BLAST]	TRINITY_DN41_c7_g2_i2	---NA---	456
TRUE	[NO-BLAST]	TRINITY_DN14_c0_g2_i1	---NA---	294
TRUE	[NO-BLAST]	TRINITY_DN14_c0_g2_i2	---NA---	192
TRUE	[NO-BLAST]	TRINITY_DN14_c0_g3_i3	---NA---	276
TRUE	[NO-BLAST]	TRINITY_DN14_c0_g4_i1	---NA---	228
TRUE	[NO-BLAST]	TRINITY_DN47_c1_g1_i1	---NA---	108
TRUE	[NO-BLAST]	TRINITY_DN84_c0_g1_i1	---NA---	276
TRUE	[NO-BLAST]	TRINITY_DN84_c0_g1_i11	---NA---	219
TRUE	[NO-BLAST]	TRINITY_DN84_c0_g1_i6	---NA---	186
TRUE	[NO-BLAST]	TRINITY_DN84_c0_g1_i8	---NA---	204
TRUE	[NO-BLAST]	TRINITY_DN87_c0_g1_i1	---NA---	228
TRUE	[NO-BLAST]	TRINITY_DN87_c0_g2_i1	---NA---	201
TRUE	[NO-BLAST]	TRINITY_DN87_c0_g3_i10	---NA---	192
TRUE	[NO-BLAST]	TRINITY_DN87_c0_g3_i3	---NA---	237
TRUE	[NO-BLAST]	TRINITY_DN14_c2_g1_i1	---NA---	171
TRUE	[NO-BLAST]	TRINITY_DN63_c0_g1_i1	---NA---	408
TRUE	[NO-BLAST]	TRINITY_DN63_c0_g1_i1utrorf	---NA---	324
TRUE	[NO-BLAST]	TRINITY_DN63_c0_g2_i3utrorf	---NA---	375
TRUE	[NO-BLAST]	TRINITY_DN63_c0_g3_i1	---NA---	573
TRUE	[NO-BLAST]	TRINITY_DN63_c0_g3_i1utrorf	---NA---	363
TRUE	[NO-BLAST]	TRINITY_DN63_c0_g4_i1	---NA---	390
TRUE	[NO-BLAST]	TRINITY_DN63_c0_g4_i1utrorf	---NA---	324
TRUE	[NO-BLAST]	TRINITY_DN63_c0_g5_i1	---NA---	255
TRUE	[NO-BLAST]	TRINITY_DN63_c2_g1_i1	---NA---	330
TRUE	[NO-BLAST]	TRINITY_DN75_c3_g1_i1	---NA---	99
TRUE	[NO-BLAST]	TRINITY_DN90_c0_g1_i2	---NA---	381
TRUE	[NO-BLAST]	TRINITY_DN90_c0_g2_i1	---NA---	216
TRUE	[NO-BLAST]	TRINITY_DN90_c0_g2_i4	---NA---	288
TRUE	[NO-BLAST]	TRINITY_DN35_c1_g1_i6	---NA---	204
TRUE	[NO-BLAST]	TRINITY_DN65_c0_g1_i2	---NA---	225
TRUE	[NO-BLAST]	TRINITY_DN92_c0_g1_i12	---NA---	324
TRUE	[NO-BLAST]	TRINITY_DN92_c0_g1_i19	---NA---	204
TRUE	[NO-BLAST]	TRINITY_DN92_c0_g2_i10	---NA---	171
TRUE	[NO-BLAST]	TRINITY_DN92_c0_g2_i14	---NA---	276
TRUE	[NO-BLAST]	TRINITY_DN92_c1_g1_i1	---NA---	207
TRUE	[NO-BLAST]	TRINITY_DN48_c0_g1_i2	---NA---	498
TRUE	[NO-BLAST]	TRINITY_DN61_c0_g2_i1	---NA---	357
TRUE	[NO-BLAST]	TRINITY_DN61_c1_g1_i1	---NA---	153
TRUE	[NO-BLAST]	TRINITY_DN61_c3_g1_i1	---NA---	411
TRUE	[NO-BLAST]	TRINITY_DN26_c0_g1_i1	---NA---	201
TRUE	[NO-BLAST]	TRINITY_DN26_c0_g1_i10	---NA---	294
TRUE	[NO-BLAST]	TRINITY_DN0_c0_g1_i13	---NA---	378
TRUE	[NO-BLAST]	TRINITY_DN0_c0_g1_i6	---NA---	186
TRUE	[NO-BLAST]	TRINITY_DN0_c0_g1_i9	---NA---	189
TRUE	[NO-BLAST]	TRINITY_DN0_c0_g3_i1	---NA---	348
TRUE	[NO-BLAST]	TRINITY_DN22_c0_g1_i1	---NA---	342
TRUE	[NO-BLAST]	TRINITY_DN22_c0_g3_i1	---NA---	291
TRUE	[NO-BLAST]	TRINITY_DN22_c2_g1_i2	---NA---	273
TRUE	[NO-BLAST]	TRINITY_DN26_c0_g4_i1	---NA---	267
TRUE	[NO-BLAST]	TRINITY_DN26_c1_g1_i2	---NA---	135
TRUE	[NO-BLAST]	TRINITY_DN26_c1_g2_i1	---NA---	96
TRUE	[NO-BLAST]	TRINITY_DN33_c1_g1_i1	---NA---	150
TRUE	[NO-BLAST]	TRINITY_DN33_c2_g1_i1	---NA---	384
TRUE	[NO-BLAST]	TRINITY_DN11_c0_g2_i1	---NA---	234
TRUE	[NO-BLAST]	TRINITY_DN3_c0_g1_i16	---NA---	138
TRUE	[NO-BLAST]	TRINITY_DN3_c0_g2_i2	---NA---	375
TRUE	[NO-BLAST]	TRINITY_DN3_c3_g1_i1	---NA---	141
TRUE	[NO-BLAST]	TRINITY_DN7_c0_g1_i9	---NA---	543
TRUE	[NO-BLAST]	TRINITY_DN58_c1_g3_i1	---NA---	258
TRUE	[NO-BLAST]	TRINITY_DN89_c0_g1_i9	---NA---	414
TRUE	[NO-BLAST]	TRINITY_DN89_c0_g2_i1	---NA---	180
TRUE	[NO-BLAST]	TRINITY_DN21_c0_g1_i13	---NA---	192
TRUE	[NO-BLAST]	TRINITY_DN21_c0_g1_i14	---NA---	186
TRUE	[NO-BLAST]	TRINITY_DN21_c0_g1_i15	---NA---	330
TRUE	[NO-BLAST]	TRINITY_DN21_c0_g2_i1	---NA---	417
TRUE	[NO-BLAST]	TRINITY_DN21_c0_g2_i4	---NA---	381
TRUE	[NO-BLAST]	TRINITY_DN21_c1_g1_i1	---NA---	318
TRUE	[NO-BLAST]	TRINITY_DN21_c1_g1_i1utrorf	---NA---	315
TRUE	[NO-BLAST]	TRINITY_DN16_c0_g1_i19	---NA---	192
TRUE	[NO-BLAST]	TRINITY_DN16_c1_g1_i1	---NA---	258
TRUE	[NO-BLAST]	TRINITY_DN16_c1_g2_i1utrorf	---NA---	300
TRUE	[NO-BLAST]	TRINITY_DN16_c19_g1_i1	---NA---	162
TRUE	[NO-BLAST]	TRINITY_DN16_c19_g1_i2	---NA---	162
TRUE	[NO-BLAST]	TRINITY_DN16_c19_g1_i3	---NA---	162
TRUE	[NO-BLAST]	TRINITY_DN1_c0_g1_i11	---NA---	393
TRUE	[NO-BLAST]	TRINITY_DN1_c0_g1_i16	---NA---	315
TRUE	[NO-BLAST]	TRINITY_DN1_c0_g1_i20	---NA---	306
TRUE	[NO-BLAST]	TRINITY_DN1_c3_g1_i13	---NA---	102
TRUE	[NO-BLAST]	TRINITY_DN76_c0_g1_i2	---NA---	426
TRUE	[NO-BLAST]	TRINITY_DN136_c0_g2_i1	---NA---	255
TRUE	[NO-BLAST]	TRINITY_DN136_c1_g1_i2	---NA---	330
TRUE	[NO-BLAST]	TRINITY_DN136_c2_g1_i1	---NA---	186
TRUE	[NO-BLAST]	TRINITY_DN191_c0_g1_i1	---NA---	471
TRUE	[NO-BLAST]	TRINITY_DN191_c0_g2_i1	---NA---	303
TRUE	[NO-BLAST]	TRINITY_DN191_c1_g1_i1	---NA---	267
TRUE	[NO-BLAST]	TRINITY_DN191_c2_g1_i1	---NA---	240
TRUE	[NO-BLAST]	TRINITY_DN126_c0_g1_i8	---NA---	297
TRUE	[NO-BLAST]	TRINITY_DN150_c0_g1_i1	---NA---	231
TRUE	[NO-BLAST]	TRINITY_DN150_c0_g2_i1	---NA---	252
TRUE	[NO-BLAST]	TRINITY_DN126_c0_g1_i6	---NA---	243
TRUE	[NO-BLAST]	TRINITY_DN126_c0_g1_i9	---NA---	312
TRUE	[NO-BLAST]	TRINITY_DN192_c1_g2_i2	---NA---	231
TRUE	[NO-BLAST]	TRINITY_DN103_c0_g1_i1	---NA---	237
TRUE	[NO-BLAST]	TRINITY_DN103_c0_g1_i2	---NA---	336
TRUE	[NO-BLAST]	TRINITY_DN130_c0_g2_i2	---NA---	186
TRUE	[NO-BLAST]	TRINITY_DN130_c0_g3_i2	---NA---	264
TRUE	[NO-BLAST]	TRINITY_DN130_c0_g6_i1	---NA---	93
TRUE	[NO-BLAST]	TRINITY_DN130_c1_g2_i1	---NA---	216
TRUE	[NO-BLAST]	TRINITY_DN140_c0_g1_i10	---NA---	183
TRUE	[NO-BLAST]	TRINITY_DN140_c0_g1_i11	---NA---	189
TRUE	[NO-BLAST]	TRINITY_DN140_c0_g1_i8	---NA---	186
TRUE	[NO-BLAST]	TRINITY_DN140_c3_g1_i2	---NA---	243
TRUE	[NO-BLAST]	TRINITY_DN168_c0_g1_i1	---NA---	327
TRUE	[NO-BLAST]	TRINITY_DN168_c0_g2_i1	---NA---	363
TRUE	[NO-BLAST]	TRINITY_DN194_c1_g1_i1	---NA---	150
TRUE	[NO-BLAST]	TRINITY_DN112_c0_g1_i10	---NA---	210
TRUE	[NO-BLAST]	TRINITY_DN112_c0_g2_i1	---NA---	303
TRUE	[NO-BLAST]	TRINITY_DN157_c0_g1_i2	---NA---	156
TRUE	[NO-BLAST]	TRINITY_DN157_c3_g1_i1	---NA---	123
TRUE	[NO-BLAST]	TRINITY_DN190_c0_g1_i1	---NA---	228
TRUE	[NO-BLAST]	TRINITY_DN190_c0_g1_i3	---NA---	249
TRUE	[NO-BLAST]	TRINITY_DN193_c0_g1_i2	---NA---	534
TRUE	[NO-BLAST]	TRINITY_DN193_c0_g2_i1	---NA---	321
TRUE	[NO-BLAST]	TRINITY_DN193_c0_g2_i2	---NA---	417
TRUE	[NO-BLAST]	TRINITY_DN193_c0_g2_i3	---NA---	279
TRUE	[NO-BLAST]	TRINITY_DN193_c0_g3_i1	---NA---	255
TRUE	[NO-BLAST]	TRINITY_DN193_c0_g4_i1	---NA---	594
TRUE	[NO-BLAST]	TRINITY_DN193_c0_g4_i2	---NA---	336
TRUE	[NO-BLAST]	TRINITY_DN193_c1_g1_i2	---NA---	117
TRUE	[NO-BLAST]	TRINITY_DN193_c1_g2_i3	---NA---	195
TRUE	[NO-BLAST]	TRINITY_DN193_c1_g3_i1	---NA---	390
TRUE	[NO-BLAST]	TRINITY_DN193_c1_g3_i3	---NA---	426
TRUE	[NO-BLAST]	TRINITY_DN193_c1_g4_i1	---NA---	309
TRUE	[NO-BLAST]	TRINITY_DN131_c0_g1_i3	---NA---	99
TRUE	[NO-BLAST]	TRINITY_DN131_c1_g1_i12	---NA---	336
TRUE	[NO-BLAST]	TRINITY_DN131_c6_g1_i1	---NA---	93
TRUE	[NO-BLAST]	TRINITY_DN187_c3_g1_i1	---NA---	321
TRUE	[NO-BLAST]	TRINITY_DN101_c0_g1_i2	---NA---	105
TRUE	[NO-BLAST]	TRINITY_DN101_c2_g1_i1	---NA---	96
TRUE	[NO-BLAST]	TRINITY_DN141_c0_g1_i3	---NA---	246
TRUE	[NO-BLAST]	TRINITY_DN141_c0_g1_i4	---NA---	243
TRUE	[NO-BLAST]	TRINITY_DN141_c0_g1_i6	---NA---	243
TRUE	[NO-BLAST]	TRINITY_DN141_c0_g2_i2	---NA---	300
TRUE	[NO-BLAST]	TRINITY_DN104_c0_g3_i1	---NA---	237
TRUE	[NO-BLAST]	TRINITY_DN104_c1_g2_i2	---NA---	183
TRUE	[NO-BLAST]	TRINITY_DN128_c0_g1_i1	---NA---	186
TRUE	[NO-BLAST]	TRINITY_DN128_c0_g2_i1	---NA---	291
TRUE	[NO-BLAST]	TRINITY_DN128_c0_g5_i1	---NA---	264
TRUE	[NO-BLAST]	TRINITY_DN128_c0_g7_i1	---NA---	210
TRUE	[NO-BLAST]	TRINITY_DN129_c0_g1_i3	---NA---	372
TRUE	[NO-BLAST]	TRINITY_DN129_c0_g2_i9	---NA---	273
TRUE	[NO-BLAST]	TRINITY_DN129_c9_g1_i1	---NA---	141
TRUE	[NO-BLAST]	TRINITY_DN155_c1_g2_i1	---NA---	339
TRUE	[NO-BLAST]	TRINITY_DN155_c1_g3_i1	---NA---	333
TRUE	[NO-BLAST]	TRINITY_DN125_c2_g2_i1	---NA---	141
TRUE	[NO-BLAST]	TRINITY_DN132_c0_g1_i2	---NA---	390
TRUE	[NO-BLAST]	TRINITY_DN132_c1_g1_i4	---NA---	303
TRUE	[NO-BLAST]	TRINITY_DN132_c2_g2_i1	---NA---	348
TRUE	[NO-BLAST]	TRINITY_DN132_c5_g1_i1	---NA---	120
TRUE	[NO-BLAST]	TRINITY_DN116_c1_g2_i1	---NA---	315
TRUE	[NO-BLAST]	TRINITY_DN151_c0_g1_i10	---NA---	504
TRUE	[NO-BLAST]	TRINITY_DN151_c5_g1_i1	---NA---	120
TRUE	[NO-BLAST]	TRINITY_DN151_c5_g1_i3	---NA---	147
TRUE	[NO-BLAST]	TRINITY_DN163_c0_g1_i1	---NA---	168
TRUE	[NO-BLAST]	TRINITY_DN163_c0_g2_i7	---NA---	174
TRUE	[NO-BLAST]	TRINITY_DN163_c1_g1_i2	---NA---	96
TRUE	[NO-BLAST]	TRINITY_DN188_c2_g1_i1	---NA---	168
TRUE	[NO-BLAST]	TRINITY_DN196_c0_g2_i3	---NA---	303
TRUE	[NO-BLAST]	TRINITY_DN189_c0_g1_i10utrorf	---NA---	312
TRUE	[NO-BLAST]	TRINITY_DN105_c0_g1_i8utrorf	---NA---	360
TRUE	[NO-BLAST]	TRINITY_DN105_c1_g2_i8	---NA---	309
TRUE	[NO-BLAST]	TRINITY_DN105_c7_g1_i1	---NA---	144
TRUE	[NO-BLAST]	TRINITY_DN165_c0_g1_i1	---NA---	297
TRUE	[NO-BLAST]	TRINITY_DN165_c0_g1_i2	---NA---	372
TRUE	[NO-BLAST]	TRINITY_DN165_c0_g2_i1	---NA---	411
TRUE	[NO-BLAST]	TRINITY_DN165_c0_g3_i1	---NA---	402
TRUE	[NO-BLAST]	TRINITY_DN165_c0_g3_i1utrorf	---NA---	354
TRUE	[NO-BLAST]	TRINITY_DN137_c0_g2_i1	---NA---	405
TRUE	[NO-BLAST]	TRINITY_DN137_c0_g2_i2	---NA---	201
TRUE	[NO-BLAST]	TRINITY_DN137_c1_g1_i1	---NA---	336
TRUE	[NO-BLAST]	TRINITY_DN138_c0_g1_i12	---NA---	162
TRUE	[NO-BLAST]	TRINITY_DN122_c0_g1_i10	---NA---	360
TRUE	[NO-BLAST]	TRINITY_DN122_c1_g2_i2	---NA---	228
TRUE	[NO-BLAST]	TRINITY_DN122_c2_g1_i5	---NA---	204
TRUE	[NO-BLAST]	TRINITY_DN122_c2_g1_i9	---NA---	285
TRUE	[NO-BLAST]	TRINITY_DN122_c2_g2_i1	---NA---	282
TRUE	[NO-BLAST]	TRINITY_DN122_c2_g6_i1	---NA---	204
TRUE	[NO-BLAST]	TRINITY_DN122_c4_g1_i1	---NA---	96
TRUE	[NO-BLAST]	TRINITY_DN174_c0_g1_i3utrorf	---NA---	300
TRUE	[NO-BLAST]	TRINITY_DN174_c0_g1_i8	---NA---	462
TRUE	[NO-BLAST]	TRINITY_DN174_c0_g2_i1	---NA---	177
TRUE	[NO-BLAST]	TRINITY_DN133_c3_g1_i1	---NA---	99
TRUE	[NO-BLAST]	TRINITY_DN198_c0_g1_i7	---NA---	348
TRUE	[NO-BLAST]	TRINITY_DN115_c0_g1_i1	---NA---	273
TRUE	[NO-BLAST]	TRINITY_DN115_c0_g2_i1	---NA---	201
TRUE	[NO-BLAST]	TRINITY_DN115_c0_g3_i1	---NA---	204
TRUE	[NO-BLAST]	TRINITY_DN115_c0_g4_i1	---NA---	363
TRUE	[NO-BLAST]	TRINITY_DN198_c1_g1_i1	---NA---	270
TRUE	[NO-BLAST]	TRINITY_DN113_c0_g1_i2	---NA---	129
TRUE	[NO-BLAST]	TRINITY_DN139_c1_g2_i2	---NA---	258
TRUE	[NO-BLAST]	TRINITY_DN139_c1_g3_i1	---NA---	216
TRUE	[NO-BLAST]	TRINITY_DN171_c1_g1_i1	---NA---	372
TRUE	[NO-BLAST]	TRINITY_DN171_c2_g1_i1	---NA---	321
TRUE	[NO-BLAST]	TRINITY_DN171_c2_g1_i5	---NA---	270
TRUE	[NO-BLAST]	TRINITY_DN183_c3_g1_i1	---NA---	321
TRUE	[NO-BLAST]	TRINITY_DN149_c0_g1_i15	---NA---	252
TRUE	[NO-BLAST]	TRINITY_DN149_c0_g2_i26	---NA---	189
TRUE	[NO-BLAST]	TRINITY_DN181_c0_g1_i1	---NA---	204
TRUE	[NO-BLAST]	TRINITY_DN181_c0_g1_i3	---NA---	264
TRUE	[NO-BLAST]	TRINITY_DN199_c0_g1_i16utrorf	---NA---	429
TRUE	[NO-BLAST]	TRINITY_DN199_c1_g1_i3	---NA---	333
TRUE	[NO-BLAST]	TRINITY_DN152_c1_g1_i8	---NA---	228
TRUE	[NO-BLAST]	TRINITY_DN195_c0_g1_i1	---NA---	231
TRUE	[NO-BLAST]	TRINITY_DN231_c0_g1_i1	---NA---	195
TRUE	[NO-BLAST]	TRINITY_DN231_c0_g1_i4	---NA---	252
TRUE	[NO-BLAST]	TRINITY_DN231_c0_g1_i5	---NA---	198
TRUE	[NO-BLAST]	TRINITY_DN231_c0_g1_i8	---NA---	264
TRUE	[NO-BLAST]	TRINITY_DN231_c0_g2_i1	---NA---	426
TRUE	[NO-BLAST]	TRINITY_DN231_c0_g2_i2	---NA---	309
TRUE	[NO-BLAST]	TRINITY_DN231_c0_g2_i3	---NA---	225
TRUE	[NO-BLAST]	TRINITY_DN248_c1_g1_i3	---NA---	300
TRUE	[NO-BLAST]	TRINITY_DN248_c1_g2_i1	---NA---	180
TRUE	[NO-BLAST]	TRINITY_DN248_c4_g1_i1	---NA---	96
TRUE	[NO-BLAST]	TRINITY_DN296_c1_g1_i11	---NA---	117
TRUE	[NO-BLAST]	TRINITY_DN278_c0_g1_i6	---NA---	363
TRUE	[NO-BLAST]	TRINITY_DN207_c0_g1_i1	---NA---	180
TRUE	[NO-BLAST]	TRINITY_DN275_c0_g1_i3	---NA---	237
TRUE	[NO-BLAST]	TRINITY_DN209_c2_g1_i1	---NA---	111
TRUE	[NO-BLAST]	TRINITY_DN209_c4_g1_i1	---NA---	111
TRUE	[NO-BLAST]	TRINITY_DN247_c0_g1_i1	---NA---	273
TRUE	[NO-BLAST]	TRINITY_DN247_c0_g1_i3	---NA---	186
TRUE	[NO-BLAST]	TRINITY_DN247_c0_g1_i5	---NA---	357
TRUE	[NO-BLAST]	TRINITY_DN247_c0_g1_i6	---NA---	273
TRUE	[NO-BLAST]	TRINITY_DN247_c0_g2_i3	---NA---	273
TRUE	[NO-BLAST]	TRINITY_DN247_c0_g3_i1	---NA---	108
TRUE	[NO-BLAST]	TRINITY_DN275_c0_g1_i6	---NA---	237
TRUE	[NO-BLAST]	TRINITY_DN285_c1_g1_i2	---NA---	273
TRUE	[NO-BLAST]	TRINITY_DN213_c0_g3_i1	---NA---	177
TRUE	[NO-BLAST]	TRINITY_DN223_c0_g2_i1	---NA---	147
TRUE	[NO-BLAST]	TRINITY_DN223_c0_g3_i1	---NA---	426
TRUE	[NO-BLAST]	TRINITY_DN223_c0_g5_i1	---NA---	186
TRUE	[NO-BLAST]	TRINITY_DN223_c1_g2_i1	---NA---	180
TRUE	[NO-BLAST]	TRINITY_DN219_c1_g2_i1	---NA---	105
TRUE	[NO-BLAST]	TRINITY_DN219_c3_g1_i1	---NA---	204
TRUE	[NO-BLAST]	TRINITY_DN225_c0_g1_i1	---NA---	258
TRUE	[NO-BLAST]	TRINITY_DN225_c0_g1_i2	---NA---	216
TRUE	[NO-BLAST]	TRINITY_DN225_c0_g2_i1	---NA---	123
TRUE	[NO-BLAST]	TRINITY_DN225_c0_g2_i3	---NA---	294
TRUE	[NO-BLAST]	TRINITY_DN225_c0_g4_i1	---NA---	321
TRUE	[NO-BLAST]	TRINITY_DN228_c0_g2_i4	---NA---	210
TRUE	[NO-BLAST]	TRINITY_DN228_c0_g4_i2	---NA---	294
TRUE	[NO-BLAST]	TRINITY_DN228_c0_g4_i4	---NA---	207
TRUE	[NO-BLAST]	TRINITY_DN210_c0_g1_i2	---NA---	249
TRUE	[NO-BLAST]	TRINITY_DN210_c1_g1_i6	---NA---	168
TRUE	[NO-BLAST]	TRINITY_DN210_c1_g2_i2	---NA---	288
TRUE	[NO-BLAST]	TRINITY_DN214_c5_g1_i1	---NA---	309
TRUE	[NO-BLAST]	TRINITY_DN261_c0_g1_i1	---NA---	228
TRUE	[NO-BLAST]	TRINITY_DN261_c1_g1_i1	---NA---	342
TRUE	[NO-BLAST]	TRINITY_DN261_c1_g1_i2	---NA---	312
TRUE	[NO-BLAST]	TRINITY_DN274_c0_g3_i1	---NA---	363
TRUE	[NO-BLAST]	TRINITY_DN287_c0_g1_i9	---NA---	363
TRUE	[NO-BLAST]	TRINITY_DN206_c0_g4_i1	---NA---	183
TRUE	[NO-BLAST]	TRINITY_DN266_c0_g1_i1	---NA---	597
TRUE	[NO-BLAST]	TRINITY_DN266_c0_g2_i1	---NA---	321
TRUE	[NO-BLAST]	TRINITY_DN212_c0_g1_i8	---NA---	207
TRUE	[NO-BLAST]	TRINITY_DN215_c0_g2_i1	---NA---	249
TRUE	[NO-BLAST]	TRINITY_DN246_c3_g1_i1	---NA---	123
TRUE	[NO-BLAST]	TRINITY_DN200_c0_g1_i2	---NA---	210
TRUE	[NO-BLAST]	TRINITY_DN200_c0_g1_i3	---NA---	210
TRUE	[NO-BLAST]	TRINITY_DN253_c1_g1_i1	---NA---	162
TRUE	[NO-BLAST]	TRINITY_DN253_c1_g1_i2	---NA---	219
TRUE	[NO-BLAST]	TRINITY_DN253_c1_g2_i1	---NA---	261
TRUE	[NO-BLAST]	TRINITY_DN277_c0_g1_i1	---NA---	273
TRUE	[NO-BLAST]	TRINITY_DN200_c0_g1_i1	---NA---	210
TRUE	[NO-BLAST]	TRINITY_DN216_c0_g3_i4utrorf	---NA---	321
TRUE	[NO-BLAST]	TRINITY_DN236_c0_g1_i1	---NA---	366
TRUE	[NO-BLAST]	TRINITY_DN236_c0_g1_i5utrorf	---NA---	327
TRUE	[NO-BLAST]	TRINITY_DN230_c0_g1_i15	---NA---	498
TRUE	[NO-BLAST]	TRINITY_DN230_c0_g1_i5	---NA---	1005
TRUE	[NO-BLAST]	TRINITY_DN224_c0_g1_i2utrorf	---NA---	312
TRUE	[NO-BLAST]	TRINITY_DN269_c0_g1_i1	---NA---	261
TRUE	[NO-BLAST]	TRINITY_DN269_c0_g1_i23	---NA---	228
TRUE	[NO-BLAST]	TRINITY_DN269_c0_g1_i7	---NA---	255
TRUE	[NO-BLAST]	TRINITY_DN286_c0_g1_i16	---NA---	369
TRUE	[NO-BLAST]	TRINITY_DN286_c0_g1_i6	---NA---	219
TRUE	[NO-BLAST]	TRINITY_DN239_c0_g1_i7	---NA---	120
TRUE	[NO-BLAST]	TRINITY_DN267_c0_g1_i1	---NA---	138
TRUE	[NO-BLAST]	TRINITY_DN267_c0_g3_i2	---NA---	207
TRUE	[NO-BLAST]	TRINITY_DN286_c1_g1_i2	---NA---	150
TRUE	[NO-BLAST]	TRINITY_DN286_c2_g1_i1	---NA---	477
TRUE	[NO-BLAST]	TRINITY_DN205_c0_g1_i12utrorf	---NA---	435
TRUE	[NO-BLAST]	TRINITY_DN205_c0_g1_i15	---NA---	201
TRUE	[NO-BLAST]	TRINITY_DN205_c0_g2_i3	---NA---	387
TRUE	[NO-BLAST]	TRINITY_DN235_c0_g3_i1utrorf	---NA---	339
TRUE	[NO-BLAST]	TRINITY_DN235_c0_g5_i1	---NA---	240
TRUE	[NO-BLAST]	TRINITY_DN249_c0_g2_i1	---NA---	306
TRUE	[NO-BLAST]	TRINITY_DN282_c3_g3_i1	---NA---	120
TRUE	[NO-BLAST]	TRINITY_DN233_c0_g1_i18	---NA---	210
TRUE	[NO-BLAST]	TRINITY_DN271_c10_g1_i1	---NA---	351
TRUE	[NO-BLAST]	TRINITY_DN271_c5_g1_i6	---NA---	204
TRUE	[NO-BLAST]	TRINITY_DN264_c0_g2_i1	---NA---	189
TRUE	[NO-BLAST]	TRINITY_DN264_c1_g1_i10	---NA---	147
TRUE	[NO-BLAST]	TRINITY_DN264_c2_g1_i2	---NA---	315
TRUE	[NO-BLAST]	TRINITY_DN264_c3_g1_i4	---NA---	192
TRUE	[NO-BLAST]	TRINITY_DN221_c0_g1_i9	---NA---	339
TRUE	[NO-BLAST]	TRINITY_DN221_c0_g1_i9utrorf	---NA---	324
TRUE	[NO-BLAST]	TRINITY_DN237_c0_g2_i1	---NA---	261
TRUE	[NO-BLAST]	TRINITY_DN237_c0_g3_i1	---NA---	327
TRUE	[NO-BLAST]	TRINITY_DN252_c0_g1_i1	---NA---	225
TRUE	[NO-BLAST]	TRINITY_DN256_c0_g2_i2	---NA---	195
TRUE	[NO-BLAST]	TRINITY_DN281_c3_g1_i1	---NA---	180
TRUE	[NO-BLAST]	TRINITY_DN279_c1_g1_i2	---NA---	129
TRUE	[NO-BLAST]	TRINITY_DN279_c3_g1_i2	---NA---	174
TRUE	[NO-BLAST]	TRINITY_DN241_c1_g1_i1	---NA---	108
TRUE	[NO-BLAST]	TRINITY_DN259_c4_g1_i1	---NA---	456
TRUE	[NO-BLAST]	TRINITY_DN203_c0_g1_i1	---NA---	249
TRUE	[NO-BLAST]	TRINITY_DN203_c0_g1_i4	---NA---	204
TRUE	[NO-BLAST]	TRINITY_DN294_c0_g2_i1	---NA---	240
TRUE	[NO-BLAST]	TRINITY_DN294_c0_g2_i2utrorf	---NA---	441
TRUE	[NO-BLAST]	TRINITY_DN294_c0_g2_i3utrorf	---NA---	423
TRUE	[NO-BLAST]	TRINITY_DN203_c1_g1_i8	---NA---	195
TRUE	[NO-BLAST]	TRINITY_DN306_c0_g2_i7	---NA---	528
TRUE	[NO-BLAST]	TRINITY_DN361_c0_g1_i10	---NA---	207
TRUE	[NO-BLAST]	TRINITY_DN361_c1_g1_i1	---NA---	237
TRUE	[NO-BLAST]	TRINITY_DN326_c0_g1_i1	---NA---	204
TRUE	[NO-BLAST]	TRINITY_DN326_c1_g1_i3	---NA---	204
TRUE	[NO-BLAST]	TRINITY_DN331_c3_g1_i1	---NA---	201
TRUE	[NO-BLAST]	TRINITY_DN332_c0_g1_i2	---NA---	126
TRUE	[NO-BLAST]	TRINITY_DN343_c0_g1_i1utrorf	---NA---	300
TRUE	[NO-BLAST]	TRINITY_DN343_c0_g1_i9	---NA---	276
TRUE	[NO-BLAST]	TRINITY_DN343_c0_g2_i1	---NA---	204
TRUE	[NO-BLAST]	TRINITY_DN332_c3_g1_i2	---NA---	201
TRUE	[NO-BLAST]	TRINITY_DN332_c3_g1_i6	---NA---	315
TRUE	[NO-BLAST]	TRINITY_DN372_c0_g1_i6	---NA---	234
TRUE	[NO-BLAST]	TRINITY_DN372_c0_g2_i1	---NA---	228
TRUE	[NO-BLAST]	TRINITY_DN378_c0_g1_i7	---NA---	222
TRUE	[NO-BLAST]	TRINITY_DN378_c10_g1_i1	---NA---	225
TRUE	[NO-BLAST]	TRINITY_DN318_c0_g2_i3	---NA---	246
TRUE	[NO-BLAST]	TRINITY_DN318_c0_g3_i1	---NA---	270
TRUE	[NO-BLAST]	TRINITY_DN318_c0_g4_i3	---NA---	240
TRUE	[NO-BLAST]	TRINITY_DN318_c0_g5_i1	---NA---	312
TRUE	[NO-BLAST]	TRINITY_DN318_c0_g5_i1utrorf	---NA---	330
TRUE	[NO-BLAST]	TRINITY_DN318_c0_g6_i1	---NA---	345
TRUE	[NO-BLAST]	TRINITY_DN303_c1_g1_i2	---NA---	261
TRUE	[NO-BLAST]	TRINITY_DN314_c0_g1_i5	---NA---	402
TRUE	[NO-BLAST]	TRINITY_DN314_c0_g2_i2	---NA---	222
TRUE	[NO-BLAST]	TRINITY_DN350_c0_g1_i12	---NA---	297
TRUE	[NO-BLAST]	TRINITY_DN364_c0_g1_i5utrorf	---NA---	318
TRUE	[NO-BLAST]	TRINITY_DN350_c10_g1_i1	---NA---	150
TRUE	[NO-BLAST]	TRINITY_DN350_c1_g1_i7	---NA---	198
TRUE	[NO-BLAST]	TRINITY_DN350_c2_g1_i1	---NA---	381
TRUE	[NO-BLAST]	TRINITY_DN350_c2_g1_i1utrorf	---NA---	333
TRUE	[NO-BLAST]	TRINITY_DN350_c2_g2_i1	---NA---	114
TRUE	[NO-BLAST]	TRINITY_DN350_c3_g1_i1	---NA---	99
TRUE	[NO-BLAST]	TRINITY_DN350_c3_g2_i1	---NA---	174
TRUE	[NO-BLAST]	TRINITY_DN350_c9_g1_i1	---NA---	111
TRUE	[NO-BLAST]	TRINITY_DN308_c6_g1_i1	---NA---	114
TRUE	[NO-BLAST]	TRINITY_DN380_c0_g1_i4	---NA---	303
TRUE	[NO-BLAST]	TRINITY_DN397_c0_g1_i9	---NA---	363
TRUE	[NO-BLAST]	TRINITY_DN341_c0_g1_i11utrorf	---NA---	348
TRUE	[NO-BLAST]	TRINITY_DN341_c0_g1_i12	---NA---	225
TRUE	[NO-BLAST]	TRINITY_DN340_c0_g1_i2	---NA---	105
TRUE	[NO-BLAST]	TRINITY_DN390_c2_g2_i1	---NA---	99
TRUE	[NO-BLAST]	TRINITY_DN373_c3_g1_i5	---NA---	435
TRUE	[NO-BLAST]	TRINITY_DN301_c0_g1_i17	---NA---	192
TRUE	[NO-BLAST]	TRINITY_DN367_c0_g1_i1	---NA---	291
TRUE	[NO-BLAST]	TRINITY_DN384_c0_g2_i1	---NA---	243
TRUE	[NO-BLAST]	TRINITY_DN357_c1_g1_i1	---NA---	144
TRUE	[NO-BLAST]	TRINITY_DN357_c1_g1_i2	---NA---	135
TRUE	[NO-BLAST]	TRINITY_DN357_c1_g2_i1	---NA---	135
TRUE	[NO-BLAST]	TRINITY_DN367_c1_g1_i1	---NA---	165
TRUE	[NO-BLAST]	TRINITY_DN387_c0_g1_i13	---NA---	393
TRUE	[NO-BLAST]	TRINITY_DN394_c1_g2_i2	---NA---	141
TRUE	[NO-BLAST]	TRINITY_DN339_c1_g2_i1	---NA---	336
TRUE	[NO-BLAST]	TRINITY_DN365_c1_g2_i1	---NA---	393
TRUE	[NO-BLAST]	TRINITY_DN387_c0_g1_i6	---NA---	222
TRUE	[NO-BLAST]	TRINITY_DN365_c2_g1_i13utrorf	---NA---	300
TRUE	[NO-BLAST]	TRINITY_DN379_c0_g1_i14	---NA---	414
TRUE	[NO-BLAST]	TRINITY_DN379_c0_g1_i15	---NA---	222
TRUE	[NO-BLAST]	TRINITY_DN379_c0_g1_i7	---NA---	219
TRUE	[NO-BLAST]	TRINITY_DN381_c0_g2_i1	---NA---	99
TRUE	[NO-BLAST]	TRINITY_DN315_c0_g2_i1	---NA---	225
TRUE	[NO-BLAST]	TRINITY_DN322_c2_g1_i1	---NA---	285
TRUE	[NO-BLAST]	TRINITY_DN322_c3_g1_i10	---NA---	126
TRUE	[NO-BLAST]	TRINITY_DN322_c3_g1_i9	---NA---	132
TRUE	[NO-BLAST]	TRINITY_DN321_c0_g1_i2utrorf	---NA---	306
TRUE	[NO-BLAST]	TRINITY_DN321_c0_g1_i6	---NA---	387
TRUE	[NO-BLAST]	TRINITY_DN355_c0_g1_i4	---NA---	249
TRUE	[NO-BLAST]	TRINITY_DN366_c0_g1_i1	---NA---	183
TRUE	[NO-BLAST]	TRINITY_DN366_c0_g1_i2	---NA---	243
TRUE	[NO-BLAST]	TRINITY_DN395_c1_g2_i3	---NA---	411
TRUE	[NO-BLAST]	TRINITY_DN389_c1_g1_i1utrorf	---NA---	339
TRUE	[NO-BLAST]	TRINITY_DN389_c1_g1_i2utrorf	---NA---	357
TRUE	[NO-BLAST]	TRINITY_DN389_c1_g2_i1	---NA---	150
TRUE	[NO-BLAST]	TRINITY_DN311_c0_g1_i4	---NA---	237
TRUE	[NO-BLAST]	TRINITY_DN311_c7_g1_i1	---NA---	132
TRUE	[NO-BLAST]	TRINITY_DN312_c0_g1_i1	---NA---	303
TRUE	[NO-BLAST]	TRINITY_DN312_c0_g1_i5	---NA---	222
TRUE	[NO-BLAST]	TRINITY_DN312_c0_g2_i3	---NA---	189
TRUE	[NO-BLAST]	TRINITY_DN312_c0_g2_i6	---NA---	189
TRUE	[NO-BLAST]	TRINITY_DN312_c0_g2_i7	---NA---	258
TRUE	[NO-BLAST]	TRINITY_DN312_c1_g1_i1	---NA---	333
TRUE	[NO-BLAST]	TRINITY_DN344_c0_g2_i6	---NA---	429
TRUE	[NO-BLAST]	TRINITY_DN344_c0_g3_i1utrorf	---NA---	321
TRUE	[NO-BLAST]	TRINITY_DN344_c0_g3_i5utrorf	---NA---	345
TRUE	[NO-BLAST]	TRINITY_DN344_c1_g1_i1	---NA---	303
TRUE	[NO-BLAST]	TRINITY_DN386_c0_g1_i7	---NA---	459
TRUE	[NO-BLAST]	TRINITY_DN386_c0_g3_i1	---NA---	195
TRUE	[NO-BLAST]	TRINITY_DN376_c1_g2_i1	---NA---	204
TRUE	[NO-BLAST]	TRINITY_DN377_c2_g1_i1	---NA---	309
TRUE	[NO-BLAST]	TRINITY_DN391_c1_g1_i6	---NA---	135
TRUE	[NO-BLAST]	TRINITY_DN334_c0_g1_i4	---NA---	378
TRUE	[NO-BLAST]	TRINITY_DN360_c0_g1_i5utrorf	---NA---	330
TRUE	[NO-BLAST]	TRINITY_DN374_c3_g1_i1	---NA---	180
TRUE	[NO-BLAST]	TRINITY_DN349_c0_g1_i12	---NA---	219
TRUE	[NO-BLAST]	TRINITY_DN349_c0_g2_i4	---NA---	219
TRUE	[NO-BLAST]	TRINITY_DN349_c0_g2_i6	---NA---	267
TRUE	[NO-BLAST]	TRINITY_DN349_c0_g3_i2	---NA---	510
TRUE	[NO-BLAST]	TRINITY_DN354_c0_g1_i1	---NA---	345
TRUE	[NO-BLAST]	TRINITY_DN354_c0_g2_i1	---NA---	195
TRUE	[NO-BLAST]	TRINITY_DN354_c0_g3_i1	---NA---	360
TRUE	[NO-BLAST]	TRINITY_DN354_c0_g5_i1	---NA---	342
TRUE	[NO-BLAST]	TRINITY_DN471_c0_g2_i1	---NA---	108
TRUE	[NO-BLAST]	TRINITY_DN404_c2_g1_i1	---NA---	138
TRUE	[NO-BLAST]	TRINITY_DN449_c1_g1_i15	---NA---	405
TRUE	[NO-BLAST]	TRINITY_DN449_c4_g1_i1	---NA---	333
TRUE	[NO-BLAST]	TRINITY_DN449_c6_g1_i1	---NA---	174
TRUE	[NO-BLAST]	TRINITY_DN408_c0_g1_i19utrorf	---NA---	300
TRUE	[NO-BLAST]	TRINITY_DN408_c0_g1_i7	---NA---	183
TRUE	[NO-BLAST]	TRINITY_DN408_c1_g1_i1	---NA---	156
TRUE	[NO-BLAST]	TRINITY_DN455_c0_g1_i21	---NA---	243
TRUE	[NO-BLAST]	TRINITY_DN469_c1_g1_i1	---NA---	123
TRUE	[NO-BLAST]	TRINITY_DN473_c0_g1_i12	---NA---	327
TRUE	[NO-BLAST]	TRINITY_DN478_c1_g1_i4	---NA---	195
TRUE	[NO-BLAST]	TRINITY_DN478_c1_g1_i5	---NA---	228
TRUE	[NO-BLAST]	TRINITY_DN417_c0_g1_i1	---NA---	324
TRUE	[NO-BLAST]	TRINITY_DN417_c1_g1_i1	---NA---	192
TRUE	[NO-BLAST]	TRINITY_DN478_c4_g1_i1	---NA---	129
TRUE	[NO-BLAST]	TRINITY_DN422_c5_g1_i1	---NA---	120
TRUE	[NO-BLAST]	TRINITY_DN476_c1_g1_i1	---NA---	192
TRUE	[NO-BLAST]	TRINITY_DN489_c2_g1_i1	---NA---	357
TRUE	[NO-BLAST]	TRINITY_DN440_c0_g2_i16	---NA---	426
TRUE	[NO-BLAST]	TRINITY_DN440_c0_g2_i4	---NA---	348
TRUE	[NO-BLAST]	TRINITY_DN448_c0_g1_i14	---NA---	243
TRUE	[NO-BLAST]	TRINITY_DN448_c1_g1_i1	---NA---	261
TRUE	[NO-BLAST]	TRINITY_DN448_c1_g1_i3	---NA---	222
TRUE	[NO-BLAST]	TRINITY_DN448_c1_g1_i6	---NA---	282
TRUE	[NO-BLAST]	TRINITY_DN448_c1_g2_i1	---NA---	306
TRUE	[NO-BLAST]	TRINITY_DN411_c1_g1_i1	---NA---	201
TRUE	[NO-BLAST]	TRINITY_DN411_c1_g1_i3	---NA---	213
TRUE	[NO-BLAST]	TRINITY_DN419_c4_g1_i1	---NA---	105
TRUE	[NO-BLAST]	TRINITY_DN499_c0_g1_i7	---NA---	303
TRUE	[NO-BLAST]	TRINITY_DN433_c0_g1_i5	---NA---	195
TRUE	[NO-BLAST]	TRINITY_DN433_c0_g2_i1	---NA---	219
TRUE	[NO-BLAST]	TRINITY_DN433_c0_g2_i2	---NA---	324
TRUE	[NO-BLAST]	TRINITY_DN499_c0_g1_i10	---NA---	600
TRUE	[NO-BLAST]	TRINITY_DN499_c0_g1_i11utrorf	---NA---	306
TRUE	[NO-BLAST]	TRINITY_DN499_c0_g1_i16	---NA---	366
TRUE	[NO-BLAST]	TRINITY_DN499_c0_g1_i8	---NA---	252
TRUE	[NO-BLAST]	TRINITY_DN430_c0_g2_i1	---NA---	243
TRUE	[NO-BLAST]	TRINITY_DN430_c0_g2_i6	---NA---	267
TRUE	[NO-BLAST]	TRINITY_DN439_c0_g1_i5	---NA---	111
TRUE	[NO-BLAST]	TRINITY_DN414_c0_g1_i1	---NA---	375
TRUE	[NO-BLAST]	TRINITY_DN414_c0_g1_i1utrorf	---NA---	327
TRUE	[NO-BLAST]	TRINITY_DN414_c0_g1_i4	---NA---	222
TRUE	[NO-BLAST]	TRINITY_DN423_c1_g2_i1	---NA---	102
TRUE	[NO-BLAST]	TRINITY_DN430_c0_g9_i1	---NA---	144
TRUE	[NO-BLAST]	TRINITY_DN441_c2_g1_i4	---NA---	105
TRUE	[NO-BLAST]	TRINITY_DN441_c5_g1_i1	---NA---	108
TRUE	[NO-BLAST]	TRINITY_DN441_c6_g1_i1	---NA---	96
TRUE	[NO-BLAST]	TRINITY_DN434_c0_g3_i1	---NA---	162
TRUE	[NO-BLAST]	TRINITY_DN413_c0_g1_i7	---NA---	636
TRUE	[NO-BLAST]	TRINITY_DN413_c0_g2_i1	---NA---	414
TRUE	[NO-BLAST]	TRINITY_DN413_c0_g4_i1	---NA---	285
TRUE	[NO-BLAST]	TRINITY_DN434_c1_g1_i11	---NA---	303
TRUE	[NO-BLAST]	TRINITY_DN460_c0_g1_i1	---NA---	252
TRUE	[NO-BLAST]	TRINITY_DN460_c0_g1_i3	---NA---	246
TRUE	[NO-BLAST]	TRINITY_DN462_c3_g1_i1	---NA---	93
TRUE	[NO-BLAST]	TRINITY_DN466_c0_g2_i1	---NA---	258
TRUE	[NO-BLAST]	TRINITY_DN466_c2_g1_i1	---NA---	117
TRUE	[NO-BLAST]	TRINITY_DN406_c0_g1_i2	---NA---	117
TRUE	[NO-BLAST]	TRINITY_DN445_c1_g2_i1	---NA---	102
TRUE	[NO-BLAST]	TRINITY_DN475_c2_g1_i1	---NA---	216
TRUE	[NO-BLAST]	TRINITY_DN490_c0_g1_i2	---NA---	243
TRUE	[NO-BLAST]	TRINITY_DN428_c11_g1_i1	---NA---	144
TRUE	[NO-BLAST]	TRINITY_DN470_c0_g1_i2	---NA---	510
TRUE	[NO-BLAST]	TRINITY_DN470_c0_g2_i1	---NA---	357
TRUE	[NO-BLAST]	TRINITY_DN470_c0_g2_i2	---NA---	348
TRUE	[NO-BLAST]	TRINITY_DN470_c0_g4_i1	---NA---	408
TRUE	[NO-BLAST]	TRINITY_DN470_c0_g4_i1utrorf	---NA---	327
TRUE	[NO-BLAST]	TRINITY_DN470_c0_g5_i1	---NA---	348
TRUE	[NO-BLAST]	TRINITY_DN470_c0_g6_i2	---NA---	468
TRUE	[NO-BLAST]	TRINITY_DN470_c1_g1_i4	---NA---	336
TRUE	[NO-BLAST]	TRINITY_DN456_c0_g7_i1	---NA---	318
TRUE	[NO-BLAST]	TRINITY_DN456_c5_g1_i1	---NA---	108
TRUE	[NO-BLAST]	TRINITY_DN467_c0_g2_i1	---NA---	297
TRUE	[NO-BLAST]	TRINITY_DN487_c0_g1_i13utrorf	---NA---	351
TRUE	[NO-BLAST]	TRINITY_DN447_c0_g2_i1	---NA---	189
TRUE	[NO-BLAST]	TRINITY_DN480_c0_g1_i5	---NA---	195
TRUE	[NO-BLAST]	TRINITY_DN484_c0_g1_i19	---NA---	231
TRUE	[NO-BLAST]	TRINITY_DN484_c0_g1_i23	---NA---	219
TRUE	[NO-BLAST]	TRINITY_DN484_c0_g1_i5	---NA---	273
TRUE	[NO-BLAST]	TRINITY_DN484_c0_g1_i7	---NA---	234
TRUE	[NO-BLAST]	TRINITY_DN484_c0_g2_i2	---NA---	246
TRUE	[NO-BLAST]	TRINITY_DN459_c0_g1_i4utrorf	---NA---	318
TRUE	[NO-BLAST]	TRINITY_DN459_c1_g1_i3	---NA---	279
TRUE	[NO-BLAST]	TRINITY_DN427_c1_g1_i1	---NA---	132
TRUE	[NO-BLAST]	TRINITY_DN495_c0_g3_i5	---NA---	252
TRUE	[NO-BLAST]	TRINITY_DN412_c0_g1_i3	---NA---	192
TRUE	[NO-BLAST]	TRINITY_DN472_c0_g1_i1	---NA---	498
TRUE	[NO-BLAST]	TRINITY_DN472_c0_g1_i2	---NA---	462
TRUE	[NO-BLAST]	TRINITY_DN472_c0_g1_i3	---NA---	492
TRUE	[NO-BLAST]	TRINITY_DN496_c0_g1_i11	---NA---	453
TRUE	[NO-BLAST]	TRINITY_DN496_c0_g1_i9	---NA---	231
TRUE	[NO-BLAST]	TRINITY_DN496_c0_g2_i3	---NA---	351
TRUE	[NO-BLAST]	TRINITY_DN405_c4_g1_i1	---NA---	111
TRUE	[NO-BLAST]	TRINITY_DN494_c1_g2_i1	---NA---	483
TRUE	[NO-BLAST]	TRINITY_DN496_c1_g2_i3	---NA---	225
TRUE	[NO-BLAST]	TRINITY_DN424_c0_g1_i1utrorf	---NA---	345
TRUE	[NO-BLAST]	TRINITY_DN424_c0_g1_i7	---NA---	375
TRUE	[NO-BLAST]	TRINITY_DN425_c0_g1_i3	---NA---	204
TRUE	[NO-BLAST]	TRINITY_DN426_c0_g1_i3	---NA---	558
TRUE	[NO-BLAST]	TRINITY_DN426_c0_g2_i2	---NA---	369
TRUE	[NO-BLAST]	TRINITY_DN461_c0_g1_i2	---NA---	345
TRUE	[NO-BLAST]	TRINITY_DN461_c0_g1_i3	---NA---	294
TRUE	[NO-BLAST]	TRINITY_DN479_c0_g1_i4	---NA---	99
TRUE	[NO-BLAST]	TRINITY_DN420_c1_g1_i1	---NA---	102
TRUE	[NO-BLAST]	TRINITY_DN420_c2_g1_i1	---NA---	207
TRUE	[NO-BLAST]	TRINITY_DN465_c0_g1_i15	---NA---	330
TRUE	[NO-BLAST]	TRINITY_DN465_c0_g2_i1	---NA---	357
TRUE	[NO-BLAST]	TRINITY_DN465_c1_g1_i10	---NA---	348
TRUE	[NO-BLAST]	TRINITY_DN465_c1_g1_i13	---NA---	324
TRUE	[NO-BLAST]	TRINITY_DN465_c4_g1_i1	---NA---	321
TRUE	[NO-BLAST]	TRINITY_DN421_c0_g1_i6	---NA---	276
TRUE	[NO-BLAST]	TRINITY_DN421_c0_g1_i8	---NA---	189
TRUE	[NO-BLAST]	TRINITY_DN453_c2_g1_i1	---NA---	117
TRUE	[NO-BLAST]	TRINITY_DN463_c1_g1_i1	---NA---	126
TRUE	[NO-BLAST]	TRINITY_DN463_c3_g1_i1	---NA---	120
TRUE	[NO-BLAST]	TRINITY_DN519_c2_g1_i1	---NA---	108
TRUE	[NO-BLAST]	TRINITY_DN515_c0_g1_i19	---NA---	144
TRUE	[NO-BLAST]	TRINITY_DN515_c3_g1_i1	---NA---	186
TRUE	[NO-BLAST]	TRINITY_DN595_c1_g1_i1	---NA---	123
TRUE	[NO-BLAST]	TRINITY_DN510_c0_g1_i1	---NA---	225
TRUE	[NO-BLAST]	TRINITY_DN510_c0_g1_i11	---NA---	258
TRUE	[NO-BLAST]	TRINITY_DN510_c0_g1_i12	---NA---	345
TRUE	[NO-BLAST]	TRINITY_DN510_c0_g1_i13	---NA---	252
TRUE	[NO-BLAST]	TRINITY_DN510_c0_g1_i3	---NA---	192
TRUE	[NO-BLAST]	TRINITY_DN510_c0_g1_i4	---NA---	189
TRUE	[NO-BLAST]	TRINITY_DN510_c0_g1_i5	---NA---	483
TRUE	[NO-BLAST]	TRINITY_DN510_c0_g1_i5utrorf	---NA---	306
TRUE	[NO-BLAST]	TRINITY_DN546_c0_g1_i5utrorf	---NA---	486
TRUE	[NO-BLAST]	TRINITY_DN546_c0_g2_i1	---NA---	222
TRUE	[NO-BLAST]	TRINITY_DN546_c2_g1_i4	---NA---	312
TRUE	[NO-BLAST]	TRINITY_DN500_c5_g1_i1	---NA---	96
TRUE	[NO-BLAST]	TRINITY_DN589_c0_g1_i1	---NA---	336
TRUE	[NO-BLAST]	TRINITY_DN551_c1_g1_i1	---NA---	213
TRUE	[NO-BLAST]	TRINITY_DN533_c5_g1_i1	---NA---	309
TRUE	[NO-BLAST]	TRINITY_DN585_c0_g1_i1	---NA---	93
TRUE	[NO-BLAST]	TRINITY_DN585_c0_g3_i2	---NA---	216
TRUE	[NO-BLAST]	TRINITY_DN511_c1_g1_i2	---NA---	99
TRUE	[NO-BLAST]	TRINITY_DN511_c1_g1_i6	---NA---	330
TRUE	[NO-BLAST]	TRINITY_DN540_c1_g1_i7	---NA---	177
TRUE	[NO-BLAST]	TRINITY_DN540_c2_g1_i1	---NA---	231
TRUE	[NO-BLAST]	TRINITY_DN540_c5_g1_i1	---NA---	141
TRUE	[NO-BLAST]	TRINITY_DN540_c6_g1_i1	---NA---	303
TRUE	[NO-BLAST]	TRINITY_DN562_c0_g2_i10	---NA---	243
TRUE	[NO-BLAST]	TRINITY_DN562_c0_g5_i1	---NA---	384
TRUE	[NO-BLAST]	TRINITY_DN562_c0_g6_i1	---NA---	207
TRUE	[NO-BLAST]	TRINITY_DN568_c0_g2_i1	---NA---	405
TRUE	[NO-BLAST]	TRINITY_DN568_c0_g2_i3	---NA---	252
TRUE	[NO-BLAST]	TRINITY_DN502_c2_g1_i1	---NA---	348
TRUE	[NO-BLAST]	TRINITY_DN502_c2_g1_i1utrorf	---NA---	312
TRUE	[NO-BLAST]	TRINITY_DN502_c2_g3_i1	---NA---	339
TRUE	[NO-BLAST]	TRINITY_DN502_c2_g3_i1utrorf	---NA---	309
TRUE	[NO-BLAST]	TRINITY_DN502_c2_g4_i1	---NA---	426
TRUE	[NO-BLAST]	TRINITY_DN539_c0_g1_i11	---NA---	399
TRUE	[NO-BLAST]	TRINITY_DN539_c0_g1_i12	---NA---	204
TRUE	[NO-BLAST]	TRINITY_DN539_c0_g2_i1	---NA---	93
TRUE	[NO-BLAST]	TRINITY_DN594_c4_g1_i2	---NA---	222
TRUE	[NO-BLAST]	TRINITY_DN563_c0_g3_i1	---NA---	381
TRUE	[NO-BLAST]	TRINITY_DN545_c0_g1_i17	---NA---	210
TRUE	[NO-BLAST]	TRINITY_DN545_c0_g1_i19	---NA---	240
TRUE	[NO-BLAST]	TRINITY_DN545_c0_g1_i4	---NA---	258
TRUE	[NO-BLAST]	TRINITY_DN584_c2_g1_i2	---NA---	213
TRUE	[NO-BLAST]	TRINITY_DN584_c2_g1_i4	---NA---	159
TRUE	[NO-BLAST]	TRINITY_DN514_c3_g1_i1	---NA---	123
TRUE	[NO-BLAST]	TRINITY_DN531_c0_g1_i1	---NA---	273
TRUE	[NO-BLAST]	TRINITY_DN531_c0_g3_i1	---NA---	171
TRUE	[NO-BLAST]	TRINITY_DN530_c0_g2_i3	---NA---	189
TRUE	[NO-BLAST]	TRINITY_DN542_c4_g1_i1	---NA---	159
TRUE	[NO-BLAST]	TRINITY_DN541_c0_g1_i3	---NA---	360
TRUE	[NO-BLAST]	TRINITY_DN593_c0_g1_i11utrorf	---NA---	468
TRUE	[NO-BLAST]	TRINITY_DN558_c0_g1_i1	---NA---	501
TRUE	[NO-BLAST]	TRINITY_DN558_c0_g1_i4	---NA---	252
TRUE	[NO-BLAST]	TRINITY_DN558_c0_g1_i5	---NA---	276
TRUE	[NO-BLAST]	TRINITY_DN558_c0_g1_i8	---NA---	303
TRUE	[NO-BLAST]	TRINITY_DN525_c1_g1_i1	---NA---	126
TRUE	[NO-BLAST]	TRINITY_DN526_c1_g1_i8	---NA---	333
TRUE	[NO-BLAST]	TRINITY_DN560_c0_g1_i3utrorf	---NA---	345
TRUE	[NO-BLAST]	TRINITY_DN532_c0_g1_i8	---NA---	525
TRUE	[NO-BLAST]	TRINITY_DN547_c0_g3_i1	---NA---	93
TRUE	[NO-BLAST]	TRINITY_DN547_c2_g1_i1	---NA---	114
TRUE	[NO-BLAST]	TRINITY_DN591_c1_g1_i2	---NA---	405
TRUE	[NO-BLAST]	TRINITY_DN591_c5_g1_i1	---NA---	108
TRUE	[NO-BLAST]	TRINITY_DN524_c0_g1_i2	---NA---	324
TRUE	[NO-BLAST]	TRINITY_DN524_c0_g2_i4	---NA---	195
TRUE	[NO-BLAST]	TRINITY_DN524_c0_g3_i1	---NA---	150
TRUE	[NO-BLAST]	TRINITY_DN555_c0_g1_i1	---NA---	249
TRUE	[NO-BLAST]	TRINITY_DN555_c0_g1_i5	---NA---	282
TRUE	[NO-BLAST]	TRINITY_DN503_c0_g1_i13	---NA---	132
TRUE	[NO-BLAST]	TRINITY_DN503_c0_g1_i7	---NA---	111
TRUE	[NO-BLAST]	TRINITY_DN523_c0_g1_i1	---NA---	171
TRUE	[NO-BLAST]	TRINITY_DN567_c1_g1_i2	---NA---	237
TRUE	[NO-BLAST]	TRINITY_DN574_c1_g1_i5	---NA---	168
TRUE	[NO-BLAST]	TRINITY_DN574_c4_g1_i1	---NA---	135
TRUE	[NO-BLAST]	TRINITY_DN504_c0_g2_i2	---NA---	393
TRUE	[NO-BLAST]	TRINITY_DN504_c0_g2_i2utrorf	---NA---	345
TRUE	[NO-BLAST]	TRINITY_DN504_c0_g2_i7	---NA---	369
TRUE	[NO-BLAST]	TRINITY_DN556_c1_g1_i5	---NA---	312
TRUE	[NO-BLAST]	TRINITY_DN549_c0_g1_i11	---NA---	390
TRUE	[NO-BLAST]	TRINITY_DN549_c0_g1_i12	---NA---	183
TRUE	[NO-BLAST]	TRINITY_DN549_c0_g2_i3	---NA---	282
TRUE	[NO-BLAST]	TRINITY_DN549_c2_g1_i4	---NA---	264
TRUE	[NO-BLAST]	TRINITY_DN549_c2_g1_i8	---NA---	285
TRUE	[NO-BLAST]	TRINITY_DN556_c2_g1_i1	---NA---	111
TRUE	[NO-BLAST]	TRINITY_DN631_c5_g1_i1	---NA---	342
TRUE	[NO-BLAST]	TRINITY_DN668_c0_g1_i4utrorf	---NA---	318
TRUE	[NO-BLAST]	TRINITY_DN668_c1_g1_i1	---NA---	96
TRUE	[NO-BLAST]	TRINITY_DN697_c0_g1_i1	---NA---	210
TRUE	[NO-BLAST]	TRINITY_DN609_c4_g1_i1	---NA---	300
TRUE	[NO-BLAST]	TRINITY_DN614_c0_g3_i1	---NA---	108
TRUE	[NO-BLAST]	TRINITY_DN625_c0_g1_i13	---NA---	219
TRUE	[NO-BLAST]	TRINITY_DN625_c0_g1_i5	---NA---	210
TRUE	[NO-BLAST]	TRINITY_DN625_c0_g1_i6	---NA---	306
TRUE	[NO-BLAST]	TRINITY_DN611_c0_g1_i9	---NA---	225
TRUE	[NO-BLAST]	TRINITY_DN603_c0_g1_i10utrorf	---NA---	300
TRUE	[NO-BLAST]	TRINITY_DN603_c0_g3_i1	---NA---	306
TRUE	[NO-BLAST]	TRINITY_DN611_c0_g1_i1	---NA---	126
TRUE	[NO-BLAST]	TRINITY_DN611_c0_g1_i6	---NA---	264
TRUE	[NO-BLAST]	TRINITY_DN654_c0_g2_i2	---NA---	213
TRUE	[NO-BLAST]	TRINITY_DN654_c0_g2_i3	---NA---	189
TRUE	[NO-BLAST]	TRINITY_DN654_c0_g3_i1	---NA---	240
TRUE	[NO-BLAST]	TRINITY_DN603_c1_g1_i1	---NA---	309
TRUE	[NO-BLAST]	TRINITY_DN639_c0_g1_i1	---NA---	108
TRUE	[NO-BLAST]	TRINITY_DN649_c3_g1_i1	---NA---	153
TRUE	[NO-BLAST]	TRINITY_DN651_c0_g1_i2	---NA---	354
TRUE	[NO-BLAST]	TRINITY_DN612_c0_g1_i6utrorf	---NA---	417
TRUE	[NO-BLAST]	TRINITY_DN629_c1_g1_i1	---NA---	102
TRUE	[NO-BLAST]	TRINITY_DN670_c1_g2_i6	---NA---	249
TRUE	[NO-BLAST]	TRINITY_DN665_c2_g1_i6	---NA---	189
TRUE	[NO-BLAST]	TRINITY_DN693_c0_g1_i2	---NA---	240
TRUE	[NO-BLAST]	TRINITY_DN693_c0_g2_i3	---NA---	225
TRUE	[NO-BLAST]	TRINITY_DN671_c3_g1_i1	---NA---	129
TRUE	[NO-BLAST]	TRINITY_DN676_c0_g1_i2	---NA---	195
TRUE	[NO-BLAST]	TRINITY_DN693_c0_g2_i4	---NA---	189
TRUE	[NO-BLAST]	TRINITY_DN620_c2_g1_i1	---NA---	237
TRUE	[NO-BLAST]	TRINITY_DN606_c1_g1_i2	---NA---	396
TRUE	[NO-BLAST]	TRINITY_DN645_c0_g1_i1	---NA---	486
TRUE	[NO-BLAST]	TRINITY_DN645_c0_g2_i3	---NA---	318
TRUE	[NO-BLAST]	TRINITY_DN608_c1_g2_i3	---NA---	216
TRUE	[NO-BLAST]	TRINITY_DN633_c0_g1_i13utrorf	---NA---	531
TRUE	[NO-BLAST]	TRINITY_DN633_c0_g1_i2	---NA---	315
TRUE	[NO-BLAST]	TRINITY_DN633_c1_g1_i1	---NA---	276
TRUE	[NO-BLAST]	TRINITY_DN679_c0_g1_i13utrorf	---NA---	417
TRUE	[NO-BLAST]	TRINITY_DN657_c0_g1_i6	---NA---	201
TRUE	[NO-BLAST]	TRINITY_DN666_c4_g1_i1	---NA---	171
TRUE	[NO-BLAST]	TRINITY_DN679_c1_g2_i1	---NA---	270
TRUE	[NO-BLAST]	TRINITY_DN691_c0_g1_i2	---NA---	354
TRUE	[NO-BLAST]	TRINITY_DN686_c0_g1_i3utrorf	---NA---	324
TRUE	[NO-BLAST]	TRINITY_DN691_c0_g2_i2utrorf	---NA---	471
TRUE	[NO-BLAST]	TRINITY_DN624_c0_g1_i11	---NA---	279
TRUE	[NO-BLAST]	TRINITY_DN624_c0_g1_i16	---NA---	315
TRUE	[NO-BLAST]	TRINITY_DN624_c0_g1_i4	---NA---	189
TRUE	[NO-BLAST]	TRINITY_DN624_c0_g1_i8	---NA---	222
TRUE	[NO-BLAST]	TRINITY_DN686_c0_g1_i7	---NA---	99
TRUE	[NO-BLAST]	TRINITY_DN619_c2_g1_i1	---NA---	210
TRUE	[NO-BLAST]	TRINITY_DN619_c5_g1_i3	---NA---	360
TRUE	[NO-BLAST]	TRINITY_DN630_c0_g1_i1	---NA---	399
TRUE	[NO-BLAST]	TRINITY_DN630_c0_g3_i11	---NA---	195
TRUE	[NO-BLAST]	TRINITY_DN630_c0_g3_i3	---NA---	207
TRUE	[NO-BLAST]	TRINITY_DN630_c0_g4_i4	---NA---	111
TRUE	[NO-BLAST]	TRINITY_DN630_c1_g1_i1	---NA---	252
TRUE	[NO-BLAST]	TRINITY_DN675_c1_g1_i2	---NA---	309
TRUE	[NO-BLAST]	TRINITY_DN675_c5_g1_i1	---NA---	144
TRUE	[NO-BLAST]	TRINITY_DN675_c6_g1_i1	---NA---	249
TRUE	[NO-BLAST]	TRINITY_DN675_c7_g1_i1	---NA---	123
TRUE	[NO-BLAST]	TRINITY_DN683_c0_g1_i10	---NA---	249
TRUE	[NO-BLAST]	TRINITY_DN683_c0_g1_i12	---NA---	264
TRUE	[NO-BLAST]	TRINITY_DN683_c0_g1_i8	---NA---	198
TRUE	[NO-BLAST]	TRINITY_DN634_c0_g2_i1	---NA---	93
TRUE	[NO-BLAST]	TRINITY_DN634_c1_g1_i4	---NA---	99
TRUE	[NO-BLAST]	TRINITY_DN634_c3_g1_i2	---NA---	96
TRUE	[NO-BLAST]	TRINITY_DN667_c0_g2_i3	---NA---	309
TRUE	[NO-BLAST]	TRINITY_DN684_c0_g2_i1	---NA---	132
TRUE	[NO-BLAST]	TRINITY_DN692_c3_g2_i1	---NA---	219
TRUE	[NO-BLAST]	TRINITY_DN692_c3_g3_i1	---NA---	195
TRUE	[NO-BLAST]	TRINITY_DN637_c2_g1_i1	---NA---	300
TRUE	[NO-BLAST]	TRINITY_DN656_c0_g1_i1	---NA---	198
TRUE	[NO-BLAST]	TRINITY_DN656_c0_g2_i1	---NA---	390
TRUE	[NO-BLAST]	TRINITY_DN656_c0_g2_i1utrorf	---NA---	372
TRUE	[NO-BLAST]	TRINITY_DN656_c0_g3_i1	---NA---	354
TRUE	[NO-BLAST]	TRINITY_DN656_c0_g3_i2	---NA---	411
TRUE	[NO-BLAST]	TRINITY_DN656_c1_g1_i1	---NA---	291
TRUE	[NO-BLAST]	TRINITY_DN656_c2_g1_i3	---NA---	363
TRUE	[NO-BLAST]	TRINITY_DN690_c0_g3_i1	---NA---	135
TRUE	[NO-BLAST]	TRINITY_DN690_c0_g4_i1	---NA---	171
TRUE	[NO-BLAST]	TRINITY_DN613_c0_g1_i1	---NA---	186
TRUE	[NO-BLAST]	TRINITY_DN613_c1_g1_i1	---NA---	168
TRUE	[NO-BLAST]	TRINITY_DN664_c0_g1_i1	---NA---	147
TRUE	[NO-BLAST]	TRINITY_DN664_c0_g1_i4	---NA---	183
TRUE	[NO-BLAST]	TRINITY_DN664_c12_g1_i1	---NA---	207
TRUE	[NO-BLAST]	TRINITY_DN664_c1_g1_i2	---NA---	93
TRUE	[NO-BLAST]	TRINITY_DN664_c6_g3_i1	---NA---	309
TRUE	[NO-BLAST]	TRINITY_DN664_c6_g3_i2	---NA---	327
TRUE	[NO-BLAST]	TRINITY_DN636_c0_g2_i1	---NA---	186
TRUE	[NO-BLAST]	TRINITY_DN636_c0_g3_i1	---NA---	180
TRUE	[NO-BLAST]	TRINITY_DN688_c0_g1_i10	---NA---	222
TRUE	[NO-BLAST]	TRINITY_DN626_c1_g1_i1	---NA---	189
TRUE	[NO-BLAST]	TRINITY_DN626_c2_g1_i1	---NA---	114
TRUE	[NO-BLAST]	TRINITY_DN749_c0_g1_i6utrorf	---NA---	321
TRUE	[NO-BLAST]	TRINITY_DN700_c0_g1_i2utrorf	---NA---	357
TRUE	[NO-BLAST]	TRINITY_DN713_c1_g1_i1	---NA---	114
TRUE	[NO-BLAST]	TRINITY_DN759_c0_g2_i1	---NA---	117
TRUE	[NO-BLAST]	TRINITY_DN769_c0_g1_i17	---NA---	234
TRUE	[NO-BLAST]	TRINITY_DN769_c1_g2_i1	---NA---	210
TRUE	[NO-BLAST]	TRINITY_DN776_c0_g1_i1	---NA---	234
TRUE	[NO-BLAST]	TRINITY_DN776_c0_g1_i3	---NA---	198
TRUE	[NO-BLAST]	TRINITY_DN711_c2_g1_i1	---NA---	168
TRUE	[NO-BLAST]	TRINITY_DN769_c1_g2_i5	---NA---	135
TRUE	[NO-BLAST]	TRINITY_DN769_c1_g2_i6	---NA---	93
TRUE	[NO-BLAST]	TRINITY_DN788_c0_g1_i22	---NA---	378
TRUE	[NO-BLAST]	TRINITY_DN751_c1_g1_i1	---NA---	102
TRUE	[NO-BLAST]	TRINITY_DN752_c0_g2_i1	---NA---	129
TRUE	[NO-BLAST]	TRINITY_DN744_c0_g1_i1	---NA---	123
TRUE	[NO-BLAST]	TRINITY_DN777_c0_g1_i10	---NA---	255
TRUE	[NO-BLAST]	TRINITY_DN747_c0_g1_i11	---NA---	210
TRUE	[NO-BLAST]	TRINITY_DN747_c0_g1_i12	---NA---	231
TRUE	[NO-BLAST]	TRINITY_DN747_c0_g1_i13	---NA---	282
TRUE	[NO-BLAST]	TRINITY_DN747_c0_g1_i5	---NA---	240
TRUE	[NO-BLAST]	TRINITY_DN760_c0_g1_i7	---NA---	429
TRUE	[NO-BLAST]	TRINITY_DN760_c1_g1_i10utrorf	---NA---	426
TRUE	[NO-BLAST]	TRINITY_DN760_c2_g1_i1	---NA---	102
TRUE	[NO-BLAST]	TRINITY_DN754_c4_g1_i1	---NA---	195
TRUE	[NO-BLAST]	TRINITY_DN784_c0_g1_i2	---NA---	192
TRUE	[NO-BLAST]	TRINITY_DN727_c1_g1_i1	---NA---	174
TRUE	[NO-BLAST]	TRINITY_DN775_c0_g1_i6	---NA---	342
TRUE	[NO-BLAST]	TRINITY_DN721_c0_g1_i1	---NA---	291
TRUE	[NO-BLAST]	TRINITY_DN739_c0_g1_i6	---NA---	168
TRUE	[NO-BLAST]	TRINITY_DN779_c0_g1_i16utrorf	---NA---	597
TRUE	[NO-BLAST]	TRINITY_DN709_c3_g1_i2	---NA---	264
TRUE	[NO-BLAST]	TRINITY_DN770_c0_g3_i1utrorf	---NA---	306
TRUE	[NO-BLAST]	TRINITY_DN706_c1_g1_i1	---NA---	153
TRUE	[NO-BLAST]	TRINITY_DN761_c0_g1_i16utrorf	---NA---	432
TRUE	[NO-BLAST]	TRINITY_DN761_c0_g1_i4	---NA---	396
TRUE	[NO-BLAST]	TRINITY_DN765_c0_g1_i19	---NA---	483
TRUE	[NO-BLAST]	TRINITY_DN765_c2_g1_i1	---NA---	141
TRUE	[NO-BLAST]	TRINITY_DN783_c1_g1_i1	---NA---	363
TRUE	[NO-BLAST]	TRINITY_DN766_c1_g1_i21	---NA---	237
TRUE	[NO-BLAST]	TRINITY_DN720_c0_g1_i7	---NA---	234
TRUE	[NO-BLAST]	TRINITY_DN741_c3_g1_i1	---NA---	99
TRUE	[NO-BLAST]	TRINITY_DN768_c5_g1_i1	---NA---	204
TRUE	[NO-BLAST]	TRINITY_DN732_c0_g1_i12utrorf	---NA---	342
TRUE	[NO-BLAST]	TRINITY_DN732_c1_g1_i1	---NA---	279
TRUE	[NO-BLAST]	TRINITY_DN730_c0_g1_i1	---NA---	171
TRUE	[NO-BLAST]	TRINITY_DN730_c0_g2_i1	---NA---	207
TRUE	[NO-BLAST]	TRINITY_DN773_c8_g1_i1	---NA---	153
TRUE	[NO-BLAST]	TRINITY_DN787_c0_g1_i10	---NA---	195
TRUE	[NO-BLAST]	TRINITY_DN787_c0_g3_i1	---NA---	141
TRUE	[NO-BLAST]	TRINITY_DN787_c1_g2_i5	---NA---	297
TRUE	[NO-BLAST]	TRINITY_DN787_c1_g2_i4	---NA---	210
TRUE	[NO-BLAST]	TRINITY_DN738_c0_g2_i4	---NA---	327
TRUE	[NO-BLAST]	TRINITY_DN763_c5_g1_i1	---NA---	138
TRUE	[NO-BLAST]	TRINITY_DN807_c0_g1_i3	---NA---	231
TRUE	[NO-BLAST]	TRINITY_DN885_c0_g2_i1	---NA---	309
TRUE	[NO-BLAST]	TRINITY_DN815_c2_g1_i1	---NA---	468
TRUE	[NO-BLAST]	TRINITY_DN885_c0_g2_i3	---NA---	306
TRUE	[NO-BLAST]	TRINITY_DN896_c5_g1_i1	---NA---	162
TRUE	[NO-BLAST]	TRINITY_DN887_c1_g2_i1	---NA---	369
TRUE	[NO-BLAST]	TRINITY_DN887_c2_g1_i12	---NA---	294
TRUE	[NO-BLAST]	TRINITY_DN887_c5_g1_i1	---NA---	141
TRUE	[NO-BLAST]	TRINITY_DN887_c5_g2_i1	---NA---	201
TRUE	[NO-BLAST]	TRINITY_DN892_c1_g1_i1	---NA---	129
TRUE	[NO-BLAST]	TRINITY_DN861_c0_g2_i8	---NA---	249
TRUE	[NO-BLAST]	TRINITY_DN824_c1_g1_i18	---NA---	318
TRUE	[NO-BLAST]	TRINITY_DN824_c1_g2_i13	---NA---	357
TRUE	[NO-BLAST]	TRINITY_DN880_c0_g2_i1	---NA---	210
TRUE	[NO-BLAST]	TRINITY_DN880_c0_g3_i1	---NA---	177
TRUE	[NO-BLAST]	TRINITY_DN880_c1_g1_i2	---NA---	123
TRUE	[NO-BLAST]	TRINITY_DN824_c1_g3_i1	---NA---	120
TRUE	[NO-BLAST]	TRINITY_DN824_c2_g1_i1	---NA---	225
TRUE	[NO-BLAST]	TRINITY_DN824_c2_g2_i7utrorf	---NA---	402
TRUE	[NO-BLAST]	TRINITY_DN836_c0_g1_i7	---NA---	336
TRUE	[NO-BLAST]	TRINITY_DN840_c0_g1_i8	---NA---	192
TRUE	[NO-BLAST]	TRINITY_DN877_c0_g1_i12	---NA---	96
TRUE	[NO-BLAST]	TRINITY_DN845_c0_g3_i1	---NA---	279
TRUE	[NO-BLAST]	TRINITY_DN845_c1_g1_i3	---NA---	183
TRUE	[NO-BLAST]	TRINITY_DN895_c1_g1_i1	---NA---	393
TRUE	[NO-BLAST]	TRINITY_DN895_c1_g2_i1	---NA---	231
TRUE	[NO-BLAST]	TRINITY_DN895_c1_g3_i2	---NA---	219
TRUE	[NO-BLAST]	TRINITY_DN843_c0_g1_i6	---NA---	123
TRUE	[NO-BLAST]	TRINITY_DN874_c0_g1_i8	---NA---	267
TRUE	[NO-BLAST]	TRINITY_DN838_c0_g1_i10utrorf	---NA---	306
TRUE	[NO-BLAST]	TRINITY_DN843_c0_g1_i7	---NA---	129
TRUE	[NO-BLAST]	TRINITY_DN886_c3_g1_i2	---NA---	96
TRUE	[NO-BLAST]	TRINITY_DN817_c2_g1_i1	---NA---	147
TRUE	[NO-BLAST]	TRINITY_DN862_c0_g1_i2	---NA---	327
TRUE	[NO-BLAST]	TRINITY_DN862_c0_g2_i10	---NA---	345
TRUE	[NO-BLAST]	TRINITY_DN862_c0_g2_i2	---NA---	219
TRUE	[NO-BLAST]	TRINITY_DN883_c0_g1_i1	---NA---	396
TRUE	[NO-BLAST]	TRINITY_DN883_c6_g1_i1	---NA---	93
TRUE	[NO-BLAST]	TRINITY_DN814_c0_g1_i2	---NA---	237
TRUE	[NO-BLAST]	TRINITY_DN814_c1_g1_i2	---NA---	318
TRUE	[NO-BLAST]	TRINITY_DN814_c2_g1_i10	---NA---	129
TRUE	[NO-BLAST]	TRINITY_DN857_c0_g1_i2	---NA---	303
TRUE	[NO-BLAST]	TRINITY_DN857_c1_g1_i1	---NA---	234
TRUE	[NO-BLAST]	TRINITY_DN806_c0_g1_i1	---NA---	213
TRUE	[NO-BLAST]	TRINITY_DN841_c0_g1_i12utrorf	---NA---	309
TRUE	[NO-BLAST]	TRINITY_DN888_c0_g1_i7	---NA---	102
TRUE	[NO-BLAST]	TRINITY_DN812_c1_g1_i2	---NA---	189
TRUE	[NO-BLAST]	TRINITY_DN884_c0_g2_i1	---NA---	348
TRUE	[NO-BLAST]	TRINITY_DN884_c4_g1_i1	---NA---	330
TRUE	[NO-BLAST]	TRINITY_DN818_c3_g1_i1	---NA---	195
TRUE	[NO-BLAST]	TRINITY_DN847_c0_g2_i3	---NA---	657
TRUE	[NO-BLAST]	TRINITY_DN879_c1_g1_i1	---NA---	246
TRUE	[NO-BLAST]	TRINITY_DN879_c3_g1_i1	---NA---	174
TRUE	[NO-BLAST]	TRINITY_DN866_c0_g1_i2	---NA---	282
TRUE	[NO-BLAST]	TRINITY_DN866_c0_g1_i3	---NA---	237
TRUE	[NO-BLAST]	TRINITY_DN866_c0_g1_i6	---NA---	267
TRUE	[NO-BLAST]	TRINITY_DN866_c0_g2_i1	---NA---	204
TRUE	[NO-BLAST]	TRINITY_DN881_c0_g2_i3	---NA---	309
TRUE	[NO-BLAST]	TRINITY_DN881_c4_g1_i1	---NA---	96
TRUE	[NO-BLAST]	TRINITY_DN828_c1_g1_i2	---NA---	180
TRUE	[NO-BLAST]	TRINITY_DN828_c1_g1_i7	---NA---	291
TRUE	[NO-BLAST]	TRINITY_DN828_c1_g2_i1	---NA---	111
TRUE	[NO-BLAST]	TRINITY_DN828_c2_g1_i1	---NA---	156
TRUE	[NO-BLAST]	TRINITY_DN839_c3_g1_i10	---NA---	315
TRUE	[NO-BLAST]	TRINITY_DN839_c3_g1_i4	---NA---	303
TRUE	[NO-BLAST]	TRINITY_DN882_c0_g3_i4	---NA---	402
TRUE	[NO-BLAST]	TRINITY_DN882_c1_g1_i2	---NA---	168
TRUE	[NO-BLAST]	TRINITY_DN826_c1_g1_i1	---NA---	114
TRUE	[NO-BLAST]	TRINITY_DN826_c1_g2_i2	---NA---	159
TRUE	[NO-BLAST]	TRINITY_DN827_c0_g1_i3	---NA---	276
TRUE	[NO-BLAST]	TRINITY_DN842_c0_g1_i1	---NA---	186
TRUE	[NO-BLAST]	TRINITY_DN858_c1_g1_i3	---NA---	186
TRUE	[NO-BLAST]	TRINITY_DN858_c2_g2_i1	---NA---	132
TRUE	[NO-BLAST]	TRINITY_DN897_c0_g1_i23	---NA---	321
TRUE	[NO-BLAST]	TRINITY_DN897_c0_g1_i31	---NA---	312
TRUE	[NO-BLAST]	TRINITY_DN873_c0_g1_i16	---NA---	270
TRUE	[NO-BLAST]	TRINITY_DN875_c0_g1_i14utrorf	---NA---	540
TRUE	[NO-BLAST]	TRINITY_DN875_c0_g1_i7utrorf	---NA---	537
TRUE	[NO-BLAST]	TRINITY_DN897_c1_g2_i1	---NA---	129
TRUE	[NO-BLAST]	TRINITY_DN897_c3_g1_i1	---NA---	96
TRUE	[NO-BLAST]	TRINITY_DN897_c5_g1_i1	---NA---	96
TRUE	[NO-BLAST]	TRINITY_DN831_c0_g1_i7	---NA---	267
TRUE	[NO-BLAST]	TRINITY_DN811_c0_g2_i6	---NA---	192
TRUE	[NO-BLAST]	TRINITY_DN811_c2_g1_i1	---NA---	246
TRUE	[NO-BLAST]	TRINITY_DN811_c4_g1_i1	---NA---	126
TRUE	[NO-BLAST]	TRINITY_DN863_c3_g1_i1	---NA---	135
TRUE	[NO-BLAST]	TRINITY_DN848_c0_g1_i10	---NA---	234
TRUE	[NO-BLAST]	TRINITY_DN848_c1_g1_i2	---NA---	129
TRUE	[NO-BLAST]	TRINITY_DN930_c0_g1_i1	---NA---	183
TRUE	[NO-BLAST]	TRINITY_DN930_c0_g2_i1	---NA---	384
TRUE	[NO-BLAST]	TRINITY_DN930_c0_g3_i1	---NA---	276
TRUE	[NO-BLAST]	TRINITY_DN930_c0_g3_i2	---NA---	414
TRUE	[NO-BLAST]	TRINITY_DN922_c0_g1_i3	---NA---	306
TRUE	[NO-BLAST]	TRINITY_DN910_c1_g1_i1	---NA---	195
TRUE	[NO-BLAST]	TRINITY_DN933_c1_g1_i1	---NA---	219
TRUE	[NO-BLAST]	TRINITY_DN916_c0_g1_i1	---NA---	195
TRUE	[NO-BLAST]	TRINITY_DN916_c0_g1_i5	---NA---	234
TRUE	[NO-BLAST]	TRINITY_DN916_c0_g4_i2	---NA---	351
TRUE	[NO-BLAST]	TRINITY_DN956_c1_g1_i2	---NA---	192
TRUE	[NO-BLAST]	TRINITY_DN956_c1_g2_i4	---NA---	195
TRUE	[NO-BLAST]	TRINITY_DN929_c2_g1_i1	---NA---	99
TRUE	[NO-BLAST]	TRINITY_DN980_c0_g1_i1	---NA---	303
TRUE	[NO-BLAST]	TRINITY_DN980_c0_g1_i10	---NA---	138
TRUE	[NO-BLAST]	TRINITY_DN980_c0_g1_i16	---NA---	255
TRUE	[NO-BLAST]	TRINITY_DN980_c2_g1_i3	---NA---	246
TRUE	[NO-BLAST]	TRINITY_DN998_c0_g1_i1	---NA---	162
TRUE	[NO-BLAST]	TRINITY_DN923_c0_g1_i1	---NA---	312
TRUE	[NO-BLAST]	TRINITY_DN923_c0_g2_i1	---NA---	513
TRUE	[NO-BLAST]	TRINITY_DN928_c0_g2_i1	---NA---	126
TRUE	[NO-BLAST]	TRINITY_DN981_c0_g1_i1utrorf	---NA---	642
TRUE	[NO-BLAST]	TRINITY_DN981_c5_g2_i1	---NA---	120
TRUE	[NO-BLAST]	TRINITY_DN981_c5_g2_i5	---NA---	117
TRUE	[NO-BLAST]	TRINITY_DN981_c5_g2_i7	---NA---	183
TRUE	[NO-BLAST]	TRINITY_DN972_c0_g1_i12utrorf	---NA---	414
TRUE	[NO-BLAST]	TRINITY_DN994_c1_g1_i1	---NA---	171
TRUE	[NO-BLAST]	TRINITY_DN994_c2_g1_i3	---NA---	240
TRUE	[NO-BLAST]	TRINITY_DN935_c0_g1_i6	---NA---	369
TRUE	[NO-BLAST]	TRINITY_DN965_c0_g1_i2	---NA---	240
TRUE	[NO-BLAST]	TRINITY_DN942_c0_g2_i6	---NA---	234
TRUE	[NO-BLAST]	TRINITY_DN955_c0_g1_i2	---NA---	243
TRUE	[NO-BLAST]	TRINITY_DN955_c0_g1_i4	---NA---	246
TRUE	[NO-BLAST]	TRINITY_DN955_c0_g2_i2	---NA---	201
TRUE	[NO-BLAST]	TRINITY_DN955_c2_g1_i1	---NA---	141
TRUE	[NO-BLAST]	TRINITY_DN914_c3_g1_i4	---NA---	513
TRUE	[NO-BLAST]	TRINITY_DN914_c6_g1_i1	---NA---	114
TRUE	[NO-BLAST]	TRINITY_DN973_c1_g1_i1	---NA---	195
TRUE	[NO-BLAST]	TRINITY_DN992_c3_g2_i1	---NA---	207
TRUE	[NO-BLAST]	TRINITY_DN907_c0_g1_i2	---NA---	231
TRUE	[NO-BLAST]	TRINITY_DN931_c0_g2_i1	---NA---	183
TRUE	[NO-BLAST]	TRINITY_DN958_c0_g1_i2	---NA---	228
TRUE	[NO-BLAST]	TRINITY_DN958_c1_g1_i1	---NA---	297
TRUE	[NO-BLAST]	TRINITY_DN988_c0_g2_i11utrorf	---NA---	321
TRUE	[NO-BLAST]	TRINITY_DN931_c1_g2_i1	---NA---	222
TRUE	[NO-BLAST]	TRINITY_DN949_c1_g1_i3	---NA---	228
TRUE	[NO-BLAST]	TRINITY_DN944_c0_g1_i1	---NA---	399
TRUE	[NO-BLAST]	TRINITY_DN944_c0_g1_i10	---NA---	390
TRUE	[NO-BLAST]	TRINITY_DN944_c0_g1_i5	---NA---	390
TRUE	[NO-BLAST]	TRINITY_DN944_c0_g1_i9	---NA---	393
TRUE	[NO-BLAST]	TRINITY_DN976_c1_g1_i1	---NA---	129
TRUE	[NO-BLAST]	TRINITY_DN991_c0_g1_i1	---NA---	300
TRUE	[NO-BLAST]	TRINITY_DN991_c0_g2_i3	---NA---	234
TRUE	[NO-BLAST]	TRINITY_DN991_c0_g3_i1	---NA---	291
TRUE	[NO-BLAST]	TRINITY_DN996_c0_g2_i1	---NA---	192
TRUE	[NO-BLAST]	TRINITY_DN996_c2_g1_i4	---NA---	309
TRUE	[NO-BLAST]	TRINITY_DN996_c2_g2_i4	---NA---	522
TRUE	[NO-BLAST]	TRINITY_DN905_c0_g2_i1	---NA---	120
TRUE	[NO-BLAST]	TRINITY_DN905_c0_g3_i2	---NA---	303
TRUE	[NO-BLAST]	TRINITY_DN905_c0_g4_i1	---NA---	102
TRUE	[NO-BLAST]	TRINITY_DN948_c0_g1_i11utrorf	---NA---	342
TRUE	[NO-BLAST]	TRINITY_DN948_c2_g1_i1	---NA---	147
TRUE	[NO-BLAST]	TRINITY_DN926_c0_g2_i1	---NA---	204
TRUE	[NO-BLAST]	TRINITY_DN926_c0_g2_i2	---NA---	246
TRUE	[NO-BLAST]	TRINITY_DN937_c0_g3_i3	---NA---	450
TRUE	[NO-BLAST]	TRINITY_DN937_c0_g3_i6	---NA---	351
TRUE	[NO-BLAST]	TRINITY_DN937_c0_g4_i1	---NA---	423
TRUE	[NO-BLAST]	TRINITY_DN937_c6_g1_i1	---NA---	324
TRUE	[NO-BLAST]	TRINITY_DN909_c0_g1_i4	---NA---	345
TRUE	[NO-BLAST]	TRINITY_DN909_c0_g2_i3	---NA---	219
TRUE	[NO-BLAST]	TRINITY_DN1030_c1_g1_i1	---NA---	93
TRUE	[NO-BLAST]	TRINITY_DN1059_c0_g1_i4	---NA---	288
TRUE	[NO-BLAST]	TRINITY_DN1040_c2_g2_i1	---NA---	105
TRUE	[NO-BLAST]	TRINITY_DN1056_c0_g1_i2	---NA---	1002
TRUE	[NO-BLAST]	TRINITY_DN1021_c0_g2_i1	---NA---	255
TRUE	[NO-BLAST]	TRINITY_DN1033_c1_g1_i2	---NA---	108
TRUE	[NO-BLAST]	TRINITY_DN1044_c0_g2_i2	---NA---	327
TRUE	[NO-BLAST]	TRINITY_DN1044_c1_g2_i4	---NA---	156
TRUE	[NO-BLAST]	TRINITY_DN1094_c0_g1_i1	---NA---	150
TRUE	[NO-BLAST]	TRINITY_DN1094_c1_g1_i1	---NA---	96
TRUE	[NO-BLAST]	TRINITY_DN1013_c1_g1_i1	---NA---	138
TRUE	[NO-BLAST]	TRINITY_DN1031_c0_g3_i1	---NA---	357
TRUE	[NO-BLAST]	TRINITY_DN1009_c1_g4_i1	---NA---	171
TRUE	[NO-BLAST]	TRINITY_DN1023_c0_g1_i6	---NA---	270
TRUE	[NO-BLAST]	TRINITY_DN1097_c0_g1_i1	---NA---	246
TRUE	[NO-BLAST]	TRINITY_DN1023_c1_g1_i1	---NA---	120
TRUE	[NO-BLAST]	TRINITY_DN1057_c3_g2_i1	---NA---	219
TRUE	[NO-BLAST]	TRINITY_DN1002_c0_g1_i1	---NA---	300
TRUE	[NO-BLAST]	TRINITY_DN1002_c0_g2_i1	---NA---	414
TRUE	[NO-BLAST]	TRINITY_DN1024_c0_g1_i7	---NA---	147
TRUE	[NO-BLAST]	TRINITY_DN1000_c0_g1_i2	---NA---	207
TRUE	[NO-BLAST]	TRINITY_DN1090_c3_g1_i2	---NA---	543
TRUE	[NO-BLAST]	TRINITY_DN1029_c0_g1_i1	---NA---	489
TRUE	[NO-BLAST]	TRINITY_DN1029_c0_g1_i5	---NA---	474
TRUE	[NO-BLAST]	TRINITY_DN1029_c0_g1_i6	---NA---	330
TRUE	[NO-BLAST]	TRINITY_DN1036_c1_g1_i1	---NA---	306
TRUE	[NO-BLAST]	TRINITY_DN1001_c0_g2_i1	---NA---	396
TRUE	[NO-BLAST]	TRINITY_DN1001_c3_g2_i1	---NA---	114
TRUE	[NO-BLAST]	TRINITY_DN1068_c0_g2_i1	---NA---	162
TRUE	[NO-BLAST]	TRINITY_DN1068_c2_g1_i1	---NA---	219
TRUE	[NO-BLAST]	TRINITY_DN1073_c0_g1_i1	---NA---	204
TRUE	[NO-BLAST]	TRINITY_DN1085_c1_g1_i1	---NA---	171
TRUE	[NO-BLAST]	TRINITY_DN1085_c1_g1_i2	---NA---	165
TRUE	[NO-BLAST]	TRINITY_DN1063_c1_g3_i1	---NA---	144
TRUE	[NO-BLAST]	TRINITY_DN1063_c2_g1_i3	---NA---	210
TRUE	[NO-BLAST]	TRINITY_DN1063_c2_g1_i7	---NA---	369
TRUE	[NO-BLAST]	TRINITY_DN1063_c6_g1_i1	---NA---	198
TRUE	[NO-BLAST]	TRINITY_DN1034_c0_g3_i1	---NA---	198
TRUE	[NO-BLAST]	TRINITY_DN1060_c0_g1_i2	---NA---	237
TRUE	[NO-BLAST]	TRINITY_DN1060_c0_g2_i2	---NA---	186
TRUE	[NO-BLAST]	TRINITY_DN1060_c0_g2_i4	---NA---	189
TRUE	[NO-BLAST]	TRINITY_DN1065_c0_g1_i1	---NA---	282
TRUE	[NO-BLAST]	TRINITY_DN1065_c0_g2_i1	---NA---	171
TRUE	[NO-BLAST]	TRINITY_DN1065_c2_g1_i1	---NA---	120
TRUE	[NO-BLAST]	TRINITY_DN1020_c1_g1_i7	---NA---	189
TRUE	[NO-BLAST]	TRINITY_DN1034_c0_g4_i1	---NA---	231
TRUE	[NO-BLAST]	TRINITY_DN1034_c0_g4_i2	---NA---	213
TRUE	[NO-BLAST]	TRINITY_DN1035_c0_g1_i11	---NA---	201
TRUE	[NO-BLAST]	TRINITY_DN1035_c0_g1_i13utrorf	---NA---	306
TRUE	[NO-BLAST]	TRINITY_DN1035_c0_g1_i3	---NA---	186
TRUE	[NO-BLAST]	TRINITY_DN1069_c2_g4_i1	---NA---	195
TRUE	[NO-BLAST]	TRINITY_DN1055_c0_g1_i5	---NA---	189
TRUE	[NO-BLAST]	TRINITY_DN1012_c1_g1_i1	---NA---	153
TRUE	[NO-BLAST]	TRINITY_DN1012_c1_g2_i2	---NA---	321
TRUE	[NO-BLAST]	TRINITY_DN1078_c1_g1_i10	---NA---	186
TRUE	[NO-BLAST]	TRINITY_DN1078_c1_g1_i19	---NA---	198
TRUE	[NO-BLAST]	TRINITY_DN1058_c0_g2_i1	---NA---	231
TRUE	[NO-BLAST]	TRINITY_DN1087_c1_g2_i1	---NA---	120
TRUE	[NO-BLAST]	TRINITY_DN1096_c0_g1_i10utrorf	---NA---	342
TRUE	[NO-BLAST]	TRINITY_DN1066_c1_g1_i10	---NA---	216
TRUE	[NO-BLAST]	TRINITY_DN1066_c1_g1_i6	---NA---	261
TRUE	[NO-BLAST]	TRINITY_DN1066_c1_g2_i1	---NA---	192
TRUE	[NO-BLAST]	TRINITY_DN1066_c2_g1_i1utrorf	---NA---	303
TRUE	[NO-BLAST]	TRINITY_DN1087_c3_g1_i1	---NA---	150
TRUE	[NO-BLAST]	TRINITY_DN1018_c0_g1_i4	---NA---	231
TRUE	[NO-BLAST]	TRINITY_DN1028_c1_g1_i1	---NA---	327
TRUE	[NO-BLAST]	TRINITY_DN1028_c1_g2_i4	---NA---	396
TRUE	[NO-BLAST]	TRINITY_DN1054_c0_g2_i2	---NA---	147
TRUE	[NO-BLAST]	TRINITY_DN1054_c1_g1_i6	---NA---	540
TRUE	[NO-BLAST]	TRINITY_DN1050_c0_g1_i1	---NA---	213
TRUE	[NO-BLAST]	TRINITY_DN1075_c0_g1_i8	---NA---	192
TRUE	[NO-BLAST]	TRINITY_DN1091_c4_g1_i4	---NA---	105
TRUE	[NO-BLAST]	TRINITY_DN1091_c8_g1_i1	---NA---	147
TRUE	[NO-BLAST]	TRINITY_DN1092_c0_g1_i1	---NA---	189
TRUE	[NO-BLAST]	TRINITY_DN1092_c0_g2_i1	---NA---	171
TRUE	[NO-BLAST]	TRINITY_DN1032_c1_g2_i1	---NA---	141
TRUE	[NO-BLAST]	TRINITY_DN1032_c1_g3_i1	---NA---	171
TRUE	[NO-BLAST]	TRINITY_DN1064_c0_g2_i1	---NA---	198
TRUE	[NO-BLAST]	TRINITY_DN1092_c1_g2_i4	---NA---	189
TRUE	[NO-BLAST]	TRINITY_DN1072_c1_g1_i2	---NA---	192
TRUE	[NO-BLAST]	TRINITY_DN1072_c1_g2_i1	---NA---	183
TRUE	[NO-BLAST]	TRINITY_DN1049_c1_g2_i3	---NA---	186
TRUE	[NO-BLAST]	TRINITY_DN1113_c0_g1_i2	---NA---	198
TRUE	[NO-BLAST]	TRINITY_DN1113_c0_g1_i3	---NA---	318
TRUE	[NO-BLAST]	TRINITY_DN1113_c0_g1_i4	---NA---	225
TRUE	[NO-BLAST]	TRINITY_DN1189_c0_g1_i1	---NA---	162
TRUE	[NO-BLAST]	TRINITY_DN1116_c0_g2_i1	---NA---	162
TRUE	[NO-BLAST]	TRINITY_DN1128_c1_g1_i1	---NA---	120
TRUE	[NO-BLAST]	TRINITY_DN1135_c0_g1_i10	---NA---	924
TRUE	[NO-BLAST]	TRINITY_DN1106_c1_g2_i1	---NA---	168
TRUE	[NO-BLAST]	TRINITY_DN1145_c0_g1_i10	---NA---	255
TRUE	[NO-BLAST]	TRINITY_DN1145_c0_g1_i3	---NA---	252
TRUE	[NO-BLAST]	TRINITY_DN1145_c0_g1_i4	---NA---	177
TRUE	[NO-BLAST]	TRINITY_DN1140_c0_g1_i2	---NA---	321
TRUE	[NO-BLAST]	TRINITY_DN1140_c0_g3_i3	---NA---	240
TRUE	[NO-BLAST]	TRINITY_DN1183_c1_g2_i2	---NA---	117
TRUE	[NO-BLAST]	TRINITY_DN1164_c0_g1_i5	---NA---	231
TRUE	[NO-BLAST]	TRINITY_DN1195_c0_g1_i4	---NA---	219
TRUE	[NO-BLAST]	TRINITY_DN1195_c0_g2_i1	---NA---	183
TRUE	[NO-BLAST]	TRINITY_DN1195_c1_g1_i10	---NA---	123
TRUE	[NO-BLAST]	TRINITY_DN1195_c1_g1_i11	---NA---	99
TRUE	[NO-BLAST]	TRINITY_DN1119_c0_g2_i2	---NA---	222
TRUE	[NO-BLAST]	TRINITY_DN1195_c1_g1_i3	---NA---	201
TRUE	[NO-BLAST]	TRINITY_DN1195_c1_g1_i8	---NA---	201
TRUE	[NO-BLAST]	TRINITY_DN1197_c0_g1_i5utrorf	---NA---	300
TRUE	[NO-BLAST]	TRINITY_DN1155_c1_g1_i1	---NA---	345
TRUE	[NO-BLAST]	TRINITY_DN1127_c0_g1_i13	---NA---	183
TRUE	[NO-BLAST]	TRINITY_DN1169_c3_g1_i1	---NA---	171
TRUE	[NO-BLAST]	TRINITY_DN1118_c0_g1_i10utrorf	---NA---	300
TRUE	[NO-BLAST]	TRINITY_DN1181_c1_g1_i4	---NA---	522
TRUE	[NO-BLAST]	TRINITY_DN1181_c1_g1_i9	---NA---	129
TRUE	[NO-BLAST]	TRINITY_DN1181_c2_g1_i7	---NA---	294
TRUE	[NO-BLAST]	TRINITY_DN1115_c0_g1_i2	---NA---	366
TRUE	[NO-BLAST]	TRINITY_DN1115_c0_g1_i3	---NA---	441
TRUE	[NO-BLAST]	TRINITY_DN1115_c0_g2_i1	---NA---	309
TRUE	[NO-BLAST]	TRINITY_DN1115_c0_g3_i2	---NA---	342
TRUE	[NO-BLAST]	TRINITY_DN1126_c0_g2_i3	---NA---	333
TRUE	[NO-BLAST]	TRINITY_DN1138_c2_g1_i1	---NA---	114
TRUE	[NO-BLAST]	TRINITY_DN1122_c0_g3_i2	---NA---	258
TRUE	[NO-BLAST]	TRINITY_DN1178_c0_g1_i1	---NA---	267
TRUE	[NO-BLAST]	TRINITY_DN1178_c0_g2_i1	---NA---	270
TRUE	[NO-BLAST]	TRINITY_DN1178_c0_g3_i1	---NA---	282
TRUE	[NO-BLAST]	TRINITY_DN1178_c3_g1_i2	---NA---	219
TRUE	[NO-BLAST]	TRINITY_DN1122_c2_g1_i2	---NA---	147
TRUE	[NO-BLAST]	TRINITY_DN1131_c0_g1_i13utrorf	---NA---	357
TRUE	[NO-BLAST]	TRINITY_DN1131_c1_g1_i12	---NA---	216
TRUE	[NO-BLAST]	TRINITY_DN1152_c1_g2_i1	---NA---	234
TRUE	[NO-BLAST]	TRINITY_DN1103_c5_g1_i1	---NA---	171
TRUE	[NO-BLAST]	TRINITY_DN1124_c0_g1_i9	---NA---	261
TRUE	[NO-BLAST]	TRINITY_DN1107_c2_g2_i1	---NA---	270
TRUE	[NO-BLAST]	TRINITY_DN1134_c0_g4_i1	---NA---	204
TRUE	[NO-BLAST]	TRINITY_DN1130_c1_g2_i1	---NA---	126
TRUE	[NO-BLAST]	TRINITY_DN1130_c2_g1_i3	---NA---	288
TRUE	[NO-BLAST]	TRINITY_DN1130_c6_g1_i1	---NA---	132
TRUE	[NO-BLAST]	TRINITY_DN1132_c0_g1_i12	---NA---	93
TRUE	[NO-BLAST]	TRINITY_DN1184_c0_g1_i1	---NA---	225
TRUE	[NO-BLAST]	TRINITY_DN1172_c0_g1_i5	---NA---	258
TRUE	[NO-BLAST]	TRINITY_DN1172_c0_g1_i7	---NA---	282
TRUE	[NO-BLAST]	TRINITY_DN1149_c4_g1_i1	---NA---	108
TRUE	[NO-BLAST]	TRINITY_DN1100_c0_g1_i10utrorf	---NA---	363
TRUE	[NO-BLAST]	TRINITY_DN1100_c0_g1_i13	---NA---	111
TRUE	[NO-BLAST]	TRINITY_DN1168_c0_g1_i1	---NA---	204
TRUE	[NO-BLAST]	TRINITY_DN1168_c0_g1_i10	---NA---	258
TRUE	[NO-BLAST]	TRINITY_DN1117_c0_g1_i11	---NA---	189
TRUE	[NO-BLAST]	TRINITY_DN1185_c2_g1_i1	---NA---	447
TRUE	[NO-BLAST]	TRINITY_DN1185_c6_g1_i1	---NA---	189
TRUE	[NO-BLAST]	TRINITY_DN1147_c4_g1_i6	---NA---	102
TRUE	[NO-BLAST]	TRINITY_DN1110_c7_g1_i1	---NA---	180
TRUE	[NO-BLAST]	TRINITY_DN1191_c0_g2_i1	---NA---	285
TRUE	[NO-BLAST]	TRINITY_DN1191_c1_g1_i1	---NA---	291
TRUE	[NO-BLAST]	TRINITY_DN1191_c1_g1_i11	---NA---	234
TRUE	[NO-BLAST]	TRINITY_DN1191_c1_g1_i5	---NA---	228
TRUE	[NO-BLAST]	TRINITY_DN1191_c1_g1_i8	---NA---	342
TRUE	[NO-BLAST]	TRINITY_DN1141_c2_g1_i1	---NA---	105
TRUE	[NO-BLAST]	TRINITY_DN1176_c0_g2_i1	---NA---	225
TRUE	[NO-BLAST]	TRINITY_DN1133_c0_g1_i4	---NA---	201
TRUE	[NO-BLAST]	TRINITY_DN1136_c0_g1_i14utrorf	---NA---	357
TRUE	[NO-BLAST]	TRINITY_DN1176_c0_g6_i1	---NA---	183
TRUE	[NO-BLAST]	TRINITY_DN1176_c0_g7_i2	---NA---	366
TRUE	[NO-BLAST]	TRINITY_DN1112_c0_g1_i3	---NA---	336
TRUE	[NO-BLAST]	TRINITY_DN1112_c2_g1_i1	---NA---	210
TRUE	[NO-BLAST]	TRINITY_DN1112_c2_g1_i5	---NA---	267
TRUE	[NO-BLAST]	TRINITY_DN1175_c0_g3_i1	---NA---	240
TRUE	[NO-BLAST]	TRINITY_DN1108_c0_g1_i1utrorf	---NA---	357
TRUE	[NO-BLAST]	TRINITY_DN1173_c0_g1_i2	---NA---	270
TRUE	[NO-BLAST]	TRINITY_DN1194_c0_g1_i3	---NA---	177
TRUE	[NO-BLAST]	TRINITY_DN1272_c0_g1_i17	---NA---	324
TRUE	[NO-BLAST]	TRINITY_DN1288_c1_g1_i1	---NA---	120
TRUE	[NO-BLAST]	TRINITY_DN1234_c1_g1_i2utrorf	---NA---	375
TRUE	[NO-BLAST]	TRINITY_DN1258_c0_g2_i2	---NA---	192
TRUE	[NO-BLAST]	TRINITY_DN1220_c0_g2_i2	---NA---	126
TRUE	[NO-BLAST]	TRINITY_DN1232_c3_g1_i1	---NA---	93
TRUE	[NO-BLAST]	TRINITY_DN1250_c2_g1_i1	---NA---	207
TRUE	[NO-BLAST]	TRINITY_DN1222_c0_g1_i2	---NA---	240
TRUE	[NO-BLAST]	TRINITY_DN1222_c0_g1_i7	---NA---	273
TRUE	[NO-BLAST]	TRINITY_DN1222_c0_g2_i4	---NA---	393
TRUE	[NO-BLAST]	TRINITY_DN1222_c0_g2_i5	---NA---	393
TRUE	[NO-BLAST]	TRINITY_DN1226_c0_g2_i1	---NA---	183
TRUE	[NO-BLAST]	TRINITY_DN1226_c1_g2_i5	---NA---	456
TRUE	[NO-BLAST]	TRINITY_DN1226_c1_g3_i1	---NA---	354
TRUE	[NO-BLAST]	TRINITY_DN1226_c1_g3_i2utrorf	---NA---	354
TRUE	[NO-BLAST]	TRINITY_DN1226_c2_g1_i5	---NA---	288
TRUE	[NO-BLAST]	TRINITY_DN1226_c3_g1_i1	---NA---	342
TRUE	[NO-BLAST]	TRINITY_DN1271_c1_g1_i1	---NA---	105
TRUE	[NO-BLAST]	TRINITY_DN1292_c0_g1_i3	---NA---	213
TRUE	[NO-BLAST]	TRINITY_DN1228_c3_g1_i1	---NA---	102
TRUE	[NO-BLAST]	TRINITY_DN1228_c4_g1_i1	---NA---	117
TRUE	[NO-BLAST]	TRINITY_DN1281_c4_g1_i1	---NA---	111
TRUE	[NO-BLAST]	TRINITY_DN1277_c0_g1_i10	---NA---	132
TRUE	[NO-BLAST]	TRINITY_DN1277_c0_g1_i9	---NA---	324
TRUE	[NO-BLAST]	TRINITY_DN1295_c1_g1_i1	---NA---	165
TRUE	[NO-BLAST]	TRINITY_DN1295_c3_g1_i1	---NA---	192
TRUE	[NO-BLAST]	TRINITY_DN1235_c0_g1_i7	---NA---	192
TRUE	[NO-BLAST]	TRINITY_DN1253_c0_g2_i1utrorf	---NA---	495
TRUE	[NO-BLAST]	TRINITY_DN1278_c0_g2_i1	---NA---	270
TRUE	[NO-BLAST]	TRINITY_DN1278_c0_g3_i1	---NA---	561
TRUE	[NO-BLAST]	TRINITY_DN1278_c0_g5_i1	---NA---	291
TRUE	[NO-BLAST]	TRINITY_DN1278_c0_g6_i1	---NA---	186
TRUE	[NO-BLAST]	TRINITY_DN1278_c3_g1_i2	---NA---	159
TRUE	[NO-BLAST]	TRINITY_DN1241_c1_g1_i4	---NA---	324
TRUE	[NO-BLAST]	TRINITY_DN1241_c1_g1_i7	---NA---	297
TRUE	[NO-BLAST]	TRINITY_DN1268_c2_g1_i1	---NA---	144
TRUE	[NO-BLAST]	TRINITY_DN1246_c0_g2_i2	---NA---	144
TRUE	[NO-BLAST]	TRINITY_DN1280_c2_g1_i3	---NA---	330
TRUE	[NO-BLAST]	TRINITY_DN1297_c0_g1_i4	---NA---	330
TRUE	[NO-BLAST]	TRINITY_DN1293_c0_g1_i14	---NA---	222
TRUE	[NO-BLAST]	TRINITY_DN1230_c1_g1_i4	---NA---	309
TRUE	[NO-BLAST]	TRINITY_DN1275_c4_g1_i1	---NA---	141
TRUE	[NO-BLAST]	TRINITY_DN1242_c1_g2_i1	---NA---	108
TRUE	[NO-BLAST]	TRINITY_DN1242_c3_g2_i2	---NA---	108
TRUE	[NO-BLAST]	TRINITY_DN1242_c7_g1_i2	---NA---	201
TRUE	[NO-BLAST]	TRINITY_DN1270_c0_g1_i10	---NA---	429
TRUE	[NO-BLAST]	TRINITY_DN1243_c0_g5_i1	---NA---	309
TRUE	[NO-BLAST]	TRINITY_DN1259_c0_g1_i4	---NA---	207
TRUE	[NO-BLAST]	TRINITY_DN1259_c0_g3_i1	---NA---	117
TRUE	[NO-BLAST]	TRINITY_DN1217_c1_g1_i1	---NA---	225
TRUE	[NO-BLAST]	TRINITY_DN1217_c6_g1_i3	---NA---	222
TRUE	[NO-BLAST]	TRINITY_DN1252_c1_g2_i1	---NA---	186
TRUE	[NO-BLAST]	TRINITY_DN1286_c0_g3_i1	---NA---	183
TRUE	[NO-BLAST]	TRINITY_DN1286_c1_g1_i4	---NA---	207
TRUE	[NO-BLAST]	TRINITY_DN1286_c1_g2_i1	---NA---	378
TRUE	[NO-BLAST]	TRINITY_DN1286_c1_g2_i3	---NA---	492
TRUE	[NO-BLAST]	TRINITY_DN1286_c7_g1_i1	---NA---	192
TRUE	[NO-BLAST]	TRINITY_DN1244_c0_g1_i10	---NA---	267
TRUE	[NO-BLAST]	TRINITY_DN1244_c0_g1_i14	---NA---	186
TRUE	[NO-BLAST]	TRINITY_DN1244_c0_g1_i6	---NA---	198
TRUE	[NO-BLAST]	TRINITY_DN1244_c0_g1_i9	---NA---	375
TRUE	[NO-BLAST]	TRINITY_DN1291_c3_g1_i1	---NA---	114
TRUE	[NO-BLAST]	TRINITY_DN1237_c0_g1_i11utrorf	---NA---	303
TRUE	[NO-BLAST]	TRINITY_DN1218_c0_g1_i13	---NA---	312
TRUE	[NO-BLAST]	TRINITY_DN1218_c0_g2_i1	---NA---	153
TRUE	[NO-BLAST]	TRINITY_DN1257_c1_g1_i1	---NA---	165
TRUE	[NO-BLAST]	TRINITY_DN1257_c2_g1_i1	---NA---	162
TRUE	[NO-BLAST]	TRINITY_DN1206_c0_g1_i13	---NA---	372
TRUE	[NO-BLAST]	TRINITY_DN1208_c0_g1_i1	---NA---	225
TRUE	[NO-BLAST]	TRINITY_DN1202_c0_g2_i3	---NA---	228
TRUE	[NO-BLAST]	TRINITY_DN1202_c1_g1_i1	---NA---	189
TRUE	[NO-BLAST]	TRINITY_DN1202_c2_g1_i1	---NA---	174
TRUE	[NO-BLAST]	TRINITY_DN1255_c0_g1_i15utrorf	---NA---	306
TRUE	[NO-BLAST]	TRINITY_DN1263_c1_g2_i1	---NA---	138
TRUE	[NO-BLAST]	TRINITY_DN1201_c0_g1_i10	---NA---	258
TRUE	[NO-BLAST]	TRINITY_DN1201_c0_g1_i5	---NA---	270
TRUE	[NO-BLAST]	TRINITY_DN1209_c0_g1_i10	---NA---	288
TRUE	[NO-BLAST]	TRINITY_DN1353_c2_g1_i1	---NA---	105
TRUE	[NO-BLAST]	TRINITY_DN1304_c0_g1_i10	---NA---	267
TRUE	[NO-BLAST]	TRINITY_DN1322_c1_g1_i1	---NA---	198
TRUE	[NO-BLAST]	TRINITY_DN1322_c3_g1_i1	---NA---	96
TRUE	[NO-BLAST]	TRINITY_DN1352_c0_g1_i4	---NA---	225
TRUE	[NO-BLAST]	TRINITY_DN1352_c0_g1_i7	---NA---	420
TRUE	[NO-BLAST]	TRINITY_DN1352_c1_g2_i1	---NA---	159
TRUE	[NO-BLAST]	TRINITY_DN1361_c4_g1_i1	---NA---	105
TRUE	[NO-BLAST]	TRINITY_DN1387_c1_g1_i1	---NA---	474
TRUE	[NO-BLAST]	TRINITY_DN1387_c1_g2_i1	---NA---	357
TRUE	[NO-BLAST]	TRINITY_DN1330_c0_g1_i12	---NA---	363
TRUE	[NO-BLAST]	TRINITY_DN1340_c0_g2_i3	---NA---	201
TRUE	[NO-BLAST]	TRINITY_DN1340_c1_g1_i1	---NA---	237
TRUE	[NO-BLAST]	TRINITY_DN1340_c1_g2_i2	---NA---	357
TRUE	[NO-BLAST]	TRINITY_DN1340_c2_g1_i1	---NA---	219
TRUE	[NO-BLAST]	TRINITY_DN1380_c0_g1_i11	---NA---	219
TRUE	[NO-BLAST]	TRINITY_DN1380_c0_g1_i9	---NA---	372
TRUE	[NO-BLAST]	TRINITY_DN1389_c0_g1_i8	---NA---	183
TRUE	[NO-BLAST]	TRINITY_DN1389_c1_g2_i1	---NA---	111
TRUE	[NO-BLAST]	TRINITY_DN1338_c0_g1_i12	---NA---	888
TRUE	[NO-BLAST]	TRINITY_DN1354_c0_g1_i17	---NA---	210
TRUE	[NO-BLAST]	TRINITY_DN1351_c0_g2_i2	---NA---	339
TRUE	[NO-BLAST]	TRINITY_DN1351_c2_g1_i2	---NA---	345
TRUE	[NO-BLAST]	TRINITY_DN1351_c6_g1_i1	---NA---	372
TRUE	[NO-BLAST]	TRINITY_DN1395_c0_g2_i2	---NA---	291
TRUE	[NO-BLAST]	TRINITY_DN1395_c1_g1_i2	---NA---	354
TRUE	[NO-BLAST]	TRINITY_DN1395_c1_g1_i4	---NA---	117
TRUE	[NO-BLAST]	TRINITY_DN1395_c1_g1_i5	---NA---	171
TRUE	[NO-BLAST]	TRINITY_DN1395_c1_g1_i6	---NA---	198
TRUE	[NO-BLAST]	TRINITY_DN1307_c0_g1_i2	---NA---	156
TRUE	[NO-BLAST]	TRINITY_DN1362_c0_g1_i1	---NA---	309
TRUE	[NO-BLAST]	TRINITY_DN1362_c0_g1_i8	---NA---	240
TRUE	[NO-BLAST]	TRINITY_DN1362_c0_g2_i1	---NA---	276
TRUE	[NO-BLAST]	TRINITY_DN1314_c1_g1_i1	---NA---	141
TRUE	[NO-BLAST]	TRINITY_DN1314_c1_g1_i3	---NA---	147
TRUE	[NO-BLAST]	TRINITY_DN1398_c0_g1_i1	---NA---	201
TRUE	[NO-BLAST]	TRINITY_DN1398_c0_g2_i1	---NA---	267
TRUE	[NO-BLAST]	TRINITY_DN1398_c2_g2_i2	---NA---	330
TRUE	[NO-BLAST]	TRINITY_DN1385_c2_g1_i1	---NA---	99
TRUE	[NO-BLAST]	TRINITY_DN1386_c0_g1_i1	---NA---	195
TRUE	[NO-BLAST]	TRINITY_DN1398_c2_g2_i5	---NA---	219
TRUE	[NO-BLAST]	TRINITY_DN1386_c2_g1_i2	---NA---	741
TRUE	[NO-BLAST]	TRINITY_DN1366_c2_g1_i1	---NA---	162
TRUE	[NO-BLAST]	TRINITY_DN1366_c6_g1_i1	---NA---	123
TRUE	[NO-BLAST]	TRINITY_DN1356_c2_g1_i1	---NA---	378
TRUE	[NO-BLAST]	TRINITY_DN1373_c1_g1_i11	---NA---	240
TRUE	[NO-BLAST]	TRINITY_DN1376_c0_g2_i1	---NA---	276
TRUE	[NO-BLAST]	TRINITY_DN1388_c0_g2_i2	---NA---	138
TRUE	[NO-BLAST]	TRINITY_DN1388_c1_g1_i1	---NA---	378
TRUE	[NO-BLAST]	TRINITY_DN1388_c1_g2_i3	---NA---	375
TRUE	[NO-BLAST]	TRINITY_DN1333_c1_g2_i16	---NA---	234
TRUE	[NO-BLAST]	TRINITY_DN1333_c1_g2_i8	---NA---	234
TRUE	[NO-BLAST]	TRINITY_DN1367_c0_g1_i11	---NA---	282
TRUE	[NO-BLAST]	TRINITY_DN1367_c0_g1_i15	---NA---	210
TRUE	[NO-BLAST]	TRINITY_DN1376_c0_g3_i1	---NA---	144
TRUE	[NO-BLAST]	TRINITY_DN1325_c0_g1_i4utrorf	---NA---	324
TRUE	[NO-BLAST]	TRINITY_DN1325_c14_g1_i1	---NA---	207
TRUE	[NO-BLAST]	TRINITY_DN1363_c0_g1_i1	---NA---	216
TRUE	[NO-BLAST]	TRINITY_DN1363_c0_g2_i1	---NA---	174
TRUE	[NO-BLAST]	TRINITY_DN1384_c0_g1_i9	---NA---	228
TRUE	[NO-BLAST]	TRINITY_DN1384_c1_g1_i1	---NA---	198
TRUE	[NO-BLAST]	TRINITY_DN1378_c2_g1_i1	---NA---	108
TRUE	[NO-BLAST]	TRINITY_DN1382_c0_g1_i2	---NA---	228
TRUE	[NO-BLAST]	TRINITY_DN1382_c0_g2_i7	---NA---	189
TRUE	[NO-BLAST]	TRINITY_DN1303_c4_g1_i1	---NA---	108
TRUE	[NO-BLAST]	TRINITY_DN1346_c0_g1_i1	---NA---	195
TRUE	[NO-BLAST]	TRINITY_DN1346_c0_g1_i4	---NA---	240
TRUE	[NO-BLAST]	TRINITY_DN1346_c0_g5_i2	---NA---	198
TRUE	[NO-BLAST]	TRINITY_DN1342_c0_g1_i5	---NA---	318
TRUE	[NO-BLAST]	TRINITY_DN1368_c0_g1_i1	---NA---	150
TRUE	[NO-BLAST]	TRINITY_DN1368_c1_g1_i1	---NA---	144
TRUE	[NO-BLAST]	TRINITY_DN1368_c1_g2_i1	---NA---	165
TRUE	[NO-BLAST]	TRINITY_DN1375_c0_g1_i9	---NA---	168
TRUE	[NO-BLAST]	TRINITY_DN1315_c2_g1_i1	---NA---	189
TRUE	[NO-BLAST]	TRINITY_DN1315_c3_g1_i1	---NA---	111
TRUE	[NO-BLAST]	TRINITY_DN1345_c1_g2_i4	---NA---	138
TRUE	[NO-BLAST]	TRINITY_DN1369_c1_g2_i2	---NA---	189
TRUE	[NO-BLAST]	TRINITY_DN1302_c0_g1_i2	---NA---	303
TRUE	[NO-BLAST]	TRINITY_DN1319_c0_g1_i4	---NA---	294
TRUE	[NO-BLAST]	TRINITY_DN1319_c0_g1_i9	---NA---	387
TRUE	[NO-BLAST]	TRINITY_DN1319_c0_g2_i3	---NA---	309
TRUE	[NO-BLAST]	TRINITY_DN1319_c0_g2_i4	---NA---	294
TRUE	[NO-BLAST]	TRINITY_DN1343_c0_g1_i5	---NA---	282
TRUE	[NO-BLAST]	TRINITY_DN1343_c1_g3_i1	---NA---	108
TRUE	[NO-BLAST]	TRINITY_DN1301_c0_g2_i2	---NA---	429
TRUE	[NO-BLAST]	TRINITY_DN1301_c0_g2_i3	---NA---	192
TRUE	[NO-BLAST]	TRINITY_DN1301_c2_g1_i1	---NA---	123
TRUE	[NO-BLAST]	TRINITY_DN1301_c5_g1_i1	---NA---	387
TRUE	[NO-BLAST]	TRINITY_DN1390_c1_g1_i1	---NA---	126
TRUE	[NO-BLAST]	TRINITY_DN1394_c2_g1_i1utrorf	---NA---	306
TRUE	[NO-BLAST]	TRINITY_DN1316_c3_g1_i1	---NA---	429
TRUE	[NO-BLAST]	TRINITY_DN1430_c0_g2_i3	---NA---	264
TRUE	[NO-BLAST]	TRINITY_DN1450_c1_g1_i1	---NA---	108
TRUE	[NO-BLAST]	TRINITY_DN1490_c0_g1_i10	---NA---	255
TRUE	[NO-BLAST]	TRINITY_DN1490_c0_g1_i2	---NA---	279
TRUE	[NO-BLAST]	TRINITY_DN1490_c0_g2_i1	---NA---	330
TRUE	[NO-BLAST]	TRINITY_DN1490_c0_g3_i1	---NA---	366
TRUE	[NO-BLAST]	TRINITY_DN1497_c1_g1_i1	---NA---	417
TRUE	[NO-BLAST]	TRINITY_DN1418_c1_g2_i1	---NA---	144
TRUE	[NO-BLAST]	TRINITY_DN1422_c0_g1_i13	---NA---	324
TRUE	[NO-BLAST]	TRINITY_DN1422_c0_g1_i8	---NA---	333
TRUE	[NO-BLAST]	TRINITY_DN1422_c0_g2_i2	---NA---	186
TRUE	[NO-BLAST]	TRINITY_DN1434_c0_g1_i3utrorf	---NA---	354
TRUE	[NO-BLAST]	TRINITY_DN1404_c0_g1_i10	---NA---	204
TRUE	[NO-BLAST]	TRINITY_DN1404_c0_g1_i14	---NA---	255
TRUE	[NO-BLAST]	TRINITY_DN1404_c0_g1_i15	---NA---	243
TRUE	[NO-BLAST]	TRINITY_DN1404_c0_g1_i4	---NA---	228
TRUE	[NO-BLAST]	TRINITY_DN1404_c0_g1_i6	---NA---	285
TRUE	[NO-BLAST]	TRINITY_DN1409_c1_g1_i3	---NA---	144
TRUE	[NO-BLAST]	TRINITY_DN1478_c1_g1_i5	---NA---	309
TRUE	[NO-BLAST]	TRINITY_DN1492_c2_g1_i1	---NA---	186
TRUE	[NO-BLAST]	TRINITY_DN1457_c0_g1_i5	---NA---	171
TRUE	[NO-BLAST]	TRINITY_DN1403_c0_g1_i7	---NA---	207
TRUE	[NO-BLAST]	TRINITY_DN1403_c2_g1_i1	---NA---	102
TRUE	[NO-BLAST]	TRINITY_DN1442_c0_g2_i1	---NA---	279
TRUE	[NO-BLAST]	TRINITY_DN1442_c0_g2_i2	---NA---	291
TRUE	[NO-BLAST]	TRINITY_DN1477_c0_g1_i5	---NA---	291
TRUE	[NO-BLAST]	TRINITY_DN1477_c0_g1_i9	---NA---	291
TRUE	[NO-BLAST]	TRINITY_DN1459_c0_g1_i3	---NA---	171
TRUE	[NO-BLAST]	TRINITY_DN1459_c0_g2_i1	---NA---	309
TRUE	[NO-BLAST]	TRINITY_DN1461_c0_g2_i6	---NA---	258
TRUE	[NO-BLAST]	TRINITY_DN1444_c0_g1_i5	---NA---	312
TRUE	[NO-BLAST]	TRINITY_DN1444_c1_g2_i1	---NA---	120
TRUE	[NO-BLAST]	TRINITY_DN1439_c3_g1_i1	---NA---	195
TRUE	[NO-BLAST]	TRINITY_DN1466_c0_g1_i2	---NA---	291
TRUE	[NO-BLAST]	TRINITY_DN1443_c1_g1_i1	---NA---	117
TRUE	[NO-BLAST]	TRINITY_DN1421_c1_g1_i1	---NA---	354
TRUE	[NO-BLAST]	TRINITY_DN1437_c0_g1_i5	---NA---	108
TRUE	[NO-BLAST]	TRINITY_DN1437_c1_g2_i2	---NA---	135
TRUE	[NO-BLAST]	TRINITY_DN1453_c2_g2_i1	---NA---	384
TRUE	[NO-BLAST]	TRINITY_DN1489_c0_g1_i2	---NA---	180
TRUE	[NO-BLAST]	TRINITY_DN1455_c1_g1_i1	---NA---	243
TRUE	[NO-BLAST]	TRINITY_DN1455_c2_g1_i1	---NA---	222
TRUE	[NO-BLAST]	TRINITY_DN1458_c3_g1_i4	---NA---	120
TRUE	[NO-BLAST]	TRINITY_DN1480_c0_g3_i1	---NA---	189
TRUE	[NO-BLAST]	TRINITY_DN1480_c1_g1_i14utrorf	---NA---	303
TRUE	[NO-BLAST]	TRINITY_DN1480_c2_g1_i1	---NA---	93
TRUE	[NO-BLAST]	TRINITY_DN1419_c0_g1_i1	---NA---	234
TRUE	[NO-BLAST]	TRINITY_DN1429_c0_g3_i1	---NA---	639
TRUE	[NO-BLAST]	TRINITY_DN1429_c3_g1_i1	---NA---	204
TRUE	[NO-BLAST]	TRINITY_DN1458_c5_g1_i2	---NA---	189
TRUE	[NO-BLAST]	TRINITY_DN1458_c5_g3_i1	---NA---	159
TRUE	[NO-BLAST]	TRINITY_DN1458_c5_g5_i1	---NA---	108
TRUE	[NO-BLAST]	TRINITY_DN1467_c0_g1_i9	---NA---	657
TRUE	[NO-BLAST]	TRINITY_DN1467_c3_g1_i1	---NA---	117
TRUE	[NO-BLAST]	TRINITY_DN1474_c0_g1_i2	---NA---	132
TRUE	[NO-BLAST]	TRINITY_DN1474_c0_g1_i4	---NA---	150
TRUE	[NO-BLAST]	TRINITY_DN1474_c0_g1_i5	---NA---	132
TRUE	[NO-BLAST]	TRINITY_DN1474_c0_g1_i6	---NA---	147
TRUE	[NO-BLAST]	TRINITY_DN1499_c0_g1_i11	---NA---	282
TRUE	[NO-BLAST]	TRINITY_DN1499_c0_g1_i11utrorf	---NA---	330
TRUE	[NO-BLAST]	TRINITY_DN1499_c7_g1_i1	---NA---	147
TRUE	[NO-BLAST]	TRINITY_DN1402_c1_g1_i1	---NA---	228
TRUE	[NO-BLAST]	TRINITY_DN1402_c1_g3_i1	---NA---	153
TRUE	[NO-BLAST]	TRINITY_DN1402_c1_g4_i1	---NA---	339
TRUE	[NO-BLAST]	TRINITY_DN1402_c1_g5_i1	---NA---	156
TRUE	[NO-BLAST]	TRINITY_DN1423_c1_g2_i2	---NA---	210
TRUE	[NO-BLAST]	TRINITY_DN1483_c0_g1_i10	---NA---	237
TRUE	[NO-BLAST]	TRINITY_DN1411_c1_g1_i2	---NA---	375
TRUE	[NO-BLAST]	TRINITY_DN1431_c0_g1_i6	---NA---	366
TRUE	[NO-BLAST]	TRINITY_DN1431_c0_g1_i7	---NA---	258
TRUE	[NO-BLAST]	TRINITY_DN1445_c0_g1_i4	---NA---	225
TRUE	[NO-BLAST]	TRINITY_DN1420_c1_g1_i9	---NA---	300
TRUE	[NO-BLAST]	TRINITY_DN1465_c1_g1_i1	---NA---	183
TRUE	[NO-BLAST]	TRINITY_DN1420_c1_g2_i1	---NA---	273
TRUE	[NO-BLAST]	TRINITY_DN1420_c5_g1_i1	---NA---	159
TRUE	[NO-BLAST]	TRINITY_DN1553_c0_g1_i9	---NA---	231
TRUE	[NO-BLAST]	TRINITY_DN1526_c0_g2_i4	---NA---	303
TRUE	[NO-BLAST]	TRINITY_DN1536_c1_g3_i1	---NA---	186
TRUE	[NO-BLAST]	TRINITY_DN1541_c0_g2_i6	---NA---	138
TRUE	[NO-BLAST]	TRINITY_DN1531_c0_g1_i1	---NA---	183
TRUE	[NO-BLAST]	TRINITY_DN1531_c0_g2_i4	---NA---	264
TRUE	[NO-BLAST]	TRINITY_DN1531_c0_g2_i7	---NA---	213
TRUE	[NO-BLAST]	TRINITY_DN1538_c0_g2_i1	---NA---	186
TRUE	[NO-BLAST]	TRINITY_DN1507_c0_g1_i5	---NA---	201
TRUE	[NO-BLAST]	TRINITY_DN1549_c0_g1_i3	---NA---	270
TRUE	[NO-BLAST]	TRINITY_DN1574_c4_g1_i5	---NA---	252
TRUE	[NO-BLAST]	TRINITY_DN1586_c0_g1_i15	---NA---	219
TRUE	[NO-BLAST]	TRINITY_DN1594_c0_g4_i1	---NA---	333
TRUE	[NO-BLAST]	TRINITY_DN1512_c2_g1_i1	---NA---	372
TRUE	[NO-BLAST]	TRINITY_DN1519_c1_g1_i1	---NA---	186
TRUE	[NO-BLAST]	TRINITY_DN1558_c0_g1_i2	---NA---	312
TRUE	[NO-BLAST]	TRINITY_DN1558_c0_g1_i3	---NA---	354
TRUE	[NO-BLAST]	TRINITY_DN1558_c0_g1_i6	---NA---	201
TRUE	[NO-BLAST]	TRINITY_DN1583_c1_g1_i1	---NA---	201
TRUE	[NO-BLAST]	TRINITY_DN1583_c2_g1_i6	---NA---	129
TRUE	[NO-BLAST]	TRINITY_DN1583_c5_g1_i1	---NA---	156
TRUE	[NO-BLAST]	TRINITY_DN1589_c0_g1_i1	---NA---	219
TRUE	[NO-BLAST]	TRINITY_DN1527_c1_g3_i1	---NA---	333
TRUE	[NO-BLAST]	TRINITY_DN1505_c0_g1_i2	---NA---	432
TRUE	[NO-BLAST]	TRINITY_DN1505_c0_g2_i1	---NA---	417
TRUE	[NO-BLAST]	TRINITY_DN1505_c0_g2_i2	---NA---	405
TRUE	[NO-BLAST]	TRINITY_DN1505_c0_g3_i2	---NA---	246
TRUE	[NO-BLAST]	TRINITY_DN1576_c0_g1_i1	---NA---	405
TRUE	[NO-BLAST]	TRINITY_DN1576_c0_g2_i9	---NA---	186
TRUE	[NO-BLAST]	TRINITY_DN1580_c1_g2_i1	---NA---	411
TRUE	[NO-BLAST]	TRINITY_DN1580_c1_g2_i3	---NA---	300
TRUE	[NO-BLAST]	TRINITY_DN1580_c1_g3_i1	---NA---	243
TRUE	[NO-BLAST]	TRINITY_DN1509_c0_g1_i1	---NA---	204
TRUE	[NO-BLAST]	TRINITY_DN1509_c0_g1_i2	---NA---	195
TRUE	[NO-BLAST]	TRINITY_DN1509_c0_g2_i1	---NA---	357
TRUE	[NO-BLAST]	TRINITY_DN1509_c0_g2_i6	---NA---	321
TRUE	[NO-BLAST]	TRINITY_DN1509_c0_g3_i2	---NA---	192
TRUE	[NO-BLAST]	TRINITY_DN1509_c0_g4_i1	---NA---	195
TRUE	[NO-BLAST]	TRINITY_DN1555_c0_g1_i4	---NA---	204
TRUE	[NO-BLAST]	TRINITY_DN1563_c0_g1_i1	---NA---	210
TRUE	[NO-BLAST]	TRINITY_DN1563_c0_g2_i1	---NA---	231
TRUE	[NO-BLAST]	TRINITY_DN1563_c0_g2_i5	---NA---	195
TRUE	[NO-BLAST]	TRINITY_DN1563_c0_g2_i6	---NA---	216
TRUE	[NO-BLAST]	TRINITY_DN1563_c1_g1_i7	---NA---	309
TRUE	[NO-BLAST]	TRINITY_DN1582_c0_g1_i10	---NA---	279
TRUE	[NO-BLAST]	TRINITY_DN1582_c0_g1_i6	---NA---	144
TRUE	[NO-BLAST]	TRINITY_DN1582_c2_g3_i1	---NA---	174
TRUE	[NO-BLAST]	TRINITY_DN1582_c4_g1_i7	---NA---	306
TRUE	[NO-BLAST]	TRINITY_DN1537_c0_g1_i1	---NA---	186
TRUE	[NO-BLAST]	TRINITY_DN1542_c2_g2_i1	---NA---	291
TRUE	[NO-BLAST]	TRINITY_DN1593_c0_g2_i15	---NA---	588
TRUE	[NO-BLAST]	TRINITY_DN1537_c0_g2_i17	---NA---	216
TRUE	[NO-BLAST]	TRINITY_DN1571_c0_g1_i5	---NA---	330
TRUE	[NO-BLAST]	TRINITY_DN1571_c0_g1_i6	---NA---	270
TRUE	[NO-BLAST]	TRINITY_DN1562_c0_g2_i1	---NA---	234
TRUE	[NO-BLAST]	TRINITY_DN1562_c1_g2_i1	---NA---	189
TRUE	[NO-BLAST]	TRINITY_DN1562_c1_g3_i1	---NA---	189
TRUE	[NO-BLAST]	TRINITY_DN1504_c3_g1_i1	---NA---	153
TRUE	[NO-BLAST]	TRINITY_DN1517_c2_g1_i1	---NA---	198
TRUE	[NO-BLAST]	TRINITY_DN1533_c0_g1_i3	---NA---	192
TRUE	[NO-BLAST]	TRINITY_DN1560_c0_g1_i10	---NA---	204
TRUE	[NO-BLAST]	TRINITY_DN1560_c0_g1_i5	---NA---	231
TRUE	[NO-BLAST]	TRINITY_DN1560_c7_g1_i1	---NA---	108
TRUE	[NO-BLAST]	TRINITY_DN1502_c0_g2_i1	---NA---	399
TRUE	[NO-BLAST]	TRINITY_DN1502_c0_g3_i1	---NA---	366
TRUE	[NO-BLAST]	TRINITY_DN1502_c1_g1_i1	---NA---	198
TRUE	[NO-BLAST]	TRINITY_DN1502_c1_g2_i1	---NA---	216
TRUE	[NO-BLAST]	TRINITY_DN1513_c0_g1_i1utrorf	---NA---	300
TRUE	[NO-BLAST]	TRINITY_DN1597_c1_g1_i3	---NA---	132
TRUE	[NO-BLAST]	TRINITY_DN1597_c3_g2_i1	---NA---	249
TRUE	[NO-BLAST]	TRINITY_DN1597_c3_g4_i2	---NA---	135
TRUE	[NO-BLAST]	TRINITY_DN1585_c0_g1_i1	---NA---	219
TRUE	[NO-BLAST]	TRINITY_DN1503_c8_g1_i1	---NA---	243
TRUE	[NO-BLAST]	TRINITY_DN1565_c0_g3_i24utrorf	---NA---	321
TRUE	[NO-BLAST]	TRINITY_DN1511_c0_g1_i1	---NA---	258
TRUE	[NO-BLAST]	TRINITY_DN1511_c2_g1_i2	---NA---	279
TRUE	[NO-BLAST]	TRINITY_DN1511_c2_g2_i2	---NA---	369
TRUE	[NO-BLAST]	TRINITY_DN1546_c0_g1_i2	---NA---	168
TRUE	[NO-BLAST]	TRINITY_DN1552_c0_g2_i1	---NA---	246
TRUE	[NO-BLAST]	TRINITY_DN1552_c0_g3_i1	---NA---	183
TRUE	[NO-BLAST]	TRINITY_DN1556_c0_g1_i12	---NA---	282
TRUE	[NO-BLAST]	TRINITY_DN1556_c0_g1_i2	---NA---	201
TRUE	[NO-BLAST]	TRINITY_DN1556_c1_g2_i1	---NA---	162
TRUE	[NO-BLAST]	TRINITY_DN1540_c2_g1_i1	---NA---	276
TRUE	[NO-BLAST]	TRINITY_DN1529_c1_g1_i1	---NA---	210
TRUE	[NO-BLAST]	TRINITY_DN1592_c0_g1_i1	---NA---	267
TRUE	[NO-BLAST]	TRINITY_DN1592_c0_g1_i2	---NA---	300
TRUE	[NO-BLAST]	TRINITY_DN1592_c0_g2_i7	---NA---	243
TRUE	[NO-BLAST]	TRINITY_DN1525_c0_g1_i9	---NA---	276
TRUE	[NO-BLAST]	TRINITY_DN1547_c5_g1_i3	---NA---	261
TRUE	[NO-BLAST]	TRINITY_DN1578_c0_g1_i1	---NA---	261
TRUE	[NO-BLAST]	TRINITY_DN1510_c0_g1_i1	---NA---	321
TRUE	[NO-BLAST]	TRINITY_DN1510_c0_g2_i3	---NA---	297
TRUE	[NO-BLAST]	TRINITY_DN1510_c0_g3_i6	---NA---	489
TRUE	[NO-BLAST]	TRINITY_DN1510_c0_g3_i7	---NA---	276
TRUE	[NO-BLAST]	TRINITY_DN1510_c1_g1_i13	---NA---	264
TRUE	[NO-BLAST]	TRINITY_DN1508_c0_g1_i6	---NA---	273
TRUE	[NO-BLAST]	TRINITY_DN1508_c0_g1_i8	---NA---	384
TRUE	[NO-BLAST]	TRINITY_DN1521_c0_g3_i1	---NA---	225
TRUE	[NO-BLAST]	TRINITY_DN1521_c2_g1_i1	---NA---	207
TRUE	[NO-BLAST]	TRINITY_DN1568_c0_g1_i12	---NA---	321
TRUE	[NO-BLAST]	TRINITY_DN1544_c0_g2_i1utrorf	---NA---	312
TRUE	[NO-BLAST]	TRINITY_DN1615_c0_g1_i1utrorf	---NA---	714
TRUE	[NO-BLAST]	TRINITY_DN1659_c0_g1_i1	---NA---	282
TRUE	[NO-BLAST]	TRINITY_DN1623_c2_g2_i1	---NA---	147
TRUE	[NO-BLAST]	TRINITY_DN1642_c0_g1_i2	---NA---	123
TRUE	[NO-BLAST]	TRINITY_DN1642_c0_g2_i4	---NA---	243
TRUE	[NO-BLAST]	TRINITY_DN1649_c0_g1_i2	---NA---	336
TRUE	[NO-BLAST]	TRINITY_DN1649_c0_g1_i8	---NA---	336
TRUE	[NO-BLAST]	TRINITY_DN1682_c0_g1_i12utrorf	---NA---	306
TRUE	[NO-BLAST]	TRINITY_DN1616_c0_g1_i1	---NA---	231
TRUE	[NO-BLAST]	TRINITY_DN1632_c0_g3_i1	---NA---	288
TRUE	[NO-BLAST]	TRINITY_DN1632_c1_g3_i1	---NA---	114
TRUE	[NO-BLAST]	TRINITY_DN1632_c2_g1_i1	---NA---	159
TRUE	[NO-BLAST]	TRINITY_DN1601_c0_g1_i4	---NA---	213
TRUE	[NO-BLAST]	TRINITY_DN1601_c1_g1_i1	---NA---	174
TRUE	[NO-BLAST]	TRINITY_DN1651_c1_g1_i6	---NA---	210
TRUE	[NO-BLAST]	TRINITY_DN1698_c0_g1_i7	---NA---	189
TRUE	[NO-BLAST]	TRINITY_DN1697_c0_g1_i6	---NA---	315
TRUE	[NO-BLAST]	TRINITY_DN1603_c0_g2_i3	---NA---	333
TRUE	[NO-BLAST]	TRINITY_DN1678_c3_g1_i1	---NA---	414
TRUE	[NO-BLAST]	TRINITY_DN1696_c0_g3_i1	---NA---	186
TRUE	[NO-BLAST]	TRINITY_DN1696_c2_g1_i3	---NA---	246
TRUE	[NO-BLAST]	TRINITY_DN1680_c0_g2_i11	---NA---	144
TRUE	[NO-BLAST]	TRINITY_DN1680_c0_g2_i8	---NA---	177
TRUE	[NO-BLAST]	TRINITY_DN1680_c0_g3_i1	---NA---	147
TRUE	[NO-BLAST]	TRINITY_DN1696_c4_g1_i1	---NA---	231
TRUE	[NO-BLAST]	TRINITY_DN1600_c0_g1_i1	---NA---	348
TRUE	[NO-BLAST]	TRINITY_DN1687_c0_g2_i2	---NA---	189
TRUE	[NO-BLAST]	TRINITY_DN1626_c0_g1_i2	---NA---	333
TRUE	[NO-BLAST]	TRINITY_DN1638_c0_g1_i25	---NA---	189
TRUE	[NO-BLAST]	TRINITY_DN1638_c0_g1_i5	---NA---	420
TRUE	[NO-BLAST]	TRINITY_DN1648_c0_g1_i9	---NA---	93
TRUE	[NO-BLAST]	TRINITY_DN1658_c1_g1_i12	---NA---	234
TRUE	[NO-BLAST]	TRINITY_DN1664_c0_g2_i2	---NA---	309
TRUE	[NO-BLAST]	TRINITY_DN1677_c0_g1_i1	---NA---	189
TRUE	[NO-BLAST]	TRINITY_DN1677_c0_g1_i5	---NA---	189
TRUE	[NO-BLAST]	TRINITY_DN1605_c0_g2_i1	---NA---	165
TRUE	[NO-BLAST]	TRINITY_DN1625_c0_g1_i4	---NA---	387
TRUE	[NO-BLAST]	TRINITY_DN1625_c0_g1_i7	---NA---	237
TRUE	[NO-BLAST]	TRINITY_DN1607_c0_g1_i10	---NA---	198
TRUE	[NO-BLAST]	TRINITY_DN1607_c0_g1_i18	---NA---	321
TRUE	[NO-BLAST]	TRINITY_DN1607_c0_g1_i9	---NA---	192
TRUE	[NO-BLAST]	TRINITY_DN1621_c0_g2_i1	---NA---	270
TRUE	[NO-BLAST]	TRINITY_DN1621_c1_g1_i6	---NA---	324
TRUE	[NO-BLAST]	TRINITY_DN1665_c1_g1_i2	---NA---	165
TRUE	[NO-BLAST]	TRINITY_DN1640_c0_g1_i2	---NA---	303
TRUE	[NO-BLAST]	TRINITY_DN1640_c0_g1_i5	---NA---	351
TRUE	[NO-BLAST]	TRINITY_DN1624_c0_g1_i11	---NA---	288
TRUE	[NO-BLAST]	TRINITY_DN1624_c0_g1_i5	---NA---	333
TRUE	[NO-BLAST]	TRINITY_DN1624_c1_g1_i1	---NA---	105
TRUE	[NO-BLAST]	TRINITY_DN1670_c0_g1_i11	---NA---	303
TRUE	[NO-BLAST]	TRINITY_DN1689_c0_g3_i12	---NA---	231
TRUE	[NO-BLAST]	TRINITY_DN1689_c0_g3_i5	---NA---	303
TRUE	[NO-BLAST]	TRINITY_DN1689_c0_g3_i8	---NA---	264
TRUE	[NO-BLAST]	TRINITY_DN1609_c0_g1_i2	---NA---	231
TRUE	[NO-BLAST]	TRINITY_DN1699_c0_g1_i5	---NA---	189
TRUE	[NO-BLAST]	TRINITY_DN1699_c0_g2_i1	---NA---	171
TRUE	[NO-BLAST]	TRINITY_DN1644_c0_g1_i4utrorf	---NA---	336
TRUE	[NO-BLAST]	TRINITY_DN1655_c0_g2_i1	---NA---	129
TRUE	[NO-BLAST]	TRINITY_DN1693_c0_g1_i1	---NA---	510
TRUE	[NO-BLAST]	TRINITY_DN1693_c0_g1_i8	---NA---	510
TRUE	[NO-BLAST]	TRINITY_DN1693_c0_g1_i9	---NA---	558
TRUE	[NO-BLAST]	TRINITY_DN1666_c0_g1_i11	---NA---	294
TRUE	[NO-BLAST]	TRINITY_DN1611_c0_g1_i8	---NA---	159
TRUE	[NO-BLAST]	TRINITY_DN1612_c0_g1_i7utrorf	---NA---	378
TRUE	[NO-BLAST]	TRINITY_DN1622_c0_g1_i2	---NA---	297
TRUE	[NO-BLAST]	TRINITY_DN1666_c3_g1_i1	---NA---	93
TRUE	[NO-BLAST]	TRINITY_DN1634_c5_g1_i1	---NA---	141
TRUE	[NO-BLAST]	TRINITY_DN1667_c0_g1_i2	---NA---	270
TRUE	[NO-BLAST]	TRINITY_DN1667_c0_g4_i1	---NA---	207
TRUE	[NO-BLAST]	TRINITY_DN1730_c2_g1_i1	---NA---	111
TRUE	[NO-BLAST]	TRINITY_DN1732_c0_g1_i9	---NA---	588
TRUE	[NO-BLAST]	TRINITY_DN1770_c0_g1_i1	---NA---	201
TRUE	[NO-BLAST]	TRINITY_DN1798_c1_g1_i1	---NA---	102
TRUE	[NO-BLAST]	TRINITY_DN1732_c1_g1_i4	---NA---	204
TRUE	[NO-BLAST]	TRINITY_DN1709_c0_g1_i3	---NA---	267
TRUE	[NO-BLAST]	TRINITY_DN1709_c0_g1_i7	---NA---	207
TRUE	[NO-BLAST]	TRINITY_DN1709_c0_g2_i1	---NA---	189
TRUE	[NO-BLAST]	TRINITY_DN1763_c1_g1_i1	---NA---	285
TRUE	[NO-BLAST]	TRINITY_DN1763_c3_g1_i10	---NA---	198
TRUE	[NO-BLAST]	TRINITY_DN1763_c6_g1_i1	---NA---	162
TRUE	[NO-BLAST]	TRINITY_DN1707_c0_g3_i1	---NA---	153
TRUE	[NO-BLAST]	TRINITY_DN1707_c2_g1_i1	---NA---	114
TRUE	[NO-BLAST]	TRINITY_DN1707_c2_g1_i3	---NA---	129
TRUE	[NO-BLAST]	TRINITY_DN1715_c0_g1_i17	---NA---	327
TRUE	[NO-BLAST]	TRINITY_DN1715_c0_g1_i2utrorf	---NA---	318
TRUE	[NO-BLAST]	TRINITY_DN1715_c0_g1_i6	---NA---	486
TRUE	[NO-BLAST]	TRINITY_DN1741_c0_g2_i1	---NA---	252
TRUE	[NO-BLAST]	TRINITY_DN1788_c0_g1_i1utrorf	---NA---	582
TRUE	[NO-BLAST]	TRINITY_DN1788_c0_g1_i4utrorf	---NA---	567
TRUE	[NO-BLAST]	TRINITY_DN1715_c0_g2_i1	---NA---	186
TRUE	[NO-BLAST]	TRINITY_DN1728_c1_g1_i1	---NA---	168
TRUE	[NO-BLAST]	TRINITY_DN1728_c6_g2_i1	---NA---	150
TRUE	[NO-BLAST]	TRINITY_DN1752_c0_g1_i7	---NA---	327
TRUE	[NO-BLAST]	TRINITY_DN1778_c0_g1_i3	---NA---	201
TRUE	[NO-BLAST]	TRINITY_DN1778_c1_g1_i3	---NA---	309
TRUE	[NO-BLAST]	TRINITY_DN1778_c1_g1_i5	---NA---	180
TRUE	[NO-BLAST]	TRINITY_DN1781_c0_g1_i1	---NA---	330
TRUE	[NO-BLAST]	TRINITY_DN1781_c0_g1_i2	---NA---	231
TRUE	[NO-BLAST]	TRINITY_DN1781_c0_g1_i3	---NA---	303
TRUE	[NO-BLAST]	TRINITY_DN1781_c0_g2_i1	---NA---	204
TRUE	[NO-BLAST]	TRINITY_DN1781_c0_g3_i1	---NA---	192
TRUE	[NO-BLAST]	TRINITY_DN1704_c0_g1_i5	---NA---	303
TRUE	[NO-BLAST]	TRINITY_DN1705_c4_g1_i2	---NA---	222
TRUE	[NO-BLAST]	TRINITY_DN1705_c4_g1_i4	---NA---	402
TRUE	[NO-BLAST]	TRINITY_DN1701_c1_g1_i1	---NA---	321
TRUE	[NO-BLAST]	TRINITY_DN1764_c0_g3_i1	---NA---	189
TRUE	[NO-BLAST]	TRINITY_DN1708_c0_g1_i1	---NA---	225
TRUE	[NO-BLAST]	TRINITY_DN1716_c1_g1_i2	---NA---	279
TRUE	[NO-BLAST]	TRINITY_DN1723_c0_g1_i5	---NA---	273
TRUE	[NO-BLAST]	TRINITY_DN1762_c0_g1_i1	---NA---	318
TRUE	[NO-BLAST]	TRINITY_DN1708_c0_g1_i3	---NA---	258
TRUE	[NO-BLAST]	TRINITY_DN1708_c0_g1_i5	---NA---	288
TRUE	[NO-BLAST]	TRINITY_DN1708_c3_g1_i2	---NA---	123
TRUE	[NO-BLAST]	TRINITY_DN1753_c0_g1_i7	---NA---	183
TRUE	[NO-BLAST]	TRINITY_DN1750_c0_g2_i3	---NA---	174
TRUE	[NO-BLAST]	TRINITY_DN1771_c0_g1_i2utrorf	---NA---	324
TRUE	[NO-BLAST]	TRINITY_DN1727_c1_g1_i1	---NA---	195
TRUE	[NO-BLAST]	TRINITY_DN1717_c0_g1_i3	---NA---	111
TRUE	[NO-BLAST]	TRINITY_DN1726_c10_g1_i1	---NA---	123
TRUE	[NO-BLAST]	TRINITY_DN1736_c0_g1_i6	---NA---	192
TRUE	[NO-BLAST]	TRINITY_DN1712_c0_g1_i11	---NA---	165
TRUE	[NO-BLAST]	TRINITY_DN1712_c1_g1_i1	---NA---	213
TRUE	[NO-BLAST]	TRINITY_DN1733_c0_g1_i7	---NA---	168
TRUE	[NO-BLAST]	TRINITY_DN1786_c0_g1_i8	---NA---	96
TRUE	[NO-BLAST]	TRINITY_DN1779_c1_g1_i2	---NA---	186
TRUE	[NO-BLAST]	TRINITY_DN1779_c1_g3_i2	---NA---	234
TRUE	[NO-BLAST]	TRINITY_DN1779_c1_g3_i3	---NA---	186
TRUE	[NO-BLAST]	TRINITY_DN1796_c4_g1_i2	---NA---	486
TRUE	[NO-BLAST]	TRINITY_DN1710_c6_g1_i1	---NA---	99
TRUE	[NO-BLAST]	TRINITY_DN1783_c0_g1_i4	---NA---	405
TRUE	[NO-BLAST]	TRINITY_DN1783_c0_g1_i5	---NA---	237
TRUE	[NO-BLAST]	TRINITY_DN1793_c0_g2_i1	---NA---	93
TRUE	[NO-BLAST]	TRINITY_DN1744_c1_g1_i1	---NA---	156
TRUE	[NO-BLAST]	TRINITY_DN1783_c0_g2_i1	---NA---	174
TRUE	[NO-BLAST]	TRINITY_DN1714_c0_g1_i2	---NA---	273
TRUE	[NO-BLAST]	TRINITY_DN1714_c0_g2_i2	---NA---	414
TRUE	[NO-BLAST]	TRINITY_DN1769_c0_g2_i8utrorf	---NA---	312
TRUE	[NO-BLAST]	TRINITY_DN1782_c0_g1_i11	---NA---	366
TRUE	[NO-BLAST]	TRINITY_DN1782_c0_g1_i11utrorf	---NA---	345
TRUE	[NO-BLAST]	TRINITY_DN1795_c0_g1_i5	---NA---	195
TRUE	[NO-BLAST]	TRINITY_DN1782_c2_g1_i1	---NA---	183
TRUE	[NO-BLAST]	TRINITY_DN1809_c0_g1_i10	---NA---	411
TRUE	[NO-BLAST]	TRINITY_DN1809_c0_g1_i10utrorf	---NA---	405
TRUE	[NO-BLAST]	TRINITY_DN1809_c0_g1_i3	---NA---	183
TRUE	[NO-BLAST]	TRINITY_DN1809_c0_g1_i5	---NA---	411
TRUE	[NO-BLAST]	TRINITY_DN1809_c0_g3_i1	---NA---	327
TRUE	[NO-BLAST]	TRINITY_DN1809_c0_g4_i1	---NA---	114
TRUE	[NO-BLAST]	TRINITY_DN1809_c1_g1_i3	---NA---	225
TRUE	[NO-BLAST]	TRINITY_DN1809_c1_g1_i5	---NA---	273
TRUE	[NO-BLAST]	TRINITY_DN1809_c1_g1_i8	---NA---	279
TRUE	[NO-BLAST]	TRINITY_DN1846_c4_g1_i1	---NA---	126
TRUE	[NO-BLAST]	TRINITY_DN1882_c0_g2_i1	---NA---	345
TRUE	[NO-BLAST]	TRINITY_DN1820_c0_g1_i2	---NA---	132
TRUE	[NO-BLAST]	TRINITY_DN1825_c2_g1_i1	---NA---	207
TRUE	[NO-BLAST]	TRINITY_DN1822_c0_g1_i14	---NA---	441
TRUE	[NO-BLAST]	TRINITY_DN1879_c1_g1_i1	---NA---	129
TRUE	[NO-BLAST]	TRINITY_DN1832_c2_g1_i3	---NA---	246
TRUE	[NO-BLAST]	TRINITY_DN1884_c0_g1_i3	---NA---	192
TRUE	[NO-BLAST]	TRINITY_DN1884_c0_g1_i1	---NA---	186
TRUE	[NO-BLAST]	TRINITY_DN1884_c0_g2_i2	---NA---	306
TRUE	[NO-BLAST]	TRINITY_DN1813_c0_g1_i3utrorf	---NA---	402
TRUE	[NO-BLAST]	TRINITY_DN1813_c0_g2_i1	---NA---	246
TRUE	[NO-BLAST]	TRINITY_DN1810_c1_g4_i1	---NA---	330
TRUE	[NO-BLAST]	TRINITY_DN1857_c1_g1_i1	---NA---	210
TRUE	[NO-BLAST]	TRINITY_DN1857_c1_g1_i2	---NA---	198
TRUE	[NO-BLAST]	TRINITY_DN1800_c0_g2_i1	---NA---	120
TRUE	[NO-BLAST]	TRINITY_DN1844_c0_g1_i4	---NA---	231
TRUE	[NO-BLAST]	TRINITY_DN1844_c0_g1_i5	---NA---	201
TRUE	[NO-BLAST]	TRINITY_DN1877_c0_g1_i1	---NA---	183
TRUE	[NO-BLAST]	TRINITY_DN1877_c0_g1_i2	---NA---	270
TRUE	[NO-BLAST]	TRINITY_DN1877_c0_g1_i4	---NA---	204
TRUE	[NO-BLAST]	TRINITY_DN1877_c0_g1_i7	---NA---	183
TRUE	[NO-BLAST]	TRINITY_DN1828_c0_g3_i1	---NA---	120
TRUE	[NO-BLAST]	TRINITY_DN1828_c0_g4_i1	---NA---	138
TRUE	[NO-BLAST]	TRINITY_DN1848_c0_g1_i1	---NA---	186
TRUE	[NO-BLAST]	TRINITY_DN1897_c1_g1_i8	---NA---	288
TRUE	[NO-BLAST]	TRINITY_DN1898_c1_g1_i1	---NA---	243
TRUE	[NO-BLAST]	TRINITY_DN1898_c1_g2_i2	---NA---	339
TRUE	[NO-BLAST]	TRINITY_DN1839_c7_g1_i1	---NA---	117
TRUE	[NO-BLAST]	TRINITY_DN1875_c1_g1_i1	---NA---	141
TRUE	[NO-BLAST]	TRINITY_DN1891_c0_g3_i1	---NA---	267
TRUE	[NO-BLAST]	TRINITY_DN1804_c0_g1_i17	---NA---	237
TRUE	[NO-BLAST]	TRINITY_DN1806_c0_g1_i3	---NA---	324
TRUE	[NO-BLAST]	TRINITY_DN1808_c1_g1_i1	---NA---	288
TRUE	[NO-BLAST]	TRINITY_DN1843_c0_g1_i12	---NA---	183
TRUE	[NO-BLAST]	TRINITY_DN1843_c0_g1_i3	---NA---	246
TRUE	[NO-BLAST]	TRINITY_DN1801_c0_g2_i1	---NA---	198
TRUE	[NO-BLAST]	TRINITY_DN1801_c0_g3_i1	---NA---	96
TRUE	[NO-BLAST]	TRINITY_DN1842_c0_g1_i6	---NA---	372
TRUE	[NO-BLAST]	TRINITY_DN1829_c0_g1_i4	---NA---	210
TRUE	[NO-BLAST]	TRINITY_DN1850_c0_g1_i8	---NA---	303
TRUE	[NO-BLAST]	TRINITY_DN1850_c1_g1_i19	---NA---	213
TRUE	[NO-BLAST]	TRINITY_DN1850_c1_g1_i25	---NA---	291
TRUE	[NO-BLAST]	TRINITY_DN1864_c0_g1_i18	---NA---	195
TRUE	[NO-BLAST]	TRINITY_DN1850_c1_g1_i24	---NA---	213
TRUE	[NO-BLAST]	TRINITY_DN1850_c1_g2_i1	---NA---	216
TRUE	[NO-BLAST]	TRINITY_DN1850_c1_g3_i1	---NA---	174
TRUE	[NO-BLAST]	TRINITY_DN1835_c0_g1_i1	---NA---	303
TRUE	[NO-BLAST]	TRINITY_DN1835_c0_g2_i1	---NA---	93
TRUE	[NO-BLAST]	TRINITY_DN1870_c0_g2_i1	---NA---	330
TRUE	[NO-BLAST]	TRINITY_DN1874_c0_g1_i1	---NA---	222
TRUE	[NO-BLAST]	TRINITY_DN1874_c0_g1_i17	---NA---	213
TRUE	[NO-BLAST]	TRINITY_DN1874_c0_g1_i2	---NA---	213
TRUE	[NO-BLAST]	TRINITY_DN1837_c0_g1_i1	---NA---	318
TRUE	[NO-BLAST]	TRINITY_DN1874_c1_g1_i10	---NA---	327
TRUE	[NO-BLAST]	TRINITY_DN1874_c1_g1_i3	---NA---	219
TRUE	[NO-BLAST]	TRINITY_DN1845_c0_g2_i1	---NA---	282
TRUE	[NO-BLAST]	TRINITY_DN1872_c0_g2_i2	---NA---	183
TRUE	[NO-BLAST]	TRINITY_DN1872_c0_g2_i6	---NA---	150
TRUE	[NO-BLAST]	TRINITY_DN1841_c0_g2_i2	---NA---	336
TRUE	[NO-BLAST]	TRINITY_DN1862_c0_g1_i1	---NA---	201
TRUE	[NO-BLAST]	TRINITY_DN1862_c0_g1_i2	---NA---	210
TRUE	[NO-BLAST]	TRINITY_DN1895_c0_g1_i1	---NA---	192
TRUE	[NO-BLAST]	TRINITY_DN1895_c0_g1_i3	---NA---	240
TRUE	[NO-BLAST]	TRINITY_DN1895_c0_g2_i4	---NA---	423
TRUE	[NO-BLAST]	TRINITY_DN1803_c0_g1_i1utrorf	---NA---	333
TRUE	[NO-BLAST]	TRINITY_DN1886_c1_g1_i1	---NA---	333
TRUE	[NO-BLAST]	TRINITY_DN1869_c0_g1_i4	---NA---	324
TRUE	[NO-BLAST]	TRINITY_DN1986_c0_g1_i3	---NA---	405
TRUE	[NO-BLAST]	TRINITY_DN1986_c0_g1_i8	---NA---	111
TRUE	[NO-BLAST]	TRINITY_DN1986_c3_g1_i3	---NA---	237
TRUE	[NO-BLAST]	TRINITY_DN1986_c4_g1_i1	---NA---	447
TRUE	[NO-BLAST]	TRINITY_DN1913_c2_g2_i3utrorf	---NA---	405
TRUE	[NO-BLAST]	TRINITY_DN1986_c34_g1_i2	---NA---	117
TRUE	[NO-BLAST]	TRINITY_DN1986_c37_g1_i3	---NA---	327
TRUE	[NO-BLAST]	TRINITY_DN1986_c38_g1_i1	---NA---	108
TRUE	[NO-BLAST]	TRINITY_DN1990_c1_g1_i2	---NA---	228
TRUE	[NO-BLAST]	TRINITY_DN1904_c0_g1_i1	---NA---	270
TRUE	[NO-BLAST]	TRINITY_DN1947_c0_g2_i1	---NA---	219
TRUE	[NO-BLAST]	TRINITY_DN1994_c0_g1_i1	---NA---	426
TRUE	[NO-BLAST]	TRINITY_DN1909_c0_g1_i1	---NA---	135
TRUE	[NO-BLAST]	TRINITY_DN1918_c0_g2_i1	---NA---	195
TRUE	[NO-BLAST]	TRINITY_DN1918_c0_g2_i2	---NA---	195
TRUE	[NO-BLAST]	TRINITY_DN1945_c0_g1_i7	---NA---	255
TRUE	[NO-BLAST]	TRINITY_DN1945_c1_g1_i1	---NA---	192
TRUE	[NO-BLAST]	TRINITY_DN1975_c0_g1_i1utrorf	---NA---	348
TRUE	[NO-BLAST]	TRINITY_DN1975_c0_g2_i1	---NA---	111
TRUE	[NO-BLAST]	TRINITY_DN1909_c10_g1_i1	---NA---	231
TRUE	[NO-BLAST]	TRINITY_DN1909_c2_g1_i1	---NA---	111
TRUE	[NO-BLAST]	TRINITY_DN1964_c0_g1_i1	---NA---	138
TRUE	[NO-BLAST]	TRINITY_DN1964_c4_g1_i1	---NA---	102
TRUE	[NO-BLAST]	TRINITY_DN1939_c1_g2_i1	---NA---	333
TRUE	[NO-BLAST]	TRINITY_DN1901_c0_g1_i2	---NA---	216
TRUE	[NO-BLAST]	TRINITY_DN1901_c0_g1_i6	---NA---	219
TRUE	[NO-BLAST]	TRINITY_DN1958_c0_g1_i1	---NA---	558
TRUE	[NO-BLAST]	TRINITY_DN1958_c0_g2_i1	---NA---	384
TRUE	[NO-BLAST]	TRINITY_DN1958_c0_g3_i1	---NA---	432
TRUE	[NO-BLAST]	TRINITY_DN1955_c0_g1_i1	---NA---	129
TRUE	[NO-BLAST]	TRINITY_DN1955_c0_g1_i5	---NA---	273
TRUE	[NO-BLAST]	TRINITY_DN1984_c0_g1_i1	---NA---	255
TRUE	[NO-BLAST]	TRINITY_DN1984_c0_g1_i2	---NA---	255
TRUE	[NO-BLAST]	TRINITY_DN1984_c0_g2_i2	---NA---	309
TRUE	[NO-BLAST]	TRINITY_DN1998_c0_g1_i1	---NA---	333
TRUE	[NO-BLAST]	TRINITY_DN1998_c0_g2_i3	---NA---	177
TRUE	[NO-BLAST]	TRINITY_DN1917_c0_g2_i1	---NA---	120
TRUE	[NO-BLAST]	TRINITY_DN1917_c1_g1_i1	---NA---	222
TRUE	[NO-BLAST]	TRINITY_DN1925_c0_g3_i1	---NA---	150
TRUE	[NO-BLAST]	TRINITY_DN1998_c1_g2_i9	---NA---	198
TRUE	[NO-BLAST]	TRINITY_DN1916_c0_g1_i4	---NA---	240
TRUE	[NO-BLAST]	TRINITY_DN1988_c0_g1_i4	---NA---	129
TRUE	[NO-BLAST]	TRINITY_DN1992_c0_g1_i3	---NA---	243
TRUE	[NO-BLAST]	TRINITY_DN1936_c3_g2_i1	---NA---	150
TRUE	[NO-BLAST]	TRINITY_DN1900_c1_g2_i1	---NA---	213
TRUE	[NO-BLAST]	TRINITY_DN1908_c0_g1_i3	---NA---	252
TRUE	[NO-BLAST]	TRINITY_DN1920_c3_g1_i1	---NA---	288
TRUE	[NO-BLAST]	TRINITY_DN1935_c3_g2_i1	---NA---	303
TRUE	[NO-BLAST]	TRINITY_DN1950_c0_g3_i1	---NA---	381
TRUE	[NO-BLAST]	TRINITY_DN1940_c0_g1_i1	---NA---	228
TRUE	[NO-BLAST]	TRINITY_DN1940_c0_g1_i2	---NA---	318
TRUE	[NO-BLAST]	TRINITY_DN1940_c0_g1_i3	---NA---	228
TRUE	[NO-BLAST]	TRINITY_DN1953_c0_g1_i3	---NA---	207
TRUE	[NO-BLAST]	TRINITY_DN1907_c0_g1_i1	---NA---	150
TRUE	[NO-BLAST]	TRINITY_DN1974_c0_g1_i14	---NA---	312
TRUE	[NO-BLAST]	TRINITY_DN1922_c0_g2_i2	---NA---	204
TRUE	[NO-BLAST]	TRINITY_DN1922_c0_g2_i3	---NA---	186
TRUE	[NO-BLAST]	TRINITY_DN1928_c0_g2_i4	---NA---	288
TRUE	[NO-BLAST]	TRINITY_DN1928_c0_g2_i7	---NA---	846
TRUE	[NO-BLAST]	TRINITY_DN1982_c0_g2_i1	---NA---	234
TRUE	[NO-BLAST]	TRINITY_DN1923_c0_g1_i5	---NA---	189
TRUE	[NO-BLAST]	TRINITY_DN1923_c0_g2_i1	---NA---	249
TRUE	[NO-BLAST]	TRINITY_DN1967_c0_g1_i10	---NA---	291
TRUE	[NO-BLAST]	TRINITY_DN1967_c0_g1_i4	---NA---	150
TRUE	[NO-BLAST]	TRINITY_DN1967_c0_g1_i6	---NA---	252
TRUE	[NO-BLAST]	TRINITY_DN1903_c1_g1_i1	---NA---	201
TRUE	[NO-BLAST]	TRINITY_DN1942_c1_g1_i16	---NA---	465
TRUE	[NO-BLAST]	TRINITY_DN1942_c1_g2_i1	---NA---	102
TRUE	[NO-BLAST]	TRINITY_DN1963_c0_g1_i1	---NA---	222
TRUE	[NO-BLAST]	TRINITY_DN1963_c0_g1_i10	---NA---	222
TRUE	[NO-BLAST]	TRINITY_DN1963_c0_g2_i1	---NA---	291
TRUE	[NO-BLAST]	TRINITY_DN1927_c0_g4_i1	---NA---	186
TRUE	[NO-BLAST]	TRINITY_DN1919_c0_g1_i4	---NA---	288
TRUE	[NO-BLAST]	TRINITY_DN1919_c0_g3_i2	---NA---	111
TRUE	[NO-BLAST]	TRINITY_DN1919_c1_g1_i7	---NA---	309
TRUE	[NO-BLAST]	TRINITY_DN1919_c1_g1_i8	---NA---	219
TRUE	[NO-BLAST]	TRINITY_DN1971_c0_g1_i3	---NA---	126
TRUE	[NO-BLAST]	TRINITY_DN1971_c0_g1_i2	---NA---	120
TRUE	[NO-BLAST]	TRINITY_DN1978_c6_g1_i2	---NA---	99
TRUE	[NO-BLAST]	TRINITY_DN1969_c0_g1_i5	---NA---	243
TRUE	[NO-BLAST]	TRINITY_DN1910_c0_g2_i2	---NA---	192
TRUE	[NO-BLAST]	TRINITY_DN1910_c1_g1_i9	---NA---	195
TRUE	[NO-BLAST]	TRINITY_DN1910_c1_g2_i2	---NA---	273
TRUE	[NO-BLAST]	TRINITY_DN1951_c5_g1_i1	---NA---	201
TRUE	[NO-BLAST]	TRINITY_DN1973_c0_g2_i1	---NA---	162
TRUE	[NO-BLAST]	TRINITY_DN1980_c2_g1_i1	---NA---	159
TRUE	[NO-BLAST]	TRINITY_DN1902_c0_g1_i2	---NA---	291
TRUE	[NO-BLAST]	TRINITY_DN1902_c0_g2_i1	---NA---	141
TRUE	[NO-BLAST]	TRINITY_DN1902_c0_g4_i1	---NA---	120
TRUE	[NO-BLAST]	TRINITY_DN1993_c1_g1_i3	---NA---	306
TRUE	[NO-BLAST]	TRINITY_DN1993_c1_g1_i7	---NA---	192
TRUE	[NO-BLAST]	TRINITY_DN1993_c2_g1_i6utrorf	---NA---	321
TRUE	[NO-BLAST]	TRINITY_DN1993_c2_g1_i7	---NA---	126
TRUE	[NO-BLAST]	TRINITY_DN1993_c3_g1_i1	---NA---	393
TRUE	[NO-BLAST]	TRINITY_DN2094_c0_g2_i1	---NA---	111
TRUE	[NO-BLAST]	TRINITY_DN2008_c0_g1_i1utrorf	---NA---	366
TRUE	[NO-BLAST]	TRINITY_DN2058_c0_g1_i11	---NA---	243
TRUE	[NO-BLAST]	TRINITY_DN2077_c0_g2_i1	---NA---	273
TRUE	[NO-BLAST]	TRINITY_DN2083_c0_g1_i19	---NA---	129
TRUE	[NO-BLAST]	TRINITY_DN2027_c0_g1_i12	---NA---	276
TRUE	[NO-BLAST]	TRINITY_DN2027_c0_g1_i3	---NA---	168
TRUE	[NO-BLAST]	TRINITY_DN2027_c0_g1_i4	---NA---	300
TRUE	[NO-BLAST]	TRINITY_DN2032_c0_g1_i12	---NA---	342
TRUE	[NO-BLAST]	TRINITY_DN2032_c0_g1_i12utrorf	---NA---	318
TRUE	[NO-BLAST]	TRINITY_DN2033_c0_g1_i10	---NA---	357
TRUE	[NO-BLAST]	TRINITY_DN2090_c0_g1_i2	---NA---	225
TRUE	[NO-BLAST]	TRINITY_DN2091_c1_g2_i1	---NA---	210
TRUE	[NO-BLAST]	TRINITY_DN2013_c1_g1_i1	---NA---	165
TRUE	[NO-BLAST]	TRINITY_DN2045_c0_g1_i1utrorf	---NA---	378
TRUE	[NO-BLAST]	TRINITY_DN2063_c0_g1_i3	---NA---	201
TRUE	[NO-BLAST]	TRINITY_DN2017_c0_g1_i1	---NA---	315
TRUE	[NO-BLAST]	TRINITY_DN2017_c0_g1_i11	---NA---	285
TRUE	[NO-BLAST]	TRINITY_DN2017_c0_g1_i4	---NA---	222
TRUE	[NO-BLAST]	TRINITY_DN2055_c0_g1_i3	---NA---	324
TRUE	[NO-BLAST]	TRINITY_DN2055_c0_g2_i1	---NA---	183
TRUE	[NO-BLAST]	TRINITY_DN2000_c1_g1_i6	---NA---	234
TRUE	[NO-BLAST]	TRINITY_DN2017_c1_g1_i1	---NA---	195
TRUE	[NO-BLAST]	TRINITY_DN2085_c1_g2_i1	---NA---	285
TRUE	[NO-BLAST]	TRINITY_DN2009_c0_g1_i7	---NA---	468
TRUE	[NO-BLAST]	TRINITY_DN2014_c0_g1_i3	---NA---	183
TRUE	[NO-BLAST]	TRINITY_DN2079_c0_g3_i5	---NA---	246
TRUE	[NO-BLAST]	TRINITY_DN2012_c0_g3_i1	---NA---	210
TRUE	[NO-BLAST]	TRINITY_DN2047_c0_g1_i2	---NA---	225
TRUE	[NO-BLAST]	TRINITY_DN2047_c0_g2_i1	---NA---	264
TRUE	[NO-BLAST]	TRINITY_DN2047_c0_g3_i1	---NA---	276
TRUE	[NO-BLAST]	TRINITY_DN2047_c2_g1_i1	---NA---	240
TRUE	[NO-BLAST]	TRINITY_DN2012_c0_g6_i1	---NA---	258
TRUE	[NO-BLAST]	TRINITY_DN2053_c5_g1_i1	---NA---	150
TRUE	[NO-BLAST]	TRINITY_DN2074_c11_g1_i1	---NA---	354
TRUE	[NO-BLAST]	TRINITY_DN2074_c3_g1_i1	---NA---	183
TRUE	[NO-BLAST]	TRINITY_DN2043_c0_g1_i3	---NA---	378
TRUE	[NO-BLAST]	TRINITY_DN2082_c0_g1_i10	---NA---	195
TRUE	[NO-BLAST]	TRINITY_DN2082_c0_g1_i2	---NA---	246
TRUE	[NO-BLAST]	TRINITY_DN2064_c1_g1_i3	---NA---	357
TRUE	[NO-BLAST]	TRINITY_DN2096_c0_g2_i1	---NA---	135
TRUE	[NO-BLAST]	TRINITY_DN2092_c0_g1_i10	---NA---	273
TRUE	[NO-BLAST]	TRINITY_DN2092_c1_g1_i1	---NA---	189
TRUE	[NO-BLAST]	TRINITY_DN2092_c1_g2_i2	---NA---	204
TRUE	[NO-BLAST]	TRINITY_DN2011_c1_g1_i11utrorf	---NA---	309
TRUE	[NO-BLAST]	TRINITY_DN2071_c0_g2_i18utrorf	---NA---	330
TRUE	[NO-BLAST]	TRINITY_DN2005_c0_g1_i14	---NA---	183
TRUE	[NO-BLAST]	TRINITY_DN2005_c0_g1_i20	---NA---	186
TRUE	[NO-BLAST]	TRINITY_DN2005_c0_g1_i4	---NA---	426
TRUE	[NO-BLAST]	TRINITY_DN2005_c0_g1_i6	---NA---	198
TRUE	[NO-BLAST]	TRINITY_DN2093_c0_g1_i21	---NA---	96
TRUE	[NO-BLAST]	TRINITY_DN2031_c1_g1_i2	---NA---	117
TRUE	[NO-BLAST]	TRINITY_DN2020_c0_g1_i2	---NA---	345
TRUE	[NO-BLAST]	TRINITY_DN2023_c0_g1_i13	---NA---	135
TRUE	[NO-BLAST]	TRINITY_DN2028_c0_g1_i3	---NA---	180
TRUE	[NO-BLAST]	TRINITY_DN2087_c0_g1_i13	---NA---	513
TRUE	[NO-BLAST]	TRINITY_DN2066_c0_g1_i6	---NA---	219
TRUE	[NO-BLAST]	TRINITY_DN2042_c0_g2_i5	---NA---	282
TRUE	[NO-BLAST]	TRINITY_DN2046_c0_g2_i8utrorf	---NA---	417
TRUE	[NO-BLAST]	TRINITY_DN2042_c5_g1_i1	---NA---	168
TRUE	[NO-BLAST]	TRINITY_DN2042_c6_g1_i1	---NA---	96
TRUE	[NO-BLAST]	TRINITY_DN2110_c0_g1_i4	---NA---	342
TRUE	[NO-BLAST]	TRINITY_DN2113_c0_g1_i2	---NA---	321
TRUE	[NO-BLAST]	TRINITY_DN2116_c0_g1_i1	---NA---	234
TRUE	[NO-BLAST]	TRINITY_DN2178_c0_g1_i4	---NA---	699
TRUE	[NO-BLAST]	TRINITY_DN2178_c0_g2_i1	---NA---	303
TRUE	[NO-BLAST]	TRINITY_DN2141_c0_g2_i1	---NA---	204
TRUE	[NO-BLAST]	TRINITY_DN2141_c0_g2_i2	---NA---	216
TRUE	[NO-BLAST]	TRINITY_DN2197_c0_g1_i1	---NA---	354
TRUE	[NO-BLAST]	TRINITY_DN2197_c0_g2_i1	---NA---	390
TRUE	[NO-BLAST]	TRINITY_DN2197_c0_g2_i1utrorf	---NA---	321
TRUE	[NO-BLAST]	TRINITY_DN2197_c0_g3_i1	---NA---	318
TRUE	[NO-BLAST]	TRINITY_DN2108_c0_g1_i2	---NA---	102
TRUE	[NO-BLAST]	TRINITY_DN2108_c0_g2_i1	---NA---	216
TRUE	[NO-BLAST]	TRINITY_DN2108_c0_g4_i1	---NA---	270
TRUE	[NO-BLAST]	TRINITY_DN2108_c0_g4_i2	---NA---	303
TRUE	[NO-BLAST]	TRINITY_DN2108_c0_g5_i1	---NA---	267
TRUE	[NO-BLAST]	TRINITY_DN2108_c2_g1_i2	---NA---	117
TRUE	[NO-BLAST]	TRINITY_DN2170_c3_g1_i1	---NA---	216
TRUE	[NO-BLAST]	TRINITY_DN2112_c0_g1_i2	---NA---	258
TRUE	[NO-BLAST]	TRINITY_DN2112_c0_g1_i5utrorf	---NA---	456
TRUE	[NO-BLAST]	TRINITY_DN2112_c0_g2_i3	---NA---	243
TRUE	[NO-BLAST]	TRINITY_DN2112_c0_g3_i1	---NA---	240
TRUE	[NO-BLAST]	TRINITY_DN2112_c0_g4_i1	---NA---	270
TRUE	[NO-BLAST]	TRINITY_DN2112_c2_g1_i1	---NA---	321
TRUE	[NO-BLAST]	TRINITY_DN2120_c0_g1_i11	---NA---	207
TRUE	[NO-BLAST]	TRINITY_DN2154_c0_g1_i5	---NA---	198
TRUE	[NO-BLAST]	TRINITY_DN2154_c0_g1_i6	---NA---	309
TRUE	[NO-BLAST]	TRINITY_DN2154_c0_g3_i2	---NA---	234
TRUE	[NO-BLAST]	TRINITY_DN2154_c1_g1_i1	---NA---	126
TRUE	[NO-BLAST]	TRINITY_DN2154_c1_g2_i1	---NA---	147
TRUE	[NO-BLAST]	TRINITY_DN2188_c1_g1_i2utrorf	---NA---	330
TRUE	[NO-BLAST]	TRINITY_DN2125_c0_g1_i1	---NA---	201
TRUE	[NO-BLAST]	TRINITY_DN2125_c0_g1_i3	---NA---	258
TRUE	[NO-BLAST]	TRINITY_DN2125_c0_g1_i5	---NA---	258
TRUE	[NO-BLAST]	TRINITY_DN2125_c0_g2_i2	---NA---	231
TRUE	[NO-BLAST]	TRINITY_DN2125_c0_g3_i1	---NA---	246
TRUE	[NO-BLAST]	TRINITY_DN2125_c0_g4_i1	---NA---	228
TRUE	[NO-BLAST]	TRINITY_DN2125_c0_g5_i3	---NA---	186
TRUE	[NO-BLAST]	TRINITY_DN2125_c0_g5_i4	---NA---	258
TRUE	[NO-BLAST]	TRINITY_DN2125_c2_g1_i3	---NA---	438
TRUE	[NO-BLAST]	TRINITY_DN2149_c2_g1_i2	---NA---	252
TRUE	[NO-BLAST]	TRINITY_DN2186_c0_g1_i9	---NA---	174
TRUE	[NO-BLAST]	TRINITY_DN2159_c0_g1_i4	---NA---	261
TRUE	[NO-BLAST]	TRINITY_DN2102_c5_g1_i1	---NA---	267
TRUE	[NO-BLAST]	TRINITY_DN2126_c0_g2_i2	---NA---	213
TRUE	[NO-BLAST]	TRINITY_DN2198_c3_g1_i1	---NA---	99
TRUE	[NO-BLAST]	TRINITY_DN2179_c0_g1_i1	---NA---	1017
TRUE	[NO-BLAST]	TRINITY_DN2179_c0_g1_i7	---NA---	186
TRUE	[NO-BLAST]	TRINITY_DN2150_c0_g1_i1	---NA---	333
TRUE	[NO-BLAST]	TRINITY_DN2161_c0_g1_i9	---NA---	417
TRUE	[NO-BLAST]	TRINITY_DN2176_c3_g1_i1	---NA---	147
TRUE	[NO-BLAST]	TRINITY_DN2105_c1_g1_i1	---NA---	255
TRUE	[NO-BLAST]	TRINITY_DN2123_c0_g1_i4	---NA---	336
TRUE	[NO-BLAST]	TRINITY_DN2135_c6_g1_i1	---NA---	423
TRUE	[NO-BLAST]	TRINITY_DN2166_c0_g1_i13utrorf	---NA---	318
TRUE	[NO-BLAST]	TRINITY_DN2165_c2_g1_i1	---NA---	420
TRUE	[NO-BLAST]	TRINITY_DN2165_c2_g1_i3	---NA---	207
TRUE	[NO-BLAST]	TRINITY_DN2172_c0_g1_i13	---NA---	222
TRUE	[NO-BLAST]	TRINITY_DN2172_c1_g2_i1	---NA---	159
TRUE	[NO-BLAST]	TRINITY_DN2165_c2_g3_i1	---NA---	309
TRUE	[NO-BLAST]	TRINITY_DN2191_c2_g1_i1	---NA---	198
TRUE	[NO-BLAST]	TRINITY_DN2195_c0_g1_i1	---NA---	186
TRUE	[NO-BLAST]	TRINITY_DN2195_c0_g1_i15	---NA---	237
TRUE	[NO-BLAST]	TRINITY_DN2195_c0_g1_i16	---NA---	129
TRUE	[NO-BLAST]	TRINITY_DN2107_c0_g1_i1	---NA---	207
TRUE	[NO-BLAST]	TRINITY_DN2107_c0_g1_i15	---NA---	204
TRUE	[NO-BLAST]	TRINITY_DN2144_c0_g1_i1	---NA---	132
TRUE	[NO-BLAST]	TRINITY_DN2144_c1_g1_i1	---NA---	99
TRUE	[NO-BLAST]	TRINITY_DN2144_c1_g1_i3	---NA---	99
TRUE	[NO-BLAST]	TRINITY_DN2180_c5_g1_i1	---NA---	141
TRUE	[NO-BLAST]	TRINITY_DN2143_c1_g1_i2	---NA---	237
TRUE	[NO-BLAST]	TRINITY_DN2175_c0_g1_i10	---NA---	213
TRUE	[NO-BLAST]	TRINITY_DN2175_c0_g1_i2	---NA---	210
TRUE	[NO-BLAST]	TRINITY_DN2175_c0_g2_i1	---NA---	201
TRUE	[NO-BLAST]	TRINITY_DN2175_c2_g1_i2	---NA---	486
TRUE	[NO-BLAST]	TRINITY_DN2175_c2_g2_i11	---NA---	414
TRUE	[NO-BLAST]	TRINITY_DN2175_c2_g2_i13	---NA---	273
TRUE	[NO-BLAST]	TRINITY_DN2175_c3_g1_i1	---NA---	99
TRUE	[NO-BLAST]	TRINITY_DN2146_c0_g1_i5	---NA---	393
TRUE	[NO-BLAST]	TRINITY_DN2151_c0_g2_i1	---NA---	198
TRUE	[NO-BLAST]	TRINITY_DN2156_c2_g1_i1	---NA---	132
TRUE	[NO-BLAST]	TRINITY_DN2109_c0_g1_i2	---NA---	222
TRUE	[NO-BLAST]	TRINITY_DN2109_c4_g1_i1	---NA---	138
TRUE	[NO-BLAST]	TRINITY_DN2163_c7_g1_i1	---NA---	135
TRUE	[NO-BLAST]	TRINITY_DN2247_c0_g1_i1	---NA---	189
TRUE	[NO-BLAST]	TRINITY_DN2255_c2_g1_i1	---NA---	213
TRUE	[NO-BLAST]	TRINITY_DN2282_c0_g1_i12	---NA---	330
TRUE	[NO-BLAST]	TRINITY_DN2282_c0_g3_i1	---NA---	264
TRUE	[NO-BLAST]	TRINITY_DN2283_c0_g1_i7	---NA---	252
TRUE	[NO-BLAST]	TRINITY_DN2283_c1_g1_i1	---NA---	633
TRUE	[NO-BLAST]	TRINITY_DN2283_c2_g4_i1	---NA---	267
TRUE	[NO-BLAST]	TRINITY_DN2290_c0_g2_i1	---NA---	288
TRUE	[NO-BLAST]	TRINITY_DN2290_c0_g3_i2	---NA---	189
TRUE	[NO-BLAST]	TRINITY_DN2253_c1_g1_i2	---NA---	183
TRUE	[NO-BLAST]	TRINITY_DN2232_c0_g3_i2	---NA---	192
TRUE	[NO-BLAST]	TRINITY_DN2232_c0_g3_i3	---NA---	243
TRUE	[NO-BLAST]	TRINITY_DN2296_c1_g1_i8	---NA---	240
TRUE	[NO-BLAST]	TRINITY_DN2236_c1_g1_i1	---NA---	450
TRUE	[NO-BLAST]	TRINITY_DN2236_c3_g2_i2	---NA---	315
TRUE	[NO-BLAST]	TRINITY_DN2261_c2_g3_i1	---NA---	108
TRUE	[NO-BLAST]	TRINITY_DN2225_c4_g1_i2	---NA---	216
TRUE	[NO-BLAST]	TRINITY_DN2270_c1_g1_i1	---NA---	117
TRUE	[NO-BLAST]	TRINITY_DN2214_c0_g2_i3	---NA---	360
TRUE	[NO-BLAST]	TRINITY_DN2214_c0_g2_i4	---NA---	342
TRUE	[NO-BLAST]	TRINITY_DN2218_c0_g2_i4	---NA---	444
TRUE	[NO-BLAST]	TRINITY_DN2218_c0_g3_i3	---NA---	327
TRUE	[NO-BLAST]	TRINITY_DN2208_c2_g1_i1	---NA---	99
TRUE	[NO-BLAST]	TRINITY_DN2218_c1_g3_i1	---NA---	138
TRUE	[NO-BLAST]	TRINITY_DN2221_c0_g1_i1	---NA---	183
[truncated: 131,168 more rows]

## Sheet: swissprot
Query	Number of HSPs	Lowest E-value	Accession (E-value)	Description (E-value)	Greatest identity %	Accession (identity %)	Description (identity %)	Greatest positive %	Accession (positive %)	Description (positive %)	Greatest HSP length	Accession (HSP length)	Description (HSP length)	Greatest bit score	Accession (bit score)	Description (bit score)
TRINITY_DN20_c0_g1_i12	0		not available	not available		not available	not available		not available	not available		not available	not available		not available	not available
TRINITY_DN20_c1_g2_i2	0		not available	not available		not available	not available		not available	not available		not available	not available		not available	not available
TRINITY_DN20_c2_g1_i1	0		not available	not available		not available	not available		not available	not available		not available	not available		not available	not available
TRINITY_DN77_c0_g2_i3	0		not available	not available		not available	not available		not available	not available		not available	not available		not available	not available
TRINITY_DN30_c3_g1_i2	0		not available	not available		not available	not available		not available	not available		not available	not available		not available	not available
TRINITY_DN69_c6_g1_i1	0		not available	not available		not available	not available		not available	not available		not available	not available		not available	not available
TRINITY_DN67_c0_g2_i1	0		not available	not available		not available	not available		not available	not available		not available	not available		not available	not available
TRINITY_DN24_c0_g1_i9	0		not available	not available		not available	not available		not available	not available		not available	not available		not available	not available
TRINITY_DN43_c1_g1_i2	0		not available	not available		not available	not available		not available	not available		not available	not available		not available	not available
TRINITY_DN60_c2_g1_i1	0		not available	not available		not available	not available		not available	not available		not available	not available		not available	not available
TRINITY_DN80_c0_g4_i1	0		not available	not available		not available	not available		not available	not available		not available	not available		not available	not available
TRINITY_DN80_c0_g5_i1	0		not available	not available		not available	not available		not available	not available		not available	not available		not available	not available
TRINITY_DN45_c4_g1_i2	0		not available	not available		not available	not available		not available	not available		not available	not available		not available	not available
TRINITY_DN41_c5_g1_i4	0		not available	not available		not available	not available		not available	not available		not available	not available		not available	not available
TRINITY_DN41_c7_g2_i2	0		not available	not available		not available	not available		not available	not available		not available	not available		not available	not available
TRINITY_DN47_c1_g1_i1	0		not available	not available		not available	not available		not available	not available		not available	not available		not available	not available
TRINITY_DN26_c1_g2_i1	0		not available	not available		not available	not available		not available	not available		not available	not available		not available	not available
TRINITY_DN33_c2_g1_i1	0		not available	not available		not available	not available		not available	not available		not available	not available		not available	not available
TRINITY_DN58_c1_g3_i1	0		not available	not available		not available	not available		not available	not available		not available	not available		not available	not available
TRINITY_DN89_c0_g1_i9	0		not available	not available		not available	not available		not available	not available		not available	not available		not available	not available
TRINITY_DN89_c2_g1_i1	0		not available	not available		not available	not available		not available	not available		not available	not available		not available	not available
TRINITY_DN21_c0_g2_i1	0		not available	not available		not available	not available		not available	not available		not available	not available		not available	not available
TRINITY_DN21_c1_g1_i1utrorf	0		not available	not available		not available	not available		not available	not available		not available	not available		not available	not available
TRINITY_DN76_c0_g1_i1	0		not available	not available		not available	not available		not available	not available		not available	not available		not available	not available
TRINITY_DN76_c0_g1_i2	0		not available	not available		not available	not available		not available	not available		not available	not available		not available	not available
TRINITY_DN109_c0_g1_i19	0		not available	not available		not available	not available		not available	not available		not available	not available		not available	not available
TRINITY_DN19_c1_g1_i1utrorf	0		not available	not available		not available	not available		not available	not available		not available	not available		not available	not available
TRINITY_DN19_c1_g1_i2utrorf	0		not available	not available		not available	not available		not available	not available		not available	not available		not available	not available
TRINITY_DN19_c1_g1_i5	0		not available	not available		not available	not available		not available	not available		not available	not available		not available	not available
TRINITY_DN126_c0_g1_i8	0		not available	not available		not available	not available		not available	not available		not available	not available		not available	not available
TRINITY_DN140_c0_g1_i10	0		not available	not available		not available	not available		not available	not available		not available	not available		not available	not available
TRINITY_DN194_c1_g1_i1	0		not available	not available		not available	not available		not available	not available		not available	not available		not available	not available
TRINITY_DN193_c0_g4_i1	0		not available	not available		not available	not available		not available	not available		not available	not available		not available	not available
TRINITY_DN193_c1_g1_i2	0		not available	not available		not available	not available		not available	not available		not available	not available		not available	not available
TRINITY_DN131_c0_g1_i3	0		not available	not available		not available	not available		not available	not available		not available	not available		not available	not available
TRINITY_DN131_c6_g1_i1	0		not available	not available		not available	not available		not available	not available		not available	not available		not available	not available
TRINITY_DN101_c0_g1_i2	0		not available	not available		not available	not available		not available	not available		not available	not available		not available	not available
TRINITY_DN101_c2_g1_i1	0		not available	not available		not available	not available		not available	not available		not available	not available		not available	not available
TRINITY_DN141_c0_g1_i4	0		not available	not available		not available	not available		not available	not available		not available	not available		not available	not available
TRINITY_DN141_c0_g1_i6	0		not available	not available		not available	not available		not available	not available		not available	not available		not available	not available
TRINITY_DN125_c2_g2_i1	0		not available	not available		not available	not available		not available	not available		not available	not available		not available	not available
TRINITY_DN132_c5_g1_i1	0		not available	not available		not available	not available		not available	not available		not available	not available		not available	not available
TRINITY_DN189_c0_g1_i8utrorf	0		not available	not available		not available	not available		not available	not available		not available	not available		not available	not available
TRINITY_DN105_c0_g1_i8utrorf	0		not available	not available		not available	not available		not available	not available		not available	not available		not available	not available
TRINITY_DN165_c0_g1_i1	0		not available	not available		not available	not available		not available	not available		not available	not available		not available	not available
TRINITY_DN122_c2_g1_i5	0		not available	not available		not available	not available		not available	not available		not available	not available		not available	not available
TRINITY_DN122_c4_g1_i1	0		not available	not available		not available	not available		not available	not available		not available	not available		not available	not available
TRINITY_DN133_c3_g1_i1	0		not available	not available		not available	not available		not available	not available		not available	not available		not available	not available
TRINITY_DN113_c0_g1_i2	0		not available	not available		not available	not available		not available	not available		not available	not available		not available	not available
TRINITY_DN139_c1_g2_i2	0		not available	not available		not available	not available		not available	not available		not available	not available		not available	not available
TRINITY_DN171_c1_g1_i1	0		not available	not available		not available	not available		not available	not available		not available	not available		not available	not available
TRINITY_DN171_c2_g1_i5	0		not available	not available		not available	not available		not available	not available		not available	not available		not available	not available
TRINITY_DN278_c0_g1_i6	0		not available	not available		not available	not available		not available	not available		not available	not available		not available	not available
TRINITY_DN275_c0_g1_i3	0		not available	not available		not available	not available		not available	not available		not available	not available		not available	not available
TRINITY_DN209_c2_g1_i1	0		not available	not available		not available	not available		not available	not available		not available	not available		not available	not available
TRINITY_DN209_c4_g1_i1	0		not available	not available		not available	not available		not available	not available		not available	not available		not available	not available
TRINITY_DN275_c0_g1_i6	0		not available	not available		not available	not available		not available	not available		not available	not available		not available	not available
TRINITY_DN225_c0_g1_i1	0		not available	not available		not available	not available		not available	not available		not available	not available		not available	not available
TRINITY_DN210_c1_g2_i2	0		not available	not available		not available	not available		not available	not available		not available	not available		not available	not available
TRINITY_DN274_c0_g4_i1	0		not available	not available		not available	not available		not available	not available		not available	not available		not available	not available
TRINITY_DN216_c0_g3_i4utrorf	0		not available	not available		not available	not available		not available	not available		not available	not available		not available	not available
TRINITY_DN249_c0_g2_i1	0		not available	not available		not available	not available		not available	not available		not available	not available		not available	not available
TRINITY_DN271_c0_g1_i5	0		not available	not available		not available	not available		not available	not available		not available	not available		not available	not available
TRINITY_DN256_c0_g1_i6	0		not available	not available		not available	not available		not available	not available		not available	not available		not available	not available
TRINITY_DN306_c0_g2_i7	0		not available	not available		not available	not available		not available	not available		not available	not available		not available	not available
TRINITY_DN361_c1_g1_i1	0		not available	not available		not available	not available		not available	not available		not available	not available		not available	not available
TRINITY_DN326_c1_g1_i3	0		not available	not available		not available	not available		not available	not available		not available	not available		not available	not available
TRINITY_DN343_c0_g2_i1	0		not available	not available		not available	not available		not available	not available		not available	not available		not available	not available
TRINITY_DN332_c2_g2_i7	0		not available	not available		not available	not available		not available	not available		not available	not available		not available	not available
TRINITY_DN303_c0_g1_i1utrorf	0		not available	not available		not available	not available		not available	not available		not available	not available		not available	not available
TRINITY_DN350_c10_g1_i1	0		not available	not available		not available	not available		not available	not available		not available	not available		not available	not available
TRINITY_DN350_c1_g1_i7	0		not available	not available		not available	not available		not available	not available		not available	not available		not available	not available
TRINITY_DN350_c3_g1_i1	0		not available	not available		not available	not available		not available	not available		not available	not available		not available	not available
TRINITY_DN350_c9_g1_i1	0		not available	not available		not available	not available		not available	not available		not available	not available		not available	not available
TRINITY_DN339_c0_g1_i18	0		not available	not available		not available	not available		not available	not available		not available	not available		not available	not available
TRINITY_DN365_c1_g2_i1	0		not available	not available		not available	not available		not available	not available		not available	not available		not available	not available
TRINITY_DN346_c1_g3_i1	0		not available	not available		not available	not available		not available	not available		not available	not available		not available	not available
TRINITY_DN345_c1_g1_i2	0		not available	not available		not available	not available		not available	not available		not available	not available		not available	not available
TRINITY_DN355_c1_g1_i7utrorf	0		not available	not available		not available	not available		not available	not available		not available	not available		not available	not available
TRINITY_DN395_c1_g2_i3	0		not available	not available		not available	not available		not available	not available		not available	not available		not available	not available
TRINITY_DN389_c1_g2_i1	0		not available	not available		not available	not available		not available	not available		not available	not available		not available	not available
TRINITY_DN374_c3_g1_i1	0		not available	not available		not available	not available		not available	not available		not available	not available		not available	not available
TRINITY_DN354_c0_g2_i1	0		not available	not available		not available	not available		not available	not available		not available	not available		not available	not available
TRINITY_DN408_c0_g1_i6	0		not available	not available		not available	not available		not available	not available		not available	not available		not available	not available
TRINITY_DN499_c0_g1_i10	0		not available	not available		not available	not available		not available	not available		not available	not available		not available	not available
TRINITY_DN423_c1_g2_i1	0		not available	not available		not available	not available		not available	not available		not available	not available		not available	not available
TRINITY_DN458_c0_g1_i5	0		not available	not available		not available	not available		not available	not available		not available	not available		not available	not available
TRINITY_DN462_c3_g1_i1	0		not available	not available		not available	not available		not available	not available		not available	not available		not available	not available
TRINITY_DN428_c11_g1_i1	0		not available	not available		not available	not available		not available	not available		not available	not available		not available	not available
TRINITY_DN470_c0_g4_i1utrorf	0		not available	not available		not available	not available		not available	not available		not available	not available		not available	not available
TRINITY_DN467_c1_g1_i5	0		not available	not available		not available	not available		not available	not available		not available	not available		not available	not available
TRINITY_DN484_c0_g1_i23	0		not available	not available		not available	not available		not available	not available		not available	not available		not available	not available
TRINITY_DN472_c0_g1_i1	0		not available	not available		not available	not available		not available	not available		not available	not available		not available	not available
TRINITY_DN472_c0_g1_i3	0		not available	not available		not available	not available		not available	not available		not available	not available		not available	not available
TRINITY_DN494_c1_g3_i1	0		not available	not available		not available	not available		not available	not available		not available	not available		not available	not available
TRINITY_DN424_c0_g1_i7	0		not available	not available		not available	not available		not available	not available		not available	not available		not available	not available
TRINITY_DN426_c0_g2_i2	0		not available	not available		not available	not available		not available	not available		not available	not available		not available	not available
TRINITY_DN461_c0_g1_i2	0		not available	not available		not available	not available		not available	not available		not available	not available		not available	not available
TRINITY_DN420_c2_g1_i1	0		not available	not available		not available	not available		not available	not available		not available	not available		not available	not available
TRINITY_DN519_c2_g1_i1	0		not available	not available		not available	not available		not available	not available		not available	not available		not available	not available
TRINITY_DN515_c0_g1_i19	0		not available	not available		not available	not available		not available	not available		not available	not available		not available	not available
TRINITY_DN510_c0_g1_i4	0		not available	not available		not available	not available		not available	not available		not available	not available		not available	not available
TRINITY_DN589_c0_g1_i1	0		not available	not available		not available	not available		not available	not available		not available	not available		not available	not available
TRINITY_DN589_c0_g2_i1	0		not available	not available		not available	not available		not available	not available		not available	not available		not available	not available
TRINITY_DN589_c0_g2_i2	0		not available	not available		not available	not available		not available	not available		not available	not available		not available	not available
TRINITY_DN589_c0_g3_i1	0		not available	not available		not available	not available		not available	not available		not available	not available		not available	not available
TRINITY_DN589_c0_g3_i3	0		not available	not available		not available	not available		not available	not available		not available	not available		not available	not available
TRINITY_DN579_c0_g1_i5	0		not available	not available		not available	not available		not available	not available		not available	not available		not available	not available
TRINITY_DN579_c0_g1_i6	0		not available	not available		not available	not available		not available	not available		not available	not available		not available	not available
TRINITY_DN585_c0_g1_i1	0		not available	not available		not available	not available		not available	not available		not available	not available		not available	not available
TRINITY_DN511_c0_g1_i4	0		not available	not available		not available	not available		not available	not available		not available	not available		not available	not available
TRINITY_DN511_c1_g1_i2	0		not available	not available		not available	not available		not available	not available		not available	not available		not available	not available
TRINITY_DN540_c5_g1_i1	0		not available	not available		not available	not available		not available	not available		not available	not available		not available	not available
TRINITY_DN536_c0_g1_i1	0		not available	not available		not available	not available		not available	not available		not available	not available		not available	not available
TRINITY_DN544_c1_g1_i1utrorf	0		not available	not available		not available	not available		not available	not available		not available	not available		not available	not available
TRINITY_DN529_c0_g1_i5	0		not available	not available		not available	not available		not available	not available		not available	not available		not available	not available
TRINITY_DN514_c3_g1_i1	0		not available	not available		not available	not available		not available	not available		not available	not available		not available	not available
TRINITY_DN558_c0_g1_i9	0		not available	not available		not available	not available		not available	not available		not available	not available		not available	not available
TRINITY_DN560_c0_g1_i3utrorf	0		not available	not available		not available	not available		not available	not available		not available	not available		not available	not available
TRINITY_DN555_c0_g1_i1	0		not available	not available		not available	not available		not available	not available		not available	not available		not available	not available
TRINITY_DN574_c1_g1_i5	0		not available	not available		not available	not available		not available	not available		not available	not available		not available	not available
TRINITY_DN602_c0_g1_i8	0		not available	not available		not available	not available		not available	not available		not available	not available		not available	not available
TRINITY_DN603_c0_g1_i18	0		not available	not available		not available	not available		not available	not available		not available	not available		not available	not available
TRINITY_DN649_c3_g1_i1	0		not available	not available		not available	not available		not available	not available		not available	not available		not available	not available
TRINITY_DN628_c0_g1_i1	0		not available	not available		not available	not available		not available	not available		not available	not available		not available	not available
TRINITY_DN629_c1_g1_i1	0		not available	not available		not available	not available		not available	not available		not available	not available		not available	not available
TRINITY_DN620_c2_g1_i1	0		not available	not available		not available	not available		not available	not available		not available	not available		not available	not available
TRINITY_DN606_c1_g1_i2	0		not available	not available		not available	not available		not available	not available		not available	not available		not available	not available
TRINITY_DN645_c0_g1_i1	0		not available	not available		not available	not available		not available	not available		not available	not available		not available	not available
TRINITY_DN645_c0_g2_i3	0		not available	not available		not available	not available		not available	not available		not available	not available		not available	not available
TRINITY_DN633_c1_g1_i1	0		not available	not available		not available	not available		not available	not available		not available	not available		not available	not available
TRINITY_DN666_c4_g1_i1	0		not available	not available		not available	not available		not available	not available		not available	not available		not available	not available
TRINITY_DN675_c5_g1_i1	0		not available	not available		not available	not available		not available	not available		not available	not available		not available	not available
TRINITY_DN683_c0_g1_i10	0		not available	not available		not available	not available		not available	not available		not available	not available		not available	not available
TRINITY_DN692_c3_g2_i1	0		not available	not available		not available	not available		not available	not available		not available	not available		not available	not available
TRINITY_DN656_c2_g1_i3	0		not available	not available		not available	not available		not available	not available		not available	not available		not available	not available
TRINITY_DN664_c12_g1_i1	0		not available	not available		not available	not available		not available	not available		not available	not available		not available	not available
TRINITY_DN636_c0_g2_i1	0		not available	not available		not available	not available		not available	not available		not available	not available		not available	not available
TRINITY_DN626_c0_g2_i3	0		not available	not available		not available	not available		not available	not available		not available	not available		not available	not available
TRINITY_DN626_c2_g1_i1	0		not available	not available		not available	not available		not available	not available		not available	not available		not available	not available
TRINITY_DN713_c1_g1_i1	0		not available	not available		not available	not available		not available	not available		not available	not available		not available	not available
TRINITY_DN759_c0_g1_i3	0		not available	not available		not available	not available		not available	not available		not available	not available		not available	not available
TRINITY_DN759_c0_g1_i6	0		not available	not available		not available	not available		not available	not available		not available	not available		not available	not available
TRINITY_DN759_c0_g2_i1	0		not available	not available		not available	not available		not available	not available		not available	not available		not available	not available
TRINITY_DN707_c1_g2_i1	0		not available	not available		not available	not available		not available	not available		not available	not available		not available	not available
TRINITY_DN790_c0_g1_i15	0		not available	not available		not available	not available		not available	not available		not available	not available		not available	not available
TRINITY_DN711_c2_g1_i1	0		not available	not available		not available	not available		not available	not available		not available	not available		not available	not available
TRINITY_DN760_c1_g1_i10utrorf	0		not available	not available		not available	not available		not available	not available		not available	not available		not available	not available
TRINITY_DN778_c0_g1_i8	0		not available	not available		not available	not available		not available	not available		not available	not available		not available	not available
TRINITY_DN764_c0_g1_i16	0		not available	not available		not available	not available		not available	not available		not available	not available		not available	not available
TRINITY_DN721_c0_g1_i1	0		not available	not available		not available	not available		not available	not available		not available	not available		not available	not available
TRINITY_DN770_c0_g3_i1utrorf	0		not available	not available		not available	not available		not available	not available		not available	not available		not available	not available
TRINITY_DN720_c0_g1_i7	0		not available	not available		not available	not available		not available	not available		not available	not available		not available	not available
TRINITY_DN773_c8_g1_i1	0		not available	not available		not available	not available		not available	not available		not available	not available		not available	not available
TRINITY_DN797_c0_g1_i10	0		not available	not available		not available	not available		not available	not available		not available	not available		not available	not available
TRINITY_DN885_c0_g2_i1	0		not available	not available		not available	not available		not available	not available		not available	not available		not available	not available
TRINITY_DN887_c5_g1_i1	0		not available	not available		not available	not available		not available	not available		not available	not available		not available	not available
TRINITY_DN887_c5_g2_i1	0		not available	not available		not available	not available		not available	not available		not available	not available		not available	not available
TRINITY_DN880_c1_g1_i2	0		not available	not available		not available	not available		not available	not available		not available	not available		not available	not available
TRINITY_DN836_c0_g1_i7	0		not available	not available		not available	not available		not available	not available		not available	not available		not available	not available
TRINITY_DN889_c0_g3_i1	0		not available	not available		not available	not available		not available	not available		not available	not available		not available	not available
TRINITY_DN851_c0_g1_i8utrorf	0		not available	not available		not available	not available		not available	not available		not available	not available		not available	not available
TRINITY_DN847_c0_g2_i3	0		not available	not available		not available	not available		not available	not available		not available	not available		not available	not available
TRINITY_DN866_c0_g1_i3	0		not available	not available		not available	not available		not available	not available		not available	not available		not available	not available
TRINITY_DN828_c1_g1_i2	0		not available	not available		not available	not available		not available	not available		not available	not available		not available	not available
TRINITY_DN839_c3_g1_i4	0		not available	not available		not available	not available		not available	not available		not available	not available		not available	not available
TRINITY_DN827_c0_g1_i1	0		not available	not available		not available	not available		not available	not available		not available	not available		not available	not available
TRINITY_DN842_c0_g2_i8	0		not available	not available		not available	not available		not available	not available		not available	not available		not available	not available
TRINITY_DN875_c0_g1_i7utrorf	0		not available	not available		not available	not available		not available	not available		not available	not available		not available	not available
TRINITY_DN831_c0_g1_i7	0		not available	not available		not available	not available		not available	not available		not available	not available		not available	not available
TRINITY_DN811_c0_g2_i7	0		not available	not available		not available	not available		not available	not available		not available	not available		not available	not available
TRINITY_DN811_c2_g1_i1	0		not available	not available		not available	not available		not available	not available		not available	not available		not available	not available
TRINITY_DN863_c3_g1_i1	0		not available	not available		not available	not available		not available	not available		not available	not available		not available	not available
TRINITY_DN962_c0_g1_i8	0		not available	not available		not available	not available		not available	not available		not available	not available		not available	not available
TRINITY_DN938_c1_g1_i1	0		not available	not available		not available	not available		not available	not available		not available	not available		not available	not available
TRINITY_DN965_c0_g1_i2	0		not available	not available		not available	not available		not available	not available		not available	not available		not available	not available
TRINITY_DN914_c3_g1_i4	0		not available	not available		not available	not available		not available	not available		not available	not available		not available	not available
TRINITY_DN944_c0_g1_i9	0		not available	not available		not available	not available		not available	not available		not available	not available		not available	not available
TRINITY_DN976_c0_g2_i1	0		not available	not available		not available	not available		not available	not available		not available	not available		not available	not available
TRINITY_DN976_c1_g1_i1	0		not available	not available		not available	not available		not available	not available		not available	not available		not available	not available
TRINITY_DN909_c0_g1_i2	0		not available	not available		not available	not available		not available	not available		not available	not available		not available	not available
TRINITY_DN909_c0_g1_i4	0		not available	not available		not available	not available		not available	not available		not available	not available		not available	not available
TRINITY_DN1040_c2_g2_i1	0		not available	not available		not available	not available		not available	not available		not available	not available		not available	not available
TRINITY_DN1013_c0_g1_i11utrorf	0		not available	not available		not available	not available		not available	not available		not available	not available		not available	not available
TRINITY_DN1009_c1_g4_i1	0		not available	not available		not available	not available		not available	not available		not available	not available		not available	not available
TRINITY_DN1024_c0_g1_i7	0		not available	not available		not available	not available		not available	not available		not available	not available		not available	not available
TRINITY_DN1000_c0_g1_i2	0		not available	not available		not available	not available		not available	not available		not available	not available		not available	not available
TRINITY_DN1029_c0_g1_i1	0		not available	not available		not available	not available		not available	not available		not available	not available		not available	not available
TRINITY_DN1029_c0_g1_i5	0		not available	not available		not available	not available		not available	not available		not available	not available		not available	not available
TRINITY_DN1029_c0_g1_i6	0		not available	not available		not available	not available		not available	not available		not available	not available		not available	not available
TRINITY_DN1036_c0_g1_i5	0		not available	not available		not available	not available		not available	not available		not available	not available		not available	not available
TRINITY_DN1036_c0_g2_i1	0		not available	not available		not available	not available		not available	not available		not available	not available		not available	not available
TRINITY_DN1036_c1_g1_i1	0		not available	not available		not available	not available		not available	not available		not available	not available		not available	not available
TRINITY_DN1001_c3_g2_i1	0		not available	not available		not available	not available		not available	not available		not available	not available		not available	not available
TRINITY_DN1073_c0_g1_i1	0		not available	not available		not available	not available		not available	not available		not available	not available		not available	not available
TRINITY_DN1099_c2_g1_i11utrorf	0		not available	not available		not available	not available		not available	not available		not available	not available		not available	not available
TRINITY_DN1065_c0_g2_i1	0		not available	not available		not available	not available		not available	not available		not available	not available		not available	not available
TRINITY_DN1020_c1_g1_i7	0		not available	not available		not available	not available		not available	not available		not available	not available		not available	not available
TRINITY_DN1087_c1_g2_i1	0		not available	not available		not available	not available		not available	not available		not available	not available		not available	not available
TRINITY_DN1066_c1_g1_i10	0		not available	not available		not available	not available		not available	not available		not available	not available		not available	not available
TRINITY_DN1075_c0_g1_i10	0		not available	not available		not available	not available		not available	not available		not available	not available		not available	not available
TRINITY_DN1075_c0_g1_i3	0		not available	not available		not available	not available		not available	not available		not available	not available		not available	not available
TRINITY_DN1091_c4_g1_i4	0		not available	not available		not available	not available		not available	not available		not available	not available		not available	not available
TRINITY_DN1091_c8_g1_i1	0		not available	not available		not available	not available		not available	not available		not available	not available		not available	not available
TRINITY_DN1092_c0_g1_i1	0		not available	not available		not available	not available		not available	not available		not available	not available		not available	not available
TRINITY_DN1032_c1_g3_i1	0		not available	not available		not available	not available		not available	not available		not available	not available		not available	not available
TRINITY_DN1092_c1_g2_i4	0		not available	not available		not available	not available		not available	not available		not available	not available		not available	not available
TRINITY_DN1181_c1_g1_i4	0		not available	not available		not available	not available		not available	not available		not available	not available		not available	not available
TRINITY_DN1130_c6_g1_i1	0		not available	not available		not available	not available		not available	not available		not available	not available		not available	not available
TRINITY_DN1132_c0_g1_i10	0		not available	not available		not available	not available		not available	not available		not available	not available		not available	not available
TRINITY_DN1132_c0_g1_i12	0		not available	not available		not available	not available		not available	not available		not available	not available		not available	not available
TRINITY_DN1166_c1_g1_i8utrorf	0		not available	not available		not available	not available		not available	not available		not available	not available		not available	not available
TRINITY_DN1172_c0_g1_i7	0		not available	not available		not available	not available		not available	not available		not available	not available		not available	not available
TRINITY_DN1147_c4_g1_i6	0		not available	not available		not available	not available		not available	not available		not available	not available		not available	not available
TRINITY_DN1110_c7_g1_i1	0		not available	not available		not available	not available		not available	not available		not available	not available		not available	not available
TRINITY_DN1141_c2_g1_i1	0		not available	not available		not available	not available		not available	not available		not available	not available		not available	not available
TRINITY_DN1176_c0_g2_i1	0		not available	not available		not available	not available		not available	not available		not available	not available		not available	not available
TRINITY_DN1176_c0_g7_i2	0		not available	not available		not available	not available		not available	not available		not available	not available		not available	not available
TRINITY_DN1288_c1_g1_i1	0		not available	not available		not available	not available		not available	not available		not available	not available		not available	not available
TRINITY_DN1226_c3_g1_i1	0		not available	not available		not available	not available		not available	not available		not available	not available		not available	not available
TRINITY_DN1214_c0_g1_i6	0		not available	not available		not available	not available		not available	not available		not available	not available		not available	not available
TRINITY_DN1295_c1_g1_i1	0		not available	not available		not available	not available		not available	not available		not available	not available		not available	not available
TRINITY_DN1248_c1_g1_i5	0		not available	not available		not available	not available		not available	not available		not available	not available		not available	not available
TRINITY_DN1242_c3_g2_i2	0		not available	not available		not available	not available		not available	not available		not available	not available		not available	not available
TRINITY_DN1286_c1_g1_i1	0		not available	not available		not available	not available		not available	not available		not available	not available		not available	not available
TRINITY_DN1286_c1_g2_i1	0		not available	not available		not available	not available		not available	not available		not available	not available		not available	not available
TRINITY_DN1286_c1_g2_i3	0		not available	not available		not available	not available		not available	not available		not available	not available		not available	not available
TRINITY_DN1231_c0_g2_i1	0		not available	not available		not available	not available		not available	not available		not available	not available		not available	not available
TRINITY_DN1257_c2_g1_i1	0		not available	not available		not available	not available		not available	not available		not available	not available		not available	not available
TRINITY_DN1261_c0_g1_i11	0		not available	not available		not available	not available		not available	not available		not available	not available		not available	not available
TRINITY_DN1389_c0_g1_i10	0		not available	not available		not available	not available		not available	not available		not available	not available		not available	not available
TRINITY_DN1351_c0_g1_i14	0		not available	not available		not available	not available		not available	not available		not available	not available		not available	not available
TRINITY_DN1351_c0_g1_i7	0		not available	not available		not available	not available		not available	not available		not available	not available		not available	not available
TRINITY_DN1351_c3_g2_i1	0		not available	not available		not available	not available		not available	not available		not available	not available		not available	not available
TRINITY_DN1351_c6_g1_i1	0		not available	not available		not available	not available		not available	not available		not available	not available		not available	not available
TRINITY_DN1385_c2_g1_i1	0		not available	not available		not available	not available		not available	not available		not available	not available		not available	not available
TRINITY_DN1386_c0_g1_i1	0		not available	not available		not available	not available		not available	not available		not available	not available		not available	not available
TRINITY_DN1373_c1_g1_i11	0		not available	not available		not available	not available		not available	not available		not available	not available		not available	not available
TRINITY_DN1376_c0_g2_i1	0		not available	not available		not available	not available		not available	not available		not available	not available		not available	not available
TRINITY_DN1333_c1_g2_i16	0		not available	not available		not available	not available		not available	not available		not available	not available		not available	not available
TRINITY_DN1301_c0_g2_i3	0		not available	not available		not available	not available		not available	not available		not available	not available		not available	not available
TRINITY_DN1301_c2_g1_i1	0		not available	not available		not available	not available		not available	not available		not available	not available		not available	not available
TRINITY_DN1390_c1_g1_i1	0		not available	not available		not available	not available		not available	not available		not available	not available		not available	not available
TRINITY_DN1497_c0_g1_i10	0		not available	not available		not available	not available		not available	not available		not available	not available		not available	not available
TRINITY_DN1497_c1_g1_i1	0		not available	not available		not available	not available		not available	not available		not available	not available		not available	not available
TRINITY_DN1477_c0_g1_i5	0		not available	not available		not available	not available		not available	not available		not available	not available		not available	not available
TRINITY_DN1459_c0_g2_i1	0		not available	not available		not available	not available		not available	not available		not available	not available		not available	not available
TRINITY_DN1466_c1_g1_i5	0		not available	not available		not available	not available		not available	not available		not available	not available		not available	not available
TRINITY_DN1480_c1_g1_i14utrorf	0		not available	not available		not available	not available		not available	not available		not available	not available		not available	not available
TRINITY_DN1429_c0_g2_i2	0		not available	not available		not available	not available		not available	not available		not available	not available		not available	not available
TRINITY_DN1429_c0_g3_i2	0		not available	not available		not available	not available		not available	not available		not available	not available		not available	not available
TRINITY_DN1429_c0_g3_i4	0		not available	not available		not available	not available		not available	not available		not available	not available		not available	not available
TRINITY_DN1467_c3_g1_i1	0		not available	not available		not available	not available		not available	not available		not available	not available		not available	not available
TRINITY_DN1499_c7_g1_i1	0		not available	not available		not available	not available		not available	not available		not available	not available		not available	not available
TRINITY_DN1431_c0_g1_i7	0		not available	not available		not available	not available		not available	not available		not available	not available		not available	not available
TRINITY_DN1520_c0_g1_i4	0		not available	not available		not available	not available		not available	not available		not available	not available		not available	not available
TRINITY_DN1526_c0_g2_i4	0		not available	not available		not available	not available		not available	not available		not available	not available		not available	not available
TRINITY_DN1526_c1_g1_i1	0		not available	not available		not available	not available		not available	not available		not available	not available		not available	not available
TRINITY_DN1507_c0_g1_i7	0		not available	not available		not available	not available		not available	not available		not available	not available		not available	not available
TRINITY_DN1507_c0_g1_i8	0		not available	not available		not available	not available		not available	not available		not available	not available		not available	not available
TRINITY_DN1549_c0_g1_i3	0		not available	not available		not available	not available		not available	not available		not available	not available		not available	not available
TRINITY_DN1558_c0_g1_i2	0		not available	not available		not available	not available		not available	not available		not available	not available		not available	not available
TRINITY_DN1558_c0_g1_i6	0		not available	not available		not available	not available		not available	not available		not available	not available		not available	not available
TRINITY_DN1583_c2_g1_i6	0		not available	not available		not available	not available		not available	not available		not available	not available		not available	not available
TRINITY_DN1527_c0_g1_i7	0		not available	not available		not available	not available		not available	not available		not available	not available		not available	not available
TRINITY_DN1527_c1_g3_i1	0		not available	not available		not available	not available		not available	not available		not available	not available		not available	not available
TRINITY_DN1563_c1_g1_i7	0		not available	not available		not available	not available		not available	not available		not available	not available		not available	not available
TRINITY_DN1563_c4_g1_i1	0		not available	not available		not available	not available		not available	not available		not available	not available		not available	not available
TRINITY_DN1537_c0_g2_i17	0		not available	not available		not available	not available		not available	not available		not available	not available		not available	not available
TRINITY_DN1517_c2_g1_i1	0		not available	not available		not available	not available		not available	not available		not available	not available		not available	not available
TRINITY_DN1560_c0_g1_i9utrorf	0		not available	not available		not available	not available		not available	not available		not available	not available		not available	not available
TRINITY_DN1556_c0_g1_i12	0		not available	not available		not available	not available		not available	not available		not available	not available		not available	not available
TRINITY_DN1540_c2_g1_i1	0		not available	not available		not available	not available		not available	not available		not available	not available		not available	not available
TRINITY_DN1540_c6_g1_i1	0		not available	not available		not available	not available		not available	not available		not available	not available		not available	not available
TRINITY_DN1508_c0_g1_i6	0		not available	not available		not available	not available		not available	not available		not available	not available		not available	not available
TRINITY_DN1544_c0_g2_i1utrorf	0		not available	not available		not available	not available		not available	not available		not available	not available		not available	not available
TRINITY_DN1615_c0_g1_i1utrorf	0		not available	not available		not available	not available		not available	not available		not available	not available		not available	not available
TRINITY_DN1681_c1_g1_i2	0		not available	not available		not available	not available		not available	not available		not available	not available		not available	not available
TRINITY_DN1642_c0_g1_i2	0		not available	not available		not available	not available		not available	not available		not available	not available		not available	not available
TRINITY_DN1610_c2_g1_i1	0		not available	not available		not available	not available		not available	not available		not available	not available		not available	not available
TRINITY_DN1601_c1_g1_i1	0		not available	not available		not available	not available		not available	not available		not available	not available		not available	not available
TRINITY_DN1678_c3_g1_i1	0		not available	not available		not available	not available		not available	not available		not available	not available		not available	not available
TRINITY_DN1678_c5_g1_i2	0		not available	not available		not available	not available		not available	not available		not available	not available		not available	not available
TRINITY_DN1680_c0_g2_i11	0		not available	not available		not available	not available		not available	not available		not available	not available		not available	not available
TRINITY_DN1605_c0_g2_i1	0		not available	not available		not available	not available		not available	not available		not available	not available		not available	not available
TRINITY_DN1641_c0_g1_i10	0		not available	not available		not available	not available		not available	not available		not available	not available		not available	not available
TRINITY_DN1641_c0_g1_i12	0		not available	not available		not available	not available		not available	not available		not available	not available		not available	not available
TRINITY_DN1699_c0_g1_i5	0		not available	not available		not available	not available		not available	not available		not available	not available		not available	not available
TRINITY_DN1644_c0_g1_i4utrorf	0		not available	not available		not available	not available		not available	not available		not available	not available		not available	not available
TRINITY_DN1693_c0_g1_i8	0		not available	not available		not available	not available		not available	not available		not available	not available		not available	not available
TRINITY_DN1693_c0_g1_i9	0		not available	not available		not available	not available		not available	not available		not available	not available		not available	not available
TRINITY_DN1666_c0_g1_i11	0		not available	not available		not available	not available		not available	not available		not available	not available		not available	not available
TRINITY_DN1763_c1_g1_i1	0		not available	not available		not available	not available		not available	not available		not available	not available		not available	not available
TRINITY_DN1763_c3_g1_i10	0		not available	not available		not available	not available		not available	not available		not available	not available		not available	not available
TRINITY_DN1763_c6_g1_i1	0		not available	not available		not available	not available		not available	not available		not available	not available		not available	not available
TRINITY_DN1715_c0_g1_i6	0		not available	not available		not available	not available		not available	not available		not available	not available		not available	not available
TRINITY_DN1741_c0_g2_i1	0		not available	not available		not available	not available		not available	not available		not available	not available		not available	not available
TRINITY_DN1728_c6_g2_i1	0		not available	not available		not available	not available		not available	not available		not available	not available		not available	not available
TRINITY_DN1752_c0_g1_i7	0		not available	not available		not available	not available		not available	not available		not available	not available		not available	not available
TRINITY_DN1781_c0_g1_i2	0		not available	not available		not available	not available		not available	not available		not available	not available		not available	not available
TRINITY_DN1781_c0_g1_i3	0		not available	not available		not available	not available		not available	not available		not available	not available		not available	not available
TRINITY_DN1781_c0_g2_i1	0		not available	not available		not available	not available		not available	not available		not available	not available		not available	not available
TRINITY_DN1781_c0_g3_i1	0		not available	not available		not available	not available		not available	not available		not available	not available		not available	not available
TRINITY_DN1750_c2_g1_i1	0		not available	not available		not available	not available		not available	not available		not available	not available		not available	not available
TRINITY_DN1776_c0_g1_i2	0		not available	not available		not available	not available		not available	not available		not available	not available		not available	not available
TRINITY_DN1796_c4_g1_i2	0		not available	not available		not available	not available		not available	not available		not available	not available		not available	not available
TRINITY_DN1809_c0_g1_i10	0		not available	not available		not available	not available		not available	not available		not available	not available		not available	not available
TRINITY_DN1846_c4_g1_i1	0		not available	not available		not available	not available		not available	not available		not available	not available		not available	not available
TRINITY_DN1825_c2_g1_i1	0		not available	not available		not available	not available		not available	not available		not available	not available		not available	not available
TRINITY_DN1884_c0_g2_i2	0		not available	not available		not available	not available		not available	not available		not available	not available		not available	not available
TRINITY_DN1867_c1_g1_i2	0		not available	not available		not available	not available		not available	not available		not available	not available		not available	not available
TRINITY_DN1877_c0_g1_i1	0		not available	not available		not available	not available		not available	not available		not available	not available		not available	not available
TRINITY_DN1828_c0_g3_i1	0		not available	not available		not available	not available		not available	not available		not available	not available		not available	not available
TRINITY_DN1848_c0_g1_i1	0		not available	not available		not available	not available		not available	not available		not available	not available		not available	not available
TRINITY_DN1891_c0_g3_i1	0		not available	not available		not available	not available		not available	not available		not available	not available		not available	not available
TRINITY_DN1829_c0_g1_i4	0		not available	not available		not available	not available		not available	not available		not available	not available		not available	not available
TRINITY_DN1850_c1_g1_i19	0		not available	not available		not available	not available		not available	not available		not available	not available		not available	not available
TRINITY_DN1870_c0_g1_i5	0		not available	not available		not available	not available		not available	not available		not available	not available		not available	not available
TRINITY_DN1870_c0_g2_i1	0		not available	not available		not available	not available		not available	not available		not available	not available		not available	not available
TRINITY_DN1869_c0_g1_i14	0		not available	not available		not available	not available		not available	not available		not available	not available		not available	not available
TRINITY_DN1869_c0_g1_i4	0		not available	not available		not available	not available		not available	not available		not available	not available		not available	not available
TRINITY_DN1913_c2_g2_i3utrorf	0		not available	not available		not available	not available		not available	not available		not available	not available		not available	not available
TRINITY_DN1986_c34_g1_i2	0		not available	not available		not available	not available		not available	not available		not available	not available		not available	not available
TRINITY_DN1986_c38_g1_i1	0		not available	not available		not available	not available		not available	not available		not available	not available		not available	not available
TRINITY_DN1934_c0_g1_i6	0		not available	not available		not available	not available		not available	not available		not available	not available		not available	not available
TRINITY_DN1904_c0_g1_i1	0		not available	not available		not available	not available		not available	not available		not available	not available		not available	not available
TRINITY_DN1955_c0_g1_i1	0		not available	not available		not available	not available		not available	not available		not available	not available		not available	not available
TRINITY_DN1965_c0_g2_i8	0		not available	not available		not available	not available		not available	not available		not available	not available		not available	not available
TRINITY_DN1989_c0_g1_i9	0		not available	not available		not available	not available		not available	not available		not available	not available		not available	not available
TRINITY_DN1989_c3_g1_i1	0		not available	not available		not available	not available		not available	not available		not available	not available		not available	not available
TRINITY_DN1976_c0_g2_i1	0		not available	not available		not available	not available		not available	not available		not available	not available		not available	not available
TRINITY_DN1942_c0_g1_i2	0		not available	not available		not available	not available		not available	not available		not available	not available		not available	not available
TRINITY_DN1943_c0_g1_i25	0		not available	not available		not available	not available		not available	not available		not available	not available		not available	not available
TRINITY_DN1906_c0_g1_i6	0		not available	not available		not available	not available		not available	not available		not available	not available		not available	not available
TRINITY_DN1951_c5_g1_i1	0		not available	not available		not available	not available		not available	not available		not available	not available		not available	not available
TRINITY_DN1987_c0_g1_i2	0		not available	not available		not available	not available		not available	not available		not available	not available		not available	not available
TRINITY_DN1993_c1_g1_i7	0		not available	not available		not available	not available		not available	not available		not available	not available		not available	not available
TRINITY_DN1993_c3_g1_i4utrorf	0		not available	not available		not available	not available		not available	not available		not available	not available		not available	not available
TRINITY_DN2052_c0_g1_i14	0		not available	not available		not available	not available		not available	not available		not available	not available		not available	not available
TRINITY_DN2081_c1_g1_i1	0		not available	not available		not available	not available		not available	not available		not available	not available		not available	not available
TRINITY_DN2017_c1_g1_i1	0		not available	not available		not available	not available		not available	not available		not available	not available		not available	not available
TRINITY_DN2085_c1_g2_i1	0		not available	not available		not available	not available		not available	not available		not available	not available		not available	not available
TRINITY_DN2079_c0_g3_i5	0		not available	not available		not available	not available		not available	not available		not available	not available		not available	not available
TRINITY_DN2079_c4_g1_i1	0		not available	not available		not available	not available		not available	not available		not available	not available		not available	not available
TRINITY_DN2012_c0_g3_i1	0		not available	not available		not available	not available		not available	not available		not available	not available		not available	not available
TRINITY_DN2047_c0_g1_i2	0		not available	not available		not available	not available		not available	not available		not available	not available		not available	not available
TRINITY_DN2053_c5_g1_i1	0		not available	not available		not available	not available		not available	not available		not available	not available		not available	not available
TRINITY_DN2016_c1_g1_i10	0		not available	not available		not available	not available		not available	not available		not available	not available		not available	not available
TRINITY_DN2041_c0_g1_i6	0		not available	not available		not available	not available		not available	not available		not available	not available		not available	not available
TRINITY_DN2041_c0_g3_i2	0		not available	not available		not available	not available		not available	not available		not available	not available		not available	not available
TRINITY_DN2005_c0_g1_i14	0		not available	not available		not available	not available		not available	not available		not available	not available		not available	not available
TRINITY_DN2005_c0_g1_i20	0		not available	not available		not available	not available		not available	not available		not available	not available		not available	not available
TRINITY_DN2046_c0_g2_i12	0		not available	not available		not available	not available		not available	not available		not available	not available		not available	not available
TRINITY_DN2078_c0_g1_i10	0		not available	not available		not available	not available		not available	not available		not available	not available		not available	not available
TRINITY_DN2001_c0_g2_i1	0		not available	not available		not available	not available		not available	not available		not available	not available		not available	not available
TRINITY_DN2178_c0_g2_i1	0		not available	not available		not available	not available		not available	not available		not available	not available		not available	not available
TRINITY_DN2108_c2_g1_i2	0		not available	not available		not available	not available		not available	not available		not available	not available		not available	not available
TRINITY_DN2154_c1_g1_i1	0		not available	not available		not available	not available		not available	not available		not available	not available		not available	not available
TRINITY_DN2154_c1_g2_i1	0		not available	not available		not available	not available		not available	not available		not available	not available		not available	not available
TRINITY_DN2125_c0_g1_i2	0		not available	not available		not available	not available		not available	not available		not available	not available		not available	not available
TRINITY_DN2125_c0_g2_i2	0		not available	not available		not available	not available		not available	not available		not available	not available		not available	not available
TRINITY_DN2125_c0_g5_i3	0		not available	not available		not available	not available		not available	not available		not available	not available		not available	not available
TRINITY_DN2172_c0_g1_i13	0		not available	not available		not available	not available		not available	not available		not available	not available		not available	not available
TRINITY_DN2144_c1_g1_i1	0		not available	not available		not available	not available		not available	not available		not available	not available		not available	not available
TRINITY_DN2144_c1_g1_i3	0		not available	not available		not available	not available		not available	not available		not available	not available		not available	not available
TRINITY_DN2175_c3_g1_i1	0		not available	not available		not available	not available		not available	not available		not available	not available		not available	not available
TRINITY_DN2109_c4_g1_i1	0		not available	not available		not available	not available		not available	not available		not available	not available		not available	not available
TRINITY_DN2232_c0_g3_i3	0		not available	not available		not available	not available		not available	not available		not available	not available		not available	not available
TRINITY_DN2296_c1_g1_i8	0		not available	not available		not available	not available		not available	not available		not available	not available		not available	not available
TRINITY_DN2261_c2_g3_i1	0		not available	not available		not available	not available		not available	not available		not available	not available		not available	not available
TRINITY_DN2270_c1_g1_i1	0		not available	not available		not available	not available		not available	not available		not available	not available		not available	not available
TRINITY_DN2207_c0_g2_i4	0		not available	not available		not available	not available		not available	not available		not available	not available		not available	not available
TRINITY_DN2208_c2_g1_i1	0		not available	not available		not available	not available		not available	not available		not available	not available		not available	not available
TRINITY_DN2242_c0_g2_i1	0		not available	not available		not available	not available		not available	not available		not available	not available		not available	not available
TRINITY_DN2277_c0_g4_i1	0		not available	not available		not available	not available		not available	not available		not available	not available		not available	not available
TRINITY_DN2286_c3_g2_i2	0		not available	not available		not available	not available		not available	not available		not available	not available		not available	not available
TRINITY_DN2245_c0_g1_i16	0		not available	not available		not available	not available		not available	not available		not available	not available		not available	not available
TRINITY_DN2239_c0_g3_i1	0		not available	not available		not available	not available		not available	not available		not available	not available		not available	not available
TRINITY_DN2239_c2_g1_i3	0		not available	not available		not available	not available		not available	not available		not available	not available		not available	not available
TRINITY_DN2203_c0_g1_i6	0		not available	not available		not available	not available		not available	not available		not available	not available		not available	not available
TRINITY_DN2203_c2_g1_i1	0		not available	not available		not available	not available		not available	not available		not available	not available		not available	not available
TRINITY_DN2233_c0_g1_i7	0		not available	not available		not available	not available		not available	not available		not available	not available		not available	not available
TRINITY_DN2310_c0_g1_i4	0		not available	not available		not available	not available		not available	not available		not available	not available		not available	not available
TRINITY_DN2387_c0_g1_i1	0		not available	not available		not available	not available		not available	not available		not available	not available		not available	not available
TRINITY_DN2387_c0_g1_i5	0		not available	not available		not available	not available		not available	not available		not available	not available		not available	not available
TRINITY_DN2387_c1_g1_i3	0		not available	not available		not available	not available		not available	not available		not available	not available		not available	not available
TRINITY_DN2321_c5_g1_i1	0		not available	not available		not available	not available		not available	not available		not available	not available		not available	not available
TRINITY_DN2364_c1_g3_i1	0		not available	not available		not available	not available		not available	not available		not available	not available		not available	not available
TRINITY_DN2364_c1_g4_i1	0		not available	not available		not available	not available		not available	not available		not available	not available		not available	not available
TRINITY_DN2364_c2_g1_i2	0		not available	not available		not available	not available		not available	not available		not available	not available		not available	not available
TRINITY_DN2371_c0_g1_i23	0		not available	not available		not available	not available		not available	not available		not available	not available		not available	not available
TRINITY_DN2324_c1_g1_i7	0		not available	not available		not available	not available		not available	not available		not available	not available		not available	not available
TRINITY_DN2313_c0_g1_i7	0		not available	not available		not available	not available		not available	not available		not available	not available		not available	not available
TRINITY_DN2348_c0_g1_i6	0		not available	not available		not available	not available		not available	not available		not available	not available		not available	not available
TRINITY_DN2339_c2_g1_i1	0		not available	not available		not available	not available		not available	not available		not available	not available		not available	not available
TRINITY_DN2306_c0_g1_i12	0		not available	not available		not available	not available		not available	not available		not available	not available		not available	not available
TRINITY_DN2356_c2_g1_i1	0		not available	not available		not available	not available		not available	not available		not available	not available		not available	not available
TRINITY_DN2356_c5_g1_i1	0		not available	not available		not available	not available		not available	not available		not available	not available		not available	not available
TRINITY_DN2368_c2_g1_i1	0		not available	not available		not available	not available		not available	not available		not available	not available		not available	not available
TRINITY_DN2382_c4_g1_i1	0		not available	not available		not available	not available		not available	not available		not available	not available		not available	not available
TRINITY_DN2366_c0_g1_i5	0		not available	not available		not available	not available		not available	not available		not available	not available		not available	not available
TRINITY_DN2374_c0_g2_i1	0		not available	not available		not available	not available		not available	not available		not available	not available		not available	not available
TRINITY_DN2366_c0_g1_i2	0		not available	not available		not available	not available		not available	not available		not available	not available		not available	not available
TRINITY_DN2307_c1_g1_i1	0		not available	not available		not available	not available		not available	not available		not available	not available		not available	not available
TRINITY_DN2351_c1_g1_i5	0		not available	not available		not available	not available		not available	not available		not available	not available		not available	not available
TRINITY_DN2412_c0_g1_i21	0		not available	not available		not available	not available		not available	not available		not available	not available		not available	not available
TRINITY_DN2402_c4_g1_i2	0		not available	not available		not available	not available		not available	not available		not available	not available		not available	not available
TRINITY_DN2465_c0_g1_i1	0		not available	not available		not available	not available		not available	not available		not available	not available		not available	not available
TRINITY_DN2465_c0_g2_i9	0		not available	not available		not available	not available		not available	not available		not available	not available		not available	not available
TRINITY_DN2413_c1_g1_i4	0		not available	not available		not available	not available		not available	not available		not available	not available		not available	not available
TRINITY_DN2494_c0_g1_i14	0		not available	not available		not available	not available		not available	not available		not available	not available		not available	not available
TRINITY_DN2496_c0_g1_i4	0		not available	not available		not available	not available		not available	not available		not available	not available		not available	not available
TRINITY_DN2451_c0_g1_i9	0		not available	not available		not available	not available		not available	not available		not available	not available		not available	not available
TRINITY_DN2435_c1_g1_i1	0		not available	not available		not available	not available		not available	not available		not available	not available		not available	not available
TRINITY_DN2462_c1_g2_i2	0		not available	not available		not available	not available		not available	not available		not available	not available		not available	not available
TRINITY_DN2462_c2_g2_i3	0		not available	not available		not available	not available		not available	not available		not available	not available		not available	not available
TRINITY_DN2425_c1_g1_i8	0		not available	not available		not available	not available		not available	not available		not available	not available		not available	not available
TRINITY_DN2481_c0_g1_i1	0		not available	not available		not available	not available		not available	not available		not available	not available		not available	not available
TRINITY_DN2481_c0_g1_i4	0		not available	not available		not available	not available		not available	not available		not available	not available		not available	not available
TRINITY_DN2452_c0_g3_i1	0		not available	not available		not available	not available		not available	not available		not available	not available		not available	not available
TRINITY_DN2545_c0_g1_i2	0		not available	not available		not available	not available		not available	not available		not available	not available		not available	not available
TRINITY_DN2565_c0_g5_i2	0		not available	not available		not available	not available		not available	not available		not available	not available		not available	not available
TRINITY_DN2565_c2_g3_i1	0		not available	not available		not available	not available		not available	not available		not available	not available		not available	not available
TRINITY_DN2544_c4_g1_i1	0		not available	not available		not available	not available		not available	not available		not available	not available		not available	not available
TRINITY_DN2508_c0_g1_i1	0		not available	not available		not available	not available		not available	not available		not available	not available		not available	not available
TRINITY_DN2510_c0_g2_i9	0		not available	not available		not available	not available		not available	not available		not available	not available		not available	not available
TRINITY_DN2535_c0_g1_i9	0		not available	not available		not available	not available		not available	not available		not available	not available		not available	not available
TRINITY_DN2520_c1_g1_i13utrorf	0		not available	not available		not available	not available		not available	not available		not available	not available		not available	not available
TRINITY_DN2583_c1_g3_i1	0		not available	not available		not available	not available		not available	not available		not available	not available		not available	not available
TRINITY_DN2571_c0_g1_i13	0		not available	not available		not available	not available		not available	not available		not available	not available		not available	not available
TRINITY_DN2571_c0_g2_i1	0		not available	not available		not available	not available		not available	not available		not available	not available		not available	not available
TRINITY_DN2571_c0_g2_i2	0		not available	not available		not available	not available		not available	not available		not available	not available		not available	not available
TRINITY_DN2566_c0_g1_i12	0		not available	not available		not available	not available		not available	not available		not available	not available		not available	not available
TRINITY_DN2564_c0_g1_i12	0		not available	not available		not available	not available		not available	not available		not available	not available		not available	not available
TRINITY_DN2505_c3_g1_i1	0		not available	not available		not available	not available		not available	not available		not available	not available		not available	not available
TRINITY_DN2656_c0_g1_i8	0		not available	not available		not available	not available		not available	not available		not available	not available		not available	not available
TRINITY_DN2656_c0_g1_i4	0		not available	not available		not available	not available		not available	not available		not available	not available		not available	not available
TRINITY_DN2687_c1_g2_i1	0		not available	not available		not available	not available		not available	not available		not available	not available		not available	not available
TRINITY_DN2619_c1_g1_i14	0		not available	not available		not available	not available		not available	not available		not available	not available		not available	not available
TRINITY_DN2664_c0_g2_i13	0		not available	not available		not available	not available		not available	not available		not available	not available		not available	not available
TRINITY_DN2664_c0_g3_i1	0		not available	not available		not available	not available		not available	not available		not available	not available		not available	not available
TRINITY_DN2601_c0_g2_i1	0		not available	not available		not available	not available		not available	not available		not available	not available		not available	not available
TRINITY_DN2606_c3_g1_i1	0		not available	not available		not available	not available		not available	not available		not available	not available		not available	not available
TRINITY_DN2697_c0_g2_i3	0		not available	not available		not available	not available		not available	not available		not available	not available		not available	not available
TRINITY_DN2695_c1_g2_i1	0		not available	not available		not available	not available		not available	not available		not available	not available		not available	not available
TRINITY_DN2763_c0_g1_i4	0		not available	not available		not available	not available		not available	not available		not available	not available		not available	not available
TRINITY_DN2763_c0_g1_i5	0		not available	not available		not available	not available		not available	not available		not available	not available		not available	not available
TRINITY_DN2778_c0_g1_i1	0		not available	not available		not available	not available		not available	not available		not available	not available		not available	not available
TRINITY_DN2728_c4_g1_i2	0		not available	not available		not available	not available		not available	not available		not available	not available		not available	not available
TRINITY_DN2731_c1_g1_i1	0		not available	not available		not available	not available		not available	not available		not available	not available		not available	not available
TRINITY_DN2765_c0_g1_i1	0		not available	not available		not available	not available		not available	not available		not available	not available		not available	not available
TRINITY_DN2755_c1_g1_i1	0		not available	not available		not available	not available		not available	not available		not available	not available		not available	not available
TRINITY_DN2758_c0_g1_i5	0		not available	not available		not available	not available		not available	not available		not available	not available		not available	not available
TRINITY_DN2716_c0_g1_i6	0		not available	not available		not available	not available		not available	not available		not available	not available		not available	not available
TRINITY_DN2745_c1_g1_i11	0		not available	not available		not available	not available		not available	not available		not available	not available		not available	not available
TRINITY_DN2745_c1_g1_i5	0		not available	not available		not available	not available		not available	not available		not available	not available		not available	not available
TRINITY_DN2735_c0_g1_i5	0		not available	not available		not available	not available		not available	not available		not available	not available		not available	not available
TRINITY_DN2746_c5_g1_i1	0		not available	not available		not available	not available		not available	not available		not available	not available		not available	not available
TRINITY_DN2845_c0_g3_i1	0		not available	not available		not available	not available		not available	not available		not available	not available		not available	not available
TRINITY_DN2893_c1_g1_i2	0		not available	not available		not available	not available		not available	not available		not available	not available		not available	not available
TRINITY_DN2800_c0_g1_i10	0		not available	not available		not available	not available		not available	not available		not available	not available		not available	not available
TRINITY_DN2874_c0_g1_i10	0		not available	not available		not available	not available		not available	not available		not available	not available		not available	not available
TRINITY_DN2887_c0_g1_i1	0		not available	not available		not available	not available		not available	not available		not available	not available		not available	not available
TRINITY_DN2890_c0_g1_i5	0		not available	not available		not available	not available		not available	not available		not available	not available		not available	not available
TRINITY_DN2890_c1_g2_i1	0		not available	not available		not available	not available		not available	not available		not available	not available		not available	not available
TRINITY_DN2898_c2_g1_i3	0		not available	not available		not available	not available		not available	not available		not available	not available		not available	not available
TRINITY_DN2808_c0_g3_i1	0		not available	not available		not available	not available		not available	not available		not available	not available		not available	not available
TRINITY_DN2808_c0_g4_i2	0		not available	not available		not available	not available		not available	not available		not available	not available		not available	not available
TRINITY_DN2841_c4_g1_i1	0		not available	not available		not available	not available		not available	not available		not available	not available		not available	not available
TRINITY_DN2989_c1_g1_i2	0		not available	not available		not available	not available		not available	not available		not available	not available		not available	not available
TRINITY_DN2989_c3_g1_i1	0		not available	not available		not available	not available		not available	not available		not available	not available		not available	not available
TRINITY_DN2943_c0_g1_i16	0		not available	not available		not available	not available		not available	not available		not available	not available		not available	not available
TRINITY_DN2974_c0_g2_i1	0		not available	not available		not available	not available		not available	not available		not available	not available		not available	not available
TRINITY_DN2920_c0_g1_i1	0		not available	not available		not available	not available		not available	not available		not available	not available		not available	not available
TRINITY_DN2922_c0_g1_i5	0		not available	not available		not available	not available		not available	not available		not available	not available		not available	not available
TRINITY_DN2950_c0_g1_i8	0		not available	not available		not available	not available		not available	not available		not available	not available		not available	not available
TRINITY_DN2953_c5_g1_i1	0		not available	not available		not available	not available		not available	not available		not available	not available		not available	not available
TRINITY_DN2922_c0_g2_i1	0		not available	not available		not available	not available		not available	not available		not available	not available		not available	not available
TRINITY_DN2952_c1_g1_i3	0		not available	not available		not available	not available		not available	not available		not available	not available		not available	not available
TRINITY_DN3070_c0_g2_i2	0		not available	not available		not available	not available		not available	not available		not available	not available		not available	not available
TRINITY_DN3045_c0_g1_i5	0		not available	not available		not available	not available		not available	not available		not available	not available		not available	not available
TRINITY_DN3034_c2_g2_i1	0		not available	not available		not available	not available		not available	not available		not available	not available		not available	not available
TRINITY_DN3096_c0_g1_i10	0		not available	not available		not available	not available		not available	not available		not available	not available		not available	not available
TRINITY_DN3089_c0_g1_i14	0		not available	not available		not available	not available		not available	not available		not available	not available		not available	not available
TRINITY_DN3056_c0_g5_i1	0		not available	not available		not available	not available		not available	not available		not available	not available		not available	not available
TRINITY_DN3000_c1_g1_i4	0		not available	not available		not available	not available		not available	not available		not available	not available		not available	not available
TRINITY_DN3022_c0_g1_i1	0		not available	not available		not available	not available		not available	not available		not available	not available		not available	not available
TRINITY_DN3032_c3_g1_i1	0		not available	not available		not available	not available		not available	not available		not available	not available		not available	not available
TRINITY_DN3053_c0_g1_i10	0		not available	not available		not available	not available		not available	not available		not available	not available		not available	not available
TRINITY_DN3185_c1_g1_i1utrorf	0		not available	not available		not available	not available		not available	not available		not available	not available		not available	not available
TRINITY_DN3153_c1_g1_i7	0		not available	not available		not available	not available		not available	not available		not available	not available		not available	not available
TRINITY_DN3170_c0_g1_i7	0		not available	not available		not available	not available		not available	not available		not available	not available		not available	not available
TRINITY_DN3182_c0_g2_i1	0		not available	not available		not available	not available		not available	not available		not available	not available		not available	not available
TRINITY_DN3177_c1_g1_i7	0		not available	not available		not available	not available		not available	not available		not available	not available		not available	not available
TRINITY_DN3138_c0_g1_i1	0		not available	not available		not available	not available		not available	not available		not available	not available		not available	not available
TRINITY_DN3159_c1_g2_i2	0		not available	not available		not available	not available		not available	not available		not available	not available		not available	not available
TRINITY_DN3178_c0_g2_i1	0		not available	not available		not available	not available		not available	not available		not available	not available		not available	not available
TRINITY_DN3191_c3_g1_i1	0		not available	not available		not available	not available		not available	not available		not available	not available		not available	not available
TRINITY_DN3157_c3_g1_i1	0		not available	not available		not available	not available		not available	not available		not available	not available		not available	not available
TRINITY_DN3197_c2_g1_i3	0		not available	not available		not available	not available		not available	not available		not available	not available		not available	not available
TRINITY_DN3247_c2_g1_i1	0		not available	not available		not available	not available		not available	not available		not available	not available		not available	not available
TRINITY_DN3233_c2_g1_i1	0		not available	not available		not available	not available		not available	not available		not available	not available		not available	not available
TRINITY_DN3232_c1_g1_i1	0		not available	not available		not available	not available		not available	not available		not available	not available		not available	not available
TRINITY_DN3274_c2_g1_i5	0		not available	not available		not available	not available		not available	not available		not available	not available		not available	not available
TRINITY_DN3249_c0_g1_i2	0		not available	not available		not available	not available		not available	not available		not available	not available		not available	not available
TRINITY_DN3272_c0_g2_i3	0		not available	not available		not available	not available		not available	not available		not available	not available		not available	not available
TRINITY_DN3275_c0_g1_i1	0		not available	not available		not available	not available		not available	not available		not available	not available		not available	not available
TRINITY_DN3275_c0_g1_i2	0		not available	not available		not available	not available		not available	not available		not available	not available		not available	not available
TRINITY_DN3275_c0_g1_i3	0		not available	not available		not available	not available		not available	not available		not available	not available		not available	not available
TRINITY_DN3275_c0_g2_i1	0		not available	not available		not available	not available		not available	not available		not available	not available		not available	not available
TRINITY_DN3227_c2_g1_i5	0		not available	not available		not available	not available		not available	not available		not available	not available		not available	not available
TRINITY_DN3216_c0_g3_i3	0		not available	not available		not available	not available		not available	not available		not available	not available		not available	not available
TRINITY_DN3245_c0_g1_i10	0		not available	not available		not available	not available		not available	not available		not available	not available		not available	not available
TRINITY_DN3215_c9_g1_i1	0		not available	not available		not available	not available		not available	not available		not available	not available		not available	not available
TRINITY_DN3384_c1_g1_i8	0		not available	not available		not available	not available		not available	not available		not available	not available		not available	not available
TRINITY_DN3384_c2_g1_i1utrorf	0		not available	not available		not available	not available		not available	not available		not available	not available		not available	not available
TRINITY_DN3342_c0_g2_i1	0		not available	not available		not available	not available		not available	not available		not available	not available		not available	not available
TRINITY_DN3363_c0_g1_i1	0		not available	not available		not available	not available		not available	not available		not available	not available		not available	not available
TRINITY_DN3367_c0_g1_i7utrorf	0		not available	not available		not available	not available		not available	not available		not available	not available		not available	not available
TRINITY_DN3344_c0_g1_i11	0		not available	not available		not available	not available		not available	not available		not available	not available		not available	not available
TRINITY_DN3353_c0_g1_i4	0		not available	not available		not available	not available		not available	not available		not available	not available		not available	not available
TRINITY_DN3348_c0_g2_i3	0		not available	not available		not available	not available		not available	not available		not available	not available		not available	not available
TRINITY_DN3378_c1_g1_i3	0		not available	not available		not available	not available		not available	not available		not available	not available		not available	not available
TRINITY_DN3376_c2_g1_i1	0		not available	not available		not available	not available		not available	not available		not available	not available		not available	not available
TRINITY_DN3326_c0_g2_i10	0		not available	not available		not available	not available		not available	not available		not available	not available		not available	not available
TRINITY_DN3451_c0_g1_i2utrorf	0		not available	not available		not available	not available		not available	not available		not available	not available		not available	not available
TRINITY_DN3424_c1_g1_i1	0		not available	not available		not available	not available		not available	not available		not available	not available		not available	not available
TRINITY_DN3442_c0_g2_i1	0		not available	not available		not available	not available		not available	not available		not available	not available		not available	not available
TRINITY_DN3442_c0_g2_i2utrorf	0		not available	not available		not available	not available		not available	not available		not available	not available		not available	not available
TRINITY_DN3495_c3_g1_i8	0		not available	not available		not available	not available		not available	not available		not available	not available		not available	not available
TRINITY_DN3402_c4_g1_i8	0		not available	not available		not available	not available		not available	not available		not available	not available		not available	not available
TRINITY_DN3402_c5_g1_i3	0		not available	not available		not available	not available		not available	not available		not available	not available		not available	not available
TRINITY_DN3449_c0_g2_i1utrorf	0		not available	not available		not available	not available		not available	not available		not available	not available		not available	not available
TRINITY_DN3459_c0_g1_i5	0		not available	not available		not available	not available		not available	not available		not available	not available		not available	not available
TRINITY_DN3428_c0_g1_i5	0		not available	not available		not available	not available		not available	not available		not available	not available		not available	not available
TRINITY_DN3596_c0_g1_i11	0		not available	not available		not available	not available		not available	not available		not available	not available		not available	not available
TRINITY_DN3529_c1_g2_i1	0		not available	not available		not available	not available		not available	not available		not available	not available		not available	not available
TRINITY_DN3562_c0_g1_i6	0		not available	not available		not available	not available		not available	not available		not available	not available		not available	not available
TRINITY_DN3552_c1_g1_i1	0		not available	not available		not available	not available		not available	not available		not available	not available		not available	not available
TRINITY_DN3509_c0_g1_i10utrorf	0		not available	not available		not available	not available		not available	not available		not available	not available		not available	not available
TRINITY_DN3553_c8_g1_i8	0		not available	not available		not available	not available		not available	not available		not available	not available		not available	not available
TRINITY_DN3560_c0_g2_i1	0		not available	not available		not available	not available		not available	not available		not available	not available		not available	not available
TRINITY_DN3584_c6_g1_i1	0		not available	not available		not available	not available		not available	not available		not available	not available		not available	not available
TRINITY_DN3579_c0_g2_i1	0		not available	not available		not available	not available		not available	not available		not available	not available		not available	not available
TRINITY_DN3536_c0_g1_i1	0		not available	not available		not available	not available		not available	not available		not available	not available		not available	not available
TRINITY_DN3536_c0_g2_i7	0		not available	not available		not available	not available		not available	not available		not available	not available		not available	not available
TRINITY_DN3590_c0_g1_i2	0		not available	not available		not available	not available		not available	not available		not available	not available		not available	not available
TRINITY_DN3590_c0_g1_i7	0		not available	not available		not available	not available		not available	not available		not available	not available		not available	not available
TRINITY_DN3504_c5_g1_i2	0		not available	not available		not available	not available		not available	not available		not available	not available		not available	not available
TRINITY_DN3546_c1_g1_i4	0		not available	not available		not available	not available		not available	not available		not available	not available		not available	not available
TRINITY_DN3589_c0_g1_i2	0		not available	not available		not available	not available		not available	not available		not available	not available		not available	not available
TRINITY_DN3534_c0_g1_i10	0		not available	not available		not available	not available		not available	not available		not available	not available		not available	not available
TRINITY_DN3543_c0_g1_i1	0		not available	not available		not available	not available		not available	not available		not available	not available		not available	not available
TRINITY_DN3576_c0_g1_i6	0		not available	not available		not available	not available		not available	not available		not available	not available		not available	not available
TRINITY_DN3661_c0_g1_i6	0		not available	not available		not available	not available		not available	not available		not available	not available		not available	not available
TRINITY_DN3618_c0_g1_i6	0		not available	not available		not available	not available		not available	not available		not available	not available		not available	not available
TRINITY_DN3618_c0_g1_i8	0		not available	not available		not available	not available		not available	not available		not available	not available		not available	not available
TRINITY_DN3673_c0_g1_i5utrorf	0		not available	not available		not available	not available		not available	not available		not available	not available		not available	not available
TRINITY_DN3627_c0_g1_i2	0		not available	not available		not available	not available		not available	not available		not available	not available		not available	not available
TRINITY_DN3650_c0_g1_i20utrorf	0		not available	not available		not available	not available		not available	not available		not available	not available		not available	not available
TRINITY_DN3656_c0_g1_i8	0		not available	not available		not available	not available		not available	not available		not available	not available		not available	not available
TRINITY_DN3649_c0_g4_i1	0		not available	not available		not available	not available		not available	not available		not available	not available		not available	not available
TRINITY_DN3626_c0_g1_i1	0		not available	not available		not available	not available		not available	not available		not available	not available		not available	not available
TRINITY_DN3626_c1_g1_i1	0		not available	not available		not available	not available		not available	not available		not available	not available		not available	not available
TRINITY_DN3621_c0_g1_i7	0		not available	not available		not available	not available		not available	not available		not available	not available		not available	not available
TRINITY_DN3684_c0_g1_i5	0		not available	not available		not available	not available		not available	not available		not available	not available		not available	not available
TRINITY_DN3684_c0_g2_i3	0		not available	not available		not available	not available		not available	not available		not available	not available		not available	not available
TRINITY_DN3669_c0_g1_i4	0		not available	not available		not available	not available		not available	not available		not available	not available		not available	not available
TRINITY_DN3730_c0_g1_i11utrorf	0		not available	not available		not available	not available		not available	not available		not available	not available		not available	not available
TRINITY_DN3781_c4_g1_i1	0		not available	not available		not available	not available		not available	not available		not available	not available		not available	not available
TRINITY_DN3725_c2_g1_i1	0		not available	not available		not available	not available		not available	not available		not available	not available		not available	not available
TRINITY_DN3791_c1_g1_i1	0		not available	not available		not available	not available		not available	not available		not available	not available		not available	not available
TRINITY_DN3722_c4_g1_i1	0		not available	not available		not available	not available		not available	not available		not available	not available		not available	not available
TRINITY_DN3701_c0_g1_i2	0		not available	not available		not available	not available		not available	not available		not available	not available		not available	not available
TRINITY_DN3883_c0_g1_i2	0		not available	not available		not available	not available		not available	not available		not available	not available		not available	not available
TRINITY_DN3883_c0_g1_i3	0		not available	not available		not available	not available		not available	not available		not available	not available		not available	not available
TRINITY_DN3843_c1_g1_i1	0		not available	not available		not available	not available		not available	not available		not available	not available		not available	not available
TRINITY_DN3889_c0_g1_i1	0		not available	not available		not available	not available		not available	not available		not available	not available		not available	not available
TRINITY_DN3806_c6_g1_i1	0		not available	not available		not available	not available		not available	not available		not available	not available		not available	not available
TRINITY_DN3829_c1_g2_i2	0		not available	not available		not available	not available		not available	not available		not available	not available		not available	not available
TRINITY_DN3810_c0_g1_i5	0		not available	not available		not available	not available		not available	not available		not available	not available		not available	not available
TRINITY_DN3831_c0_g2_i3	0		not available	not available		not available	not available		not available	not available		not available	not available		not available	not available
TRINITY_DN3812_c1_g2_i1	0		not available	not available		not available	not available		not available	not available		not available	not available		not available	not available
TRINITY_DN3897_c1_g1_i1	0		not available	not available		not available	not available		not available	not available		not available	not available		not available	not available
TRINITY_DN3879_c1_g1_i9utrorf	0		not available	not available		not available	not available		not available	not available		not available	not available		not available	not available
TRINITY_DN3882_c0_g1_i3utrorf	0		not available	not available		not available	not available		not available	not available		not available	not available		not available	not available
TRINITY_DN3898_c1_g1_i5	0		not available	not available		not available	not available		not available	not available		not available	not available		not available	not available
TRINITY_DN3882_c7_g1_i1	0		not available	not available		not available	not available		not available	not available		not available	not available		not available	not available
TRINITY_DN3801_c0_g1_i17	0		not available	not available		not available	not available		not available	not available		not available	not available		not available	not available
TRINITY_DN3801_c6_g1_i1	0		not available	not available		not available	not available		not available	not available		not available	not available		not available	not available
TRINITY_DN3957_c1_g1_i1	0		not available	not available		not available	not available		not available	not available		not available	not available		not available	not available
TRINITY_DN3976_c0_g1_i17	0		not available	not available		not available	not available		not available	not available		not available	not available		not available	not available
TRINITY_DN3927_c0_g1_i11	0		not available	not available		not available	not available		not available	not available		not available	not available		not available	not available
TRINITY_DN3927_c0_g1_i12	0		not available	not available		not available	not available		not available	not available		not available	not available		not available	not available
TRINITY_DN3927_c0_g1_i13	0		not available	not available		not available	not available		not available	not available		not available	not available		not available	not available
TRINITY_DN3927_c0_g1_i5	0		not available	not available		not available	not available		not available	not available		not available	not available		not available	not available
TRINITY_DN3928_c0_g1_i2	0		not available	not available		not available	not available		not available	not available		not available	not available		not available	not available
TRINITY_DN3974_c0_g1_i4	0		not available	not available		not available	not available		not available	not available		not available	not available		not available	not available
TRINITY_DN3960_c0_g1_i1	0		not available	not available		not available	not available		not available	not available		not available	not available		not available	not available
TRINITY_DN3978_c0_g1_i3	0		not available	not available		not available	not available		not available	not available		not available	not available		not available	not available
TRINITY_DN3982_c0_g2_i4	0		not available	not available		not available	not available		not available	not available		not available	not available		not available	not available
TRINITY_DN3991_c0_g2_i1	0		not available	not available		not available	not available		not available	not available		not available	not available		not available	not available
TRINITY_DN3915_c1_g1_i1	0		not available	not available		not available	not available		not available	not available		not available	not available		not available	not available
TRINITY_DN3954_c0_g1_i1	0		not available	not available		not available	not available		not available	not available		not available	not available		not available	not available
TRINITY_DN3936_c1_g2_i1	0		not available	not available		not available	not available		not available	not available		not available	not available		not available	not available
TRINITY_DN4099_c1_g1_i1	0		not available	not available		not available	not available		not available	not available		not available	not available		not available	not available
TRINITY_DN4031_c0_g1_i11	0		not available	not available		not available	not available		not available	not available		not available	not available		not available	not available
TRINITY_DN4040_c1_g1_i1	0		not available	not available		not available	not available		not available	not available		not available	not available		not available	not available
TRINITY_DN4040_c7_g1_i1	0		not available	not available		not available	not available		not available	not available		not available	not available		not available	not available
TRINITY_DN4051_c0_g4_i1	0		not available	not available		not available	not available		not available	not available		not available	not available		not available	not available
TRINITY_DN4002_c0_g2_i2	0		not available	not available		not available	not available		not available	not available		not available	not available		not available	not available
TRINITY_DN4096_c2_g1_i1	0		not available	not available		not available	not available		not available	not available		not available	not available		not available	not available
TRINITY_DN4039_c0_g1_i4	0		not available	not available		not available	not available		not available	not available		not available	not available		not available	not available
TRINITY_DN4054_c0_g1_i1	0		not available	not available		not available	not available		not available	not available		not available	not available		not available	not available
TRINITY_DN4061_c1_g2_i1	0		not available	not available		not available	not available		not available	not available		not available	not available		not available	not available
TRINITY_DN4072_c0_g2_i1	0		not available	not available		not available	not available		not available	not available		not available	not available		not available	not available
TRINITY_DN4071_c0_g3_i1	0		not available	not available		not available	not available		not available	not available		not available	not available		not available	not available
TRINITY_DN4165_c0_g1_i3	0		not available	not available		not available	not available		not available	not available		not available	not available		not available	not available
TRINITY_DN4135_c1_g1_i1utrorf	0		not available	not available		not available	not available		not available	not available		not available	not available		not available	not available
TRINITY_DN4180_c1_g1_i11	0		not available	not available		not available	not available		not available	not available		not available	not available		not available	not available
TRINITY_DN4180_c3_g2_i1	0		not available	not available		not available	not available		not available	not available		not available	not available		not available	not available
TRINITY_DN4180_c5_g1_i1	0		not available	not available		not available	not available		not available	not available		not available	not available		not available	not available
TRINITY_DN4110_c0_g2_i1	0		not available	not available		not available	not available		not available	not available		not available	not available		not available	not available
TRINITY_DN4170_c1_g1_i1	0		not available	not available		not available	not available		not available	not available		not available	not available		not available	not available
TRINITY_DN4193_c0_g1_i10	0		not available	not available		not available	not available		not available	not available		not available	not available		not available	not available
TRINITY_DN4193_c0_g1_i11	0		not available	not available		not available	not available		not available	not available		not available	not available		not available	not available
TRINITY_DN4193_c0_g1_i13	0		not available	not available		not available	not available		not available	not available		not available	not available		not available	not available
TRINITY_DN4141_c2_g1_i1	0		not available	not available		not available	not available		not available	not available		not available	not available		not available	not available
TRINITY_DN4166_c0_g1_i8	0		not available	not available		not available	not available		not available	not available		not available	not available		not available	not available
TRINITY_DN4162_c0_g1_i14	0		not available	not available		not available	not available		not available	not available		not available	not available		not available	not available
TRINITY_DN4133_c1_g1_i3	0		not available	not available		not available	not available		not available	not available		not available	not available		not available	not available
TRINITY_DN4285_c0_g1_i6	0		not available	not available		not available	not available		not available	not available		not available	not available		not available	not available
TRINITY_DN4247_c0_g2_i1	0		not available	not available		not available	not available		not available	not available		not available	not available		not available	not available
TRINITY_DN4263_c3_g1_i1	0		not available	not available		not available	not available		not available	not available		not available	not available		not available	not available
TRINITY_DN4299_c1_g1_i9utrorf	0		not available	not available		not available	not available		not available	not available		not available	not available		not available	not available
TRINITY_DN4234_c0_g1_i1	0		not available	not available		not available	not available		not available	not available		not available	not available		not available	not available
TRINITY_DN4232_c0_g3_i2	0		not available	not available		not available	not available		not available	not available		not available	not available		not available	not available
TRINITY_DN4248_c0_g2_i2	0		not available	not available		not available	not available		not available	not available		not available	not available		not available	not available
TRINITY_DN4261_c0_g1_i2	0		not available	not available		not available	not available		not available	not available		not available	not available		not available	not available
TRINITY_DN4231_c3_g1_i1	0		not available	not available		not available	not available		not available	not available		not available	not available		not available	not available
TRINITY_DN4266_c0_g1_i4	0		not available	not available		not available	not available		not available	not available		not available	not available		not available	not available
TRINITY_DN4393_c0_g2_i1	0		not available	not available		not available	not available		not available	not available		not available	not available		not available	not available
TRINITY_DN4357_c0_g1_i2	0		not available	not available		not available	not available		not available	not available		not available	not available		not available	not available
TRINITY_DN4337_c0_g1_i2	0		not available	not available		not available	not available		not available	not available		not available	not available		not available	not available
TRINITY_DN4387_c6_g1_i3	0		not available	not available		not available	not available		not available	not available		not available	not available		not available	not available
TRINITY_DN4310_c0_g3_i1	0		not available	not available		not available	not available		not available	not available		not available	not available		not available	not available
TRINITY_DN4314_c0_g1_i3	0		not available	not available		not available	not available		not available	not available		not available	not available		not available	not available
TRINITY_DN4314_c0_g4_i2	0		not available	not available		not available	not available		not available	not available		not available	not available		not available	not available
TRINITY_DN4312_c1_g1_i1	0		not available	not available		not available	not available		not available	not available		not available	not available		not available	not available
TRINITY_DN4361_c0_g1_i8	0		not available	not available		not available	not available		not available	not available		not available	not available		not available	not available
TRINITY_DN4361_c1_g1_i2	0		not available	not available		not available	not available		not available	not available		not available	not available		not available	not available
TRINITY_DN4361_c3_g1_i2	0		not available	not available		not available	not available		not available	not available		not available	not available		not available	not available
TRINITY_DN4396_c0_g1_i7	0		not available	not available		not available	not available		not available	not available		not available	not available		not available	not available
TRINITY_DN4390_c0_g1_i3	0		not available	not available		not available	not available		not available	not available		not available	not available		not available	not available
TRINITY_DN4408_c0_g4_i1	0		not available	not available		not available	not available		not available	not available		not available	not available		not available	not available
TRINITY_DN4480_c0_g4_i1	0		not available	not available		not available	not available		not available	not available		not available	not available		not available	not available
TRINITY_DN4432_c0_g2_i1	0		not available	not available		not available	not available		not available	not available		not available	not available		not available	not available
TRINITY_DN4407_c0_g1_i1	0		not available	not available		not available	not available		not available	not available		not available	not available		not available	not available
TRINITY_DN4494_c0_g1_i6utrorf	0		not available	not available		not available	not available		not available	not available		not available	not available		not available	not available
TRINITY_DN4478_c0_g1_i3	0		not available	not available		not available	not available		not available	not available		not available	not available		not available	not available
TRINITY_DN4402_c0_g1_i2	0		not available	not available		not available	not available		not available	not available		not available	not available		not available	not available
TRINITY_DN4468_c0_g1_i1	0		not available	not available		not available	not available		not available	not available		not available	not available		not available	not available
TRINITY_DN4517_c0_g1_i2	0		not available	not available		not available	not available		not available	not available		not available	not available		not available	not available
TRINITY_DN4548_c5_g1_i1	0		not available	not available		not available	not available		not available	not available		not available	not available		not available	not available
TRINITY_DN4504_c0_g1_i5	0		not available	not available		not available	not available		not available	not available		not available	not available		not available	not available
TRINITY_DN4569_c0_g1_i1	0		not available	not available		not available	not available		not available	not available		not available	not available		not available	not available
TRINITY_DN4578_c0_g1_i3	0		not available	not available		not available	not available		not available	not available		not available	not available		not available	not available
TRINITY_DN4576_c0_g2_i2	0		not available	not available		not available	not available		not available	not available		not available	not available		not available	not available
TRINITY_DN4512_c0_g1_i2	0		not available	not available		not available	not available		not available	not available		not available	not available		not available	not available
TRINITY_DN4552_c2_g1_i1	0		not available	not available		not available	not available		not available	not available		not available	not available		not available	not available
TRINITY_DN4580_c1_g1_i2	0		not available	not available		not available	not available		not available	not available		not available	not available		not available	not available
TRINITY_DN4538_c3_g1_i2	0		not available	not available		not available	not available		not available	not available		not available	not available		not available	not available
TRINITY_DN4550_c0_g3_i2	0		not available	not available		not available	not available		not available	not available		not available	not available		not available	not available
TRINITY_DN4550_c0_g4_i1	0		not available	not available		not available	not available		not available	not available		not available	not available		not available	not available
TRINITY_DN4550_c1_g2_i1	0		not available	not available		not available	not available		not available	not available		not available	not available		not available	not available
TRINITY_DN4641_c0_g1_i22	0		not available	not available		not available	not available		not available	not available		not available	not available		not available	not available
TRINITY_DN4657_c0_g1_i1	0		not available	not available		not available	not available		not available	not available		not available	not available		not available	not available
TRINITY_DN4611_c0_g2_i1	0		not available	not available		not available	not available		not available	not available		not available	not available		not available	not available
TRINITY_DN4678_c0_g1_i5	0		not available	not available		not available	not available		not available	not available		not available	not available		not available	not available
TRINITY_DN4678_c0_g4_i1	0		not available	not available		not available	not available		not available	not available		not available	not available		not available	not available
TRINITY_DN4618_c0_g1_i1	0		not available	not available		not available	not available		not available	not available		not available	not available		not available	not available
TRINITY_DN4689_c1_g1_i1	0		not available	not available		not available	not available		not available	not available		not available	not available		not available	not available
TRINITY_DN4633_c0_g1_i2	0		not available	not available		not available	not available		not available	not available		not available	not available		not available	not available
TRINITY_DN4626_c0_g1_i2	0		not available	not available		not available	not available		not available	not available		not available	not available		not available	not available
TRINITY_DN4698_c0_g2_i1	0		not available	not available		not available	not available		not available	not available		not available	not available		not available	not available
TRINITY_DN4698_c1_g1_i6	0		not available	not available		not available	not available		not available	not available		not available	not available		not available	not available
TRINITY_DN4663_c2_g1_i3	0		not available	not available		not available	not available		not available	not available		not available	not available		not available	not available
TRINITY_DN4634_c0_g1_i3	0		not available	not available		not available	not available		not available	not available		not available	not available		not available	not available
TRINITY_DN4700_c0_g2_i2	0		not available	not available		not available	not available		not available	not available		not available	not available		not available	not available
TRINITY_DN4700_c1_g1_i12	0		not available	not available		not available	not available		not available	not available		not available	not available		not available	not available
TRINITY_DN4702_c0_g1_i8	0		not available	not available		not available	not available		not available	not available		not available	not available		not available	not available
TRINITY_DN4736_c1_g1_i1	0		not available	not available		not available	not available		not available	not available		not available	not available		not available	not available
TRINITY_DN4726_c2_g1_i2	0		not available	not available		not available	not available		not available	not available		not available	not available		not available	not available
TRINITY_DN4794_c0_g2_i1	0		not available	not available		not available	not available		not available	not available		not available	not available		not available	not available
TRINITY_DN4796_c1_g1_i5	0		not available	not available		not available	not available		not available	not available		not available	not available		not available	not available
TRINITY_DN4796_c4_g1_i1	0		not available	not available		not available	not available		not available	not available		not available	not available		not available	not available
TRINITY_DN4786_c0_g1_i10	0		not available	not available		not available	not available		not available	not available		not available	not available		not available	not available
TRINITY_DN4760_c1_g2_i1	0		not available	not available		not available	not available		not available	not available		not available	not available		not available	not available
TRINITY_DN4774_c1_g1_i1	0		not available	not available		not available	not available		not available	not available		not available	not available		not available	not available
TRINITY_DN4703_c1_g1_i6	0		not available	not available		not available	not available		not available	not available		not available	not available		not available	not available
TRINITY_DN4798_c7_g1_i1	0		not available	not available		not available	not available		not available	not available		not available	not available		not available	not available
TRINITY_DN4780_c2_g1_i1	0		not available	not available		not available	not available		not available	not available		not available	not available		not available	not available
TRINITY_DN4711_c8_g1_i1	0		not available	not available		not available	not available		not available	not available		not available	not available		not available	not available
TRINITY_DN4817_c5_g1_i1	0		not available	not available		not available	not available		not available	not available		not available	not available		not available	not available
TRINITY_DN4844_c0_g1_i1	0		not available	not available		not available	not available		not available	not available		not available	not available		not available	not available
TRINITY_DN4858_c1_g1_i5	0		not available	not available		not available	not available		not available	not available		not available	not available		not available	not available
TRINITY_DN4811_c0_g1_i3	0		not available	not available		not available	not available		not available	not available		not available	not available		not available	not available
TRINITY_DN4870_c0_g1_i1	0		not available	not available		not available	not available		not available	not available		not available	not available		not available	not available
TRINITY_DN4870_c0_g1_i8	0		not available	not available		not available	not available		not available	not available		not available	not available		not available	not available
TRINITY_DN4827_c2_g2_i1	0		not available	not available		not available	not available		not available	not available		not available	not available		not available	not available
TRINITY_DN4871_c0_g1_i4	0		not available	not available		not available	not available		not available	not available		not available	not available		not available	not available
TRINITY_DN4874_c0_g3_i4utrorf	0		not available	not available		not available	not available		not available	not available		not available	not available		not available	not available
TRINITY_DN4893_c0_g1_i1utrorf	0		not available	not available		not available	not available		not available	not available		not available	not available		not available	not available
TRINITY_DN4808_c0_g1_i5	0		not available	not available		not available	not available		not available	not available		not available	not available		not available	not available
TRINITY_DN4808_c1_g1_i3	0		not available	not available		not available	not available		not available	not available		not available	not available		not available	not available
TRINITY_DN4988_c0_g1_i3	0		not available	not available		not available	not available		not available	not available		not available	not available		not available	not available
TRINITY_DN4955_c3_g1_i1	0		not available	not available		not available	not available		not available	not available		not available	not available		not available	not available
TRINITY_DN4906_c0_g1_i2	0		not available	not available		not available	not available		not available	not available		not available	not available		not available	not available
TRINITY_DN4971_c1_g1_i1	0		not available	not available		not available	not available		not available	not available		not available	not available		not available	not available
TRINITY_DN4971_c4_g1_i8	0		not available	not available		not available	not available		not available	not available		not available	not available		not available	not available
TRINITY_DN4967_c1_g1_i1	0		not available	not available		not available	not available		not available	not available		not available	not available		not available	not available
TRINITY_DN4940_c0_g1_i6	0		not available	not available		not available	not available		not available	not available		not available	not available		not available	not available
TRINITY_DN4935_c1_g1_i1	0		not available	not available		not available	not available		not available	not available		not available	not available		not available	not available
TRINITY_DN5009_c0_g1_i1	0		not available	not available		not available	not available		not available	not available		not available	not available		not available	not available
TRINITY_DN5009_c0_g2_i12	0		not available	not available		not available	not available		not available	not available		not available	not available		not available	not available
TRINITY_DN5089_c0_g2_i1	0		not available	not available		not available	not available		not available	not available		not available	not available		not available	not available
TRINITY_DN5062_c0_g1_i7	0		not available	not available		not available	not available		not available	not available		not available	not available		not available	not available
TRINITY_DN5051_c7_g1_i1	0		not available	not available		not available	not available		not available	not available		not available	not available		not available	not available
TRINITY_DN5045_c1_g1_i4	0		not available	not available		not available	not available		not available	not available		not available	not available		not available	not available
TRINITY_DN5073_c0_g3_i1	0		not available	not available		not available	not available		not available	not available		not available	not available		not available	not available
TRINITY_DN5044_c0_g1_i1	0		not available	not available		not available	not available		not available	not available		not available	not available		not available	not available
TRINITY_DN5091_c1_g1_i1	0		not available	not available		not available	not available		not available	not available		not available	not available		not available	not available
TRINITY_DN5111_c0_g2_i2	0		not available	not available		not available	not available		not available	not available		not available	not available		not available	not available
TRINITY_DN5172_c2_g1_i1	0		not available	not available		not available	not available		not available	not available		not available	not available		not available	not available
TRINITY_DN5182_c0_g1_i1	0		not available	not available		not available	not available		not available	not available		not available	not available		not available	not available
TRINITY_DN5182_c0_g3_i5	0		not available	not available		not available	not available		not available	not available		not available	not available		not available	not available
TRINITY_DN5185_c0_g2_i1	0		not available	not available		not available	not available		not available	not available		not available	not available		not available	not available
TRINITY_DN5137_c0_g1_i4	0		not available	not available		not available	not available		not available	not available		not available	not available		not available	not available
TRINITY_DN5159_c1_g1_i1	0		not available	not available		not available	not available		not available	not available		not available	not available		not available	not available
TRINITY_DN5159_c1_g2_i1	0		not available	not available		not available	not available		not available	not available		not available	not available		not available	not available
TRINITY_DN5197_c0_g1_i2	0		not available	not available		not available	not available		not available	not available		not available	not available		not available	not available
TRINITY_DN5197_c0_g2_i1	0		not available	not available		not available	not available		not available	not available		not available	not available		not available	not available
TRINITY_DN5134_c0_g1_i5	0		not available	not available		not available	not available		not available	not available		not available	not available		not available	not available
TRINITY_DN5149_c0_g1_i11	0		not available	not available		not available	not available		not available	not available		not available	not available		not available	not available
TRINITY_DN5103_c1_g1_i2	0		not available	not available		not available	not available		not available	not available		not available	not available		not available	not available
TRINITY_DN5245_c0_g3_i1	0		not available	not available		not available	not available		not available	not available		not available	not available		not available	not available
TRINITY_DN5224_c2_g1_i1	0		not available	not available		not available	not available		not available	not available		not available	not available		not available	not available
TRINITY_DN5278_c0_g1_i1	0		not available	not available		not available	not available		not available	not available		not available	not available		not available	not available
TRINITY_DN5278_c0_g2_i1	0		not available	not available		not available	not available		not available	not available		not available	not available		not available	not available
TRINITY_DN5278_c0_g2_i3	0		not available	not available		not available	not available		not available	not available		not available	not available		not available	not available
TRINITY_DN5231_c0_g2_i1	0		not available	not available		not available	not available		not available	not available		not available	not available		not available	not available
TRINITY_DN5230_c2_g1_i11	0		not available	not available		not available	not available		not available	not available		not available	not available		not available	not available
TRINITY_DN5289_c0_g1_i1	0		not available	not available		not available	not available		not available	not available		not available	not available		not available	not available
TRINITY_DN5289_c0_g1_i11	0		not available	not available		not available	not available		not available	not available		not available	not available		not available	not available
TRINITY_DN5259_c0_g1_i6	0		not available	not available		not available	not available		not available	not available		not available	not available		not available	not available
TRINITY_DN5208_c0_g3_i1	0		not available	not available		not available	not available		not available	not available		not available	not available		not available	not available
TRINITY_DN5242_c1_g1_i1	0		not available	not available		not available	not available		not available	not available		not available	not available		not available	not available
TRINITY_DN5242_c2_g1_i1	0		not available	not available		not available	not available		not available	not available		not available	not available		not available	not available
TRINITY_DN5203_c1_g1_i1	0		not available	not available		not available	not available		not available	not available		not available	not available		not available	not available
TRINITY_DN5279_c0_g1_i2	0		not available	not available		not available	not available		not available	not available		not available	not available		not available	not available
TRINITY_DN5215_c0_g3_i2	0		not available	not available		not available	not available		not available	not available		not available	not available		not available	not available
TRINITY_DN5399_c0_g1_i1	0		not available	not available		not available	not available		not available	not available		not available	not available		not available	not available
TRINITY_DN5369_c0_g2_i1	0		not available	not available		not available	not available		not available	not available		not available	not available		not available	not available
TRINITY_DN5369_c0_g2_i2	0		not available	not available		not available	not available		not available	not available		not available	not available		not available	not available
TRINITY_DN5386_c0_g1_i2	0		not available	not available		not available	not available		not available	not available		not available	not available		not available	not available
TRINITY_DN5320_c0_g1_i1	0		not available	not available		not available	not available		not available	not available		not available	not available		not available	not available
TRINITY_DN5320_c0_g3_i1	0		not available	not available		not available	not available		not available	not available		not available	not available		not available	not available
TRINITY_DN5359_c1_g1_i1	0		not available	not available		not available	not available		not available	not available		not available	not available		not available	not available
TRINITY_DN5372_c2_g1_i2	0		not available	not available		not available	not available		not available	not available		not available	not available		not available	not available
TRINITY_DN5326_c0_g1_i16	0		not available	not available		not available	not available		not available	not available		not available	not available		not available	not available
TRINITY_DN5332_c5_g1_i1	0		not available	not available		not available	not available		not available	not available		not available	not available		not available	not available
TRINITY_DN5309_c0_g1_i2	0		not available	not available		not available	not available		not available	not available		not available	not available		not available	not available
TRINITY_DN5305_c0_g2_i1	0		not available	not available		not available	not available		not available	not available		not available	not available		not available	not available
TRINITY_DN5397_c0_g1_i7	0		not available	not available		not available	not available		not available	not available		not available	not available		not available	not available
TRINITY_DN5397_c0_g1_i9	0		not available	not available		not available	not available		not available	not available		not available	not available		not available	not available
TRINITY_DN5347_c0_g1_i1	0		not available	not available		not available	not available		not available	not available		not available	not available		not available	not available
TRINITY_DN5494_c0_g1_i1	0		not available	not available		not available	not available		not available	not available		not available	not available		not available	not available
TRINITY_DN5440_c0_g3_i4	0		not available	not available		not available	not available		not available	not available		not available	not available		not available	not available
TRINITY_DN5451_c0_g2_i1	0		not available	not available		not available	not available		not available	not available		not available	not available		not available	not available
TRINITY_DN5491_c0_g1_i7	0		not available	not available		not available	not available		not available	not available		not available	not available		not available	not available
TRINITY_DN5491_c0_g1_i3	0		not available	not available		not available	not available		not available	not available		not available	not available		not available	not available
TRINITY_DN5400_c0_g1_i1	0		not available	not available		not available	not available		not available	not available		not available	not available		not available	not available
TRINITY_DN5426_c2_g1_i2	0		not available	not available		not available	not available		not available	not available		not available	not available		not available	not available
TRINITY_DN5518_c0_g1_i2	0		not available	not available		not available	not available		not available	not available		not available	not available		not available	not available
TRINITY_DN5539_c1_g1_i1	0		not available	not available		not available	not available		not available	not available		not available	not available		not available	not available
TRINITY_DN5533_c0_g2_i2	0		not available	not available		not available	not available		not available	not available		not available	not available		not available	not available
TRINITY_DN5573_c2_g2_i2	0		not available	not available		not available	not available		not available	not available		not available	not available		not available	not available
TRINITY_DN5528_c0_g1_i10	0		not available	not available		not available	not available		not available	not available		not available	not available		not available	not available
TRINITY_DN5534_c0_g1_i11	0		not available	not available		not available	not available		not available	not available		not available	not available		not available	not available
TRINITY_DN5506_c0_g1_i3	0		not available	not available		not available	not available		not available	not available		not available	not available		not available	not available
TRINITY_DN5506_c0_g1_i8	0		not available	not available		not available	not available		not available	not available		not available	not available		not available	not available
TRINITY_DN5599_c1_g1_i1	0		not available	not available		not available	not available		not available	not available		not available	not available		not available	not available
TRINITY_DN5549_c0_g1_i1	0		not available	not available		not available	not available		not available	not available		not available	not available		not available	not available
TRINITY_DN5549_c0_g1_i2	0		not available	not available		not available	not available		not available	not available		not available	not available		not available	not available
TRINITY_DN5549_c1_g1_i4	0		not available	not available		not available	not available		not available	not available		not available	not available		not available	not available
TRINITY_DN5520_c0_g2_i2	0		not available	not available		not available	not available		not available	not available		not available	not available		not available	not available
TRINITY_DN5546_c0_g1_i1	0		not available	not available		not available	not available		not available	not available		not available	not available		not available	not available
TRINITY_DN5695_c0_g1_i12	0		not available	not available		not available	not available		not available	not available		not available	not available		not available	not available
TRINITY_DN5695_c4_g1_i1	0		not available	not available		not available	not available		not available	not available		not available	not available		not available	not available
TRINITY_DN5665_c1_g1_i9	0		not available	not available		not available	not available		not available	not available		not available	not available		not available	not available
TRINITY_DN5637_c2_g1_i1	0		not available	not available		not available	not available		not available	not available		not available	not available		not available	not available
TRINITY_DN5629_c0_g1_i2	0		not available	not available		not available	not available		not available	not available		not available	not available		not available	not available
TRINITY_DN5603_c0_g1_i1	0		not available	not available		not available	not available		not available	not available		not available	not available		not available	not available
TRINITY_DN5603_c0_g1_i3	0		not available	not available		not available	not available		not available	not available		not available	not available		not available	not available
TRINITY_DN5603_c0_g1_i4	0		not available	not available		not available	not available		not available	not available		not available	not available		not available	not available
TRINITY_DN5606_c0_g1_i3	0		not available	not available		not available	not available		not available	not available		not available	not available		not available	not available
TRINITY_DN5634_c3_g1_i2	0		not available	not available		not available	not available		not available	not available		not available	not available		not available	not available
TRINITY_DN5611_c0_g1_i1	0		not available	not available		not available	not available		not available	not available		not available	not available		not available	not available
TRINITY_DN5700_c0_g1_i1	0		not available	not available		not available	not available		not available	not available		not available	not available		not available	not available
TRINITY_DN5762_c0_g2_i1	0		not available	not available		not available	not available		not available	not available		not available	not available		not available	not available
TRINITY_DN5747_c1_g1_i1	0		not available	not available		not available	not available		not available	not available		not available	not available		not available	not available
TRINITY_DN5706_c0_g2_i1	0		not available	not available		not available	not available		not available	not available		not available	not available		not available	not available
TRINITY_DN5758_c0_g2_i2	0		not available	not available		not available	not available		not available	not available		not available	not available		not available	not available
TRINITY_DN5790_c0_g1_i2utrorf	0		not available	not available		not available	not available		not available	not available		not available	not available		not available	not available
TRINITY_DN5739_c0_g3_i1	0		not available	not available		not available	not available		not available	not available		not available	not available		not available	not available
TRINITY_DN5735_c0_g1_i6utrorf	0		not available	not available		not available	not available		not available	not available		not available	not available		not available	not available
TRINITY_DN5749_c0_g1_i4	0		not available	not available		not available	not available		not available	not available		not available	not available		not available	not available
TRINITY_DN5749_c0_g2_i4	0		not available	not available		not available	not available		not available	not available		not available	not available		not available	not available
TRINITY_DN5749_c1_g1_i3	0		not available	not available		not available	not available		not available	not available		not available	not available		not available	not available
TRINITY_DN5749_c1_g1_i4	0		not available	not available		not available	not available		not available	not available		not available	not available		not available	not available
TRINITY_DN5749_c3_g1_i3	0		not available	not available		not available	not available		not available	not available		not available	not available		not available	not available
TRINITY_DN5713_c0_g1_i5	0		not available	not available		not available	not available		not available	not available		not available	not available		not available	not available
TRINITY_DN5713_c0_g1_i6	0		not available	not available		not available	not available		not available	not available		not available	not available		not available	not available
TRINITY_DN5713_c5_g1_i1	0		not available	not available		not available	not available		not available	not available		not available	not available		not available	not available
TRINITY_DN5820_c0_g2_i1	0		not available	not available		not available	not available		not available	not available		not available	not available		not available	not available
TRINITY_DN5820_c2_g1_i1	0		not available	not available		not available	not available		not available	not available		not available	not available		not available	not available
TRINITY_DN5878_c0_g1_i10utrorf	0		not available	not available		not available	not available		not available	not available		not available	not available		not available	not available
TRINITY_DN5830_c0_g1_i13	0		not available	not available		not available	not available		not available	not available		not available	not available		not available	not available
TRINITY_DN5841_c0_g1_i2	0		not available	not available		not available	not available		not available	not available		not available	not available		not available	not available
TRINITY_DN5841_c4_g1_i1	0		not available	not available		not available	not available		not available	not available		not available	not available		not available	not available
TRINITY_DN5817_c0_g1_i1	0		not available	not available		not available	not available		not available	not available		not available	not available		not available	not available
TRINITY_DN5831_c0_g1_i2	0		not available	not available		not available	not available		not available	not available		not available	not available		not available	not available
TRINITY_DN5833_c0_g1_i1	0		not available	not available		not available	not available		not available	not available		not available	not available		not available	not available
TRINITY_DN5833_c0_g1_i3	0		not available	not available		not available	not available		not available	not available		not available	not available		not available	not available
TRINITY_DN5833_c0_g1_i9	0		not available	not available		not available	not available		not available	not available		not available	not available		not available	not available
TRINITY_DN5821_c0_g2_i1	0		not available	not available		not available	not available		not available	not available		not available	not available		not available	not available
TRINITY_DN5853_c0_g1_i5	0		not available	not available		not available	not available		not available	not available		not available	not available		not available	not available
TRINITY_DN5814_c0_g1_i1	0		not available	not available		not available	not available		not available	not available		not available	not available		not available	not available
TRINITY_DN5814_c0_g1_i4	0		not available	not available		not available	not available		not available	not available		not available	not available		not available	not available
TRINITY_DN5926_c1_g1_i1	0		not available	not available		not available	not available		not available	not available		not available	not available		not available	not available
TRINITY_DN5926_c1_g2_i1	0		not available	not available		not available	not available		not available	not available		not available	not available		not available	not available
TRINITY_DN5926_c3_g1_i1	0		not available	not available		not available	not available		not available	not available		not available	not available		not available	not available
TRINITY_DN5945_c3_g1_i1	0		not available	not available		not available	not available		not available	not available		not available	not available		not available	not available
TRINITY_DN5963_c1_g1_i2	0		not available	not available		not available	not available		not available	not available		not available	not available		not available	not available
TRINITY_DN5971_c0_g1_i1	0		not available	not available		not available	not available		not available	not available		not available	not available		not available	not available
TRINITY_DN5971_c0_g2_i1	0		not available	not available		not available	not available		not available	not available		not available	not available		not available	not available
TRINITY_DN5920_c1_g1_i5	0		not available	not available		not available	not available		not available	not available		not available	not available		not available	not available
TRINITY_DN6080_c0_g1_i11	0		not available	not available		not available	not available		not available	not available		not available	not available		not available	not available
TRINITY_DN6080_c0_g1_i3	0		not available	not available		not available	not available		not available	not available		not available	not available		not available	not available
TRINITY_DN6055_c0_g1_i19	0		not available	not available		not available	not available		not available	not available		not available	not available		not available	not available
TRINITY_DN6038_c0_g2_i2	0		not available	not available		not available	not available		not available	not available		not available	not available		not available	not available
TRINITY_DN6059_c4_g1_i1	0		not available	not available		not available	not available		not available	not available		not available	not available		not available	not available
TRINITY_DN6018_c0_g1_i10	0		not available	not available		not available	not available		not available	not available		not available	not available		not available	not available
TRINITY_DN6018_c1_g1_i1	0		not available	not available		not available	not available		not available	not available		not available	not available		not available	not available
TRINITY_DN6012_c0_g2_i1	0		not available	not available		not available	not available		not available	not available		not available	not available		not available	not available
TRINITY_DN6047_c0_g2_i1	0		not available	not available		not available	not available		not available	not available		not available	not available		not available	not available
TRINITY_DN6195_c2_g1_i1	0		not available	not available		not available	not available		not available	not available		not available	not available		not available	not available
TRINITY_DN6109_c1_g2_i6	0		not available	not available		not available	not available		not available	not available		not available	not available		not available	not available
TRINITY_DN6102_c1_g1_i2	0		not available	not available		not available	not available		not available	not available		not available	not available		not available	not available
TRINITY_DN6125_c0_g1_i2	0		not available	not available		not available	not available		not available	not available		not available	not available		not available	not available
TRINITY_DN6125_c0_g1_i3	0		not available	not available		not available	not available		not available	not available		not available	not available		not available	not available
TRINITY_DN6179_c2_g1_i2	0		not available	not available		not available	not available		not available	not available		not available	not available		not available	not available
TRINITY_DN6175_c0_g1_i4	0		not available	not available		not available	not available		not available	not available		not available	not available		not available	not available
TRINITY_DN6175_c0_g1_i7	0		not available	not available		not available	not available		not available	not available		not available	not available		not available	not available
TRINITY_DN6175_c0_g1_i9	0		not available	not available		not available	not available		not available	not available		not available	not available		not available	not available
TRINITY_DN6192_c0_g2_i1	0		not available	not available		not available	not available		not available	not available		not available	not available		not available	not available
TRINITY_DN6163_c0_g1_i2	0		not available	not available		not available	not available		not available	not available		not available	not available		not available	not available
TRINITY_DN6186_c0_g2_i1	0		not available	not available		not available	not available		not available	not available		not available	not available		not available	not available
TRINITY_DN6186_c1_g2_i3	0		not available	not available		not available	not available		not available	not available		not available	not available		not available	not available
TRINITY_DN6157_c18_g1_i1	0		not available	not available		not available	not available		not available	not available		not available	not available		not available	not available
TRINITY_DN6194_c2_g1_i4	0		not available	not available		not available	not available		not available	not available		not available	not available		not available	not available
TRINITY_DN6255_c0_g1_i3	0		not available	not available		not available	not available		not available	not available		not available	not available		not available	not available
TRINITY_DN6255_c1_g1_i9	0		not available	not available		not available	not available		not available	not available		not available	not available		not available	not available
TRINITY_DN6248_c2_g1_i1	0		not available	not available		not available	not available		not available	not available		not available	not available		not available	not available
TRINITY_DN6279_c2_g1_i1	0		not available	not available		not available	not available		not available	not available		not available	not available		not available	not available
TRINITY_DN6244_c0_g1_i4	0		not available	not available		not available	not available		not available	not available		not available	not available		not available	not available
TRINITY_DN6217_c0_g1_i4	0		not available	not available		not available	not available		not available	not available		not available	not available		not available	not available
TRINITY_DN6224_c4_g1_i1	0		not available	not available		not available	not available		not available	not available		not available	not available		not available	not available
TRINITY_DN6223_c0_g1_i6	0		not available	not available		not available	not available		not available	not available		not available	not available		not available	not available
TRINITY_DN6315_c0_g1_i2	0		not available	not available		not available	not available		not available	not available		not available	not available		not available	not available
TRINITY_DN6391_c0_g1_i1	0		not available	not available		not available	not available		not available	not available		not available	not available		not available	not available
TRINITY_DN6378_c0_g1_i1	0		not available	not available		not available	not available		not available	not available		not available	not available		not available	not available
TRINITY_DN6351_c0_g1_i3	0		not available	not available		not available	not available		not available	not available		not available	not available		not available	not available
TRINITY_DN6397_c1_g1_i1	0		not available	not available		not available	not available		not available	not available		not available	not available		not available	not available
TRINITY_DN6360_c0_g1_i4	0		not available	not available		not available	not available		not available	not available		not available	not available		not available	not available
TRINITY_DN6466_c2_g1_i1	0		not available	not available		not available	not available		not available	not available		not available	not available		not available	not available
TRINITY_DN6448_c2_g1_i1	0		not available	not available		not available	not available		not available	not available		not available	not available		not available	not available
TRINITY_DN6420_c1_g1_i8	0		not available	not available		not available	not available		not available	not available		not available	not available		not available	not available
TRINITY_DN6432_c0_g1_i1utrorf	0		not available	not available		not available	not available		not available	not available		not available	not available		not available	not available
TRINITY_DN6432_c2_g1_i4	0		not available	not available		not available	not available		not available	not available		not available	not available		not available	not available
TRINITY_DN6474_c0_g1_i3	0		not available	not available		not available	not available		not available	not available		not available	not available		not available	not available
TRINITY_DN6480_c0_g1_i3	0		not available	not available		not available	not available		not available	not available		not available	not available		not available	not available
TRINITY_DN6427_c1_g1_i9	0		not available	not available		not available	not available		not available	not available		not available	not available		not available	not available
TRINITY_DN6427_c3_g1_i1	0		not available	not available		not available	not available		not available	not available		not available	not available		not available	not available
TRINITY_DN6441_c0_g1_i15	0		not available	not available		not available	not available		not available	not available		not available	not available		not available	not available
TRINITY_DN6469_c2_g1_i1	0		not available	not available		not available	not available		not available	not available		not available	not available		not available	not available
TRINITY_DN6444_c1_g1_i1	0		not available	not available		not available	not available		not available	not available		not available	not available		not available	not available
TRINITY_DN6452_c0_g1_i7	0		not available	not available		not available	not available		not available	not available		not available	not available		not available	not available
TRINITY_DN6505_c0_g1_i14	0		not available	not available		not available	not available		not available	not available		not available	not available		not available	not available
TRINITY_DN6594_c3_g2_i1	0		not available	not available		not available	not available		not available	not available		not available	not available		not available	not available
TRINITY_DN6517_c1_g2_i1	0		not available	not available		not available	not available		not available	not available		not available	not available		not available	not available
TRINITY_DN6556_c0_g2_i7	0		not available	not available		not available	not available		not available	not available		not available	not available		not available	not available
TRINITY_DN6543_c0_g1_i1	0		not available	not available		not available	not available		not available	not available		not available	not available		not available	not available
TRINITY_DN6583_c0_g1_i3	0		not available	not available		not available	not available		not available	not available		not available	not available		not available	not available
TRINITY_DN6577_c1_g1_i1	0		not available	not available		not available	not available		not available	not available		not available	not available		not available	not available
TRINITY_DN6516_c2_g1_i1	0		not available	not available		not available	not available		not available	not available		not available	not available		not available	not available
TRINITY_DN6587_c1_g1_i2	0		not available	not available		not available	not available		not available	not available		not available	not available		not available	not available
TRINITY_DN6618_c0_g2_i1	0		not available	not available		not available	not available		not available	not available		not available	not available		not available	not available
TRINITY_DN6642_c0_g1_i4	0		not available	not available		not available	not available		not available	not available		not available	not available		not available	not available
TRINITY_DN6602_c1_g1_i1	0		not available	not available		not available	not available		not available	not available		not available	not available		not available	not available
TRINITY_DN6616_c0_g1_i3	0		not available	not available		not available	not available		not available	not available		not available	not available		not available	not available
TRINITY_DN6616_c0_g5_i1	0		not available	not available		not available	not available		not available	not available		not available	not available		not available	not available
TRINITY_DN6633_c0_g1_i2	0		not available	not available		not available	not available		not available	not available		not available	not available		not available	not available
TRINITY_DN6603_c0_g1_i11	0		not available	not available		not available	not available		not available	not available		not available	not available		not available	not available
TRINITY_DN6637_c0_g1_i5	0		not available	not available		not available	not available		not available	not available		not available	not available		not available	not available
TRINITY_DN6731_c0_g2_i2	0		not available	not available		not available	not available		not available	not available		not available	not available		not available	not available
TRINITY_DN6700_c0_g1_i7	0		not available	not available		not available	not available		not available	not available		not available	not available		not available	not available
TRINITY_DN6700_c0_g2_i1	0		not available	not available		not available	not available		not available	not available		not available	not available		not available	not available
TRINITY_DN6705_c0_g2_i6	0		not available	not available		not available	not available		not available	not available		not available	not available		not available	not available
TRINITY_DN6701_c0_g1_i4	0		not available	not available		not available	not available		not available	not available		not available	not available		not available	not available
TRINITY_DN6767_c2_g1_i3	0		not available	not available		not available	not available		not available	not available		not available	not available		not available	not available
TRINITY_DN6767_c2_g2_i1	0		not available	not available		not available	not available		not available	not available		not available	not available		not available	not available
TRINITY_DN6775_c0_g6_i1	0		not available	not available		not available	not available		not available	not available		not available	not available		not available	not available
TRINITY_DN6782_c0_g1_i3utrorf	0		not available	not available		not available	not available		not available	not available		not available	not available		not available	not available
TRINITY_DN6777_c0_g1_i2	0		not available	not available		not available	not available		not available	not available		not available	not available		not available	not available
TRINITY_DN6766_c5_g1_i1	0		not available	not available		not available	not available		not available	not available		not available	not available		not available	not available
TRINITY_DN6766_c6_g1_i1	0		not available	not available		not available	not available		not available	not available		not available	not available		not available	not available
TRINITY_DN6892_c1_g2_i1utrorf	0		not available	not available		not available	not available		not available	not available		not available	not available		not available	not available
TRINITY_DN6842_c0_g3_i1	0		not available	not available		not available	not available		not available	not available		not available	not available		not available	not available
TRINITY_DN6819_c0_g3_i2	0		not available	not available		not available	not available		not available	not available		not available	not available		not available	not available
TRINITY_DN6809_c1_g1_i2	0		not available	not available		not available	not available		not available	not available		not available	not available		not available	not available
TRINITY_DN6870_c1_g1_i2	0		not available	not available		not available	not available		not available	not available		not available	not available		not available	not available
TRINITY_DN6875_c5_g1_i1	0		not available	not available		not available	not available		not available	not available		not available	not available		not available	not available
TRINITY_DN6811_c0_g3_i4	0		not available	not available		not available	not available		not available	not available		not available	not available		not available	not available
TRINITY_DN6814_c2_g1_i1	0		not available	not available		not available	not available		not available	not available		not available	not available		not available	not available
TRINITY_DN6862_c2_g1_i1	0		not available	not available		not available	not available		not available	not available		not available	not available		not available	not available
TRINITY_DN6827_c0_g1_i2	0		not available	not available		not available	not available		not available	not available		not available	not available		not available	not available
TRINITY_DN6837_c0_g1_i8	0		not available	not available		not available	not available		not available	not available		not available	not available		not available	not available
TRINITY_DN6864_c0_g1_i3	0		not available	not available		not available	not available		not available	not available		not available	not available		not available	not available
TRINITY_DN6880_c0_g2_i3utrorf	0		not available	not available		not available	not available		not available	not available		not available	not available		not available	not available
TRINITY_DN6830_c0_g2_i1	0		not available	not available		not available	not available		not available	not available		not available	not available		not available	not available
TRINITY_DN6834_c0_g1_i3	0		not available	not available		not available	not available		not available	not available		not available	not available		not available	not available
TRINITY_DN6853_c0_g2_i2	0		not available	not available		not available	not available		not available	not available		not available	not available		not available	not available
TRINITY_DN6883_c1_g1_i18	0		not available	not available		not available	not available		not available	not available		not available	not available		not available	not available
TRINITY_DN6840_c1_g1_i3	0		not available	not available		not available	not available		not available	not available		not available	not available		not available	not available
TRINITY_DN6918_c0_g2_i4	0		not available	not available		not available	not available		not available	not available		not available	not available		not available	not available
TRINITY_DN6946_c0_g1_i6	0		not available	not available		not available	not available		not available	not available		not available	not available		not available	not available
TRINITY_DN6956_c0_g1_i4	0		not available	not available		not available	not available		not available	not available		not available	not available		not available	not available
TRINITY_DN6900_c0_g1_i2	0		not available	not available		not available	not available		not available	not available		not available	not available		not available	not available
TRINITY_DN6902_c0_g1_i2	0		not available	not available		not available	not available		not available	not available		not available	not available		not available	not available
TRINITY_DN6902_c0_g1_i8	0		not available	not available		not available	not available		not available	not available		not available	not available		not available	not available
TRINITY_DN6907_c0_g1_i1	0		not available	not available		not available	not available		not available	not available		not available	not available		not available	not available
TRINITY_DN6907_c0_g3_i2	0		not available	not available		not available	not available		not available	not available		not available	not available		not available	not available
TRINITY_DN6985_c0_g1_i3	0		not available	not available		not available	not available		not available	not available		not available	not available		not available	not available
TRINITY_DN6969_c0_g1_i1	0		not available	not available		not available	not available		not available	not available		not available	not available		not available	not available
TRINITY_DN6970_c1_g1_i2	0		not available	not available		not available	not available		not available	not available		not available	not available		not available	not available
TRINITY_DN6970_c1_g1_i7	0		not available	not available		not available	not available		not available	not available		not available	not available		not available	not available
TRINITY_DN6906_c0_g2_i1	0		not available	not available		not available	not available		not available	not available		not available	not available		not available	not available
TRINITY_DN6949_c1_g1_i3	0		not available	not available		not available	not available		not available	not available		not available	not available		not available	not available
TRINITY_DN7059_c0_g1_i2	0		not available	not available		not available	not available		not available	not available		not available	not available		not available	not available
TRINITY_DN7009_c0_g2_i1	0		not available	not available		not available	not available		not available	not available		not available	not available		not available	not available
TRINITY_DN7016_c4_g1_i1	0		not available	not available		not available	not available		not available	not available		not available	not available		not available	not available
TRINITY_DN7021_c1_g1_i2	0		not available	not available		not available	not available		not available	not available		not available	not available		not available	not available
TRINITY_DN7021_c1_g2_i3	0		not available	not available		not available	not available		not available	not available		not available	not available		not available	not available
TRINITY_DN7089_c0_g1_i12	0		not available	not available		not available	not available		not available	not available		not available	not available		not available	not available
TRINITY_DN7040_c0_g1_i1	0		not available	not available		not available	not available		not available	not available		not available	not available		not available	not available
TRINITY_DN7061_c3_g1_i3	0		not available	not available		not available	not available		not available	not available		not available	not available		not available	not available
TRINITY_DN7084_c5_g1_i2	0		not available	not available		not available	not available		not available	not available		not available	not available		not available	not available
TRINITY_DN7001_c4_g1_i1	0		not available	not available		not available	not available		not available	not available		not available	not available		not available	not available
TRINITY_DN7082_c0_g1_i14	0		not available	not available		not available	not available		not available	not available		not available	not available		not available	not available
TRINITY_DN7078_c1_g1_i9	0		not available	not available		not available	not available		not available	not available		not available	not available		not available	not available
TRINITY_DN7078_c2_g1_i5	0		not available	not available		not available	not available		not available	not available		not available	not available		not available	not available
TRINITY_DN7067_c7_g1_i1	0		not available	not available		not available	not available		not available	not available		not available	not available		not available	not available
TRINITY_DN7081_c0_g1_i8	0		not available	not available		not available	not available		not available	not available		not available	not available		not available	not available
TRINITY_DN7093_c0_g1_i1	0		not available	not available		not available	not available		not available	not available		not available	not available		not available	not available
TRINITY_DN7118_c0_g1_i2	0		not available	not available		not available	not available		not available	not available		not available	not available		not available	not available
TRINITY_DN7128_c4_g1_i1	0		not available	not available		not available	not available		not available	not available		not available	not available		not available	not available
TRINITY_DN7199_c0_g1_i19	0		not available	not available		not available	not available		not available	not available		not available	not available		not available	not available
TRINITY_DN7165_c1_g1_i2	0		not available	not available		not available	not available		not available	not available		not available	not available		not available	not available
TRINITY_DN7109_c1_g1_i1	0		not available	not available		not available	not available		not available	not available		not available	not available		not available	not available
TRINITY_DN7142_c3_g1_i1	0		not available	not available		not available	not available		not available	not available		not available	not available		not available	not available
TRINITY_DN7187_c0_g1_i7	0		not available	not available		not available	not available		not available	not available		not available	not available		not available	not available
TRINITY_DN7191_c0_g1_i2	0		not available	not available		not available	not available		not available	not available		not available	not available		not available	not available
TRINITY_DN7191_c1_g1_i1	0		not available	not available		not available	not available		not available	not available		not available	not available		not available	not available
TRINITY_DN7260_c3_g1_i1	0		not available	not available		not available	not available		not available	not available		not available	not available		not available	not available
TRINITY_DN7210_c1_g1_i12	0		not available	not available		not available	not available		not available	not available		not available	not available		not available	not available
TRINITY_DN7271_c0_g1_i8	0		not available	not available		not available	not available		not available	not available		not available	not available		not available	not available
TRINITY_DN7220_c3_g1_i1	0		not available	not available		not available	not available		not available	not available		not available	not available		not available	not available
TRINITY_DN7274_c3_g1_i1	0		not available	not available		not available	not available		not available	not available		not available	not available		not available	not available
TRINITY_DN7202_c0_g1_i16	0		not available	not available		not available	not available		not available	not available		not available	not available		not available	not available
TRINITY_DN7272_c0_g2_i5	0		not available	not available		not available	not available		not available	not available		not available	not available		not available	not available
TRINITY_DN7262_c5_g1_i5	0		not available	not available		not available	not available		not available	not available		not available	not available		not available	not available
TRINITY_DN7205_c0_g1_i1	0		not available	not available		not available	not available		not available	not available		not available	not available		not available	not available
TRINITY_DN7205_c0_g1_i10	0		not available	not available		not available	not available		not available	not available		not available	not available		not available	not available
TRINITY_DN7314_c1_g1_i1	0		not available	not available		not available	not available		not available	not available		not available	not available		not available	not available
TRINITY_DN7360_c0_g1_i11	0		not available	not available		not available	not available		not available	not available		not available	not available		not available	not available
TRINITY_DN7360_c1_g1_i4	0		not available	not available		not available	not available		not available	not available		not available	not available		not available	not available
TRINITY_DN7322_c0_g1_i5	0		not available	not available		not available	not available		not available	not available		not available	not available		not available	not available
TRINITY_DN7323_c1_g1_i2	0		not available	not available		not available	not available		not available	not available		not available	not available		not available	not available
TRINITY_DN7396_c0_g1_i3	0		not available	not available		not available	not available		not available	not available		not available	not available		not available	not available
TRINITY_DN7364_c0_g1_i6utrorf	0		not available	not available		not available	not available		not available	not available		not available	not available		not available	not available
TRINITY_DN7312_c1_g1_i2	0		not available	not available		not available	not available		not available	not available		not available	not available		not available	not available
TRINITY_DN7374_c1_g4_i1	0		not available	not available		not available	not available		not available	not available		not available	not available		not available	not available
TRINITY_DN7351_c0_g1_i4	0		not available	not available		not available	not available		not available	not available		not available	not available		not available	not available
TRINITY_DN7498_c0_g1_i1	0		not available	not available		not available	not available		not available	not available		not available	not available		not available	not available
TRINITY_DN7449_c1_g1_i1	0		not available	not available		not available	not available		not available	not available		not available	not available		not available	not available
TRINITY_DN7443_c0_g1_i4	0		not available	not available		not available	not available		not available	not available		not available	not available		not available	not available
TRINITY_DN7443_c0_g1_i9	0		not available	not available		not available	not available		not available	not available		not available	not available		not available	not available
TRINITY_DN7417_c3_g1_i2	0		not available	not available		not available	not available		not available	not available		not available	not available		not available	not available
TRINITY_DN7476_c2_g1_i4	0		not available	not available		not available	not available		not available	not available		not available	not available		not available	not available
TRINITY_DN7476_c2_g1_i7	0		not available	not available		not available	not available		not available	not available		not available	not available		not available	not available
TRINITY_DN7520_c1_g1_i1	0		not available	not available		not available	not available		not available	not available		not available	not available		not available	not available
TRINITY_DN7534_c0_g1_i3	0		not available	not available		not available	not available		not available	not available		not available	not available		not available	not available
TRINITY_DN7506_c0_g2_i1	0		not available	not available		not available	not available		not available	not available		not available	not available		not available	not available
TRINITY_DN7530_c0_g2_i1	0		not available	not available		not available	not available		not available	not available		not available	not available		not available	not available
TRINITY_DN7508_c9_g1_i1	0		not available	not available		not available	not available		not available	not available		not available	not available		not available	not available
TRINITY_DN7575_c2_g1_i1	0		not available	not available		not available	not available		not available	not available		not available	not available		not available	not available
TRINITY_DN7559_c1_g2_i4	0		not available	not available		not available	not available		not available	not available		not available	not available		not available	not available
TRINITY_DN7559_c1_g3_i2	0		not available	not available		not available	not available		not available	not available		not available	not available		not available	not available
TRINITY_DN7599_c1_g1_i1	0		not available	not available		not available	not available		not available	not available		not available	not available		not available	not available
TRINITY_DN7509_c1_g1_i1	0		not available	not available		not available	not available		not available	not available		not available	not available		not available	not available
TRINITY_DN7583_c0_g2_i1	0		not available	not available		not available	not available		not available	not available		not available	not available		not available	not available
TRINITY_DN7585_c0_g2_i1	0		not available	not available		not available	not available		not available	not available		not available	not available		not available	not available
TRINITY_DN7547_c4_g1_i1	0		not available	not available		not available	not available		not available	not available		not available	not available		not available	not available
TRINITY_DN7535_c0_g1_i14	0		not available	not available		not available	not available		not available	not available		not available	not available		not available	not available
TRINITY_DN7612_c2_g1_i2	0		not available	not available		not available	not available		not available	not available		not available	not available		not available	not available
TRINITY_DN7612_c2_g2_i1	0		not available	not available		not available	not available		not available	not available		not available	not available		not available	not available
TRINITY_DN7645_c1_g1_i4	0		not available	not available		not available	not available		not available	not available		not available	not available		not available	not available
TRINITY_DN7645_c1_g4_i2	0		not available	not available		not available	not available		not available	not available		not available	not available		not available	not available
TRINITY_DN7645_c2_g1_i1	0		not available	not available		not available	not available		not available	not available		not available	not available		not available	not available
TRINITY_DN7637_c0_g1_i1	0		not available	not available		not available	not available		not available	not available		not available	not available		not available	not available
TRINITY_DN7620_c2_g1_i1	0		not available	not available		not available	not available		not available	not available		not available	not available		not available	not available
TRINITY_DN7660_c0_g1_i3	0		not available	not available		not available	not available		not available	not available		not available	not available		not available	not available
TRINITY_DN7660_c0_g1_i5	0		not available	not available		not available	not available		not available	not available		not available	not available		not available	not available
TRINITY_DN7660_c0_g1_i6	0		not available	not available		not available	not available		not available	not available		not available	not available		not available	not available
TRINITY_DN7648_c0_g2_i1	0		not available	not available		not available	not available		not available	not available		not available	not available		not available	not available
TRINITY_DN7628_c0_g2_i2	0		not available	not available		not available	not available		not available	not available		not available	not available		not available	not available
TRINITY_DN7693_c2_g1_i1	0		not available	not available		not available	not available		not available	not available		not available	not available		not available	not available
TRINITY_DN7681_c1_g1_i4	0		not available	not available		not available	not available		not available	not available		not available	not available		not available	not available
TRINITY_DN7732_c0_g2_i1	0		not available	not available		not available	not available		not available	not available		not available	not available		not available	not available
TRINITY_DN7740_c0_g1_i1	0		not available	not available		not available	not available		not available	not available		not available	not available		not available	not available
TRINITY_DN7754_c0_g1_i3	0		not available	not available		not available	not available		not available	not available		not available	not available		not available	not available
TRINITY_DN7735_c0_g1_i1	0		not available	not available		not available	not available		not available	not available		not available	not available		not available	not available
TRINITY_DN7735_c0_g2_i3	0		not available	not available		not available	not available		not available	not available		not available	not available		not available	not available
TRINITY_DN7776_c0_g1_i17	0		not available	not available		not available	not available		not available	not available		not available	not available		not available	not available
TRINITY_DN7776_c2_g1_i1	0		not available	not available		not available	not available		not available	not available		not available	not available		not available	not available
TRINITY_DN7770_c0_g1_i14	0		not available	not available		not available	not available		not available	not available		not available	not available		not available	not available
TRINITY_DN7794_c0_g1_i18utrorf	0		not available	not available		not available	not available		not available	not available		not available	not available		not available	not available
TRINITY_DN7711_c0_g1_i2	0		not available	not available		not available	not available		not available	not available		not available	not available		not available	not available
TRINITY_DN7747_c1_g1_i2	0		not available	not available		not available	not available		not available	not available		not available	not available		not available	not available
TRINITY_DN7780_c0_g2_i5	0		not available	not available		not available	not available		not available	not available		not available	not available		not available	not available
TRINITY_DN7780_c0_g3_i3	0		not available	not available		not available	not available		not available	not available		not available	not available		not available	not available
TRINITY_DN7774_c0_g2_i1	0		not available	not available		not available	not available		not available	not available		not available	not available		not available	not available
TRINITY_DN7895_c0_g1_i1	0		not available	not available		not available	not available		not available	not available		not available	not available		not available	not available
TRINITY_DN7802_c0_g1_i6	0		not available	not available		not available	not available		not available	not available		not available	not available		not available	not available
TRINITY_DN7847_c0_g1_i6	0		not available	not available		not available	not available		not available	not available		not available	not available		not available	not available
TRINITY_DN7881_c0_g1_i1	0		not available	not available		not available	not available		not available	not available		not available	not available		not available	not available
TRINITY_DN7804_c0_g1_i1	0		not available	not available		not available	not available		not available	not available		not available	not available		not available	not available
TRINITY_DN7855_c1_g1_i2	0		not available	not available		not available	not available		not available	not available		not available	not available		not available	not available
TRINITY_DN7855_c1_g2_i1	0		not available	not available		not available	not available		not available	not available		not available	not available		not available	not available
TRINITY_DN7921_c2_g1_i2	0		not available	not available		not available	not available		not available	not available		not available	not available		not available	not available
TRINITY_DN7964_c0_g1_i1	0		not available	not available		not available	not available		not available	not available		not available	not available		not available	not available
TRINITY_DN7959_c3_g1_i2	0		not available	not available		not available	not available		not available	not available		not available	not available		not available	not available
TRINITY_DN7959_c3_g2_i5	0		not available	not available		not available	not available		not available	not available		not available	not available		not available	not available
TRINITY_DN7935_c0_g1_i1utrorf	0		not available	not available		not available	not available		not available	not available		not available	not available		not available	not available
TRINITY_DN7984_c0_g3_i1	0		not available	not available		not available	not available		not available	not available		not available	not available		not available	not available
TRINITY_DN8040_c4_g1_i1	0		not available	not available		not available	not available		not available	not available		not available	not available		not available	not available
TRINITY_DN8051_c0_g1_i2	0		not available	not available		not available	not available		not available	not available		not available	not available		not available	not available
TRINITY_DN8059_c0_g1_i2	0		not available	not available		not available	not available		not available	not available		not available	not available		not available	not available
TRINITY_DN8006_c0_g1_i7	0		not available	not available		not available	not available		not available	not available		not available	not available		not available	not available
TRINITY_DN8076_c0_g1_i1	0		not available	not available		not available	not available		not available	not available		not available	not available		not available	not available
TRINITY_DN8080_c0_g2_i1	0		not available	not available		not available	not available		not available	not available		not available	not available		not available	not available
TRINITY_DN8081_c0_g2_i1	0		not available	not available		not available	not available		not available	not available		not available	not available		not available	not available
TRINITY_DN8072_c0_g3_i1	0		not available	not available		not available	not available		not available	not available		not available	not available		not available	not available
TRINITY_DN8016_c1_g5_i1	0		not available	not available		not available	not available		not available	not available		not available	not available		not available	not available
TRINITY_DN8079_c0_g2_i20	0		not available	not available		not available	not available		not available	not available		not available	not available		not available	not available
TRINITY_DN8098_c0_g3_i1	0		not available	not available		not available	not available		not available	not available		not available	not available		not available	not available
TRINITY_DN8159_c0_g1_i4	0		not available	not available		not available	not available		not available	not available		not available	not available		not available	not available
TRINITY_DN8188_c1_g2_i1	0		not available	not available		not available	not available		not available	not available		not available	not available		not available	not available
TRINITY_DN8156_c1_g1_i1	0		not available	not available		not available	not available		not available	not available		not available	not available		not available	not available
TRINITY_DN8157_c1_g1_i2	0		not available	not available		not available	not available		not available	not available		not available	not available		not available	not available
TRINITY_DN8166_c0_g1_i15	0		not available	not available		not available	not available		not available	not available		not available	not available		not available	not available
TRINITY_DN8166_c0_g1_i4	0		not available	not available		not available	not available		not available	not available		not available	not available		not available	not available
TRINITY_DN8181_c0_g1_i3	0		not available	not available		not available	not available		not available	not available		not available	not available		not available	not available
TRINITY_DN8181_c1_g1_i4	0		not available	not available		not available	not available		not available	not available		not available	not available		not available	not available
TRINITY_DN8115_c0_g1_i7	0		not available	not available		not available	not available		not available	not available		not available	not available		not available	not available
TRINITY_DN8127_c0_g1_i1	0		not available	not available		not available	not available		not available	not available		not available	not available		not available	not available
TRINITY_DN8198_c0_g1_i5	0		not available	not available		not available	not available		not available	not available		not available	not available		not available	not available
TRINITY_DN8198_c0_g1_i6	0		not available	not available		not available	not available		not available	not available		not available	not available		not available	not available
TRINITY_DN8271_c1_g1_i1	0		not available	not available		not available	not available		not available	not available		not available	not available		not available	not available
TRINITY_DN8286_c1_g1_i15	0		not available	not available		not available	not available		not available	not available		not available	not available		not available	not available
TRINITY_DN8286_c5_g2_i3	0		not available	not available		not available	not available		not available	not available		not available	not available		not available	not available
TRINITY_DN8279_c0_g1_i2	0		not available	not available		not available	not available		not available	not available		not available	not available		not available	not available
TRINITY_DN8222_c4_g1_i1	0		not available	not available		not available	not available		not available	not available		not available	not available		not available	not available
TRINITY_DN8253_c0_g1_i2	0		not available	not available		not available	not available		not available	not available		not available	not available		not available	not available
TRINITY_DN8243_c2_g2_i1	0		not available	not available		not available	not available		not available	not available		not available	not available		not available	not available
TRINITY_DN8291_c0_g2_i1	0		not available	not available		not available	not available		not available	not available		not available	not available		not available	not available
TRINITY_DN8307_c0_g2_i2	0		not available	not available		not available	not available		not available	not available		not available	not available		not available	not available
TRINITY_DN8302_c0_g1_i1	0		not available	not available		not available	not available		not available	not available		not available	not available		not available	not available
TRINITY_DN8301_c0_g3_i1	0		not available	not available		not available	not available		not available	not available		not available	not available		not available	not available
TRINITY_DN8342_c0_g1_i15	0		not available	not available		not available	not available		not available	not available		not available	not available		not available	not available
TRINITY_DN8342_c0_g1_i4	0		not available	not available		not available	not available		not available	not available		not available	not available		not available	not available
TRINITY_DN8342_c0_g1_i6	0		not available	not available		not available	not available		not available	not available		not available	not available		not available	not available
TRINITY_DN8330_c2_g1_i2	0		not available	not available		not available	not available		not available	not available		not available	not available		not available	not available
TRINITY_DN8324_c2_g1_i1	0		not available	not available		not available	not available		not available	not available		not available	not available		not available	not available
TRINITY_DN8388_c1_g1_i3	0		not available	not available		not available	not available		not available	not available		not available	not available		not available	not available
TRINITY_DN8388_c1_g2_i1	0		not available	not available		not available	not available		not available	not available		not available	not available		not available	not available
TRINITY_DN8363_c0_g2_i1	0		not available	not available		not available	not available		not available	not available		not available	not available		not available	not available
TRINITY_DN8361_c0_g1_i5	0		not available	not available		not available	not available		not available	not available		not available	not available		not available	not available
TRINITY_DN8327_c0_g1_i3	0		not available	not available		not available	not available		not available	not available		not available	not available		not available	not available
TRINITY_DN8430_c0_g1_i7	0		not available	not available		not available	not available		not available	not available		not available	not available		not available	not available
TRINITY_DN8438_c0_g1_i7	0		not available	not available		not available	not available		not available	not available		not available	not available		not available	not available
TRINITY_DN8477_c1_g1_i1	0		not available	not available		not available	not available		not available	not available		not available	not available		not available	not available
TRINITY_DN8498_c0_g1_i2	0		not available	not available		not available	not available		not available	not available		not available	not available		not available	not available
TRINITY_DN8498_c0_g2_i3	0		not available	not available		not available	not available		not available	not available		not available	not available		not available	not available
TRINITY_DN8484_c1_g1_i1	0		not available	not available		not available	not available		not available	not available		not available	not available		not available	not available
TRINITY_DN8451_c1_g1_i2	0		not available	not available		not available	not available		not available	not available		not available	not available		not available	not available
TRINITY_DN8524_c0_g1_i1	0		not available	not available		not available	not available		not available	not available		not available	not available		not available	not available
TRINITY_DN8524_c0_g2_i3	0		not available	not available		not available	not available		not available	not available		not available	not available		not available	not available
TRINITY_DN8524_c0_g2_i6	0		not available	not available		not available	not available		not available	not available		not available	not available		not available	not available
TRINITY_DN8512_c0_g1_i5	0		not available	not available		not available	not available		not available	not available		not available	not available		not available	not available
TRINITY_DN8512_c1_g1_i3	0		not available	not available		not available	not available		not available	not available		not available	not available		not available	not available
TRINITY_DN8512_c1_g1_i4	0		not available	not available		not available	not available		not available	not available		not available	not available		not available	not available
TRINITY_DN8507_c1_g1_i2	0		not available	not available		not available	not available		not available	not available		not available	not available		not available	not available
TRINITY_DN8587_c0_g2_i1	0		not available	not available		not available	not available		not available	not available		not available	not available		not available	not available
TRINITY_DN8548_c1_g1_i2	0		not available	not available		not available	not available		not available	not available		not available	not available		not available	not available
TRINITY_DN8566_c1_g1_i1	0		not available	not available		not available	not available		not available	not available		not available	not available		not available	not available
TRINITY_DN8534_c0_g1_i11	0		not available	not available		not available	not available		not available	not available		not available	not available		not available	not available
TRINITY_DN8511_c8_g1_i1	0		not available	not available		not available	not available		not available	not available		not available	not available		not available	not available
TRINITY_DN8511_c9_g1_i1	0		not available	not available		not available	not available		not available	not available		not available	not available		not available	not available
TRINITY_DN8589_c0_g1_i15	0		not available	not available		not available	not available		not available	not available		not available	not available		not available	not available
TRINITY_DN8589_c0_g1_i3utrorf	0		not available	not available		not available	not available		not available	not available		not available	not available		not available	not available
TRINITY_DN8520_c8_g1_i1	0		not available	not available		not available	not available		not available	not available		not available	not available		not available	not available
TRINITY_DN8564_c0_g1_i1	0		not available	not available		not available	not available		not available	not available		not available	not available		not available	not available
TRINITY_DN8536_c0_g1_i10	0		not available	not available		not available	not available		not available	not available		not available	not available		not available	not available
TRINITY_DN8568_c0_g1_i1	0		not available	not available		not available	not available		not available	not available		not available	not available		not available	not available
TRINITY_DN8503_c1_g1_i1	0		not available	not available		not available	not available		not available	not available		not available	not available		not available	not available
TRINITY_DN8559_c1_g1_i4	0		not available	not available		not available	not available		not available	not available		not available	not available		not available	not available
TRINITY_DN8559_c4_g1_i2	0		not available	not available		not available	not available		not available	not available		not available	not available		not available	not available
TRINITY_DN8698_c8_g1_i1	0		not available	not available		not available	not available		not available	not available		not available	not available		not available	not available
TRINITY_DN8676_c0_g1_i2	0		not available	not available		not available	not available		not available	not available		not available	not available		not available	not available
TRINITY_DN8612_c1_g2_i1	0		not available	not available		not available	not available		not available	not available		not available	not available		not available	not available
TRINITY_DN8603_c0_g1_i4	0		not available	not available		not available	not available		not available	not available		not available	not available		not available	not available
TRINITY_DN8653_c0_g1_i3	0		not available	not available		not available	not available		not available	not available		not available	not available		not available	not available
TRINITY_DN8665_c1_g1_i1	0		not available	not available		not available	not available		not available	not available		not available	not available		not available	not available
TRINITY_DN8661_c0_g1_i7	0		not available	not available		not available	not available		not available	not available		not available	not available		not available	not available
TRINITY_DN8680_c0_g1_i7	0		not available	not available		not available	not available		not available	not available		not available	not available		not available	not available
TRINITY_DN8615_c1_g1_i2	0		not available	not available		not available	not available		not available	not available		not available	not available		not available	not available
TRINITY_DN8727_c0_g1_i5	0		not available	not available		not available	not available		not available	not available		not available	not available		not available	not available
TRINITY_DN8792_c0_g2_i1	0		not available	not available		not available	not available		not available	not available		not available	not available		not available	not available
TRINITY_DN8708_c0_g2_i6	0		not available	not available		not available	not available		not available	not available		not available	not available		not available	not available
TRINITY_DN8752_c0_g1_i1	0		not available	not available		not available	not available		not available	not available		not available	not available		not available	not available
TRINITY_DN8773_c0_g1_i4	0		not available	not available		not available	not available		not available	not available		not available	not available		not available	not available
TRINITY_DN8743_c0_g1_i2	0		not available	not available		not available	not available		not available	not available		not available	not available		not available	not available
TRINITY_DN8894_c0_g2_i3	0		not available	not available		not available	not available		not available	not available		not available	not available		not available	not available
TRINITY_DN8894_c0_g3_i1	0		not available	not available		not available	not available		not available	not available		not available	not available		not available	not available
TRINITY_DN8801_c0_g1_i2	0		not available	not available		not available	not available		not available	not available		not available	not available		not available	not available
TRINITY_DN8801_c4_g1_i1	0		not available	not available		not available	not available		not available	not available		not available	not available		not available	not available
TRINITY_DN8877_c0_g1_i1	0		not available	not available		not available	not available		not available	not available		not available	not available		not available	not available
TRINITY_DN8824_c0_g2_i1	0		not available	not available		not available	not available		not available	not available		not available	not available		not available	not available
TRINITY_DN8867_c2_g1_i2	0		not available	not available		not available	not available		not available	not available		not available	not available		not available	not available
TRINITY_DN8871_c1_g1_i1	0		not available	not available		not available	not available		not available	not available		not available	not available		not available	not available
TRINITY_DN8873_c1_g1_i2	0		not available	not available		not available	not available		not available	not available		not available	not available		not available	not available
TRINITY_DN8995_c6_g1_i1	0		not available	not available		not available	not available		not available	not available		not available	not available		not available	not available
TRINITY_DN8927_c0_g1_i2	0		not available	not available		not available	not available		not available	not available		not available	not available		not available	not available
TRINITY_DN8964_c0_g2_i2	0		not available	not available		not available	not available		not available	not available		not available	not available		not available	not available
TRINITY_DN8927_c1_g1_i2	0		not available	not available		not available	not available		not available	not available		not available	not available		not available	not available
TRINITY_DN8982_c0_g1_i1	0		not available	not available		not available	not available		not available	not available		not available	not available		not available	not available
TRINITY_DN8978_c0_g2_i2	0		not available	not available		not available	not available		not available	not available		not available	not available		not available	not available
TRINITY_DN8998_c0_g1_i1	0		not available	not available		not available	not available		not available	not available		not available	not available		not available	not available
TRINITY_DN8962_c0_g1_i3	0		not available	not available		not available	not available		not available	not available		not available	not available		not available	not available
TRINITY_DN9044_c0_g1_i1	0		not available	not available		not available	not available		not available	not available		not available	not available		not available	not available
TRINITY_DN9044_c0_g1_i6	0		not available	not available		not available	not available		not available	not available		not available	not available		not available	not available
TRINITY_DN9046_c1_g3_i1	0		not available	not available		not available	not available		not available	not available		not available	not available		not available	not available
TRINITY_DN9074_c0_g1_i1	0		not available	not available		not available	not available		not available	not available		not available	not available		not available	not available
TRINITY_DN9082_c1_g1_i6	0		not available	not available		not available	not available		not available	not available		not available	not available		not available	not available
TRINITY_DN9082_c6_g1_i1	0		not available	not available		not available	not available		not available	not available		not available	not available		not available	not available
TRINITY_DN9021_c1_g2_i1	0		not available	not available		not available	not available		not available	not available		not available	not available		not available	not available
TRINITY_DN9022_c1_g1_i1	0		not available	not available		not available	not available		not available	not available		not available	not available		not available	not available
TRINITY_DN9063_c0_g5_i1	0		not available	not available		not available	not available		not available	not available		not available	not available		not available	not available
TRINITY_DN9052_c0_g2_i1	0		not available	not available		not available	not available		not available	not available		not available	not available		not available	not available
TRINITY_DN9017_c0_g1_i10	0		not available	not available		not available	not available		not available	not available		not available	not available		not available	not available
TRINITY_DN9017_c0_g1_i2	0		not available	not available		not available	not available		not available	not available		not available	not available		not available	not available
TRINITY_DN9028_c0_g1_i11	0		not available	not available		not available	not available		not available	not available		not available	not available		not available	not available
TRINITY_DN9028_c0_g1_i16	0		not available	not available		not available	not available		not available	not available		not available	not available		not available	not available
TRINITY_DN9079_c1_g1_i1	0		not available	not available		not available	not available		not available	not available		not available	not available		not available	not available
TRINITY_DN9104_c2_g1_i1	0		not available	not available		not available	not available		not available	not available		not available	not available		not available	not available
TRINITY_DN9193_c0_g1_i1utrorf	0		not available	not available		not available	not available		not available	not available		not available	not available		not available	not available
TRINITY_DN9112_c0_g6_i1	0		not available	not available		not available	not available		not available	not available		not available	not available		not available	not available
TRINITY_DN9110_c0_g2_i2	0		not available	not available		not available	not available		not available	not available		not available	not available		not available	not available
TRINITY_DN9146_c0_g1_i10	0		not available	not available		not available	not available		not available	not available		not available	not available		not available	not available
TRINITY_DN9100_c0_g1_i2	0		not available	not available		not available	not available		not available	not available		not available	not available		not available	not available
TRINITY_DN9100_c1_g1_i2	0		not available	not available		not available	not available		not available	not available		not available	not available		not available	not available
TRINITY_DN9185_c0_g3_i1	0		not available	not available		not available	not available		not available	not available		not available	not available		not available	not available
TRINITY_DN9238_c0_g1_i1	0		not available	not available		not available	not available		not available	not available		not available	not available		not available	not available
TRINITY_DN9273_c4_g1_i1	0		not available	not available		not available	not available		not available	not available		not available	not available		not available	not available
TRINITY_DN9298_c0_g4_i1utrorf	0		not available	not available		not available	not available		not available	not available		not available	not available		not available	not available
TRINITY_DN9290_c0_g1_i4	0		not available	not available		not available	not available		not available	not available		not available	not available		not available	not available
TRINITY_DN9256_c0_g1_i10	0		not available	not available		not available	not available		not available	not available		not available	not available		not available	not available
TRINITY_DN9281_c0_g1_i7	0		not available	not available		not available	not available		not available	not available		not available	not available		not available	not available
TRINITY_DN9281_c0_g2_i2	0		not available	not available		not available	not available		not available	not available		not available	not available		not available	not available
TRINITY_DN9292_c3_g1_i1	0		not available	not available		not available	not available		not available	not available		not available	not available		not available	not available
TRINITY_DN9222_c0_g1_i12utrorf	0		not available	not available		not available	not available		not available	not available		not available	not available		not available	not available
TRINITY_DN9371_c2_g1_i1	0		not available	not available		not available	not available		not available	not available		not available	not available		not available	not available
TRINITY_DN9312_c0_g2_i1	0		not available	not available		not available	not available		not available	not available		not available	not available		not available	not available
TRINITY_DN9312_c1_g1_i2	0		not available	not available		not available	not available		not available	not available		not available	not available		not available	not available
TRINITY_DN9384_c0_g1_i10	0		not available	not available		not available	not available		not available	not available		not available	not available		not available	not available
TRINITY_DN9311_c1_g1_i3	0		not available	not available		not available	not available		not available	not available		not available	not available		not available	not available
TRINITY_DN9355_c1_g1_i5	0		not available	not available		not available	not available		not available	not available		not available	not available		not available	not available
TRINITY_DN9350_c0_g2_i1	0		not available	not available		not available	not available		not available	not available		not available	not available		not available	not available
TRINITY_DN9397_c2_g1_i4	0		not available	not available		not available	not available		not available	not available		not available	not available		not available	not available
TRINITY_DN9329_c1_g1_i2	0		not available	not available		not available	not available		not available	not available		not available	not available		not available	not available
TRINITY_DN9339_c0_g1_i5	0		not available	not available		not available	not available		not available	not available		not available	not available		not available	not available
TRINITY_DN9419_c0_g1_i6	0		not available	not available		not available	not available		not available	not available		not available	not available		not available	not available
TRINITY_DN9482_c0_g1_i2	0		not available	not available		not available	not available		not available	not available		not available	not available		not available	not available
TRINITY_DN9495_c1_g1_i1	0		not available	not available		not available	not available		not available	not available		not available	not available		not available	not available
TRINITY_DN9425_c0_g1_i3utrorf	0		not available	not available		not available	not available		not available	not available		not available	not available		not available	not available
TRINITY_DN9496_c0_g1_i3	0		not available	not available		not available	not available		not available	not available		not available	not available		not available	not available
TRINITY_DN9403_c3_g1_i1	0		not available	not available		not available	not available		not available	not available		not available	not available		not available	not available
TRINITY_DN9435_c0_g2_i1	0		not available	not available		not available	not available		not available	not available		not available	not available		not available	not available
TRINITY_DN9411_c1_g5_i1	0		not available	not available		not available	not available		not available	not available		not available	not available		not available	not available
TRINITY_DN9418_c0_g1_i1	0		not available	not available		not available	not available		not available	not available		not available	not available		not available	not available
TRINITY_DN9418_c1_g1_i4	0		not available	not available		not available	not available		not available	not available		not available	not available		not available	not available
TRINITY_DN9446_c0_g1_i1	0		not available	not available		not available	not available		not available	not available		not available	not available		not available	not available
TRINITY_DN9512_c0_g1_i9	0		not available	not available		not available	not available		not available	not available		not available	not available		not available	not available
TRINITY_DN9552_c2_g1_i1	0		not available	not available		not available	not available		not available	not available		not available	not available		not available	not available
TRINITY_DN9562_c0_g2_i1	0		not available	not available		not available	not available		not available	not available		not available	not available		not available	not available
TRINITY_DN9562_c0_g3_i1	0		not available	not available		not available	not available		not available	not available		not available	not available		not available	not available
TRINITY_DN9562_c1_g1_i1	0		not available	not available		not available	not available		not available	not available		not available	not available		not available	not available
TRINITY_DN9590_c0_g1_i2	0		not available	not available		not available	not available		not available	not available		not available	not available		not available	not available
TRINITY_DN9580_c0_g2_i5	0		not available	not available		not available	not available		not available	not available		not available	not available		not available	not available
TRINITY_DN9541_c1_g1_i1	0		not available	not available		not available	not available		not available	not available		not available	not available		not available	not available
TRINITY_DN9569_c0_g1_i3	0		not available	not available		not available	not available		not available	not available		not available	not available		not available	not available
TRINITY_DN9565_c0_g1_i1	0		not available	not available		not available	not available		not available	not available		not available	not available		not available	not available
TRINITY_DN9539_c0_g1_i1	0		not available	not available		not available	not available		not available	not available		not available	not available		not available	not available
TRINITY_DN9584_c1_g1_i3	0		not available	not available		not available	not available		not available	not available		not available	not available		not available	not available
TRINITY_DN9566_c0_g1_i1	0		not available	not available		not available	not available		not available	not available		not available	not available		not available	not available
TRINITY_DN9570_c0_g1_i2	0		not available	not available		not available	not available		not available	not available		not available	not available		not available	not available
TRINITY_DN9536_c0_g1_i4utrorf	0		not available	not available		not available	not available		not available	not available		not available	not available		not available	not available
TRINITY_DN9571_c3_g2_i14	0		not available	not available		not available	not available		not available	not available		not available	not available		not available	not available
TRINITY_DN9523_c1_g2_i1	0		not available	not available		not available	not available		not available	not available		not available	not available		not available	not available
TRINITY_DN9591_c2_g1_i1	0		not available	not available		not available	not available		not available	not available		not available	not available		not available	not available
TRINITY_DN9655_c0_g1_i1	0		not available	not available		not available	not available		not available	not available		not available	not available		not available	not available
TRINITY_DN9620_c0_g1_i14utrorf	0		not available	not available		not available	not available		not available	not available		not available	not available		not available	not available
TRINITY_DN9604_c1_g1_i1	0		not available	not available		not available	not available		not available	not available		not available	not available		not available	not available
TRINITY_DN9651_c0_g4_i1	0		not available	not available		not available	not available		not available	not available		not available	not available		not available	not available
TRINITY_DN9660_c0_g1_i1	0		not available	not available		not available	not available		not available	not available		not available	not available		not available	not available
TRINITY_DN9646_c0_g1_i1	0		not available	not available		not available	not available		not available	not available		not available	not available		not available	not available
TRINITY_DN9615_c1_g2_i15	0		not available	not available		not available	not available		not available	not available		not available	not available		not available	not available
TRINITY_DN9663_c5_g1_i1	0		not available	not available		not available	not available		not available	not available		not available	not available		not available	not available
TRINITY_DN9713_c1_g1_i1	0		not available	not available		not available	not available		not available	not available		not available	not available		not available	not available
TRINITY_DN9713_c2_g2_i2	0		not available	not available		not available	not available		not available	not available		not available	not available		not available	not available
TRINITY_DN9765_c0_g1_i2	0		not available	not available		not available	not available		not available	not available		not available	not available		not available	not available
TRINITY_DN9791_c0_g1_i1	0		not available	not available		not available	not available		not available	not available		not available	not available		not available	not available
TRINITY_DN9780_c0_g1_i1utrorf	0		not available	not available		not available	not available		not available	not available		not available	not available		not available	not available
TRINITY_DN9759_c0_g1_i4	0		not available	not available		not available	not available		not available	not available		not available	not available		not available	not available
TRINITY_DN9749_c0_g1_i10	0		not available	not available		not available	not available		not available	not available		not available	not available		not available	not available
TRINITY_DN9795_c1_g1_i8	0		not available	not available		not available	not available		not available	not available		not available	not available		not available	not available
TRINITY_DN9741_c0_g2_i3	0		not available	not available		not available	not available		not available	not available		not available	not available		not available	not available
TRINITY_DN9811_c1_g1_i2	0		not available	not available		not available	not available		not available	not available		not available	not available		not available	not available
TRINITY_DN9827_c0_g2_i1	0		not available	not available		not available	not available		not available	not available		not available	not available		not available	not available
TRINITY_DN9848_c1_g4_i1	0		not available	not available		not available	not available		not available	not available		not available	not available		not available	not available
TRINITY_DN9834_c1_g1_i8	0		not available	not available		not available	not available		not available	not available		not available	not available		not available	not available
TRINITY_DN9800_c1_g1_i12	0		not available	not available		not available	not available		not available	not available		not available	not available		not available	not available
TRINITY_DN9862_c0_g1_i3	0		not available	not available		not available	not available		not available	not available		not available	not available		not available	not available
TRINITY_DN9899_c0_g1_i3	0		not available	not available		not available	not available		not available	not available		not available	not available		not available	not available
TRINITY_DN9894_c0_g2_i3utrorf	0		not available	not available		not available	not available		not available	not available		not available	not available		not available	not available
TRINITY_DN9813_c1_g1_i5	0		not available	not available		not available	not available		not available	not available		not available	not available		not available	not available
TRINITY_DN9849_c2_g1_i5	0		not available	not available		not available	not available		not available	not available		not available	not available		not available	not available
TRINITY_DN9816_c1_g1_i1	0		not available	not available		not available	not available		not available	not available		not available	not available		not available	not available
TRINITY_DN9881_c0_g2_i5	0		not available	not available		not available	not available		not available	not available		not available	not available		not available	not available
TRINITY_DN9810_c0_g1_i2	0		not available	not available		not available	not available		not available	not available		not available	not available		not available	not available
TRINITY_DN9892_c4_g1_i1	0		not available	not available		not available	not available		not available	not available		not available	not available		not available	not available
TRINITY_DN9832_c4_g1_i1	0		not available	not available		not available	not available		not available	not available		not available	not available		not available	not available
TRINITY_DN9887_c0_g1_i14	0		not available	not available		not available	not available		not available	not available		not available	not available		not available	not available
TRINITY_DN9887_c0_g1_i5	0		not available	not available		not available	not available		not available	not available		not available	not available		not available	not available
TRINITY_DN9887_c0_g1_i6	0		not available	not available		not available	not available		not available	not available		not available	not available		not available	not available
TRINITY_DN9928_c0_g1_i2	0		not available	not available		not available	not available		not available	not available		not available	not available		not available	not available
TRINITY_DN9933_c0_g1_i6	0		not available	not available		not available	not available		not available	not available		not available	not available		not available	not available
TRINITY_DN9938_c1_g1_i1	0		not available	not available		not available	not available		not available	not available		not available	not available		not available	not available
TRINITY_DN9931_c0_g2_i1	0		not available	not available		not available	not available		not available	not available		not available	not available		not available	not available
TRINITY_DN9906_c0_g1_i3	0		not available	not available		not available	not available		not available	not available		not available	not available		not available	not available
TRINITY_DN9970_c0_g1_i4	0		not available	not available		not available	not available		not available	not available		not available	not available		not available	not available
TRINITY_DN10067_c0_g1_i1	0		not available	not available		not available	not available		not available	not available		not available	not available		not available	not available
TRINITY_DN10064_c0_g1_i1	0		not available	not available		not available	not available		not available	not available		not available	not available		not available	not available
TRINITY_DN10097_c0_g3_i1	0		not available	not available		not available	not available		not available	not available		not available	not available		not available	not available
TRINITY_DN10000_c0_g1_i1	0		not available	not available		not available	not available		not available	not available		not available	not available		not available	not available
TRINITY_DN10091_c0_g1_i10	0		not available	not available		not available	not available		not available	not available		not available	not available		not available	not available
TRINITY_DN10090_c0_g1_i3	0		not available	not available		not available	not available		not available	not available		not available	not available		not available	not available
TRINITY_DN10003_c0_g1_i3	0		not available	not available		not available	not available		not available	not available		not available	not available		not available	not available
TRINITY_DN10003_c0_g3_i2	0		not available	not available		not available	not available		not available	not available		not available	not available		not available	not available
TRINITY_DN10062_c1_g1_i1	0		not available	not available		not available	not available		not available	not available		not available	not available		not available	not available
TRINITY_DN10003_c0_g4_i1	0		not available	not available		not available	not available		not available	not available		not available	not available		not available	not available
TRINITY_DN10098_c0_g1_i1	0		not available	not available		not available	not available		not available	not available		not available	not available		not available	not available
TRINITY_DN10060_c0_g1_i2	0		not available	not available		not available	not available		not available	not available		not available	not available		not available	not available
TRINITY_DN10124_c0_g1_i1	0		not available	not available		not available	not available		not available	not available		not available	not available		not available	not available
TRINITY_DN10160_c0_g4_i1	0		not available	not available		not available	not available		not available	not available		not available	not available		not available	not available
TRINITY_DN10119_c1_g1_i3	0		not available	not available		not available	not available		not available	not available		not available	not available		not available	not available
TRINITY_DN10178_c0_g2_i5	0		not available	not available		not available	not available		not available	not available		not available	not available		not available	not available
TRINITY_DN10178_c0_g2_i6	0		not available	not available		not available	not available		not available	not available		not available	not available		not available	not available
TRINITY_DN10141_c0_g1_i7	0		not available	not available		not available	not available		not available	not available		not available	not available		not available	not available
TRINITY_DN10176_c0_g1_i4	0		not available	not available		not available	not available		not available	not available		not available	not available		not available	not available
TRINITY_DN10176_c0_g1_i8	0		not available	not available		not available	not available		not available	not available		not available	not available		not available	not available
TRINITY_DN10176_c0_g2_i4	0		not available	not available		not available	not available		not available	not available		not available	not available		not available	not available
TRINITY_DN10164_c2_g2_i1	0		not available	not available		not available	not available		not available	not available		not available	not available		not available	not available
TRINITY_DN10180_c0_g2_i1	0		not available	not available		not available	not available		not available	not available		not available	not available		not available	not available
TRINITY_DN10242_c0_g2_i1	0		not available	not available		not available	not available		not available	not available		not available	not available		not available	not available
TRINITY_DN10248_c0_g1_i2	0		not available	not available		not available	not available		not available	not available		not available	not available		not available	not available
TRINITY_DN10280_c0_g2_i1	0		not available	not available		not available	not available		not available	not available		not available	not available		not available	not available
TRINITY_DN10280_c1_g1_i1	0		not available	not available		not available	not available		not available	not available		not available	not available		not available	not available
TRINITY_DN10280_c1_g1_i5	0		not available	not available		not available	not available		not available	not available		not available	not available		not available	not available
TRINITY_DN10254_c0_g1_i1	0		not available	not available		not available	not available		not available	not available		not available	not available		not available	not available
TRINITY_DN10289_c0_g1_i9	0		not available	not available		not available	not available		not available	not available		not available	not available		not available	not available
TRINITY_DN10322_c1_g1_i1	0		not available	not available		not available	not available		not available	not available		not available	not available		not available	not available
TRINITY_DN10384_c1_g1_i1	0		not available	not available		not available	not available		not available	not available		not available	not available		not available	not available
TRINITY_DN10328_c1_g1_i1	0		not available	not available		not available	not available		not available	not available		not available	not available		not available	not available
TRINITY_DN10343_c0_g2_i1	0		not available	not available		not available	not available		not available	not available		not available	not available		not available	not available
TRINITY_DN10344_c0_g2_i1	0		not available	not available		not available	not available		not available	not available		not available	not available		not available	not available
TRINITY_DN10341_c0_g1_i2	0		not available	not available		not available	not available		not available	not available		not available	not available		not available	not available
TRINITY_DN10319_c0_g1_i2	0		not available	not available		not available	not available		not available	not available		not available	not available		not available	not available
TRINITY_DN10319_c0_g1_i3	0		not available	not available		not available	not available		not available	not available		not available	not available		not available	not available
TRINITY_DN10319_c0_g2_i1	0		not available	not available		not available	not available		not available	not available		not available	not available		not available	not available
TRINITY_DN10409_c0_g1_i11	0		not available	not available		not available	not available		not available	not available		not available	not available		not available	not available
TRINITY_DN10441_c0_g1_i3	0		not available	not available		not available	not available		not available	not available		not available	not available		not available	not available
TRINITY_DN10472_c0_g2_i1	0		not available	not available		not available	not available		not available	not available		not available	not available		not available	not available
TRINITY_DN10464_c0_g1_i1	0		not available	not available		not available	not available		not available	not available		not available	not available		not available	not available
TRINITY_DN10465_c0_g2_i1	0		not available	not available		not available	not available		not available	not available		not available	not available		not available	not available
TRINITY_DN10465_c0_g2_i6	0		not available	not available		not available	not available		not available	not available		not available	not available		not available	not available
TRINITY_DN10455_c0_g2_i1	0		not available	not available		not available	not available		not available	not available		not available	not available		not available	not available
TRINITY_DN10484_c0_g1_i3utrorf	0		not available	not available		not available	not available		not available	not available		not available	not available		not available	not available
TRINITY_DN10403_c0_g1_i7	0		not available	not available		not available	not available		not available	not available		not available	not available		not available	not available
TRINITY_DN10403_c1_g1_i2	0		not available	not available		not available	not available		not available	not available		not available	not available		not available	not available
TRINITY_DN10553_c0_g1_i1	0		not available	not available		not available	not available		not available	not available		not available	not available		not available	not available
TRINITY_DN10559_c1_g3_i1	0		not available	not available		not available	not available		not available	not available		not available	not available		not available	not available
TRINITY_DN10505_c0_g2_i2	0		not available	not available		not available	not available		not available	not available		not available	not available		not available	not available
TRINITY_DN10505_c0_g2_i3	0		not available	not available		not available	not available		not available	not available		not available	not available		not available	not available
TRINITY_DN10570_c0_g2_i1	0		not available	not available		not available	not available		not available	not available		not available	not available		not available	not available
TRINITY_DN10510_c2_g2_i1	0		not available	not available		not available	not available		not available	not available		not available	not available		not available	not available
TRINITY_DN10526_c3_g2_i1	0		not available	not available		not available	not available		not available	not available		not available	not available		not available	not available
TRINITY_DN10549_c2_g1_i1	0		not available	not available		not available	not available		not available	not available		not available	not available		not available	not available
TRINITY_DN10669_c1_g1_i1	0		not available	not available		not available	not available		not available	not available		not available	not available		not available	not available
TRINITY_DN10637_c0_g1_i4	0		not available	not available		not available	not available		not available	not available		not available	not available		not available	not available
TRINITY_DN10647_c0_g3_i1	0		not available	not available		not available	not available		not available	not available		not available	not available		not available	not available
TRINITY_DN10654_c2_g1_i1	0		not available	not available		not available	not available		not available	not available		not available	not available		not available	not available
TRINITY_DN10665_c1_g1_i2	0		not available	not available		not available	not available		not available	not available		not available	not available		not available	not available
TRINITY_DN10629_c2_g2_i1	0		not available	not available		not available	not available		not available	not available		not available	not available		not available	not available
TRINITY_DN10638_c0_g3_i2	0		not available	not available		not available	not available		not available	not available		not available	not available		not available	not available
TRINITY_DN10651_c1_g1_i1	0		not available	not available		not available	not available		not available	not available		not available	not available		not available	not available
TRINITY_DN10656_c0_g1_i1	0		not available	not available		not available	not available		not available	not available		not available	not available		not available	not available
TRINITY_DN10656_c0_g1_i15	0		not available	not available		not available	not available		not available	not available		not available	not available		not available	not available
TRINITY_DN10701_c0_g1_i1	0		not available	not available		not available	not available		not available	not available		not available	not available		not available	not available
TRINITY_DN10793_c0_g1_i3utrorf	0		not available	not available		not available	not available		not available	not available		not available	not available		not available	not available
TRINITY_DN10734_c1_g1_i11	0		not available	not available		not available	not available		not available	not available		not available	not available		not available	not available
TRINITY_DN10706_c0_g1_i1	0		not available	not available		not available	not available		not available	not available		not available	not available		not available	not available
TRINITY_DN10759_c0_g1_i1	0		not available	not available		not available	not available		not available	not available		not available	not available		not available	not available
TRINITY_DN10727_c1_g1_i1	0		not available	not available		not available	not available		not available	not available		not available	not available		not available	not available
TRINITY_DN10771_c1_g1_i7	0		not available	not available		not available	not available		not available	not available		not available	not available		not available	not available
TRINITY_DN10733_c3_g1_i1	0		not available	not available		not available	not available		not available	not available		not available	not available		not available	not available
TRINITY_DN10750_c0_g1_i1utrorf	0		not available	not available		not available	not available		not available	not available		not available	not available		not available	not available
TRINITY_DN10726_c0_g1_i1	0		not available	not available		not available	not available		not available	not available		not available	not available		not available	not available
TRINITY_DN10726_c0_g1_i2	0		not available	not available		not available	not available		not available	not available		not available	not available		not available	not available
TRINITY_DN10726_c0_g1_i8	0		not available	not available		not available	not available		not available	not available		not available	not available		not available	not available
TRINITY_DN10743_c1_g1_i1	0		not available	not available		not available	not available		not available	not available		not available	not available		not available	not available
TRINITY_DN10751_c4_g1_i1	0		not available	not available		not available	not available		not available	not available		not available	not available		not available	not available
TRINITY_DN10831_c0_g1_i6	0		not available	not available		not available	not available		not available	not available		not available	not available		not available	not available
TRINITY_DN10804_c0_g1_i5	0		not available	not available		not available	not available		not available	not available		not available	not available		not available	not available
TRINITY_DN10853_c0_g1_i6	0		not available	not available		not available	not available		not available	not available		not available	not available		not available	not available
TRINITY_DN10899_c0_g1_i14	0		not available	not available		not available	not available		not available	not available		not available	not available		not available	not available
TRINITY_DN10830_c0_g1_i2	0		not available	not available		not available	not available		not available	not available		not available	not available		not available	not available
TRINITY_DN10812_c0_g1_i7	0		not available	not available		not available	not available		not available	not available		not available	not available		not available	not available
TRINITY_DN10885_c0_g2_i1	0		not available	not available		not available	not available		not available	not available		not available	not available		not available	not available
TRINITY_DN10927_c0_g3_i1	0		not available	not available		not available	not available		not available	not available		not available	not available		not available	not available
TRINITY_DN10956_c0_g2_i4	0		not available	not available		not available	not available		not available	not available		not available	not available		not available	not available
TRINITY_DN10930_c0_g1_i1	0		not available	not available		not available	not available		not available	not available		not available	not available		not available	not available
TRINITY_DN10977_c0_g1_i4	0		not available	not available		not available	not available		not available	not available		not available	not available		not available	not available
TRINITY_DN10977_c0_g2_i17	0		not available	not available		not available	not available		not available	not available		not available	not available		not available	not available
TRINITY_DN10952_c1_g1_i1	0		not available	not available		not available	not available		not available	not available		not available	not available		not available	not available
TRINITY_DN10996_c0_g1_i2	0		not available	not available		not available	not available		not available	not available		not available	not available		not available	not available
TRINITY_DN10971_c1_g1_i2	0		not available	not available		not available	not available		not available	not available		not available	not available		not available	not available
TRINITY_DN10983_c2_g2_i2	0		not available	not available		not available	not available		not available	not available		not available	not available		not available	not available
TRINITY_DN10932_c0_g1_i3	0		not available	not available		not available	not available		not available	not available		not available	not available		not available	not available
TRINITY_DN11026_c0_g1_i6utrorf	0		not available	not available		not available	not available		not available	not available		not available	not available		not available	not available
TRINITY_DN11086_c0_g1_i2	0		not available	not available		not available	not available		not available	not available		not available	not available		not available	not available
TRINITY_DN11058_c1_g1_i1	0		not available	not available		not available	not available		not available	not available		not available	not available		not available	not available
TRINITY_DN11002_c4_g1_i1	0		not available	not available		not available	not available		not available	not available		not available	not available		not available	not available
TRINITY_DN11055_c0_g1_i2utrorf	0		not available	not available		not available	not available		not available	not available		not available	not available		not available	not available
TRINITY_DN11033_c0_g1_i3utrorf	0		not available	not available		not available	not available		not available	not available		not available	not available		not available	not available
TRINITY_DN11024_c0_g1_i4	0		not available	not available		not available	not available		not available	not available		not available	not available		not available	not available
TRINITY_DN11041_c0_g1_i2	0		not available	not available		not available	not available		not available	not available		not available	not available		not available	not available
TRINITY_DN11094_c3_g1_i2	0		not available	not available		not available	not available		not available	not available		not available	not available		not available	not available
TRINITY_DN11042_c0_g2_i1utrorf	0		not available	not available		not available	not available		not available	not available		not available	not available		not available	not available
TRINITY_DN11092_c0_g1_i3	0		not available	not available		not available	not available		not available	not available		not available	not available		not available	not available
TRINITY_DN11016_c1_g1_i2utrorf	0		not available	not available		not available	not available		not available	not available		not available	not available		not available	not available
TRINITY_DN11018_c0_g1_i4	0		not available	not available		not available	not available		not available	not available		not available	not available		not available	not available
TRINITY_DN11096_c0_g1_i5	0		not available	not available		not available	not available		not available	not available		not available	not available		not available	not available
TRINITY_DN11125_c0_g1_i14	0		not available	not available		not available	not available		not available	not available		not available	not available		not available	not available
TRINITY_DN11101_c0_g1_i3	0		not available	not available		not available	not available		not available	not available		not available	not available		not available	not available
TRINITY_DN11101_c0_g2_i2	0		not available	not available		not available	not available		not available	not available		not available	not available		not available	not available
TRINITY_DN11167_c2_g1_i5	0		not available	not available		not available	not available		not available	not available		not available	not available		not available	not available
TRINITY_DN11103_c0_g1_i10	0		not available	not available		not available	not available		not available	not available		not available	not available		not available	not available
TRINITY_DN11137_c0_g2_i1	0		not available	not available		not available	not available		not available	not available		not available	not available		not available	not available
TRINITY_DN11123_c2_g1_i1	0		not available	not available		not available	not available		not available	not available		not available	not available		not available	not available
TRINITY_DN11191_c2_g1_i4	0		not available	not available		not available	not available		not available	not available		not available	not available		not available	not available
TRINITY_DN11121_c0_g1_i1	0		not available	not available		not available	not available		not available	not available		not available	not available		not available	not available
TRINITY_DN11132_c0_g1_i1	0		not available	not available		not available	not available		not available	not available		not available	not available		not available	not available
TRINITY_DN11132_c0_g1_i4	0		not available	not available		not available	not available		not available	not available		not available	not available		not available	not available
TRINITY_DN11132_c0_g1_i7	0		not available	not available		not available	not available		not available	not available		not available	not available		not available	not available
TRINITY_DN11132_c0_g2_i2	0		not available	not available		not available	not available		not available	not available		not available	not available		not available	not available
TRINITY_DN11208_c0_g1_i2	0		not available	not available		not available	not available		not available	not available		not available	not available		not available	not available
TRINITY_DN11249_c0_g1_i1	0		not available	not available		not available	not available		not available	not available		not available	not available		not available	not available
TRINITY_DN11203_c0_g3_i1	0		not available	not available		not available	not available		not available	not available		not available	not available		not available	not available
TRINITY_DN11230_c0_g1_i4	0		not available	not available		not available	not available		not available	not available		not available	not available		not available	not available
TRINITY_DN11248_c1_g3_i1	0		not available	not available		not available	not available		not available	not available		not available	not available		not available	not available
TRINITY_DN11223_c0_g2_i5utrorf	0		not available	not available		not available	not available		not available	not available		not available	not available		not available	not available
TRINITY_DN11291_c3_g1_i1	0		not available	not available		not available	not available		not available	not available		not available	not available		not available	not available
TRINITY_DN11339_c0_g1_i2	0		not available	not available		not available	not available		not available	not available		not available	not available		not available	not available
TRINITY_DN11360_c0_g2_i4	0		not available	not available		not available	not available		not available	not available		not available	not available		not available	not available
TRINITY_DN11360_c0_g4_i2	0		not available	not available		not available	not available		not available	not available		not available	not available		not available	not available
TRINITY_DN11384_c0_g3_i1	0		not available	not available		not available	not available		not available	not available		not available	not available		not available	not available
TRINITY_DN11302_c0_g1_i12	0		not available	not available		not available	not available		not available	not available		not available	not available		not available	not available
TRINITY_DN11361_c0_g1_i1utrorf	0		not available	not available		not available	not available		not available	not available		not available	not available		not available	not available
TRINITY_DN11361_c0_g3_i1	0		not available	not available		not available	not available		not available	not available		not available	not available		not available	not available
TRINITY_DN11361_c0_g8_i1	0		not available	not available		not available	not available		not available	not available		not available	not available		not available	not available
TRINITY_DN11333_c2_g1_i13	0		not available	not available		not available	not available		not available	not available		not available	not available		not available	not available
TRINITY_DN11308_c1_g2_i1	0		not available	not available		not available	not available		not available	not available		not available	not available		not available	not available
TRINITY_DN11320_c1_g1_i1	0		not available	not available		not available	not available		not available	not available		not available	not available		not available	not available
TRINITY_DN11344_c0_g1_i2	0		not available	not available		not available	not available		not available	not available		not available	not available		not available	not available
TRINITY_DN11300_c0_g2_i1	0		not available	not available		not available	not available		not available	not available		not available	not available		not available	not available
TRINITY_DN11493_c1_g1_i3	0		not available	not available		not available	not available		not available	not available		not available	not available		not available	not available
TRINITY_DN11493_c1_g1_i4	0		not available	not available		not available	not available		not available	not available		not available	not available		not available	not available
TRINITY_DN11434_c0_g1_i1	0		not available	not available		not available	not available		not available	not available		not available	not available		not available	not available
TRINITY_DN11434_c0_g1_i2	0		not available	not available		not available	not available		not available	not available		not available	not available		not available	not available
TRINITY_DN11495_c0_g1_i1	0		not available	not available		not available	not available		not available	not available		not available	not available		not available	not available
TRINITY_DN11495_c0_g1_i3	0		not available	not available		not available	not available		not available	not available		not available	not available		not available	not available
TRINITY_DN11466_c0_g1_i3	0		not available	not available		not available	not available		not available	not available		not available	not available		not available	not available
TRINITY_DN11478_c0_g1_i12	0		not available	not available		not available	not available		not available	not available		not available	not available		not available	not available
TRINITY_DN11478_c0_g1_i2utrorf	0		not available	not available		not available	not available		not available	not available		not available	not available		not available	not available
TRINITY_DN11484_c5_g1_i1	0		not available	not available		not available	not available		not available	not available		not available	not available		not available	not available
TRINITY_DN11405_c0_g1_i1	0		not available	not available		not available	not available		not available	not available		not available	not available		not available	not available
TRINITY_DN11477_c0_g1_i2	0		not available	not available		not available	not available		not available	not available		not available	not available		not available	not available
TRINITY_DN11532_c0_g2_i1	0		not available	not available		not available	not available		not available	not available		not available	not available		not available	not available
TRINITY_DN11552_c0_g1_i2	0		not available	not available		not available	not available		not available	not available		not available	not available		not available	not available
TRINITY_DN11535_c6_g1_i1	0		not available	not available		not available	not available		not available	not available		not available	not available		not available	not available
TRINITY_DN11545_c1_g1_i3	0		not available	not available		not available	not available		not available	not available		not available	not available		not available	not available
TRINITY_DN11563_c0_g2_i1	0		not available	not available		not available	not available		not available	not available		not available	not available		not available	not available
TRINITY_DN11567_c0_g1_i1	0		not available	not available		not available	not available		not available	not available		not available	not available		not available	not available
TRINITY_DN11562_c0_g1_i4	0		not available	not available		not available	not available		not available	not available		not available	not available		not available	not available
TRINITY_DN11546_c0_g1_i3	0		not available	not available		not available	not available		not available	not available		not available	not available		not available	not available
TRINITY_DN11546_c0_g1_i1	0		not available	not available		not available	not available		not available	not available		not available	not available		not available	not available
TRINITY_DN11503_c0_g1_i4	0		not available	not available		not available	not available		not available	not available		not available	not available		not available	not available
TRINITY_DN11571_c1_g1_i11	0		not available	not available		not available	not available		not available	not available		not available	not available		not available	not available
TRINITY_DN11530_c0_g1_i5	0		not available	not available		not available	not available		not available	not available		not available	not available		not available	not available
TRINITY_DN11574_c0_g1_i3	0		not available	not available		not available	not available		not available	not available		not available	not available		not available	not available
TRINITY_DN11647_c0_g2_i2	0		not available	not available		not available	not available		not available	not available		not available	not available		not available	not available
TRINITY_DN11647_c0_g2_i4	0		not available	not available		not available	not available		not available	not available		not available	not available		not available	not available
TRINITY_DN11614_c0_g1_i5	0		not available	not available		not available	not available		not available	not available		not available	not available		not available	not available
TRINITY_DN11617_c1_g1_i1	0		not available	not available		not available	not available		not available	not available		not available	not available		not available	not available
TRINITY_DN11631_c1_g1_i1	0		not available	not available		not available	not available		not available	not available		not available	not available		not available	not available
TRINITY_DN11655_c0_g1_i3	0		not available	not available		not available	not available		not available	not available		not available	not available		not available	not available
TRINITY_DN11633_c0_g1_i2	0		not available	not available		not available	not available		not available	not available		not available	not available		not available	not available
TRINITY_DN11633_c0_g1_i6	0		not available	not available		not available	not available		not available	not available		not available	not available		not available	not available
TRINITY_DN11682_c0_g3_i2	0		not available	not available		not available	not available		not available	not available		not available	not available		not available	not available
TRINITY_DN11618_c0_g6_i1	0		not available	not available		not available	not available		not available	not available		not available	not available		not available	not available
TRINITY_DN11674_c1_g1_i1	0		not available	not available		not available	not available		not available	not available		not available	not available		not available	not available
TRINITY_DN11636_c1_g1_i1	0		not available	not available		not available	not available		not available	not available		not available	not available		not available	not available
TRINITY_DN11654_c0_g1_i12utrorf	0		not available	not available		not available	not available		not available	not available		not available	not available		not available	not available
TRINITY_DN11668_c0_g2_i1	0		not available	not available		not available	not available		not available	not available		not available	not available		not available	not available
TRINITY_DN11608_c0_g1_i6	0		not available	not available		not available	not available		not available	not available		not available	not available		not available	not available
TRINITY_DN11742_c0_g1_i3	0		not available	not available		not available	not available		not available	not available		not available	not available		not available	not available
TRINITY_DN11779_c0_g2_i1	0		not available	not available		not available	not available		not available	not available		not available	not available		not available	not available
TRINITY_DN11722_c0_g2_i1	0		not available	not available		not available	not available		not available	not available		not available	not available		not available	not available
TRINITY_DN11742_c1_g2_i3	0		not available	not available		not available	not available		not available	not available		not available	not available		not available	not available
TRINITY_DN11780_c1_g1_i1	0		not available	not available		not available	not available		not available	not available		not available	not available		not available	not available
TRINITY_DN11721_c0_g3_i2	0		not available	not available		not available	not available		not available	not available		not available	not available		not available	not available
TRINITY_DN11708_c0_g1_i2	0		not available	not available		not available	not available		not available	not available		not available	not available		not available	not available
TRINITY_DN11743_c0_g1_i1	0		not available	not available		not available	not available		not available	not available		not available	not available		not available	not available
TRINITY_DN11748_c0_g3_i1	0		not available	not available		not available	not available		not available	not available		not available	not available		not available	not available
TRINITY_DN11714_c0_g3_i1	0		not available	not available		not available	not available		not available	not available		not available	not available		not available	not available
TRINITY_DN11894_c0_g1_i4	0		not available	not available		not available	not available		not available	not available		not available	not available		not available	not available
TRINITY_DN11894_c1_g1_i3	0		not available	not available		not available	not available		not available	not available		not available	not available		not available	not available
TRINITY_DN11809_c0_g1_i2	0		not available	not available		not available	not available		not available	not available		not available	not available		not available	not available
TRINITY_DN11872_c0_g1_i1	0		not available	not available		not available	not available		not available	not available		not available	not available		not available	not available
TRINITY_DN11885_c0_g2_i4	0		not available	not available		not available	not available		not available	not available		not available	not available		not available	not available
TRINITY_DN11830_c0_g2_i2	0		not available	not available		not available	not available		not available	not available		not available	not available		not available	not available
TRINITY_DN11984_c1_g2_i1	0		not available	not available		not available	not available		not available	not available		not available	not available		not available	not available
TRINITY_DN11984_c1_g2_i2	0		not available	not available		not available	not available		not available	not available		not available	not available		not available	not available
TRINITY_DN11921_c0_g1_i2	0		not available	not available		not available	not available		not available	not available		not available	not available		not available	not available
TRINITY_DN11983_c1_g1_i1	0		not available	not available		not available	not available		not available	not available		not available	not available		not available	not available
TRINITY_DN11939_c1_g1_i11	0		not available	not available		not available	not available		not available	not available		not available	not available		not available	not available
TRINITY_DN11988_c1_g2_i1	0		not available	not available		not available	not available		not available	not available		not available	not available		not available	not available
TRINITY_DN11978_c0_g1_i4	0		not available	not available		not available	not available		not available	not available		not available	not available		not available	not available
TRINITY_DN12075_c0_g4_i1	0		not available	not available		not available	not available		not available	not available		not available	not available		not available	not available
TRINITY_DN12000_c0_g1_i1	0		not available	not available		not available	not available		not available	not available		not available	not available		not available	not available
TRINITY_DN12060_c0_g1_i9	0		not available	not available		not available	not available		not available	not available		not available	not available		not available	not available
TRINITY_DN12053_c0_g1_i4	0		not available	not available		not available	not available		not available	not available		not available	not available		not available	not available
TRINITY_DN12053_c0_g2_i1	0		not available	not available		not available	not available		not available	not available		not available	not available		not available	not available
TRINITY_DN12053_c0_g3_i1	0		not available	not available		not available	not available		not available	not available		not available	not available		not available	not available
TRINITY_DN12027_c1_g1_i1	0		not available	not available		not available	not available		not available	not available		not available	not available		not available	not available
TRINITY_DN12052_c2_g1_i1	0		not available	not available		not available	not available		not available	not available		not available	not available		not available	not available
TRINITY_DN12090_c0_g2_i1	0		not available	not available		not available	not available		not available	not available		not available	not available		not available	not available
TRINITY_DN12192_c0_g1_i3	0		not available	not available		not available	not available		not available	not available		not available	not available		not available	not available
TRINITY_DN12150_c0_g1_i1	0		not available	not available		not available	not available		not available	not available		not available	not available		not available	not available
TRINITY_DN12151_c0_g1_i3	0		not available	not available		not available	not available		not available	not available		not available	not available		not available	not available
TRINITY_DN12156_c0_g1_i1	0		not available	not available		not available	not available		not available	not available		not available	not available		not available	not available
TRINITY_DN12186_c1_g1_i6	0		not available	not available		not available	not available		not available	not available		not available	not available		not available	not available
TRINITY_DN12182_c1_g1_i1	0		not available	not available		not available	not available		not available	not available		not available	not available		not available	not available
TRINITY_DN12272_c0_g1_i1	0		not available	not available		not available	not available		not available	not available		not available	not available		not available	not available
TRINITY_DN12247_c0_g1_i12	0		not available	not available		not available	not available		not available	not available		not available	not available		not available	not available
TRINITY_DN12231_c0_g1_i1	0		not available	not available		not available	not available		not available	not available		not available	not available		not available	not available
TRINITY_DN12206_c0_g1_i2	0		not available	not available		not available	not available		not available	not available		not available	not available		not available	not available
TRINITY_DN12329_c1_g1_i1	0		not available	not available		not available	not available		not available	not available		not available	not available		not available	not available
TRINITY_DN12367_c0_g1_i1	0		not available	not available		not available	not available		not available	not available		not available	not available		not available	not available
TRINITY_DN12373_c1_g4_i1	0		not available	not available		not available	not available		not available	not available		not available	not available		not available	not available
TRINITY_DN12381_c0_g1_i2	0		not available	not available		not available	not available		not available	not available		not available	not available		not available	not available
TRINITY_DN12381_c0_g5_i1	0		not available	not available		not available	not available		not available	not available		not available	not available		not available	not available
TRINITY_DN12381_c2_g1_i1	0		not available	not available		not available	not available		not available	not available		not available	not available		not available	not available
TRINITY_DN12384_c0_g1_i1	0		not available	not available		not available	not available		not available	not available		not available	not available		not available	not available
TRINITY_DN12498_c0_g2_i2	0		not available	not available		not available	not available		not available	not available		not available	not available		not available	not available
TRINITY_DN12461_c0_g1_i1	0		not available	not available		not available	not available		not available	not available		not available	not available		not available	not available
TRINITY_DN12463_c2_g1_i1	0		not available	not available		not available	not available		not available	not available		not available	not available		not available	not available
TRINITY_DN12463_c2_g3_i1	0		not available	not available		not available	not available		not available	not available		not available	not available		not available	not available
TRINITY_DN12450_c0_g2_i1	0		not available	not available		not available	not available		not available	not available		not available	not available		not available	not available
TRINITY_DN12440_c0_g1_i6	0		not available	not available		not available	not available		not available	not available		not available	not available		not available	not available
TRINITY_DN12412_c0_g2_i1	0		not available	not available		not available	not available		not available	not available		not available	not available		not available	not available
TRINITY_DN12465_c0_g2_i1	0		not available	not available		not available	not available		not available	not available		not available	not available		not available	not available
TRINITY_DN12466_c1_g1_i1	0		not available	not available		not available	not available		not available	not available		not available	not available		not available	not available
TRINITY_DN12478_c0_g2_i2	0		not available	not available		not available	not available		not available	not available		not available	not available		not available	not available
TRINITY_DN12519_c0_g2_i2	0		not available	not available		not available	not available		not available	not available		not available	not available		not available	not available
TRINITY_DN12584_c0_g1_i6	0		not available	not available		not available	not available		not available	not available		not available	not available		not available	not available
TRINITY_DN12501_c0_g3_i1	0		not available	not available		not available	not available		not available	not available		not available	not available		not available	not available
TRINITY_DN12587_c0_g1_i3	0		not available	not available		not available	not available		not available	not available		not available	not available		not available	not available
TRINITY_DN12580_c0_g1_i1	0		not available	not available		not available	not available		not available	not available		not available	not available		not available	not available
TRINITY_DN12566_c4_g2_i1	0		not available	not available		not available	not available		not available	not available		not available	not available		not available	not available
TRINITY_DN12591_c0_g1_i5	0		not available	not available		not available	not available		not available	not available		not available	not available		not available	not available
TRINITY_DN12551_c0_g1_i1	0		not available	not available		not available	not available		not available	not available		not available	not available		not available	not available
TRINITY_DN12518_c0_g1_i4	0		not available	not available		not available	not available		not available	not available		not available	not available		not available	not available
TRINITY_DN12529_c2_g1_i1	0		not available	not available		not available	not available		not available	not available		not available	not available		not available	not available
TRINITY_DN12529_c2_g1_i3	0		not available	not available		not available	not available		not available	not available		not available	not available		not available	not available
TRINITY_DN12565_c0_g2_i5	0		not available	not available		not available	not available		not available	not available		not available	not available		not available	not available
TRINITY_DN12510_c0_g1_i14	0		not available	not available		not available	not available		not available	not available		not available	not available		not available	not available
TRINITY_DN12510_c0_g1_i16	0		not available	not available		not available	not available		not available	not available		not available	not available		not available	not available
TRINITY_DN12665_c0_g2_i1	0		not available	not available		not available	not available		not available	not available		not available	not available		not available	not available
TRINITY_DN12685_c0_g1_i1	0		not available	not available		not available	not available		not available	not available		not available	not available		not available	not available
TRINITY_DN12685_c1_g1_i1	0		not available	not available		not available	not available		not available	not available		not available	not available		not available	not available
TRINITY_DN12685_c1_g1_i2	0		not available	not available		not available	not available		not available	not available		not available	not available		not available	not available
TRINITY_DN12609_c0_g1_i2	0		not available	not available		not available	not available		not available	not available		not available	not available		not available	not available
TRINITY_DN12649_c0_g1_i3	0		not available	not available		not available	not available		not available	not available		not available	not available		not available	not available
TRINITY_DN12617_c1_g2_i1	0		not available	not available		not available	not available		not available	not available		not available	not available		not available	not available
TRINITY_DN12643_c0_g1_i1	0		not available	not available		not available	not available		not available	not available		not available	not available		not available	not available
TRINITY_DN12643_c0_g2_i1	0		not available	not available		not available	not available		not available	not available		not available	not available		not available	not available
TRINITY_DN12653_c0_g1_i1	0		not available	not available		not available	not available		not available	not available		not available	not available		not available	not available
TRINITY_DN12610_c0_g1_i1	0		not available	not available		not available	not available		not available	not available		not available	not available		not available	not available
TRINITY_DN12653_c0_g2_i14	0		not available	not available		not available	not available		not available	not available		not available	not available		not available	not available
TRINITY_DN12758_c3_g1_i1	0		not available	not available		not available	not available		not available	not available		not available	not available		not available	not available
TRINITY_DN12722_c0_g1_i6	0		not available	not available		not available	not available		not available	not available		not available	not available		not available	not available
TRINITY_DN12765_c1_g1_i1	0		not available	not available		not available	not available		not available	not available		not available	not available		not available	not available
TRINITY_DN12799_c0_g1_i7	0		not available	not available		not available	not available		not available	not available		not available	not available		not available	not available
TRINITY_DN12843_c0_g2_i2	0		not available	not available		not available	not available		not available	not available		not available	not available		not available	not available
TRINITY_DN12869_c0_g1_i3	0		not available	not available		not available	not available		not available	not available		not available	not available		not available	not available
TRINITY_DN12831_c4_g1_i1	0		not available	not available		not available	not available		not available	not available		not available	not available		not available	not available
TRINITY_DN12832_c0_g1_i1	0		not available	not available		not available	not available		not available	not available		not available	not available		not available	not available
TRINITY_DN12850_c1_g1_i1	0		not available	not available		not available	not available		not available	not available		not available	not available		not available	not available
TRINITY_DN12828_c6_g1_i1	0		not available	not available		not available	not available		not available	not available		not available	not available		not available	not available
TRINITY_DN12825_c0_g1_i9	0		not available	not available		not available	not available		not available	not available		not available	not available		not available	not available
TRINITY_DN12913_c0_g1_i1	0		not available	not available		not available	not available		not available	not available		not available	not available		not available	not available
TRINITY_DN12979_c1_g1_i1	0		not available	not available		not available	not available		not available	not available		not available	not available		not available	not available
TRINITY_DN12940_c0_g1_i12	0		not available	not available		not available	not available		not available	not available		not available	not available		not available	not available
TRINITY_DN12940_c0_g1_i10	0		not available	not available		not available	not available		not available	not available		not available	not available		not available	not available
TRINITY_DN12994_c0_g2_i1	0		not available	not available		not available	not available		not available	not available		not available	not available		not available	not available
TRINITY_DN12958_c0_g1_i14utrorf	0		not available	not available		not available	not available		not available	not available		not available	not available		not available	not available
TRINITY_DN12988_c0_g1_i4	0		not available	not available		not available	not available		not available	not available		not available	not available		not available	not available
TRINITY_DN13063_c0_g1_i1	0		not available	not available		not available	not available		not available	not available		not available	not available		not available	not available
TRINITY_DN13043_c0_g1_i1	0		not available	not available		not available	not available		not available	not available		not available	not available		not available	not available
TRINITY_DN13001_c0_g4_i1	0		not available	not available		not available	not available		not available	not available		not available	not available		not available	not available
TRINITY_DN13091_c1_g1_i1	0		not available	not available		not available	not available		not available	not available		not available	not available		not available	not available
TRINITY_DN13095_c0_g1_i1	0		not available	not available		not available	not available		not available	not available		not available	not available		not available	not available
TRINITY_DN13092_c0_g1_i1	0		not available	not available		not available	not available		not available	not available		not available	not available		not available	not available
TRINITY_DN13079_c0_g1_i7	0		not available	not available		not available	not available		not available	not available		not available	not available		not available	not available
TRINITY_DN13066_c0_g1_i1	0		not available	not available		not available	not available		not available	not available		not available	not available		not available	not available
TRINITY_DN13066_c0_g1_i4	0		not available	not available		not available	not available		not available	not available		not available	not available		not available	not available
TRINITY_DN13072_c0_g1_i8	0		not available	not available		not available	not available		not available	not available		not available	not available		not available	not available
TRINITY_DN13052_c0_g3_i22utrorf	0		not available	not available		not available	not available		not available	not available		not available	not available		not available	not available
TRINITY_DN13077_c0_g3_i1	0		not available	not available		not available	not available		not available	not available		not available	not available		not available	not available
TRINITY_DN13077_c0_g4_i1	0		not available	not available		not available	not available		not available	not available		not available	not available		not available	not available
TRINITY_DN13144_c1_g1_i1	0		not available	not available		not available	not available		not available	not available		not available	not available		not available	not available
TRINITY_DN13190_c1_g1_i3	0		not available	not available		not available	not available		not available	not available		not available	not available		not available	not available
TRINITY_DN13134_c0_g1_i1	0		not available	not available		not available	not available		not available	not available		not available	not available		not available	not available
TRINITY_DN13134_c0_g2_i1	0		not available	not available		not available	not available		not available	not available		not available	not available		not available	not available
TRINITY_DN13212_c0_g1_i3	0		not available	not available		not available	not available		not available	not available		not available	not available		not available	not available
TRINITY_DN13212_c0_g1_i4	0		not available	not available		not available	not available		not available	not available		not available	not available		not available	not available
TRINITY_DN13212_c0_g1_i5	0		not available	not available		not available	not available		not available	not available		not available	not available		not available	not available
TRINITY_DN13212_c0_g2_i1	0		not available	not available		not available	not available		not available	not available		not available	not available		not available	not available
TRINITY_DN13212_c1_g1_i2	0		not available	not available		not available	not available		not available	not available		not available	not available		not available	not available
TRINITY_DN13271_c3_g1_i1	0		not available	not available		not available	not available		not available	not available		not available	not available		not available	not available
TRINITY_DN13207_c0_g2_i1	0		not available	not available		not available	not available		not available	not available		not available	not available		not available	not available
TRINITY_DN13255_c2_g1_i1	0		not available	not available		not available	not available		not available	not available		not available	not available		not available	not available
TRINITY_DN13227_c2_g1_i1	0		not available	not available		not available	not available		not available	not available		not available	not available		not available	not available
TRINITY_DN13230_c0_g1_i10	0		not available	not available		not available	not available		not available	not available		not available	not available		not available	not available
TRINITY_DN13247_c0_g1_i3	0		not available	not available		not available	not available		not available	not available		not available	not available		not available	not available
TRINITY_DN13238_c0_g1_i15	0		not available	not available		not available	not available		not available	not available		not available	not available		not available	not available
TRINITY_DN13270_c0_g1_i2	0		not available	not available		not available	not available		not available	not available		not available	not available		not available	not available
TRINITY_DN13274_c1_g1_i17	0		not available	not available		not available	not available		not available	not available		not available	not available		not available	not available
TRINITY_DN13319_c2_g1_i1	0		not available	not available		not available	not available		not available	not available		not available	not available		not available	not available
TRINITY_DN13329_c0_g1_i10	0		not available	not available		not available	not available		not available	not available		not available	not available		not available	not available
TRINITY_DN13346_c0_g1_i1	0		not available	not available		not available	not available		not available	not available		not available	not available		not available	not available
TRINITY_DN13377_c1_g2_i2	0		not available	not available		not available	not available		not available	not available		not available	not available		not available	not available
TRINITY_DN13323_c0_g3_i1	0		not available	not available		not available	not available		not available	not available		not available	not available		not available	not available
TRINITY_DN13349_c1_g1_i1	0		not available	not available		not available	not available		not available	not available		not available	not available		not available	not available
TRINITY_DN13381_c0_g1_i2	0		not available	not available		not available	not available		not available	not available		not available	not available		not available	not available
TRINITY_DN13313_c0_g1_i1	0		not available	not available		not available	not available		not available	not available		not available	not available		not available	not available
TRINITY_DN13361_c0_g1_i4	0		not available	not available		not available	not available		not available	not available		not available	not available		not available	not available
TRINITY_DN13361_c0_g1_i5	0		not available	not available		not available	not available		not available	not available		not available	not available		not available	not available
TRINITY_DN13322_c5_g1_i1	0		not available	not available		not available	not available		not available	not available		not available	not available		not available	not available
TRINITY_DN13314_c0_g3_i1	0		not available	not available		not available	not available		not available	not available		not available	not available		not available	not available
TRINITY_DN13384_c0_g2_i1	0		not available	not available		not available	not available		not available	not available		not available	not available		not available	not available
TRINITY_DN13399_c1_g1_i1	0		not available	not available		not available	not available		not available	not available		not available	not available		not available	not available
TRINITY_DN13408_c0_g2_i1	0		not available	not available		not available	not available		not available	not available		not available	not available		not available	not available
TRINITY_DN13473_c2_g2_i1	0		not available	not available		not available	not available		not available	not available		not available	not available		not available	not available
TRINITY_DN13499_c0_g1_i6	0		not available	not available		not available	not available		not available	not available		not available	not available		not available	not available
TRINITY_DN13459_c0_g1_i1utrorf	0		not available	not available		not available	not available		not available	not available		not available	not available		not available	not available
TRINITY_DN13458_c0_g1_i11	0		not available	not available		not available	not available		not available	not available		not available	not available		not available	not available
TRINITY_DN13544_c0_g1_i1	0		not available	not available		not available	not available		not available	not available		not available	not available		not available	not available
TRINITY_DN13544_c0_g2_i2	0		not available	not available		not available	not available		not available	not available		not available	not available		not available	not available
TRINITY_DN13517_c0_g3_i1	0		not available	not available		not available	not available		not available	not available		not available	not available		not available	not available
TRINITY_DN13587_c1_g1_i1	0		not available	not available		not available	not available		not available	not available		not available	not available		not available	not available
TRINITY_DN13512_c0_g1_i2utrorf	0		not available	not available		not available	not available		not available	not available		not available	not available		not available	not available
TRINITY_DN13506_c1_g1_i1	0		not available	not available		not available	not available		not available	not available		not available	not available		not available	not available
TRINITY_DN13536_c0_g2_i1	0		not available	not available		not available	not available		not available	not available		not available	not available		not available	not available
TRINITY_DN13554_c1_g1_i1	0		not available	not available		not available	not available		not available	not available		not available	not available		not available	not available
TRINITY_DN13636_c0_g1_i1	0		not available	not available		not available	not available		not available	not available		not available	not available		not available	not available
TRINITY_DN13633_c4_g1_i1	0		not available	not available		not available	not available		not available	not available		not available	not available		not available	not available
TRINITY_DN13697_c0_g1_i6utrorf	0		not available	not available		not available	not available		not available	not available		not available	not available		not available	not available
TRINITY_DN13690_c0_g3_i1	0		not available	not available		not available	not available		not available	not available		not available	not available		not available	not available
TRINITY_DN13605_c0_g1_i1	0		not available	not available		not available	not available		not available	not available		not available	not available		not available	not available
TRINITY_DN13626_c0_g1_i3	0		not available	not available		not available	not available		not available	not available		not available	not available		not available	not available
TRINITY_DN13642_c0_g1_i1	0		not available	not available		not available	not available		not available	not available		not available	not available		not available	not available
TRINITY_DN13625_c0_g3_i1	0		not available	not available		not available	not available		not available	not available		not available	not available		not available	not available
TRINITY_DN13748_c0_g1_i1	0		not available	not available		not available	not available		not available	not available		not available	not available		not available	not available
TRINITY_DN13752_c1_g2_i1	0		not available	not available		not available	not available		not available	not available		not available	not available		not available	not available
TRINITY_DN13731_c0_g3_i6	0		not available	not available		not available	not available		not available	not available		not available	not available		not available	not available
TRINITY_DN13723_c0_g1_i10	0		not available	not available		not available	not available		not available	not available		not available	not available		not available	not available
TRINITY_DN13723_c0_g1_i9	0		not available	not available		not available	not available		not available	not available		not available	not available		not available	not available
TRINITY_DN13773_c0_g1_i4	0		not available	not available		not available	not available		not available	not available		not available	not available		not available	not available
TRINITY_DN13734_c0_g1_i1	0		not available	not available		not available	not available		not available	not available		not available	not available		not available	not available
TRINITY_DN13794_c0_g1_i1	0		not available	not available		not available	not available		not available	not available		not available	not available		not available	not available
TRINITY_DN13767_c1_g1_i10	0		not available	not available		not available	not available		not available	not available		not available	not available		not available	not available
TRINITY_DN13828_c0_g5_i2	0		not available	not available		not available	not available		not available	not available		not available	not available		not available	not available
TRINITY_DN13826_c0_g2_i1	0		not available	not available		not available	not available		not available	not available		not available	not available		not available	not available
TRINITY_DN13961_c1_g1_i1	0		not available	not available		not available	not available		not available	not available		not available	not available		not available	not available
TRINITY_DN13964_c1_g1_i1	0		not available	not available		not available	not available		not available	not available		not available	not available		not available	not available
TRINITY_DN13964_c1_g1_i2	0		not available	not available		not available	not available		not available	not available		not available	not available		not available	not available
TRINITY_DN13954_c1_g1_i1	0		not available	not available		not available	not available		not available	not available		not available	not available		not available	not available
TRINITY_DN13981_c0_g2_i1	0		not available	not available		not available	not available		not available	not available		not available	not available		not available	not available
TRINITY_DN13906_c0_g1_i5	0		not available	not available		not available	not available		not available	not available		not available	not available		not available	not available
TRINITY_DN13906_c2_g2_i1	0		not available	not available		not available	not available		not available	not available		not available	not available		not available	not available
TRINITY_DN13972_c0_g2_i3	0		not available	not available		not available	not available		not available	not available		not available	not available		not available	not available
TRINITY_DN13910_c2_g1_i1	0		not available	not available		not available	not available		not available	not available		not available	not available		not available	not available
TRINITY_DN13910_c3_g1_i1	0		not available	not available		not available	not available		not available	not available		not available	not available		not available	not available
TRINITY_DN14057_c0_g2_i1	0		not available	not available		not available	not available		not available	not available		not available	not available		not available	not available
TRINITY_DN14057_c0_g2_i5	0		not available	not available		not available	not available		not available	not available		not available	not available		not available	not available
TRINITY_DN14003_c0_g1_i1	0		not available	not available		not available	not available		not available	not available		not available	not available		not available	not available
TRINITY_DN14047_c0_g1_i1	0		not available	not available		not available	not available		not available	not available		not available	not available		not available	not available
TRINITY_DN14030_c1_g1_i1	0		not available	not available		not available	not available		not available	not available		not available	not available		not available	not available
TRINITY_DN14061_c0_g1_i3	0		not available	not available		not available	not available		not available	not available		not available	not available		not available	not available
TRINITY_DN14072_c0_g1_i2	0		not available	not available		not available	not available		not available	not available		not available	not available		not available	not available
TRINITY_DN14077_c0_g1_i3	0		not available	not available		not available	not available		not available	not available		not available	not available		not available	not available
TRINITY_DN14178_c0_g1_i1	0		not available	not available		not available	not available		not available	not available		not available	not available		not available	not available
TRINITY_DN14122_c1_g5_i1	0		not available	not available		not available	not available		not available	not available		not available	not available		not available	not available
TRINITY_DN14147_c0_g1_i5	0		not available	not available		not available	not available		not available	not available		not available	not available		not available	not available
TRINITY_DN14195_c0_g1_i3	0		not available	not available		not available	not available		not available	not available		not available	not available		not available	not available
TRINITY_DN14127_c0_g1_i2	0		not available	not available		not available	not available		not available	not available		not available	not available		not available	not available
TRINITY_DN14100_c1_g1_i1	0		not available	not available		not available	not available		not available	not available		not available	not available		not available	not available
TRINITY_DN14123_c1_g1_i1	0		not available	not available		not available	not available		not available	not available		not available	not available		not available	not available
TRINITY_DN14176_c0_g1_i1	0		not available	not available		not available	not available		not available	not available		not available	not available		not available	not available
TRINITY_DN14224_c0_g1_i11	0		not available	not available		not available	not available		not available	not available		not available	not available		not available	not available
TRINITY_DN14224_c0_g1_i15	0		not available	not available		not available	not available		not available	not available		not available	not available		not available	not available
TRINITY_DN14224_c0_g1_i2	0		not available	not available		not available	not available		not available	not available		not available	not available		not available	not available
TRINITY_DN14231_c0_g1_i7	0		not available	not available		not available	not available		not available	not available		not available	not available		not available	not available
TRINITY_DN14230_c0_g1_i1	0		not available	not available		not available	not available		not available	not available		not available	not available		not available	not available
TRINITY_DN14227_c0_g3_i5	0		not available	not available		not available	not available		not available	not available		not available	not available		not available	not available
TRINITY_DN14238_c0_g1_i4	0		not available	not available		not available	not available		not available	not available		not available	not available		not available	not available
TRINITY_DN14296_c2_g1_i1	0		not available	not available		not available	not available		not available	not available		not available	not available		not available	not available
TRINITY_DN14281_c0_g1_i1	0		not available	not available		not available	not available		not available	not available		not available	not available		not available	not available
TRINITY_DN14384_c0_g1_i1	0		not available	not available		not available	not available		not available	not available		not available	not available		not available	not available
TRINITY_DN14317_c0_g1_i4	0		not available	not available		not available	not available		not available	not available		not available	not available		not available	not available
TRINITY_DN14317_c0_g1_i7	0		not available	not available		not available	not available		not available	not available		not available	not available		not available	not available
TRINITY_DN14390_c3_g1_i1	0		not available	not available		not available	not available		not available	not available		not available	not available		not available	not available
TRINITY_DN14396_c0_g1_i4	0		not available	not available		not available	not available		not available	not available		not available	not available		not available	not available
TRINITY_DN14396_c0_g1_i5	0		not available	not available		not available	not available		not available	not available		not available	not available		not available	not available
[truncated: 131,478 more rows]

## Sheet: Nr
	Tags	SeqName	Description	Length	#Hits	e-Value	sim mean
TRUE	[NO-BLAST]	TRINITY_DN8_c0_g1_i11	---NA---	267
[truncated: 133,166 more rows]

## Sheet: PFAM
#Accession	No_orfs	Coverage	Abundance	Name		Description
[truncated: 5,786 more rows]

[truncated: 8 more sheets: PRK, TIGRFAM, COG, KOG, SSRs, GM-SSRs, RM-SSRs, GO-terms]
